# Supplementary material for: Integrative analysis of miRNA and mRNA profiles reveals that gga-miR-106-5p inhibits adipogenesis by targeting the KLF15 gene in chickens
Source: J Anim Sci Biotechnol. 2022 Jul 6;13:81. doi: 10.1186/s40104-022-00727-x (PMC9258119; doi:10.1186/s40104-022-00727-x)
Supplement: Supplementary file 1 — Additional file 1: Table S1. Primers used in this study. Table S2. Clustering of differentially expressed miRNA expression profiles in chicken abdominal adipocytes at different stages of differentiation. Table S3. Differentially expressed genes during the adipogenic differentiation of chicken abdominal preadipocytes. Table S4. Functional enrichment analysis of all differentially expressed mRNAs in chicken abdominal adipocytes at different stages of differentiation. Table S5. All targets of differentially expressed miRNAs and functional enrichment analysis of differentially expressed targets. Table S6. Regulatory network analysis of differentially expressed miRNAs and differentially expressed transcriptional factors. Table S7. Potential target genes of the KLF15 transcriptional factor. Table S8. Putative chicken KLF15 motif in the promoters of representative genes related to cell proliferation and lipogenesis. [file 40104_2022_727_MOESM1_ESM.zip › Table S1.xlsx]

## Sheet: Sheet1
The information of qRT-PCR primers used in this study
Gene_symbols	Primer sequences (5’→3’)	Annealing temperature (℃)	Product length
KLF15	F: CAGCCATTTGAAAGCCCACC	60	163 bp
	R: TTTCTTCTCGCAGACGGGAC
PCNA	F: GACAATGCGGATACGTTGGC	60	188 bp
	R: TCACCAATGTGGCTGAGGTC
MKI67	F: GTGGCAGAAGTGGAGCTGTT	60	137 bp
	R: GGCACGGCTTTGGAAAAGTT
CDK1	F: CCGACAACTCCATCAGACCC	60	233 bp
	R: AGCTGCGATCATGGAAGGTG
PPARγ	F: GGAGATCGCCCAGGTTTGTT	60	184 bp
	R: CTGCACGTGTTCCGTTACAA
CEBPα	F: AGAACGAGCACTCCATCGAC	60	134 bp
	R: GAAATCGAAATCCCCGGCCA
SLC27A1	F: TGGAGCTGATCCGTGATTCC	60	243 bp
	R: CTCCGCTGCGATCTCTGAAG
ACACA	F: ATGAATGGGTACTGCCTGCC	60	138 bp
	R: CCGTCCAGAAACACTGGTCA
FASN	F: AGAGGCTTTGAAGCTCGGAC	60	127 bp
	R: GGTGCCTGAATACTTGGGCT
AGPAT2	F: GCTCAATGACCGGAGAGGTG	60	118 bp
	R: GCACCTAACAGTCAGCAGGA
ACSL1	F: TACCCTGGTGGGTTTTGGTG	60	144 bp
	R: AGGAGAGAGGACCTTCGAGC
GAPDH	F: AGAACATCATCCCAGCGT	60	182 bp
	R: AGCCTTCACTACCCTCTTG
gga-miR-106-5p	F: GCAGAAAAGTGCTTACAGTG	60
U6	F: CACGCAAATTCGTGAAGCGTTCCA	60
Note: F refers to forward primer; R refers to reverse primer; RT refers to reverse transcription primer.

## Sheet: Sheet2
The information of PCR primers for vector construction in this study
Primer names	Primer sequences (5’→3’)
KLF15 3’UTR-F	GCAGTAATTCTAGGCGATCGCTCGAGGCGACCACTTGTCCAAACAC
KLF15 3’UTR-R	AAGATATTTTATTGCGGCCAGCGGCCGCGACACGGGATACTCGGACAC
KLF15 3’UTR-F1	CACAGCAGCCGATGACAGCTCACTATATTTCTAG
KLF15 3’UTR-R1	CTAGAAATATAGTGAGCTGTCATCGGCTGCTGTG
pcDNA3.1-KLF15-EGFP-F	GGGAGACCCAAGCTGGCTAGCGCCACCATGGTGGATCACCTGGTGCC
pcDNA3.1-KLF15-EGFP-R	CGGTGGATCCCGGGCCCGCGGGTTCACGGAGCGCACAGAGC
Note: F refers to forward primer; R refers to reverse primer. The letters with underline mean Kozak sequence; the letters marked in red mean the homologous sequences to corresponding vector; the letters marked in blue mean restriction enzyme sequences.
