# Supplementary material for: Integrative analysis of miRNA and mRNA profiles reveals that gga-miR-106-5p inhibits adipogenesis by targeting the KLF15 gene in chickens
Source: J Anim Sci Biotechnol. 2022 Jul 6;13:81. doi: 10.1186/s40104-022-00727-x (PMC9258119; doi:10.1186/s40104-022-00727-x)
Supplement: Supplementary file 1 — Additional file 1: Table S1. Primers used in this study. Table S2. Clustering of differentially expressed miRNA expression profiles in chicken abdominal adipocytes at different stages of differentiation. Table S3. Differentially expressed genes during the adipogenic differentiation of chicken abdominal preadipocytes. Table S4. Functional enrichment analysis of all differentially expressed mRNAs in chicken abdominal adipocytes at different stages of differentiation. Table S5. All targets of differentially expressed miRNAs and functional enrichment analysis of differentially expressed targets. Table S6. Regulatory network analysis of differentially expressed miRNAs and differentially expressed transcriptional factors. Table S7. Potential target genes of the KLF15 transcriptional factor. Table S8. Putative chicken KLF15 motif in the promoters of representative genes related to cell proliferation and lipogenesis. [file 40104_2022_727_MOESM1_ESM.zip › Table S2.xlsx]

## Sheet: All_DE_miRNA_expression
Table S2. Clustering of differentially expressed miRNA expression profiles in chicken abdominal adipocytes at different stages of differentiation.
miRNA_ID	Profile	p-value	A0-1	A0-2	A0-3	A12-1	A12-2	A12-3	A48-1	A48-2	A48-3	A72-1	A72-2	A72-3	A120-1	A120-2	A120-3
gga-let-7a-2-3p	8	1.3e-28	127.926	104.633	125.342	96.8301	78.492	95.4713	64.9019	57.0216	52.5035	36.6835	43.3854	30.8022	29.401	28.8084	29.6375
gga-let-7c-3p	8	1.3e-28	63.9629	80.7066	86.1789	98.4089	74.4212	77.7956	58.0701	45.5505	52.3027	29.0736	40.089	28.8568	20.2712	20.0186	20.8834
gga-let-7f-3p	8	1.3e-28	41.2247	16.9031	16.9643	14.4193	13.0472	13.2849	9.9171	8.90963	8.73384	8.39038	7.33724	11.9966	7.11815	5.15422	6.3283
gga-miR-100-3p	8	1.3e-28	21.5367	8.2135	7.17349	7.05176	4.27948	6.4173	3.52608	6.57085	5.01945	2.92688	3.29644	3.67464	3.4817	2.16293	2.21491
gga-miR-106-5p	8	1.3e-28	1550.64	2098.97	1310.71	997.666	1915.02	1098.93	815.296	583.915	394.529	683.621	638.978	705.64	485.736	392.365	270.008
gga-miR-128-1-5p	8	1.3e-28	53.3333	46.6622	59.1329	30.4173	33.8183	35.6892	22.8093	26.2834	25.3984	15.5124	14.4618	15.9955	7.27289	6.81094	6.96113
gga-miR-1354	8	1.3e-28	1.66378	0.714217	0.581635	2.21025	0.730643	1.35101	0.11019	0.11137	0.100389	0.0975626	0.212674	0.108078	0	0	0.105472
gga-miR-1458	8	1.3e-28	16.8226	11.3084	12.9898	25.5758	9.08085	16.4373	4.84836	5.90263	3.71439	0.975626	1.06337	1.18886	0	0.0920397	0.210943
gga-miR-1559-3p	8	1.3e-28	25.881	20.4742	28.4032	36.206	25.2594	26.5699	8.70501	13.0303	9.43657	7.12207	8.29427	8.97045	4.5649	3.86567	6.43377
gga-miR-15b-3p	8	1.3e-28	111.196	29.7591	19.8725	16.6295	36.9497	19.1393	11.2394	13.4758	9.23579	10.2441	6.0612	21.5075	8.51083	5.38432	4.74623
gga-miR-15c-3p	8	1.3e-28	18.1167	14.9986	11.3419	13.3668	12.1078	8.44381	5.28912	4.00933	2.91128	2.43906	3.40278	4.64734	1.62479	1.70274	2.53132
gga-miR-1635	8	1.3e-28	4.3443	2.02362	2.42348	3.05225	3.13133	2.25168	2.31399	1.55918	0.301167	1.85369	0.744357	1.83732	0.618969	0.552238	0.210943
gga-miR-1674	8	1.3e-28	38.9139	50.2333	21.9082	13.472	60.7478	22.2917	7.38273	3.11837	1.30506	2.73175	0.957031	1.29693	1.0832	0.552238	0.316415
gga-miR-1693	8	1.3e-28	2.0335	1.78554	1.7449	1.263	1.98317	1.91393	0.22038	0.779592	0.301167	0	0.31901	0.108078	0	0	0.210943
gga-miR-1696	8	1.3e-28	3.05026	2.49976	2.42348	3.05225	1.46129	1.80135	0.55095	0.334111	1.00389	0.487813	0.31901	0.648467	0.0773712	0.0920397	0.105472
gga-miR-1716	8	1.3e-28	6.19294	5.11856	4.36226	5.26251	4.07073	6.75505	2.31399	2.56152	2.61011	1.17075	0.638021	0.864622	0.464227	0.552238	0.843774
gga-miR-18b-3p	8	1.3e-28	39.6533	12.7369	10.5664	7.47276	15.9698	10.1326	5.84007	5.56852	3.21245	5.07325	4.78515	8.10583	2.9401	2.20895	1.89849
gga-miR-193b-5p	8	1.3e-28	15.621	5.23759	3.00511	2.947	2.19193	3.15236	2.97513	1.78193	1.20467	1.46344	0.638021	3.45849	1.16057	1.6107	1.05472
gga-miR-20a-5p	8	1.3e-28	4543.86	5122.84	3890.17	3557.67	5315.01	3265.5	2440.16	2332.87	1501.62	2561.7	2320.69	2777.27	2081.13	1790.91	1336.96
gga-miR-20b-5p	8	1.3e-28	2453.24	2066.35	1636.14	1381.72	1988.92	1367.56	923.613	825.143	574.024	863.429	748.398	924.065	582.141	482.058	397.734
gga-miR-29b-1-5p	8	1.3e-28	84.3904	78.5639	62.8165	41.9948	66.5929	43.4575	28.5392	28.1767	21.1821	23.3175	23.0751	29.5052	15.9385	14.2662	8.33226
gga-miR-301b-5p	8	1.3e-28	28.2842	45.7099	56.7094	49.5728	42.6904	36.9276	32.5061	38.0886	33.3292	21.9516	26.5842	22.6963	16.0932	15.6928	18.1411
gga-miR-365-1-5p	8	1.3e-28	47.9722	19.9981	12.1174	6.52551	13.8822	10.4703	9.25596	5.67989	7.22801	10.7319	4.78515	9.40277	5.95758	5.10821	3.90245
gga-miR-6670-5p	8	1.3e-28	37.8047	28.5687	18.1276	10.104	25.6769	15.3114	4.84836	3.11837	3.31284	2.14638	0.744357	2.05348	0.69634	0.460199	0.105472
gga-miR-6694-3p	8	1.3e-28	2.77296	2.97591	2.61736	2.42075	1.56566	1.57618	2.2038	1.8933	2.40934	0.682938	0.957031	1.29693	0.69634	0.874377	0.738302
gga-miR-7	8	1.3e-28	517.434	578.873	354.894	186.187	515.103	284.5	195.036	121.505	99.3851	162.247	92.832	129.585	109.867	85.597	64.9706
gga-miR-92-5p	8	1.3e-28	14.7891	18.5697	17.0613	14.735	14.926	17.5631	9.14577	6.23674	5.5214	5.17082	4.57248	4.64734	3.63644	3.22139	4.64075
novel_miR_232	8	1.3e-28	11.3691	13.4511	15.6072	17.3663	9.70712	15.8744	11.3496	9.68922	11.344	6.92694	9.35764	4.53927	4.0233	4.83209	4.64075
novel_miR_263	8	1.3e-28	3.41998	2.85687	1.55103	1.15775	2.92257	2.1391	0.77133	0.556852	0.501945	0.39025	0.638021	0.540389	0.154742	0.230099	0
novel_miR_272	8	1.3e-28	1414.58	1052.4	992.463	483.203	449.972	501.112	619.268	554.847	518.007	361.86	398.338	342.174	199.85	188.866	176.454
novel_miR_462	8	1.3e-28	0.739456	0.833254	0.484696	0.842001	1.46129	2.02651	0	0.11137	0.100389	0.0975626	0	0	0	0.0460199	0
novel_miR_532	8	1.3e-28	5.82322	6.66603	3.39287	0.526251	0.730643	0.337752	0.55095	0.11137	0.401556	0.0975626	0	0	0.154742	0	0
novel_miR_568	8	1.3e-28	13.8648	7.85639	6.78574	9.36726	5.42764	6.86763	5.5095	8.13003	9.03501	5.07325	4.35981	4.64734	4.0233	4.46393	4.95717
novel_miR_597	8	1.3e-28	18.6713	9.40386	11.2449	7.15701	9.49836	8.21864	7.93368	6.45948	2.81089	3.80494	4.67882	6.16043	2.55325	2.99129	1.89849
novel_miR_641	8	1.3e-28	1.10918	1.3094	1.06633	1.36825	0.313133	0.562921	0.88152	0.445481	1.10428	0.585375	0.212674	0.648467	0.154742	0.0920397	0.105472
gga-miR-103-2-5p	1	2.7e-07	3.60485	0.119036	0.290817	0.10525	0.208755	0.225168	0.33057	0	0.100389	0.487813	0	0.216156	0.309485	0.230099	0
gga-miR-12226-3p	1	2.7e-07	21.3518	3.09494	3.19899	2.7365	2.50506	4.2782	3.19551	2.00467	1.70661	3.31713	1.80773	6.16043	1.85691	1.33458	2.00396
gga-miR-129-1-3p	1	2.7e-07	43.0733	14.1653	10.4694	9.36726	10.9596	8.55639	9.14577	4.45481	5.22023	10.927	4.14713	15.8874	7.35026	5.38432	3.69151
gga-miR-135a-5p	1	2.7e-07	128.48	37.8535	30.7297	25.3653	43.0036	24.7685	24.1316	24.1674	16.6646	41.3665	26.6905	58.0378	42.322	31.6617	28.8992
gga-miR-15c-5p	1	2.7e-07	190.41	45.4718	45.8522	53.2566	40.4985	47.1728	35.0404	38.8682	30.719	45.3666	34.7721	81.5987	30.02	21.9975	28.5828
gga-miR-16-5p	1	2.7e-07	2011.04	861.346	738.094	710.544	880.425	709.055	595.247	617.771	433.982	861.38	628.769	1297.15	794.215	535.303	535.374
gga-miR-1729-5p	1	2.7e-07	358.729	27.1403	22.9746	35.9955	25.6769	29.8348	26.7762	24.5015	26.9043	60.3912	26.7969	110.888	38.763	25.7251	45.3528
gga-miR-190a-3p	1	2.7e-07	2.77296	0.595181	0.193878	0.526251	0.104378	0	0.22038	0.556852	0.100389	0.682938	0.106337	0.432311	0.232113	0.0920397	0.210943
gga-miR-190a-5p	1	2.7e-07	19.7804	7.26121	4.55614	3.68375	9.81149	4.9537	5.39931	4.1207	1.70661	9.75626	5.2105	12.9693	5.88021	4.27985	3.79698
gga-miR-193b-3p	1	2.7e-07	1123.51	157.842	120.301	127.984	134.334	153.114	117.022	112.818	83.6241	191.906	111.866	388.648	146.541	83.9402	115.597
gga-miR-26a-3p	1	2.7e-07	48.7117	30.7113	28.3062	19.9975	23.2762	20.3777	22.038	19.9353	18.572	32.6835	21.2674	33.396	16.7895	16.0149	13.5004
gga-miR-29a-3p	1	2.7e-07	421.582	82.3731	71.7349	89.0416	93.6267	81.0606	61.7064	79.8525	56.7198	102.148	75.0738	168.817	90.6016	73.0795	77.8381
gga-miR-29a-5p	1	2.7e-07	53.056	8.45157	8.9184	8.42001	11.4815	9.00673	7.49292	6.12537	6.52529	14.5368	8.18793	19.3459	8.27871	4.97015	5.90642
gga-miR-29b-3p	1	2.7e-07	433.414	82.3731	69.6992	92.6201	103.751	103.915	71.0726	85.9779	59.7315	111.807	78.3702	198.431	153.272	79.9365	104.733
gga-miR-29c-3p	1	2.7e-07	419.641	82.016	71.638	89.0416	93.0004	80.8354	61.5962	79.2957	56.6194	101.953	74.7547	168.709	90.5243	73.0795	78.1545
gga-miR-429-3p	1	2.7e-07	70.2483	19.9981	20.648	17.4715	22.6499	18.126	16.8591	18.1534	12.4482	28.098	24.8828	37.7191	30.7164	19.9266	28.6883
gga-miR-6548-5p	1	2.7e-07	1.47891	0.714217	0.387756	0.2105	0.313133	0.225168	0.22038	0.445481	0.301167	0.39025	0.425347	0.864622	0	0.368159	0.105472
novel_miR_144	1	2.7e-07	276.741	65.589	63.689	54.6248	51.98	65.4114	74.0477	54.9056	59.7315	63.123	60.7183	80.8422	57.4094	42.4303	58.7477
gga-miR-10c-3p	40	3.7e-06	2.12594	2.14265	2.32654	3.47325	3.34008	3.71528	5.72988	5.56852	4.41712	6.244	7.01823	6.05235	7.04078	6.949	4.64075
gga-miR-10c-5p	40	3.7e-06	241.155	249.262	205.705	174.399	265.641	202.201	384.122	300.588	263.622	460.593	380.898	464.842	580.284	545.704	395.624
gga-miR-126-3p	40	3.7e-06	65.3494	43.4482	50.0206	94.9356	64.1922	75.8817	81.6508	73.6158	70.3727	91.5137	80.3906	99.6477	112.498	92.2238	119.605
gga-miR-1416-5p	40	3.7e-06	11.1843	5.23759	9.69391	10.7355	5.94952	8.33123	11.6801	17.151	14.7572	25.8541	30.944	25.1821	34.817	29.9129	41.6613
gga-miR-146a-3p	40	3.7e-06	14.6967	30.8304	35.2858	35.785	29.7476	28.5964	49.1448	46.7755	39.8544	50.635	65.9288	38.7999	79.3054	85.0447	81.7406
gga-miR-155	40	3.7e-06	15.8059	17.4983	15.0256	11.367	18.2661	15.1989	32.8366	21.7172	17.5681	32.2932	29.987	27.8841	51.9161	42.7985	38.4972
gga-miR-3525	40	3.7e-06	4.99133	16.427	16.7705	13.9983	14.7172	14.7485	14.3247	18.8216	15.7611	21.9516	19.247	17.9409	35.7455	39.1629	39.8683
gga-miR-3529	40	3.7e-06	6.19294	4.16627	5.71941	9.89351	6.0539	8.21864	9.14577	6.90496	10.5408	9.85382	9.2513	7.24121	14.7005	14.3582	22.9928
gga-miR-726-3p	40	3.7e-06	1.57134	0.476145	0.969391	1.684	1.35691	1.46359	0.44076	1.33644	2.10817	1.95125	1.1697	1.51309	1.47005	2.66915	2.53132
novel_miR_282	40	3.7e-06	0.92432	0.833254	1.16327	0.736751	0.730643	1.01326	1.54266	1.1137	1.30506	1.65856	1.70139	1.83732	2.16639	2.43905	2.42585
novel_miR_436	40	3.7e-06	1.01675	0.833254	1.06633	0.736751	0.730643	1.12584	1.65285	1.1137	1.30506	1.561	1.70139	2.05348	2.32113	2.43905	2.42585
novel_miR_557	40	3.7e-06	1.01675	0.833254	1.06633	0.842001	0.730643	1.12584	1.54266	1.1137	1.30506	1.561	1.70139	1.83732	2.16639	2.48507	2.42585
novel_miR_574	40	3.7e-06	1.01675	0.833254	1.06633	0.736751	0.730643	1.12584	1.65285	1.1137	1.30506	1.561	1.70139	2.05348	2.32113	2.43905	2.42585
novel_miR_576	40	3.7e-06	0.92432	0.833254	1.06633	0.736751	0.939398	1.23843	1.54266	1.1137	1.30506	1.561	1.70139	1.83732	2.16639	2.53109	2.74226
gga-miR-12226-5p	43	0.02	6.19294	5.35663	8.14289	11.788	7.41081	8.89415	7.38273	4.45481	5.11984	3.80494	4.57248	2.26963	2.08902	1.79477	5.16811
gga-miR-12247-5p	43	0.02	1.20162	1.3094	2.2296	2.21025	1.67004	2.02651	1.76304	1.44781	1.50584	0.780501	1.38238	0.324233	0.928454	0.736318	0.949245
gga-miR-1454	7	0.02	7.67186	7.26121	6.6888	6.42026	6.0539	8.33123	3.96684	2.67289	2.40934	4.39032	4.67882	4.32311	5.1065	5.01617	2.84774
gga-miR-1801	43	0.02	0.647024	0.595181	0.775513	1.99975	1.25253	1.57618	0.99171	0.445481	0.200778	0.487813	0.531684	0.216156	0.309485	0.414179	0.63283
gga-miR-19a-3p	7	0.02	239.861	225.336	87.9238	60.2031	306.035	108.306	96.4163	35.4158	32.8272	127.709	65.5034	130.342	205.962	80.0285	76.6779
gga-miR-19b-3p	7	0.02	400.138	172.96	80.6533	56.0983	225.351	81.0606	61.486	33.9679	21.1821	118.148	51.786	156.821	129.287	52.3246	46.4075
gga-miR-2131-5p	7	0.02	135.783	206.29	109.056	73.2541	201.762	108.419	88.3724	48.5575	30.8194	94.343	61.569	114.887	85.0309	56.8345	36.2823
gga-miR-301b-3p	7	0.02	18.394	10.2371	9.01534	6.42026	13.256	6.19213	6.39102	4.78892	3.614	7.80501	6.59288	10.8078	8.0466	5.3383	5.37906
gga-miR-6549-5p	7	0.02	2.12594	2.14265	4.07144	1.4735	2.8182	2.92719	1.1019	0.668222	0.702723	1.561	0.744357	1.08078	0.541598	0.920397	1.05472
gga-miR-6604-5p	7	0.02	5.08376	2.97591	1.93878	2.3155	3.34008	3.37752	1.1019	1.1137	0.803112	1.46344	1.91406	2.37771	1.47005	1.65672	0.210943
novel_miR_189	7	0.02	4.06701	3.69012	1.84184	0.736751	3.13133	0.900673	0.55095	0.779592	0.200778	0.780501	0.425347	0.324233	0.851083	0.230099	0.949245
novel_miR_190	43	0.02	0.554592	0.95229	0.484696	2.526	0.41751	2.02651	0.22038	0.779592	0.501945	0	0	0.108078	0	0.0460199	0
novel_miR_283	43	0.02	1.29405	0.833254	0.387756	1.4735	0.730643	1.57618	0.22038	0.668222	0.803112	0.0975626	0	0.324233	0	0.13806	0.210943
novel_miR_298	43	0.02	2.21837	2.6188	4.94389	11.788	4.59261	4.9537	2.97513	5.45715	4.21634	2.63419	2.55208	2.16156	1.0832	1.19652	1.89849
novel_miR_370	43	0.02	1.47891	1.42843	1.35715	3.1575	2.50506	1.23843	1.76304	1.78193	0.903501	0.585375	0.31901	0.756544	0.232113	0.322139	0.210943
gga-miR-12277-3p	21	0.04	14.4194	2.73783	2.52042	3.5785	4.48824	5.40404	1.76304	2.78426	1.807	3.02444	3.08377	6.26851	1.62479	0.736318	1.89849
gga-miR-1677-3p	21	0.04	5.73078	6.9041	6.2041	5.89401	8.03707	6.98022	4.73817	3.007	5.11984	5.36594	4.35981	4.32311	2.24376	2.39303	3.05868
gga-miR-1719	21	0.04	0.92432	1.07133	0.678574	0.2105	0.104378	0.112584	0	0.11137	0.100389	0	0.212674	0.324233	0	0.0460199	0
gga-miR-18b-5p	21	0.04	22.2761	8.57061	8.72452	12.4195	10.229	9.45707	5.61969	6.34811	3.01167	6.43913	4.67882	10.6997	4.17804	2.71517	3.69151
gga-miR-6548-3p	21	0.04	4.3443	0.833254	0.678574	1.57875	1.14815	2.1391	0.33057	1.00233	0.401556	0.682938	1.59505	0.756544	0.464227	0.644278	0.316415
novel_miR_273	21	0.04	0.831888	0.714217	0.581635	0.736751	0.41751	0.788089	0.99171	0.445481	0.401556	0.487813	0.744357	0.9727	0.154742	0.276119	0.316415
novel_miR_388	21	0.04	0.369728	0.119036	0.193878	0.31575	0.208755	0.225168	0.11019	0.11137	0.100389	0.682938	0	0.540389	0.0773712	0.0460199	0
gga-miR-1557	36	0.32	0	1.42843	0.969391	2.42075	0.939398	2.02651	0.88152	1.44781	1.00389	0.780501	0.850694	0.540389	0.154742	0.13806	0.316415
gga-miR-1668-3p	36	0.32	0.647024	1.19036	0.775513	2.21025	0.939398	2.02651	1.1019	0.890963	0.702723	0.975626	1.27604	0.756544	0.464227	0.506219	0.421887
gga-miR-223	19	0.32	28.9312	12.975	7.75513	9.47251	14.2997	9.11932	8.26425	6.57085	2.81089	11.8051	10.2083	19.0217	7.96923	5.66044	5.37906
gga-miR-365-3p	19	0.32	367.879	287.83	160.143	99.9876	307.601	158.181	162.971	91.9919	65.4536	221.857	131.751	261.656	211.223	147.356	89.9674
gga-miR-6544-5p	19	0.32	3.32755	3.69012	3.19899	3.05225	3.44446	2.36427	2.09361	1.33644	1.20467	2.73175	2.55208	2.70194	2.86273	2.16293	1.37113
novel_miR_145	19	0.32	0.092432	0.476145	0.484696	0.421001	0.208755	0.337752	0	0	0.100389	0.195125	0.531684	0.216156	0.154742	0.368159	0
novel_miR_25	36	0.32	7.2097	3.09494	2.7143	24.6285	4.59261	14.4108	6.06045	10.8029	11.6451	5.56107	6.27387	7.67352	0.928454	0.782338	1.4766
novel_miR_401	36	0.32	580.288	646.724	577.757	873.471	1079.26	802.5	787.859	991.53	670.699	620.986	514.457	697.426	97.0234	107.502	72.8809
novel_miR_510	36	0.32	0.277296	0.357109	0.0969391	0.10525	0.626266	0.562921	0.66114	0.11137	0.301167	0.195125	0.531684	0.648467	0.0773712	0.13806	0
novel_miR_544	19	0.32	0.647024	0.357109	0.387756	0	0.730643	0.225168	0.11019	0.222741	0.100389	0.487813	0.531684	0.648467	0.69634	0.230099	0.210943
gga-miR-1626-3p	23	0.36	0.554592	0.595181	0.387756	0.2105	0.313133	0.562921	0.77133	0.11137	0.602334	0	0.212674	0.108078	0.154742	0.230099	0.210943
gga-miR-1724	23	0.36	0.554592	0.595181	0.484696	1.263	0.835021	0.337752	0.44076	1.1137	0.903501	0.585375	0	0.324233	0.386856	0.230099	0.738302
gga-miR-1728-3p	23	0.36	0.184864	0.119036	0.387756	0.421001	0.313133	0.337752	0.22038	1.22507	0.100389	0.0975626	0.106337	0	0	0.13806	0.210943
gga-miR-6566-5p	23	0.36	1.20162	3.57109	1.55103	2.105	2.60944	2.36427	1.65285	1.00233	1.70661	0.0975626	0.425347	0.540389	1.00583	0.966417	0.738302
gga-miR-1563	18	0.39	1.47891	4.16627	1.45409	1.57875	3.96635	1.01326	0.88152	0.890963	0.301167	1.36588	0.212674	0.324233	1.00583	0.966417	0.738302
gga-miR-7b	18	0.39	601.455	750.523	360.613	233.024	979.166	414.197	389.301	171.622	123.88	323.615	174.605	257.982	392.659	229.041	170.337
novel_miR_572	18	0.39	170.445	154.033	101.98	123.353	185.792	169.889	77.0228	60.2513	41.8622	68.1962	65.6098	66.3597	86.4236	75.7027	65.6034
gga-miR-1737	37	0.4	0.831888	1.19036	1.45409	3.47325	1.25253	2.36427	1.65285	2.78426	2.81089	1.46344	2.65842	1.29693	1.62479	0.966417	2.53132
gga-miR-203a	37	0.4	0.277296	0.238072	0.290817	1.15775	0.521888	0.450337	0.99171	1.22507	1.30506	0.780501	1.38238	0.9727	1.16057	1.33458	0.63283
novel_miR_250	37	0.4	0.092432	0.238072	0.290817	0.842001	0.208755	1.12584	0.66114	0.445481	1.00389	0.682938	1.38238	0.540389	0.309485	0.644278	1.05472
gga-miR-1808	30	0.66	2.21837	1.90458	2.32654	1.684	3.23571	2.02651	1.21209	0.334111	1.10428	0.975626	1.06337	1.62117	0.773712	1.1505	0.527359
gga-miR-6574-3p	30	0.66	0	0.595181	0.0969391	0.31575	0.41751	0.450337	0	0	0.100389	0	0.212674	0	0	0.0920397	0
novel_miR_465	30	0.66	0.184864	1.07133	0.193878	1.36825	0.835021	0.450337	0.22038	0.334111	0.100389	0	0.425347	0.432311	0.309485	0.0920397	0.316415
novel_miR_196	45	0.7	0.369728	0.119036	0.581635	1.78925	1.25253	1.23843	0.66114	0.890963	0.100389	0.292688	0.957031	0.648467	1.00583	0.460199	0.949245
novel_miR_324	45	0.7	0.184864	0	0	0.421001	0.313133	0.225168	0	0.11137	0.301167	0.292688	0	0.432311	0.232113	0.0920397	0
novel_miR_596	45	0.7	0.369728	0.238072	0.581635	0.947251	1.25253	1.12584	0.66114	1.00233	0.602334	0.878063	0.850694	0.540389	0.464227	0.184079	0.738302
gga-miR-146a-5p	5	0.71	3946.48	3868.8	2854.76	1697.26	3504.58	2310.79	3373.47	2733.03	1913.11	4605.25	3764.85	4533.65	7305	7287.61	4824.91
gga-miR-146b-5p	5	0.71	182.646	129.75	101.011	69.5703	122.122	96.7098	91.3475	64.0379	56.9206	127.417	95.5968	120.615	600.245	455.919	345.209
gga-miR-6651-5p	5	0.71	1.75621	1.78554	0.969391	1.684	0.835021	0.450337	0.88152	0.890963	1.40545	0.780501	0.531684	1.62117	2.9401	1.3806	2.95321
novel_miR_610	15	0.72	0.46216	0	0.484696	0.31575	0.104378	0.450337	0.77133	0.334111	1.00389	0.195125	0.425347	0.432311	0.154742	0.598258	0.316415
novel_miR_626	15	0.72	0.554592	0.476145	0.193878	0.736751	0.208755	0	0.44076	1.1137	0.903501	0.0975626	0.425347	0.540389	0.928454	0.460199	0.316415
gga-miR-302b-3p	48	0.76	0.647024	0.119036	0.387756	0.736751	1.25253	1.23843	0.88152	0.890963	1.20467	1.36588	1.38238	0.9727	0.618969	0.736318	0.527359
novel_miR_171	6	0.76	0.554592	0.476145	0.193878	0.31575	0	0.112584	0.33057	0.556852	0.401556	1.17075	0.531684	0.324233	0.309485	0.414179	0.316415
novel_miR_222	16	0.76	0.092432	0.119036	0.0969391	0	0.104378	0	0.22038	0.222741	0.501945	0.39025	0	0	0.0773712	0.0460199	0
novel_miR_407	16	0.76	0	0.119036	0.0969391	0.10525	0	0	0.11019	0.779592	0.401556	0.0975626	0.212674	0	0	0	0.105472
novel_miR_650	6	0.76	1.75621	0.714217	0.775513	0.31575	0	0	0.88152	0.779592	0.301167	0.780501	0.425347	0.540389	0.618969	0.276119	0.421887
novel_miR_79	48	0.76	0	0.119036	0	0.526251	0	0.112584	0.33057	0.11137	0	0.195125	0.31901	0.216156	0.0773712	0.0460199	0
gga-miR-1416-3p	38	0.77	0	0	0.0969391	0	0.104378	0.112584	0	0	0.100389	0.39025	0.31901	0.324233	0.232113	0	0.105472
gga-miR-2128	38	0.77	0.092432	0	0.0969391	0.10525	0.208755	0	0.11019	0.11137	0	0.195125	0.850694	0.216156	0.309485	0	0.105472
novel_miR_115	35	0.78	0.092432	0.119036	0.193878	0.421001	0.41751	0.112584	0.33057	0.445481	0.200778	0	0.106337	0	0.154742	0.322139	0.105472
novel_miR_97	35	0.78	0.277296	0	0.0969391	0.842001	0.313133	0.337752	0.44076	0.11137	0.301167	0	0.106337	0.108078	0.154742	0.230099	0.421887
gga-miR-181b-2-3p	44	0.79	2.95782	1.54747	2.7143	5.78876	3.75759	5.96696	3.96684	3.22974	2.7105	3.31713	3.93446	2.05348	2.16639	1.1505	2.42585
novel_miR_638	44	0.79	1.47891	0.238072	1.06633	2.105	0.939398	2.92719	0.88152	1.55918	1.807	0.487813	1.1697	1.29693	0.928454	0.460199	1.37113
gga-miR-1656	3	0.8	0.184864	0.476145	0.290817	0	0	0.112584	0	0.334111	0	0	0.31901	0.108078	0	0.184079	0.105472
novel_miR_105	3	0.8	0.92432	0.357109	0	0.10525	0	0	0	0.222741	0	0.195125	0	0.108078	0.154742	0	0.105472
gga-miR-1585	25	0.82	0.277296	0	0	0	0	0.225168	0.11019	0	0.100389	0.195125	0.212674	0.432311	0.0773712	0	0
novel_miR_599	25	0.82	3.97458	1.07133	1.26021	4.10476	1.04378	4.39078	4.07703	4.56618	4.01556	6.14644	3.08377	6.91698	1.00583	0.598258	2.63679
gga-miR-1676-5p	12	0.84	0.92432	0.119036	0.0969391	0.2105	0	0.225168	0.66114	0.334111	0.100389	0.487813	0.106337	0.756544	0	0	0.105472
novel_miR_26	12	0.84	0.647024	0.119036	0.0969391	0.10525	0.104378	0.225168	0.11019	0.334111	1.30506	0	0.106337	0.432311	0	0.0460199	0.105472
gga-miR-1731-5p	29	0.87	1.38648	1.66651	0.775513	1.57875	2.50506	1.23843	0.99171	1.22507	1.10428	0.878063	0.744357	0.648467	1.39268	1.19652	0.843774
gga-miR-200a-3p	29	0.87	1.66378	0.95229	2.7143	1.4735	1.35691	3.82786	0.77133	0.779592	1.30506	0.487813	1.59505	0.864622	2.70799	1.70274	1.4766
gga-miR-726-5p	31	0.88	0.92432	0.95229	0.872452	1.0525	2.19193	1.46359	1.21209	0.334111	0.301167	1.17075	0.638021	0.540389	1.85691	1.84079	1.16019
novel_miR_130	31	0.88	0.277296	0.595181	0.581635	1.4735	1.25253	1.23843	0.33057	0.11137	0.501945	0.585375	0.744357	0.648467	0.69634	0.690298	0.738302
gga-miR-146b-3p	32	0.9	1.29405	1.3094	1.55103	1.263	2.08755	1.46359	0.88152	0.556852	1.10428	1.561	1.48871	1.08078	5.33861	4.27985	2.95321
gga-miR-1707	2	0.9	3.05026	3.57109	3.68369	2.105	1.35691	1.35101	3.63627	1.8933	2.81089	0.975626	2.87109	2.26963	1.85691	2.25497	1.4766
gga-miR-6543-3p	2	0.9	2.77296	0.833254	1.35715	0.631501	0.313133	1.12584	0.22038	1.33644	0.702723	0.682938	0.212674	1.18886	0.618969	0.276119	0.843774
gga-miR-6663-5p	32	0.9	0.184864	0.119036	0.290817	0.526251	0.730643	0.337752	0.22038	0.445481	0.200778	0.0975626	0.106337	0.324233	0.851083	0.460199	0.421887
novel_miR_555	26	0.91	0	0.357109	0.0969391	0.2105	0.104378	0	0.55095	0.11137	0	0.0975626	0	0	0.309485	0.230099	0.105472
novel_miR_120	20	0.92	0.092432	0.714217	0.387756	0.631501	0.208755	0.900673	0	0.334111	0.100389	0.0975626	0.106337	0	0.309485	0.230099	0.63283
gga-miR-302a	28	0.93	0	0.357109	0	0.10525	0	0.225168	0.22038	0.334111	0	0.780501	0.638021	0.648467	0.154742	0.184079	0.105472
gga-miR-302b-5p	39	0.94	0.277296	0.595181	0.484696	0.947251	1.14815	0.562921	1.76304	1.44781	1.60622	1.17075	1.59505	0.648467	0.464227	0.460199	0.105472
gga-miR-6659-3p	39	0.94	0.184864	0	0	0.2105	0.104378	0	0.33057	0.445481	0.301167	0	0.106337	0.108078	0.154742	0.0460199	0
novel_miR_154	17	0.95	1.20162	1.19036	0.678574	1.0525	0.939398	0.675505	1.65285	2.00467	1.807	1.75613	2.65842	1.83732	0.851083	1.93283	2.21491
gga-miR-1754-5p	42	0.96	0.184864	0	0	0.31575	0.104378	0.112584	0.77133	0.445481	0.401556	0.975626	0	0.864622	0.541598	0.460199	1.05472
gga-miR-1769-3p	9	0.96	3.69728	3.69012	1.93878	0.526251	1.46129	0.675505	1.32228	0.334111	0.301167	0.682938	0.31901	1.29693	3.55907	1.1505	1.58208
gga-miR-206	9	0.96	4.99133	1.66651	2.03572	3.68375	2.50506	2.47685	1.1019	2.11604	0.602334	1.36588	3.08377	1.40501	6.88603	3.22139	5.16811
gga-miR-460b-3p	22	0.96	1.20162	0.357109	0.775513	1.36825	0.313133	0.450337	0.66114	0.668222	0.200778	0.780501	1.70139	0.9727	1.23794	0.552238	1.37113
gga-miR-6576-5p	0	0.96	0.647024	0.238072	0.678574	0.31575	0	0.337752	0	0.334111	0	0	0.106337	0.108078	0.309485	0.230099	0.316415
novel_miR_278	46	0.96	1.20162	0.476145	1.35715	1.8945	2.92257	1.23843	1.54266	2.45015	2.20856	1.46344	1.48871	1.08078	1.39268	1.1505	1.16019
gga-miR-1609	41	0.98	0.184864	0.119036	0	0.526251	0	0	1.1019	0.668222	0.301167	0.195125	0.106337	0.216156	0.154742	0.460199	0.63283
gga-miR-214	10	0.99	895.851	275.688	261.251	285.017	242.991	308.818	354.151	384.896	340.419	536.887	455.653	892.29	433.743	378.053	463.865
novel_miR_249	14	0.99	0.184864	0.357109	0.872452	0.421001	0.208755	0.112584	0.11019	0.668222	0.903501	0.0975626	0.106337	0.216156	0.0773712	0	0.316415
gga-let-7a-5p			2808.73	4139.72	4726.27	5597.52	4808.88	5163.67	3654.12	5100.65	3859.15	2447.16	3522.83	2541.77	3315.2	5313.64	3475.71
gga-let-7j-5p			2790.89	4110.44	4701.16	5582.26	4770.16	5138.23	3632.74	5085.17	3848.31	2427.94	3501.78	2525.13	3283.17	5281.79	3458.94
gga-miR-12225-3p			0.092432	0.357109	0	0.10525	0.104378	0.112584	0	0.334111	0.501945	0	0	0	0.0773712	0.0920397	0.421887
gga-miR-12264-3p			9.2432	7.61832	6.2041	8.84101	8.97647	6.75505	12.782	10.5802	7.72995	11.8051	7.54991	8.7543	10.0583	8.83581	10.6526
gga-miR-12272-5p			1.47891	0.119036	0	0	0	0	0.11019	0.222741	0	0.0975626	0.425347	0.108078	0.0773712	0.13806	0.316415
gga-miR-126-5p			3.78971	2.26169	1.84184	3.05225	1.98317	2.02651	3.08532	4.45481	3.01167	2.82931	2.65842	4.97158	4.10067	2.71517	4.95717
gga-miR-132a-5p			28.9312	31.6636	28.1123	29.891	28.0776	33.2123	39.5582	33.5225	43.3681	37.464	38.4939	32.2072	36.5192	38.2885	45.9857
gga-miR-142-5p			0	0	0.0969391	0	0	0	0	0	0	1.75613	0	0	0.0773712	0	0
gga-miR-143-3p			627.613	404.366	486.247	607.293	390.894	528.92	464.671	817.235	724.608	546.741	630.045	690.833	427.244	542.068	460.806
gga-miR-145-5p			56.8457	78.2068	43.2348	23.997	77.4482	47.5105	57.409	35.193	32.526	85.9526	52.105	62.4689	76.8296	55.2238	29.3211
gga-miR-1459			0.46216	0.476145	0	0	0	0	0	0	0	0	0	0	0	0	0
gga-miR-148a-3p			320218	290842	329758	322278	267918	341344	390624	389350	459144	392039	406167	391034	418535	431260	474254
gga-miR-15a			107.498	33.5682	39.4542	52.7303	47.2831	46.3847	30.5226	41.3184	26.0008	45.5617	45.5121	74.5737	50.6007	35.8955	41.0285
gga-miR-1612			0.277296	0.238072	0.193878	0.10525	0.521888	0.225168	0	0	0	0.0975626	0	0.108078	0	0	0
gga-miR-1677-5p			0	0	0.387756	0.421001	0.313133	0.225168	0	0	0	0.0975626	0.212674	0	0.0773712	0.0920397	0
gga-miR-181a-3p			85.0374	121.893	137.46	132.615	98.6368	113.147	147.875	141.997	138.838	130.929	142.917	105.16	115.747	113.853	111.167
gga-miR-181b-1-3p			7.85672	3.80916	7.75513	8.84101	6.68017	6.4173	9.14577	11.3598	8.2319	9.17088	10.2083	7.7816	5.64809	5.06219	5.80094
gga-miR-187-3p			3.05026	2.6188	2.03572	2.63125	0.939398	2.70202	2.86494	2.89563	3.01167	4.78057	3.1901	4.10696	3.32696	2.62313	3.58604
gga-miR-191-3p			5.45349	3.45205	3.00511	4.10476	2.92257	3.94044	2.86494	3.45248	2.20856	4.29275	4.67882	4.32311	2.86273	2.20895	1.89849
gga-miR-215-5p			48.3419	65.1128	70.7655	75.2539	67.0104	72.9545	66.8853	71.7225	60.635	48.2935	60.7183	51.1208	67.6998	61.7587	72.7755
gga-miR-2184a-5p			41.7793	22.6169	30.5358	52.4146	24.7375	33.6627	29.7513	43.2117	28.5105	47.0252	56.7838	62.9013	59.5758	35.1592	62.8611
gga-miR-27b-3p			8648.4	15509.4	20036	26263.4	15795.5	20667.4	21676.7	29093.4	27001.9	21757.6	23879.5	20448	25987.3	24439.8	31659.1
gga-miR-302c-3p			0.184864	0	0	0	0.104378	0.225168	0	0.334111	0.301167	0.39025	0.425347	0.108078	0	0	0
gga-miR-302d			0	0	0	0.2105	0.313133	0.450337	0.22038	0.334111	0.301167	0.487813	0.425347	0.540389	0.0773712	0.184079	0.316415
gga-miR-30b-5p			420.658	120.346	128.541	135.983	120.765	141.631	115.369	172.958	97.7789	217.467	168.437	343.471	210.372	161.024	184.681
gga-miR-34a-5p			95.9444	45.7099	41.393	41.2581	48.9531	47.3979	48.4836	52.5668	35.1362	70.6353	58.3789	95.6488	67.7771	67.5572	62.4392
gga-miR-4732-5p			0	0.119036	0	0	0	0	0	0	0	0	0.212674	0.540389	0	0	0
gga-miR-6594-5p			0.184864	0.119036	0.0969391	0.421001	0	0.900673	0.55095	0.222741	0.602334	0.195125	0.425347	0.216156	0	0	0
gga-miR-6649-3p			0	0	0	0.736751	0	0.450337	0.55095	0.445481	0.200778	0	0.212674	0	0	0	0
gga-miR-6669-3p			1.20162	3.57109	2.7143	4.21001	3.34008	4.2782	3.52608	4.56618	4.51751	1.85369	3.82812	1.08078	1.77954	1.6107	3.05868
novel_miR_148			0	0	0	0.421001	0.41751	0.225168	0	0.445481	0.200778	0.292688	0	0.432311	0	0.0460199	0
novel_miR_158			0	0	0.193878	0.526251	0.626266	0.112584	0	0	0	0.292688	0	0.216156	0	0	0
novel_miR_176			0.092432	0.119036	0.0969391	0.31575	0	0	0	0	0	0.0975626	0.31901	0.324233	0	0.13806	0.210943
novel_miR_183			0	0	0	0	0	0	0.11019	0.11137	0	0	0	0	0.386856	0	0.316415
novel_miR_188			0.092432	0.119036	0	0.2105	0.208755	0	0.33057	0	0	0	0	0	0.541598	0.230099	0
novel_miR_193			1.84864	1.3094	0.290817	0.421001	0.939398	0.562921	0.88152	0.445481	0.501945	0	0	0	0	0	0
novel_miR_203			0	0	0	0.2105	0.104378	0.112584	0.66114	0.222741	0.200778	0	0.106337	0.216156	0.541598	0.644278	1.37113
novel_miR_212			0.554592	0.119036	0.193878	0	0	0	0.22038	0.11137	0.200778	0.0975626	0.31901	0	0.0773712	0.0460199	0.210943
novel_miR_216			0	0	0.290817	0.526251	0.208755	0.337752	0	0	0	0	0.106337	0	0	0.0460199	0
novel_miR_254			0	0	0	0.2105	0	0.112584	0.11019	0.222741	0	0	0	0	0.309485	0.184079	0
novel_miR_260			1.94107	1.19036	2.03572	0.947251	2.29631	1.35101	1.76304	1.55918	0.501945	1.17075	0.850694	1.62117	2.16639	1.97885	2.00396
novel_miR_312			0	0.476145	0.0969391	0	0	0	0.55095	0.445481	0	0.292688	0.106337	0	0.0773712	0.13806	0.210943
novel_miR_334			0.554592	0.357109	0.193878	0.736751	0.521888	0.788089	0.22038	0.222741	0	0	0.31901	0.108078	0	0	0
novel_miR_34			0.184864	0.595181	0.775513	0.526251	0.313133	0.788089	0	0.222741	0	0	0	0	0	0	0
novel_miR_357			0	0	0	0.10525	0.208755	0.450337	0	0.222741	0	0.0975626	0	0	0.0773712	0.0920397	0.105472
novel_miR_403			0	0	0	0.631501	0.104378	0.337752	0	0.445481	0.100389	0.487813	0.106337	0	0.0773712	0.13806	0.421887
novel_miR_434			0	0	0	0.2105	0.104378	0.675505	0	0	0.100389	0	0	0	0	0	0
novel_miR_46			0	0	0	0.10525	0.104378	0.562921	0	0.11137	0	0.0975626	0	0	0	0	0
novel_miR_500			0	0	0	0.10525	0.104378	0.562921	0	0.11137	0	0.0975626	0	0	0	0	0
novel_miR_503			0.092432	0	0.290817	0.2105	0.41751	0	0	0.334111	0.200778	0	0	0	0	0.322139	0.210943
novel_miR_506			0.277296	0.238072	0.0969391	0	0	0	0	0	0	0	0	0	0.0773712	0	0.527359
novel_miR_522			8.31888	10.4752	14.25	14.8403	12.0034	13.0598	17.1896	12.3621	14.1549	10.3416	11.2717	7.67352	8.82031	9.61815	9.49245
novel_miR_538			0.092432	0.119036	0.193878	0	0	0.337752	0	0.334111	0.501945	0	0	0	0.154742	0	0
novel_miR_566			0.184864	0	0	0.10525	0	0.112584	0	0	0	0.0975626	0.212674	0.432311	0.0773712	0.0460199	0
novel_miR_583			0.369728	0.238072	0.290817	0	0	0	0	0	0	0	0	0.108078	0	0	0
novel_miR_65			0	0	0	0.10525	0	0.450337	0	0.11137	0	0.292688	0.31901	0	0	0	0
