# Supplementary material for: Integrative analysis of miRNA and mRNA profiles reveals that gga-miR-106-5p inhibits adipogenesis by targeting the KLF15 gene in chickens
Source: J Anim Sci Biotechnol. 2022 Jul 6;13:81. doi: 10.1186/s40104-022-00727-x (PMC9258119; doi:10.1186/s40104-022-00727-x)
Supplement: Supplementary file 1 — Additional file 1: Table S1. Primers used in this study. Table S2. Clustering of differentially expressed miRNA expression profiles in chicken abdominal adipocytes at different stages of differentiation. Table S3. Differentially expressed genes during the adipogenic differentiation of chicken abdominal preadipocytes. Table S4. Functional enrichment analysis of all differentially expressed mRNAs in chicken abdominal adipocytes at different stages of differentiation. Table S5. All targets of differentially expressed miRNAs and functional enrichment analysis of differentially expressed targets. Table S6. Regulatory network analysis of differentially expressed miRNAs and differentially expressed transcriptional factors. Table S7. Potential target genes of the KLF15 transcriptional factor. Table S8. Putative chicken KLF15 motif in the promoters of representative genes related to cell proliferation and lipogenesis. [file 40104_2022_727_MOESM1_ESM.zip › Table S3.xlsx]

## Sheet: Sheet1
Differentially expressed genes during the adipogenic differentiation of chicken abdominal preadipocytes.
Gene_ID	Gene_symbol	A0_1	A0_2	A0_3	A12_1	A12_2	A12_3	A48_1	A48_2	A48_3	A72_1	A72_2	A72_3	A120_1	A120_2	A120_3
ENSGALG00000000104	LOC395100	0.261082	0.464169	0.574892	1.08246	1.24427	1.02159	1.06737	1.42857	1.46358	1.572	1.59268	1.47656	3.65264	4.63196	4.09371
ENSGALG00000016221	EFHC2	0.197568	0.166596	0.224634	0.440516	0.423436	0.500437	0.956996	1.17809	1.00878	1.55133	1.29929	0.891725	1.98162	1.87253	2.32002
ENSGALG00000015846	SNAP91	1.04537	0.850506	0.902698	1.57484	1.75375	1.70649	1.7156	1.79669	1.64483	2.36657	2.48902	2.73384	4.94093	5.61246	5.82218
ENSGALG00000002467	MTSS1L	1.48378	1.271	0.183219	0.32947	0.285012	0.216043	0.447901	0.473353	0.33693	0.813203	0.365705	5.00196	0.450546	0.352755	0.466371
ENSGALG00000003731	FBXO42	8.59609	7.85901	4.46725	3.89416	4.39327	3.70596	3.20161	3.17407	3.2577	3.27737	2.43991	8.27086	2.52008	2.45975	2.85574
ENSGALG00000003732	UCK1	7.47532	7.48468	8.40832	14.1301	15.1415	14.8291	11.687	11.3834	11.2453	12.9095	13.2157	10.1888	21.0052	23.1356	20.829
ENSGALG00000046724	PRRG3	0.77885	0.775924	0.620592	1.30122	1.31848	1.26297	1.29851	1.30007	1.40176	1.57859	1.63524	1.00349	1.98902	2.06032	1.84128
ENSGALG00000020742	PPRC1	8.86384	7.721	3.73873	3.26343	3.8829	3.37943	2.13054	1.82011	1.79194	1.11667	1.20092	2.9924	2.02584	2.01742	1.96947
ENSGALG00000054877	ENSGALG00000054877	3.45578	3.67628	2.01119	1.5782	1.82713	1.25496	2.12918	1.58891	1.99945	2.77004	1.87674	5.65345	1.80724	1.75769	1.67927
ENSGALG00000010364	AADAC	0.153034	0.148935	0.165625	1.22342	1.33071	1.11788	4.70266	4.80742	4.31785	7.32142	8.86791	5.11801	6.66685	6.70473	7.10758
ENSGALG00000010098	SLC6A9	3.01109	3.04898	3.45918	9.00212	10.2635	8.32494	3.12	3.81698	3.65157	2.81129	3.07465	3.7519	7.00549	7.45192	6.62751
ENSGALG00000000713	ZFHX3	11.1729	10.0406	2.70028	2.59048	2.56004	2.35613	3.39831	3.16763	3.02504	4.91228	3.20184	20.1625	2.74131	2.51191	2.98125
ENSGALG00000002667	OLFML2B	2.02501	1.63239	1.40079	4.96085	5.97046	4.86795	18.1647	15.6069	14.8526	26.734	27.7968	34.4286	29.1576	27.0664	27.5738
ENSGALG00000035487	SP1	7.16192	5.63626	3.89858	2.96819	3.54496	3.10111	5.64239	5.58977	5.3355	6.20611	7.63877	10.6117	12.164	10.2535	10.4646
ENSGALG00000004083	GRIA1	0.117584	0.103517	0.201605	0.452896	0.327822	0.297624	0.890743	0.784246	0.902211	1.41013	1.1585	1.15501	0.896378	1.23608	1.15621
ENSGALG00000004087	THSD4	27.4833	27.5366	28.0396	17.2899	17.1625	16.7244	17.2401	17.0058	17.5671	15.2218	15.4196	13.3239	16.1042	15.3519	15.902
ENSGALG00000005977	BTBD8	4.07404	4.14533	4.18877	2.89174	2.4722	2.71336	2.13215	2.14418	2.38221	1.32609	1.16919	1.23554	0.680131	0.62099	0.810678
ENSGALG00000036867	CBX6	11.3071	10.4278	6.21058	5.67406	6.77768	5.07751	5.95214	6.22418	5.20047	6.76733	5.81193	11.785	4.3044	3.58697	3.13482
ENSGALG00000041013	TNS1	26.7669	23.0413	7.32758	7.39163	8.1256	7.18155	8.80853	8.21443	7.49229	10.7995	7.03829	39.7842	9.33173	9.54905	9.62966
ENSGALG00000033338	GPT2	0.61738	0.670681	0.485547	4.5577	4.71211	5.06801	2.21261	2.40238	2.27123	3.05834	4.01301	2.96713	12.85	13.1923	12.9806
ENSGALG00000002118	KCNMB1	8.65987	8.1854	9.29691	15.0339	15.3796	14.372	11.3645	12.7953	12.3101	9.46398	10.4643	5.89717	9.92098	9.73545	9.05396
ENSGALG00000043329	PTMA	115.27	122.942	77.1069	69.4305	73.3336	68.4743	63.5412	66.9712	69.8258	53.624	47.5328	75.7551	56.3454	52.4949	64.2282
ENSGALG00000008704	CUBN	3.35818	3.22995	2.62521	1.78865	1.80853	1.84646	1.97859	2.26946	2.03803	2.75075	2.56526	3.65343	2.39549	2.40639	2.51342
Gallus_gallus_newGene_4267	Gallus_gallus_newGene_4267	1.73776	1.49504	1.07361	1.63058	0.864462	0.8763	2.43019	1.12752	1.51211	2.1135	0.007334	5.40637	0.873709	1.16626	1.84292
ENSGALG00000008883	TCF7L2	6.57264	6.8116	3.02178	2.53581	2.61518	2.64034	2.58528	2.69223	2.29904	2.99428	2.31276	8.17814	3.19208	3.85484	3.9069
ENSGALG00000008889	TTC14	5.5373	6.04593	7.76838	11.274	9.50403	10.7421	8.46238	8.42228	8.2483	8.34614	8.59685	5.55359	7.48345	8.26113	8.01786
ENSGALG00000013377	LMBRD2	15.8142	16.1413	10.1934	8.85633	8.63198	9.39638	8.62397	9.26229	9.61123	8.71891	7.06521	14.7275	8.1389	7.54959	9.48813
ENSGALG00000047145	SMARCA4	18.2562	15.8787	6.95916	5.9338	6.01002	5.29331	6.91769	6.59006	6.15143	7.13023	6.11649	18.7654	5.48717	4.77309	5.22503
ENSGALG00000015439	SLC44A1	6.79922	7.35457	7.05479	12.5334	11.6382	13.0561	14.5313	15.5708	14.162	19.8475	17.9955	19.2443	23.2782	25.4785	26.1399
ENSGALG00000012124	PELI2	0.242409	0.176693	0.359179	0.503217	0.550393	0.582343	1.46796	1.52744	1.48367	2.67791	2.98879	2.0171	5.4203	5.30001	5.45331
Gallus_gallus_newGene_8659	Gallus_gallus_newGene_8659	0.221518	0.070877	0.390358	0.930531	1.04163	1.36814	1.43626	0.711517	1.45257	0	0.793096	0	2.3004	1.38706	0.868807
ENSGALG00000034725	BRD4	10.146	8.91101	2.53513	2.36304	2.29903	1.99938	1.87527	1.69541	1.92267	2.36731	1.50509	11.6439	1.95925	1.92321	2.33905
ENSGALG00000032398	ASPM	46.6607	45.6011	47.5266	32.8139	30.7644	32.0562	25.0298	26.454	26.1261	15.0037	15.2552	13.421	15.4507	15.6827	16.3338
Gallus_gallus_newGene_6757	Gallus_gallus_newGene_6757	0.744576	1.16829	0.328292	0.226197	0.116398	0.133154	0	0.101469	0.12678	0.135193	0.315575	1.5361	0.062033	0.094517	0.190244
ENSGALG00000015180	PSAT1	4.56295	4.7634	5.87849	43.2156	43.3246	44.0038	23.6397	22.2297	22.4532	29.1399	32.2586	20.6185	86.8525	96.9456	97.8088
ENSGALG00000012971	CCDC170	0.393483	0.359038	0.353699	0.941996	0.84724	0.993474	0.897608	0.958737	0.773418	0.642316	0.583763	0.571971	0.322838	0.307556	0.48328
ENSGALG00000037998	GLTP	2.92774	2.87866	3.49457	5.516	5.12896	5.01535	5.85598	4.71179	5.07238	5.34843	5.23507	5.1653	7.42294	6.80582	6.78442
Gallus_gallus_newGene_2647	Gallus_gallus_newGene_2647	0	0	0	0.206654	0.210031	0.174983	0	0	0	0	0	0	0	0	0
ENSGALG00000040866	P3H2	1.58055	1.4617	1.67692	0.782883	1.01716	0.925861	0.766421	0.823248	0.697373	0.962791	1.05951	0.774513	0.895114	1.02937	0.796303
ENSGALG00000052903	ENSGALG00000052903	1.83846	1.89442	2.19133	1.2953	1.24574	1.13832	0.996759	1.11818	0	0.920889	0.917024	0.433122	0.65318	0.707892	0.677436
ENSGALG00000030280	PABPC1	263.886	247.773	77.6707	73.255	68.8842	63.4846	63.4296	64.9192	64.2542	100.274	56.8387	314.492	77.8472	81.5973	103.164
ENSGALG00000036990	DECR1	5.86218	4.99935	6.40115	19.4862	18.9463	19.8459	21.0469	23.2606	23.1954	25.506	27.591	18.0295	37.4339	36.2132	38.353
ENSGALG00000005470	PLPPR5	0.350414	0.423546	0.397994	0.918594	0.781525	0.71294	0.485782	0.5233	0.445037	0.548949	0.332101	0.297099	0.764532	0.856608	0.725002
ENSGALG00000010705	ZBTB18	1.03467	0.934252	1.13466	0.569005	0.368504	0.868269	0.353877	0.425143	0.875274	0.916832	0.427705	1.11498	1.25655	1.21658	0.598687
ENSGALG00000033497	FOXP4	25.4768	22.2013	6.80206	5.65125	5.5193	4.9751	5.91554	6.00123	5.26589	5.56593	4.28486	25.5115	4.74614	4.23184	4.40049
ENSGALG00000034111	FOXF1	1.10024	0.980829	1.44933	2.49849	2.54163	1.96446	3.3835	3.31831	2.88476	3.55883	4.17309	2.8506	7.31013	6.34324	7.39703
ENSGALG00000010681	CPT2	10.5041	10.8538	10.7889	17.7602	17.8897	17.741	20.2804	21.3347	20.8842	17.7735	19.3021	15.1266	11.9235	10.7188	11.9839
Gallus_gallus_newGene_3862	Gallus_gallus_newGene_3862	0.200785	0.402217	0.332922	0.581286	0.503573	0.581433	0.415318	0.553429	0.323846	0.50265	0.599483	1.28155	0.98898	1.28194	1.09082
ENSGALG00000026298	SERTAD2	21.3676	19.5633	7.22178	5.55833	6.09806	5.35294	5.70921	5.3642	5.10654	5.84302	4.09099	20.4693	7.99865	8.08151	9.55994
ENSGALG00000026299	ENSGALG00000026299	0.758403	0.862842	0.949962	0.459127	0.451107	0.324274	1.89236	2.1495	1.76355	3.52828	3.65682	2.30061	8.19756	7.13194	6.52633
ENSGALG00000019663	ACBD7	3.94307	4.06109	3.89535	6.13545	6.63965	6.87234	8.54809	8.18389	8.06502	7.98573	9.66537	6.56461	12.7292	11.3323	12.9454
ENSGALG00000016556	GVINP1	0.347869	0.335211	0.372151	0.81477	0.950657	0.91205	5.94789	6.00013	6.33784	8.31532	8.4944	6.41173	6.48135	5.89508	6.00005
ENSGALG00000012074	ALPK1	1.14618	1.44235	1.47428	0.766293	0.902598	0.942904	2.21289	2.52235	2.47174	1.88716	2.61888	1.71491	1.20388	1.23026	1.09978
ENSGALG00000012076	TIFA	0.971048	1.20573	1.25887	0.783618	0.69107	0.70879	3.89628	4.02627	5.03122	8.48031	8.59082	5.64239	15.3011	14.8462	14.0969
ENSGALG00000014950	LOC421740	1.39439	1.61255	1.31362	0.312491	0.251571	0.513922	0.124553	0.172583	0.136181	0.196442	0.116392	0.185322	0	0.08324	0.123624
ENSGALG00000008233	BUB1	38.0503	38.9239	43.5723	28.163	26.8988	28.0959	21.1242	21.6075	22.0958	10.6128	10.8445	9.3621	7.57424	8.81293	8.74763
ENSGALG00000001779	KIAA0895L	1.84202	1.69952	1.42283	2.73104	3.01592	2.70183	2.36204	2.57956	2.0825	2.56871	2.1554	1.50831	2.38356	2.25067	2.59773
ENSGALG00000008493	METTL21A	7.5437	8.23551	10.693	15.9623	14.1087	13.7149	19.8069	19.8755	19.6802	20.4045	22.0162	12.1133	21.5388	21.6508	22.1657
ENSGALG00000054319	ELOVL6	27.3199	27.717	33.485	51.2819	50.2329	52.4964	25.7909	23.8343	22.7701	15.0508	17.1916	12.0972	12.8732	13.3257	11.5542
Gallus_gallus_newGene_6936	Gallus_gallus_newGene_6936	0.212291	0.252574	0.300191	0.646539	0.634501	0.597627	0.696067	1.38407	1.24431	0.661645	0.939075	0.717377	1.05664	1.03504	0.486034
ENSGALG00000007320	FXYD2	0.806181	0.645273	0.961898	2.13093	2.24848	2.49278	2.59744	3.52572	2.0528	3.2838	2.32793	2.46738	1.78605	1.64312	1.78482
Gallus_gallus_newGene_6933	Gallus_gallus_newGene_6933	0.510515	0.583778	0.243004	1.32655	1.27578	1.71871	0.372158	0.143678	0.639298	1.20397	2.09892	2.66618	0.930064	0.596747	0.048996
ENSGALG00000047383	WISP2	1.11613	1.13762	1.42887	11.2269	11.8374	11.2912	5.35005	4.27384	4.32348	1.59917	1.76544	1.12746	0.624068	0.847919	0.580727
ENSGALG00000003078	MMD	11.1385	11.8584	11.961	20.8621	19.807	19.8888	19.805	20.0361	19.2733	15.8575	17.2535	13.6507	9.54477	8.40197	8.68709
Gallus_gallus_newGene_7379	Gallus_gallus_newGene_7379	0.515259	0.471702	0.822806	0.392386	0.367709	0.384679	0.154205	0.220646	0.117224	0.154737	0.068256	0.081451	0.056834	0.07623	0.099688
ENSGALG00000053318	ENSGALG00000053318	1.18978	0.902795	0.877894	1.75652	1.82848	1.59458	3.46545	3.50626	2.59091	4.18946	3.83793	4.75717	4.81855	3.80265	4.05589
ENSGALG00000015925	CGAS	2.39307	2.25059	1.28597	0.764482	1.17982	0.963381	1.06918	0.906992	0.594151	0.870437	0.300851	1.49079	0.586732	0.554684	1.06133
ENSGALG00000013512	BTF3	70.264	66.2828	42.7248	30.6129	32.424	29.9619	38.1423	39.7786	38.7725	33.6354	30.3132	85.107	34.2724	32.1203	34.9979
ENSGALG00000054939	RAPH1	27.4927	25.4996	18.6509	14.5812	14.0388	14.5285	12.2996	12.8239	12.9064	12.4593	11.4859	19.9507	12.677	12.4779	13.2197
ENSGALG00000000619	ANGPTL4	8.90371	8.90691	8.23938	52.0927	55.119	51.9125	52.2303	45.9079	45.8692	46.7804	50.3726	47.5801	35.2085	34.0397	29.9803
ENSGALG00000042839	FAM214A	15.001	13.6777	15.4588	24.2319	21.1811	24.4808	28.7486	30.1766	30.5352	36.1753	38.246	34.2189	46.5664	47.4366	49.0999
ENSGALG00000005140	RRAD	3.09134	3.19279	3.2194	2.23069	2.0006	2.12404	2.50756	2.20286	2.27133	2.38144	2.69289	2.17878	4.60962	4.59777	5.01955
ENSGALG00000010975	TMTC2	7.63376	8.43196	7.34661	4.65612	4.56357	4.34792	4.81137	5.27934	4.66832	4.56048	4.58814	5.51869	4.26426	4.46169	4.4536
ENSGALG00000025864	WTIP	6.1259	5.81699	4.49788	3.3412	3.62518	3.19261	3.89013	3.7239	3.95482	3.65221	3.84981	5.83647	2.31915	2.47164	2.28265
ENSGALG00000016462	MYCN	0.290827	0.112732	0.131993	1.13691	1.25604	1.09563	0.151236	0.282828	0.232405	0.24071	0.260959	0.302157	0.984364	1.04398	0.94416
ENSGALG00000029190	MBNL1	92.8194	90.0577	52.4177	48.3868	48.3689	46.0531	38.4614	36.5594	37.3291	34.6414	25.0113	53.3316	22.0543	21.8973	25.6207
ENSGALG00000052983	ENSGALG00000052983	2.47901	2.48385	2.92228	10.1499	10.8018	8.96462	8.42781	8.03653	6.72016	7.9981	9.97438	5.35006	16.9798	17.3175	15.4766
ENSGALG00000011166	PKDCCB	3.31895	3.60641	3.53621	12.8811	12.4139	12.1856	1.93543	1.46584	1.66397	1.00227	1.14717	1.13615	1.15632	1.57983	0.906338
ENSGALG00000051187	ENSGALG00000051187	0.851417	0.902685	0.261223	0.170815	0.235119	0.384214	0.541419	0.407204	0.360966	0.452256	0.293737	1.5055	0.299163	0.204056	0.389709
ENSGALG00000034973	FZD7	0.405162	0.371307	1.14009	1.25481	0.830498	2.45558	0.659614	0.881772	1.19423	1.60678	1.89616	0.946483	0.773903	0.856438	0.975007
ENSGALG00000011783	HIST1H111R; HIST1H111L	38.6553	33.6553	37.4097	24.9394	26.4489	23.9655	23.5696	22.8905	24.2327	15.6685	17.0877	19.8279	23.9764	20.8047	21.9105
ENSGALG00000000402	LOXL2	52.2248	51.2285	51.1978	90.5947	94.0739	89.8883	81.4589	84.9151	81.5111	102.674	100.108	101.69	104.554	108.213	101.027
Gallus_gallus_newGene_4663	Gallus_gallus_newGene_4663	0.770294	0.219964	0.705113	0.064606	0.283794	0.105514	0.552782	0.818391	0.316148	0.474269	0.235717	0.328922	0.202645	0.491789	0.270624
ENSGALG00000031117	STK17A	0.498907	0.453584	0.673465	0.254341	0.244749	0.217494	0.421634	0.421796	0.502574	0.451971	0.428052	0.271982	0.224919	0.126976	0.289047
Gallus_gallus_newGene_3401	Gallus_gallus_newGene_3401	7.98022	6.99346	4.13735	3.38776	3.98246	3.6414	6.2781	5.53839	4.84741	9.62472	7.98529	8.14309	7.30987	9.43322	8.39006
ENSGALG00000013034	CECR2	0.189883	0.116215	0.138997	0.470405	0.415392	0.408416	0.470243	0.43234	0.376864	0.801623	0.72358	1.02407	2.71873	3.06231	2.96432
ENSGALG00000038850	WNK2	2.81835	2.71895	1.60277	4.6407	4.57331	4.38971	3.50178	3.4838	3.25309	4.10173	3.55106	7.63373	2.9119	2.74084	3.14993
Gallus_gallus_newGene_1544	Gallus_gallus_newGene_1544	0.452818	0.519082	0.46915	0.829303	0.808063	0.782676	1.65936	1.5441	1.80862	1.8516	2.20051	1.78398	1.35985	2.33821	1.46964
ENSGALG00000017012	KCNRG	3.7098	3.59475	3.49254	1.99565	1.69627	2.13183	1.97748	2.03477	2.01244	1.93817	1.81811	1.67361	1.27258	0.761223	1.29601
ENSGALG00000000883	MAPKAPK2	119.086	111.983	89.4294	63.4752	67.8128	64.6874	78.0508	79.9654	75.1066	76.9581	76.3623	130.72	93.4804	95.8583	98.937
Gallus_gallus_newGene_6354	Gallus_gallus_newGene_6354	1.5071	0.38322	1.9081	0.542844	0.111775	0.4794	0.395789	0.656448	0	0.291634	0.296628	0.35741	0	0	0.050464
ENSGALG00000029788	CCK	48.0113	48.3498	51.6961	28.4181	28.5531	28.0341	58.3809	48.5877	51.909	79.051	83.8959	91.2672	120.403	105.017	97.3699
ENSGALG00000011331	CTH	2.33705	1.87692	2.16866	4.39736	5.04866	5.18379	3.58052	3.72024	3.82321	6.11571	7.00558	6.18318	36.4677	39.8611	39.9826
ENSGALG00000036240	AKAP12	5.45843	5.0577	2.5394	2.32459	2.33801	2.36486	2.31931	2.31038	2.56589	2.32013	1.8087	3.95756	1.42539	1.84513	1.81535
ENSGALG00000005648	SESN4	0.854338	0.765182	0.88329	1.89986	2.17383	1.51382	3.73001	2.95873	2.526	2.40734	3.09939	3.67125	1.98049	1.65535	1.61132
ENSGALG00000033997	ZNF800	1.16822	0.959159	1.3783	0.551646	0.784151	0.642513	0.768793	0.383973	0.554116	0.450822	0.447257	0.586704	0.395725	0.290924	0.339487
ENSGALG00000007641	LDB1	9.60495	8.61867	3.49543	2.79863	3.25304	3.09634	4.62709	2.99033	3.39966	3.24376	3.33183	13.0667	3.76356	4.24161	3.6508
ENSGALG00000007647	MYO3A	0.252966	0.213566	0.229636	0.096422	0.083394	0.121411	0.325774	0.369945	0.427371	0.309086	0.3688	0.341406	0.159074	0.070768	0.051347
ENSGALG00000053391	ENSGALG00000053391	0.64757	0.528814	0.506202	1.17861	1.04448	0.926988	0.672132	0.78788	0.763917	0.955064	1.17154	0.862614	0.743244	0.601733	0.824458
ENSGALG00000041533	SLC11A2	3.51037	2.61475	1.5099	1.01652	1.64289	1.12597	1.96323	1.94897	1.35156	1.31563	0.995054	4.00428	0.921972	1.47665	1.36748
Gallus_gallus_newGene_4457	Gallus_gallus_newGene_4457	2.10216	2.18891	0.890509	1.17561	1.11442	1.15113	2.24637	2.83183	1.74724	2.16253	2.29866	3.34661	1.40851	1.21258	1.04185
ENSGALG00000011531	APAF1	2.39429	2.63708	2.74816	4.208	4.42055	4.50936	5.02491	4.90739	5.35771	6.18541	6.36423	5.88113	15.2475	15.2194	14.8428
ENSGALG00000011532	CYP27C1	0.533144	0.467877	0.600387	0.258614	0.170608	0.212383	0.308995	0.287982	0.182748	0.267767	0.184114	0.175717	0.184863	0.108853	0.122882
ENSGALG00000004812	FAM129A	20.6983	20.9075	25.8147	12.2149	12.5061	12.7282	19.8796	20.9823	21.5761	27.4081	29.6511	18.9677	41.1848	42.3675	44.051
ENSGALG00000004813	IARS	33.6167	34.2463	40.1201	68.742	68.062	69.6483	49.2237	51.8177	52.5048	52.3603	54.9098	38.5044	123.153	131.318	127.879
ENSGALG00000011276	BTG1	162.202	160.782	120.579	103.722	100.91	101.079	105.762	112.345	105.227	111.509	110.688	170.023	156.557	189.098	188.905
ENSGALG00000048869	PTCHD3	1.89269	2.05436	1.94134	1.29985	1.16097	1.17075	1.51	1.40505	1.57867	1.54772	1.45649	1.56988	1.7997	1.69509	1.48712
ENSGALG00000043771	DENND6B	7.1169	7.98456	8.43487	13.578	12.1181	13.3307	13.6545	12.9567	13.0054	15.8176	16.3267	12.2014	20.8349	21.181	19.6593
ENSGALG00000038757	RBMS2	5.6334	6.4703	1.2396	1.15418	1.41017	1.08621	1.54234	1.39966	1.22109	1.69583	1.47826	8.27832	1.32256	1.00675	1.12035
ENSGALG00000003135	ANK3	0.056438	0.01892	0.09511	0.565779	0.367997	0.361053	0.240396	0.268953	0.315681	0.161023	0.099849	0.125926	0.196812	0.08516	0.145727
ENSGALG00000023742	AHR2	1.90768	2.14468	2.42876	1.49731	1.49348	1.26995	3.47793	3.61911	3.51089	3.48626	3.71699	2.82776	2.75805	2.0159	2.20371
ENSGALG00000009942	MDM2	24.748	24.2664	25.9455	41.4721	42.9414	42.9053	30.7533	29.4401	29.2407	28.1835	26.9989	20.2353	38.577	43.2798	44.7153
Gallus_gallus_newGene_6432	Gallus_gallus_newGene_6432	0.19523	0.25913	0.133188	0.340731	0.311828	0.257414	0.219644	0.137844	0.240223	0.235723	0.313992	0.316723	0.281209	0.333861	0.331856
ENSGALG00000028530	PRKACB	25.5551	25.6975	17.6106	13.7939	14.1055	13.7449	15.914	15.6545	14.9819	17.7842	15.124	26.9931	16.5015	16.3643	16.6691
ENSGALG00000008306	FGL2	1.06496	1.16632	1.44207	4.01581	4.05604	4.34406	2.57453	2.27145	2.26301	2.51307	2.19388	1.81845	9.5597	10.0308	9.70119
ENSGALG00000011708	MYLK	0.58639	0.547088	0.461645	1.16332	1.4128	1.58497	3.17758	3.59337	3.88982	4.83103	5.32174	3.69767	4.87437	5.3572	5.07535
Gallus_gallus_newGene_6840	Gallus_gallus_newGene_6840	7.81051	6.03512	4.07733	3.7505	3.42066	4.28117	3.14465	3.21974	3.18485	1.8068	2.11345	3.80702	1.24972	1.67523	1.68453
ENSGALG00000031193	IGSF9	1.4069	1.22042	0.630942	0.597595	0.613461	0.538774	0.998284	0.618837	0.688396	0.694759	0.896163	2.38011	0.753117	0.573496	0.69277
ENSGALG00000005845	SLC7A5	1.06393	0.963003	1.01198	2.76134	2.98549	2.98275	2.42669	2.23583	1.79468	3.02389	3.13342	3.40133	16.5928	18.1238	17.8834
ENSGALG00000049582	LOC107050163	3.27402	3.35783	2.93579	4.97015	6.15646	4.96052	3.67334	3.53128	3.27359	3.57721	3.22652	4.18975	3.4462	3.10593	2.7389
ENSGALG00000012709	ATXN1	10.6856	10.2843	5.89317	5.35418	5.74152	5.2064	6.23427	5.84658	5.22658	6.19064	5.45103	12.4452	3.2947	3.39227	3.02891
ENSGALG00000012704	MYLIP	0.485916	0.507671	0.497647	0.344547	0.286016	0.306071	1.21091	1.21499	1.39615	2.32699	2.45512	1.78238	2.8176	2.62913	2.5705
ENSGALG00000009365	CYP51A1	291.535	300.86	338.899	538.65	519.775	528.798	200.389	178.736	184.002	112.903	114.48	102.516	112.801	107.692	104.203
Gallus_gallus_newGene_2103	Gallus_gallus_newGene_2103	1.31318	1.26498	0.823731	0.601704	0.510652	0.725519	0.5238	0.490588	0.39994	0.3758	0.123363	0.322445	0.162386	0.123797	0.167574
Gallus_gallus_newGene_7621	Gallus_gallus_newGene_7621	0.268837	0.225615	0.23787	0.549695	0.648608	0.763234	0.36805	0.53912	0.505886	0.207975	0	0.135603	0.214536	0	0.148957
Gallus_gallus_newGene_1661	Gallus_gallus_newGene_1661	1.70834	0.738981	2.50245	0.25953	0.783711	0.437018	0.958872	0.366584	0.793363	0.157107	0.109609	0.1605	0.964993	0.641134	0.53617
ENSGALG00000014983	F2R	10.5154	11.0541	6.61918	5.16211	5.30557	4.72753	5.70687	5.6853	5.57242	6.59953	5.04708	14.8137	4.81397	4.43591	4.66461
ENSGALG00000040561	GPR171	0.647067	0.637996	0.344729	0.323975	0.271117	0.301554	0.241921	0.252845	0.333112	0.317202	0.200723	0.792612	0.280088	0.234284	0.182374
ENSGALG00000011910	MNAT1	15.479	15.3226	18.4111	28.5638	27.1315	30.1912	23.2586	23.3436	22.5118	23.5193	25.6947	15.8592	45.975	43.4573	46.251
Gallus_gallus_newGene_8417	Gallus_gallus_newGene_8417	0.322915	0.310801	0.322718	0.583453	0.505533	0.447937	0.014269	0.388834	0.47301	0.758944	0.728248	0.235742	0.300657	0.18058	0.525952
ENSGALG00000007971	SUMO2	86.1332	87.6214	61.693	50.5707	50.2706	46.5342	47.4862	48.6879	47.9541	42.5037	43.8896	76.6985	35.4256	36.5271	39.3011
ENSGALG00000037366	GRID1	0.5004	0.36125	0.460786	0.220721	0.283039	0.274537	0.251172	0.257101	0.260066	0.196351	0.191086	0.173189	0.150485	0.122085	0.100201
ENSGALG00000007396	TAOK3	35.6766	33.9386	22.2978	19.0546	19.4775	19.2609	15.7661	15.752	15.8894	16.3141	13.9768	23.3733	17.8517	18.6072	19.0675
ENSGALG00000001374	ENSGALG00000001374	11.8223	11.4738	12.9406	18.9715	19.1861	19.4754	20.4665	20.7694	20.746	22.836	23.8738	18.8397	29.7856	30.624	30.2065
ENSGALG00000007022	ENSGALG00000007022	5.83624	6.27126	4.0611	2.99998	3.00517	3.01074	3.48437	3.11898	3.27309	4.35016	2.47186	5.2509	3.21321	3.06235	2.57473
ENSGALG00000008756	PLEK	32.2866	33.64	34.7167	18.6802	19.3574	18.8697	22.3136	23.1627	21.6373	12.3858	13.1002	11.5315	5.75769	6.28315	5.4756
ENSGALG00000041555	COL1A1	298.346	262.199	24.9949	23.8557	26.114	22.8546	27.1557	25.9809	25.9489	84.0013	27.2733	509.448	29.8666	29.64	42.0275
ENSGALG00000017357	SRSF2	43.0195	43.5224	28.0625	25.5681	25.3357	25.1658	19.9966	19.6254	19.0367	16.0434	12.6857	23.801	10.2755	9.886	11.0199
ENSGALG00000012956	TMTC1	4.14637	3.77865	3.63283	8.64729	8.67266	9.45987	5.37617	5.63547	5.76311	5.48334	5.20802	5.132	7.32231	7.94179	8.76927
ENSGALG00000054991	TGOLN2	40.4821	44.406	55.9426	72.057	79.8109	73.0603	66.5617	68.7293	70.0633	56.7824	61.8129	34.5028	52.8051	51.8449	53.2632
ENSGALG00000034016	ENSGALG00000034016	1.06295	1.0648	0.556912	0.398775	0.543181	0.527059	0.520977	0.397417	0.325376	0.338161	0.268549	1.13632	0.3418	0.268699	0.275668
ENSGALG00000021869	PODN	28.3209	29.4791	29.3707	49.6239	48.5124	48.3046	52.4399	56.0249	57.7225	80.2985	85.1312	81.7445	60.1188	57.3714	60.1622
Gallus_gallus_newGene_5624	Gallus_gallus_newGene_5624	0.085217	0.109097	0.195143	0.62605	0.428531	0.43602	0.503874	0.495671	0.486248	0.407075	0.388454	0.340929	0	0.239505	0.599702
ENSGALG00000006947	BDH1A	7.67748	7.63726	9.68473	4.86761	5.46005	5.30258	7.98324	8.25393	8.52545	7.53853	8.52823	6.28476	7.0397	7.04245	6.96214
ENSGALG00000007728	PRODH	1.96566	2.04023	2.33385	1.36823	1.53093	1.27976	2.54496	2.07421	2.14401	3.28919	3.09028	2.10061	6.11222	5.59889	5.98484
ENSGALG00000030076	PCSK6	1.43521	1.28362	1.26835	2.24113	2.51148	2.12785	1.71873	1.90752	1.78426	2.62626	2.98988	3.0626	4.23496	4.563	4.20105
ENSGALG00000033522	AOC3	4.96998	4.95044	5.6539	8.59213	8.68007	8.09452	8.15178	8.19324	7.65915	9.57984	11.7799	7.39535	10.3161	11.5795	9.69587
ENSGALG00000021180	PAQR9	0.622996	0.454783	0.417585	0.833335	0.905331	1.09301	1.37343	0.78707	0.529573	0.698211	0.454638	0.417807	0.343678	0.14371	0.192458
ENSGALG00000032342	MIGA2	4.08839	4.32845	5.37639	7.52624	7.39867	8.10942	7.95471	7.96046	7.47046	6.22033	6.96176	4.46911	6.24043	6.76714	5.56477
ENSGALG00000012816	SLC22A23	0.169826	0.203669	0.188028	0.807483	0.808159	0.833618	0.461119	0.684764	0.520313	1.18509	1.26389	1.69495	3.63842	3.51851	4.0663
ENSGALG00000027747	TROJANZ	0.940255	1.09911	1.18725	0.69234	0.555073	0.771771	1.03807	1.14244	1.14026	1.33806	1.41649	1.25622	2.32213	3.21888	3.39505
ENSGALG00000015665	SH3BP2	0.946565	1.04176	1.23734	0.496487	0.483249	0.393729	0.973345	1.0839	1.08743	1.39048	1.5152	1.1866	1.33394	1.07507	1.15996
ENSGALG00000012367	TRIM9	0.35467	0.443802	0.248311	0.203065	0.209274	0.107775	0.347268	0.27588	0.273402	0.339575	0.25445	0.781334	0.236635	0.386005	0.296927
Gallus_gallus_newGene_1163	Gallus_gallus_newGene_1163	0.514291	0.397395	0.22779	0.704822	0.663855	0.755204	0.734831	0.521543	0.677355	0.522364	0.474726	0.631083	0.415509	0.535764	0.517451
ENSGALG00000010433	FAAH	3.30423	2.99036	3.73577	5.91475	5.81729	5.8499	5.60444	5.88403	5.41826	7.43571	7.33828	5.56756	15.5258	17.5297	16.6625
ENSGALG00000010435	RASGRP3	1.39728	1.47832	1.18875	0.781242	0.756639	0.73202	2.13329	2.60312	2.8127	10.3094	10.9825	10.1041	24.7396	25.504	29.1636
ENSGALG00000007522	ABCC3	0.089588	0.149715	0.16757	0.534771	0.456982	0.35198	1.11228	1.20686	1.24677	2.03164	2.04492	1.56975	3.55929	3.55079	3.0435
ENSGALG00000034229	ZNF703	1.36706	1.33468	0.405609	0.356932	0.48855	0.318041	0.57256	0.544651	0.418622	0.429877	0.462251	2.87067	0.489056	0.565375	0.456266
ENSGALG00000003999	NAV2	11.1222	10.7589	8.72477	7.04871	7.04072	7.09326	7.21362	7.26086	7.1571	7.98761	7.4652	9.47845	12.9228	12.2367	12.7452
ENSGALG00000004170	ADA	2.22436	2.25278	2.66163	7.61072	7.98332	7.82575	5.93332	6.12906	5.30395	3.08656	2.76465	2.15742	1.54059	1.42976	0.980227
ENSGALG00000032957	NOCT	7.79528	7.95995	3.82839	3.12377	4.07689	3.89974	3.82294	4.01943	4.83279	4.2298	3.50923	8.73116	4.41993	3.994	3.41656
Gallus_gallus_newGene_2895	Gallus_gallus_newGene_2895	1.30567	2.7292	2.95966	1.36632	1.15272	1.39678	1.05373	0.824706	0	0	0.505317	0	1.11427	2.21571	0
ENSGALG00000054948	ENSGALG00000054948	4.4802	5.39934	4.1596	2.95394	3.22103	2.91459	2.58273	3.45681	3.34027	3.12145	2.76771	4.02444	2.78426	1.7425	2.10443
ENSGALG00000000838	THAP12	5.52184	5.80522	3.38394	2.9324	3.01245	2.92006	2.56186	2.66392	2.76162	2.53721	2.00936	3.72608	1.69047	1.57137	1.63003
ENSGALG00000003563	YARS	25.9585	27.8069	31.6451	51.2336	52.3349	50.9156	37.4454	37.3719	35.0445	33.5501	34.8662	29.8908	60.4358	61.766	55.9929
ENSGALG00000051055	LOC107050884	1.01009	0.905308	0.198997	0.224206	0.278382	0.176899	0.208151	0.414626	0.331501	0.656456	0.369538	3.40062	0.417821	0.369444	0.438904
ENSGALG00000005076	GUCY1B4	1.28265	1.09457	1.83111	2.65011	2.56392	2.56105	3.14285	2.79638	2.82285	3.66086	4.15491	2.80708	6.62865	7.02493	7.61336
ENSGALG00000001965	AARS1	56.249	56.9138	69.1904	97.6336	99.9079	98.6633	79.2487	80.6274	78.8177	68.7894	71.9387	52.222	87.1702	87.524	85.7505
Gallus_gallus_newGene_4811	Gallus_gallus_newGene_4811	0.186368	0.063389	0.189057	0.987643	0.900826	0.492289	1.08085	0.509819	0.506016	0.667718	1.0619	1.06754	2.33784	1.37055	3.56328
ENSGALG00000008837	PELI3	12.0086	13.0861	16.7988	25.9436	25.994	26.4514	23.0557	24.404	22.62	27.2736	29.7516	18.5551	63.6112	64.5081	62.768
ENSGALG00000053321	DOK2	1.55367	1.26697	1.35786	7.04675	7.47672	6.65756	4.48054	4.23567	4.13043	5.19396	5.55581	4.69236	9.23217	8.47058	7.18235
Gallus_gallus_newGene_526	Gallus_gallus_newGene_526	0.730904	0.783737	0.527404	0.393957	0.445109	0.423854	0.383609	0.352351	0.459576	0.281742	0.293992	0.399167	0.449454	0.378224	0.215415
ENSGALG00000008013	KLHDC10	10.6975	10.2849	7.5685	5.77046	6.57119	6.18401	5.67678	6.51467	5.58127	4.84107	5.5356	9.08416	5.2736	6.14794	5.375
ENSGALG00000008014	CEBPB	6.749	5.70386	9.13053	11.89	15.2009	11.0097	24.9173	17.1259	18.4095	14.7011	17.9998	11.2985	24.9823	20.1999	19.5418
ENSGALG00000008018	SNAI1	71.7123	69.6643	82.7824	136.902	142.371	132.052	133.772	130.546	122.309	90.9396	94.9631	65.3804	83.8393	74.2687	66.3468
ENSGALG00000011812	SULT1E1	17.4365	17.0719	21.9648	30.597	29.742	29.5199	42.7864	44.6332	42.7741	53.7687	62.266	40.2243	94.3564	98.6761	92.2904
ENSGALG00000011813	HEG1	2.09121	1.94419	0.791318	0.525196	0.562473	0.502164	0.802529	0.824382	0.804134	1.33017	0.836859	4.25792	1.01737	0.88553	1.2166
Gallus_gallus_newGene_4178	Gallus_gallus_newGene_4178	3.97399	2.77169	1.76147	1.21192	0.937831	1.65068	1.54437	1.98862	1.94419	3.01443	1.91554	4.73556	0.762591	0.345544	0.687465
ENSGALG00000036191	ENSGALG00000036191	23.9719	20.8611	8.13543	8.33154	7.91536	7.07727	6.86866	7.70484	7.03353	9.34769	7.11341	31.5595	8.34666	8.41334	7.67259
ENSGALG00000035080	HARS1	41.3631	42.2911	50.6991	72.3033	71.7059	72.8829	57.7811	58.7235	57.6444	52.6326	55.4056	42.957	75.5039	79.1696	71.9174
ENSGALG00000002556	NGF	4.17798	4.34343	5.83968	2.73392	2.84677	2.47022	5.156	4.12037	4.70513	6.12873	6.0635	4.54412	6.97289	6.33944	4.98858
ENSGALG00000000378	SLC25A37	11.0629	13.2657	13.7343	31.1506	34.4014	32.1372	16.6637	16.2313	16.6702	15.6262	16.3382	11.6031	41.455	42.7818	44.169
ENSGALG00000052268	SSBP4	3.29246	2.73216	1.72829	1.28303	1.28458	1.00645	2.18502	1.45233	1.35353	1.47388	1.29404	5.49351	1.77637	1.59235	1.08596
ENSGALG00000039346	ARHGAP39	3.55372	2.59174	0.765236	1.05571	1.07909	1.0273	0.98178	0.971039	0.880847	1.50583	0.94599	4.30238	0.495511	0.56041	0.594134
ENSGALG00000014537	BMF	0.244837	0.07584	0.111337	0.510342	0.495308	0.553334	1.8452	1.87067	1.91049	3.11182	4.96108	3.72652	1.80391	2.12833	2.16043
ENSGALG00000038128	UBE2D2	25.4943	27.2645	15.3977	12.9367	12.6654	11.991	14.523	14.865	15.9061	16.0844	14.2104	28.5968	13.9046	13.6939	13.5975
ENSGALG00000048205	EBP	34.352	35.0452	41.6807	61.0806	65.7873	55.0005	25.3578	23.0127	21.0613	12.991	14.8609	10.7562	9.29247	8.41605	7.09502
ENSGALG00000001725	TNRC6C	6.86502	6.79636	4.88326	4.1851	4.14972	3.83676	4.43098	4.2616	4.1815	5.44824	4.24366	7.27219	4.54665	4.28446	4.46571
Gallus_gallus_newGene_3969	Gallus_gallus_newGene_3969	0.502039	1.40059	1.06008	0.470395	0.32717	0.294076	0.870716	0.516697	0.664031	0.214546	0.143425	0.658888	0.163738	0.069048	0.118167
ENSGALG00000011138	CCNK	15.762	14.0684	7.77594	7.87457	7.12469	7.87018	5.46884	4.75366	5.11433	5.38157	4.24687	14.0561	6.82354	7.04232	8.74888
ENSGALG00000037787	MEF2D	3.57025	3.13879	1.21409	1.35936	1.46335	1.39024	1.80408	1.57146	1.45163	1.81972	1.483	6.46182	2.03178	1.80589	2.20393
ENSGALG00000037784	DAG1	10.0561	9.33283	6.20735	5.17395	5.26475	4.62118	6.3125	5.36061	4.9289	5.00878	3.99749	10.4441	4.37801	4.6932	4.19751
ENSGALG00000010322	JDP2	5.23515	5.08648	4.71808	11.363	11.1531	10.7681	9.75372	10.2298	9.65735	12.7183	13.4499	8.85332	22.1782	21.8083	17.9636
ENSGALG00000036785	TRIM8	14.5986	13.7575	7.10565	7.18717	7.96005	6.21357	8.04166	7.27283	6.81102	7.18147	7.1783	18.0581	9.19009	8.27237	10.1162
ENSGALG00000038494	CMIP	3.79527	3.52863	2.31998	2.1983	1.74864	1.74331	1.51319	1.61681	1.72509	1.58122	1.57202	3.43308	2.07119	2.01614	2.44711
ENSGALG00000049069	ENSGALG00000049069	0.398102	0.363266	0.270929	0.195306	0.147008	0.144574	0.168455	0.170792	0.182556	0.292868	0.118028	0.462833	0.079005	0.139651	0.136203
ENSGALG00000049065	ZFPM1	2.73184	2.27914	1.12769	0.796016	1.05816	1.02514	1.30982	1.03753	0.998715	0.909488	0.750587	3.42322	0.22987	0.259262	0.319772
Gallus_gallus_newGene_6067	Gallus_gallus_newGene_6067	0.768383	1.24452	0.914672	0.681354	0.482649	0.506558	0.707829	0.623353	0.568365	0.668839	0.660358	0.4502	0.30503	1.25917	0.858069
Gallus_gallus_newGene_5749	Gallus_gallus_newGene_5749	1.86155	1.15626	0.633159	0.318661	0.309405	0.18127	0.225695	0.460827	0.42785	0.399377	0.325766	0.77339	0.174367	0.139283	0.183565
ENSGALG00000013848	MVK	25.1003	24.0769	28.1067	43.8604	42.5055	42.8853	17.0639	17.5059	17.1739	11.304	12.9725	8.86657	11.1578	11.7222	11.1416
Gallus_gallus_newGene_8160	Gallus_gallus_newGene_8160	0.271594	0.305552	0.148175	0.579135	0.630244	0.54815	0.505404	0.733666	0.545941	0.685429	0.750959	0.424192	1.05966	1.17375	1.15613
ENSGALG00000004969	TIMP4	0.513994	0.36041	0.28222	1.10325	0.887907	1.35739	0.760727	0.547025	0.713367	0.678502	0.705674	1.00331	2.1226	2.21924	2.19926
ENSGALG00000041643	NFIC	23.4193	19.0775	3.54677	3.9757	4.29485	3.39599	4.79022	4.57412	3.97933	6.68983	3.04384	29.6603	4.22415	4.09218	5.31046
ENSGALG00000002069	FAM214B	0.636266	0.565308	0.716895	1.08683	1.246	0.913219	1.78694	1.85044	1.40909	2.50263	2.04601	2.13664	3.28985	3.11618	2.91711
ENSGALG00000002397	PSPH	5.0811	5.80109	5.32602	46.893	42.6745	45.3918	22.8948	22.4774	22.6748	31.8912	31.5497	19.3948	70.0036	76.566	73.7743
ENSGALG00000037629	TRANK1	0.298435	0.375185	0.421476	0.68208	0.599133	0.708949	2.27822	2.11972	2.07021	4.13532	4.40763	3.62492	8.50663	8.82535	8.76546
ENSGALG00000033635	PTGS2	35.2352	37.6634	50.2063	137.163	127.689	138.849	143.915	143.881	146.433	278.627	295.869	212.179	1478.9	1535.55	1507.67
ENSGALG00000054106	LOC107050718	3.12662	2.39898	1.25641	1.05305	1.00967	0.832884	1.92128	1.43484	1.08936	1.60391	1.88725	7.24564	2.22952	2.75205	1.99771
ENSGALG00000016266	PRRG1	9.36163	10.183	10.8502	6.87884	6.39232	7.06965	12.7379	12.484	13.4787	13.353	13.3942	11.2068	13.6294	12.5168	12.9019
ENSGALG00000015791	AKIRIN2	24.6523	23.7436	17.9062	13.7766	14.4289	13.8109	12.4571	12.1183	13.0785	12.0345	10.9547	21.0647	11.6689	12.1005	14.0646
ENSGALG00000013568	NR4A3	1.01524	0.957241	0.507837	0.512607	0.291919	0.395947	0.208599	0.149407	0.168438	0.0888	0.164351	0.349395	0.151842	0.292532	0.338783
Gallus_gallus_newGene_1364	Gallus_gallus_newGene_1364	5.34055	5.608	4.70396	3.26508	4.36289	2.64607	5.00021	3.94057	4.74569	3.48604	3.60836	5.57109	2.86054	2.44486	2.62872
ENSGALG00000029572	TOP1MT	5.54738	6.15921	6.69129	17.178	16.5466	16.35	11.3085	12.4463	11.0927	12.6237	12.631	8.97386	22.0084	21.5043	22.2756
ENSGALG00000050166	LOC100858386	0.582002	0.340929	0.120206	0.082709	0.152324	0.072465	0.216186	0.128016	0.117397	0.306132	0.187097	1.40754	0.140111	0.081617	0.09324
ENSGALG00000050833	ENSGALG00000050833	2.20729	2.06315	0.698163	0.738675	0.777859	0.714413	0.842595	0.665187	0.811123	0.877973	0.716706	2.71173	0.550172	0.503617	0.4684
ENSGALG00000007186	TMEM268	0.621605	0.599995	0.553825	1.21995	1.21759	1.16327	2.44778	2.54618	2.48374	2.64785	3.04331	2.17798	3.7363	3.51877	3.94634
ENSGALG00000052151	GDF15	1.74198	1.40333	1.79509	3.24577	3.12105	3.25872	1.87171	2.13125	1.66333	2.1238	2.51226	2.09492	5.78287	5.02646	6.06523
ENSGALG00000005139	CLTC	149.203	148.167	113.084	94.5649	90.8804	90.3402	105.844	108.198	108.617	101.061	85.606	123.377	78.8593	80.8514	82.5931
ENSGALG00000000329	AHCYL1	7.02962	6.75168	4.44367	3.73071	3.89907	3.23849	3.81594	4.24542	3.60205	3.2173	3.52817	7.44026	3.597	3.89087	3.87145
ENSGALG00000002219	WBP2	3.01759	3.01814	4.02076	5.80561	6.31629	5.9125	7.38921	6.65063	6.34801	6.98727	8.24883	4.21529	10.2201	11.2123	10.3724
ENSGALG00000010924	NFIA	29.777	29.3052	20.4043	13.308	14.4533	13.5017	17.3449	17.1821	16.2452	19.0282	14.3939	32.6766	11.9382	10.8896	12.3019
ENSGALG00000040276	RUNX2	3.64081	4.41117	3.11278	2.20152	2.36767	2.16113	2.39538	2.76302	1.82016	1.84954	1.8305	4.81796	2.04791	2.28636	2.09282
ENSGALG00000005481	ARHGEF3	7.64123	8.0458	8.81012	5.69532	5.42797	5.56664	9.05396	10.1406	9.74559	9.65206	10.3281	8.43177	8.06528	7.82998	7.9264
ENSGALG00000007226	OSTN	0.070048	0.035637	0.05508	0.709707	0.804635	0.809002	0.139335	0.165858	0.20584	0.40848	0.38674	0.137586	0.514489	0.74807	1.05194
ENSGALG00000016886	FARP1	11.8293	11.1932	5.76952	6.15422	5.82099	5.97095	8.41029	8.26169	8.43113	10.9369	8.50323	22.4268	8.92545	9.4824	10.7497
ENSGALG00000014261	UCHL1	0.129216	0.167242	0.122054	1.04009	1.05694	1.4114	0.595406	0.507495	0.556268	0.421736	0.523078	0.415385	0.223963	0.404434	0.103225
ENSGALG00000002769	DNAJC12	0.738654	0.869548	0.808299	1.34945	1.37746	1.30377	1.95553	2.14304	2.27541	3.08972	3.38732	2.71047	3.12793	3.36595	2.96653
ENSGALG00000030417	PDC	1.19485	0.902011	0.69118	0.483525	0.526097	0.529765	0.480362	0.479664	0.442029	0.565871	0.657669	0.783026	0.37016	0.409789	0.397559
ENSGALG00000003691	RNF145	10.8137	10.0904	12.1313	17.8159	18.3179	18.4953	19.9017	21.9688	21.2267	23.9439	24.4435	23.0741	20.7727	20.3235	18.8175
ENSGALG00000029921	CSRP2	146.297	153.147	179.677	378.675	412.232	403.419	167.103	173.54	169.724	88.307	95.6218	55.4446	80.8647	85.7376	66.5494
ENSGALG00000017046	POSTN	1.53898	1.47609	1.96067	0.879215	0.923622	1.11805	0.90811	1.20177	1.29312	2.06362	2.65435	1.41443	2.75291	3.22601	2.35369
ENSGALG00000033631	MYC	21.2211	19.4722	12.0406	9.34591	8.87254	8.77552	8.23935	7.5302	7.42146	7.9524	6.92841	18.0649	11.0264	11.6634	11.6831
ENSGALG00000011384	RCOR1	41.3041	41.4267	31.5785	25.2401	24.1052	26.2018	37.3936	37.7861	38.3025	36.7203	36.3428	32.9942	39.4482	42.5633	43.6031
ENSGALG00000005694	GARS	114.093	114.768	102.309	178.813	178.379	183.048	141.493	142.308	144.133	136.086	135.881	128.152	217.203	232.109	233.548
ENSGALG00000005696	ABHD6	0.665131	0.735966	0.686419	1.38783	1.59194	1.09317	1.94792	1.7384	1.89141	2.31479	2.82798	2.54305	4.48687	4.39226	4.06118
ENSGALG00000010035	NR3C2	10.0715	9.7931	7.09144	5.76144	5.46138	5.5136	5.96278	7.67373	6.95914	7.49833	6.88137	11.5393	5.19989	6.06448	6.32573
ENSGALG00000006343	ACTA2	727.694	730.628	848.907	1289.55	1355.95	1323.49	1168.96	1214.47	1200.17	1115.45	1229.39	737.254	1784.42	1895.42	1739.22
ENSGALG00000035244	HIST2H3A; HIST2H3D; LOC100857439	28.5775	29.7049	26.9049	18.856	22.2618	16.5197	23.1337	17.0631	17.5301	7.59145	9.18346	12.8233	7.54504	5.24521	7.56625
ENSGALG00000003333	GHDC	1.44136	1.33466	1.54487	2.26001	2.55853	2.5851	2.46911	2.75813	2.47554	2.61864	3.12602	1.9481	3.47828	3.05773	2.89712
ENSGALG00000048365	GPATCH4	2.23739	2.23798	3.43361	4.41696	5.24693	4.53066	3.18573	3.44635	3.50912	1.74633	2.61275	1.5693	2.81318	2.39751	1.97919
ENSGALG00000005992	PDE8A	0.644202	0.76401	0.691135	0.257263	0.389685	0.399584	0.48463	0.444281	0.557245	0.547177	0.612256	0.572494	0.723168	0.758266	0.537795
ENSGALG00000023506	NINL	3.72473	3.97849	4.89211	6.58943	6.50751	7.07425	6.80238	7.04131	7.29292	6.07557	6.64316	3.8482	5.02607	4.68914	5.4594
ENSGALG00000012295	CDKL1	3.70823	4.00465	3.94464	10.3612	10.0642	8.95966	4.66877	4.73815	4.95648	4.03579	4.76427	3.20876	4.74955	4.74802	3.79142
Gallus_gallus_newGene_93	Gallus_gallus_newGene_93	0.267627	0.208883	0.156735	0.327085	0.666816	0.334607	0.443043	0.505108	0.479836	0.010634	0.117988	0.464023	0.112312	0.271148	0.08382
ENSGALG00000047291	ENSGALG00000047291	1.05299	0.885474	0.933241	2.03065	2.08962	2.04447	1.94603	1.63764	1.67525	2.15916	2.09652	2.05937	3.41623	3.65443	3.73176
ENSGALG00000016105	DYSF	9.64466	8.82566	5.28251	4.93039	4.93508	4.50163	8.74574	8.09357	7.91648	11.8176	9.87976	23.1114	7.25694	6.91922	7.17034
ENSGALG00000034024	RAPGEF5	0.646671	0.513924	0.446694	1.23461	0.933582	0.909609	0.589816	0.545204	0.673859	0.632433	0.646439	0.629358	1.04909	1.09962	1.0271
ENSGALG00000051790	ENSGALG00000051790	1.7611	1.63034	0.36684	0.47324	0.335704	0.147819	0.376168	0.276217	0.122013	0.277004	0.303671	0.915454	0.420444	0.363769	0.229807
ENSGALG00000035853	SCRN2	0.776249	0.669718	0.7756	1.82886	1.68766	1.56123	3.00847	2.69687	2.26407	2.7093	3.84147	2.11051	4.49456	3.9316	3.36587
ENSGALG00000011228	WARS	27.9193	27.9892	32.6395	57.6681	57.7101	57.7869	44.9339	49.2154	48.3641	50.8021	54.7829	37.9573	120.375	131.566	138.124
ENSGALG00000005713	NCKIPSD	6.00094	6.18184	5.00408	3.24878	3.28462	3.05801	4.92018	4.68294	3.95671	5.1063	5.02457	7.11154	5.46014	5.63417	6.28959
ENSGALG00000010179	RFX3	3.87969	3.92557	3.3403	2.45918	2.34293	2.0813	3.17905	3.21825	2.78758	3.03545	3.28801	4.1664	2.87501	3.1996	2.92497
ENSGALG00000001416	ADRA1B	1.81587	1.80715	2.24302	1.36123	1.08495	1.14992	1.88567	1.84864	2.10584	2.29265	2.94997	1.82242	2.52489	2.34198	2.21274
ENSGALG00000015799	ELAVL2	5.5538	6.47257	8.94236	3.30843	2.96123	2.6191	4.27285	3.40672	3.76409	2.63051	1.67353	1.42186	0.835673	0.6782	0.769329
ENSGALG00000002878	CREBRF	1.19241	1.06045	1.49387	2.27831	2.10175	2.66238	3.50565	3.35532	3.42741	5.325	5.59303	4.35192	8.99011	9.37599	9.00029
ENSGALG00000038789	CLIC3	0.326638	0.383635	0.387913	0.559059	0.905094	0.763538	0.902698	0.682356	0.547018	0.582517	0.694935	0.300971	0.676041	0.450302	0.575877
ENSGALG00000012312	GCAT	2.62164	2.72052	2.57089	4.56461	4.17845	4.51755	2.52104	2.765	2.70319	2.01168	2.3581	1.46977	1.38637	1.608	1.41776
ENSGALG00000008354	HARBI1	2.13821	2.02238	1.9965	5.12201	5.16077	4.13151	3.96497	3.93982	3.86403	4.21363	4.7523	3.55061	14.9877	14.9972	15.4899
ENSGALG00000009405	GRIA2	3.12932	3.31126	3.43011	6.07533	6.09718	6.13184	6.67289	7.58811	7.30474	7.04684	7.65618	5.24122	6.82188	6.85287	6.01884
Gallus_gallus_newGene_7851	Gallus_gallus_newGene_7851	0.628327	0.405742	0.886601	0.89568	0.930899	1.86851	1.36931	1.16713	0.733065	0.706249	1.50836	1.58798	0.773188	1.59889	3.22937
ENSGALG00000010402	HPGDS	10.6414	11.4713	13.8781	31.7156	30.2602	32.978	42.6922	45.9769	43.3235	57.7591	65.7612	43.1847	90.4944	93.2147	97.1538
ENSGALG00000000241	STARD4	28.1019	29.9799	36.2868	58.6698	55.2428	57.3307	13.5731	12.7426	13.0139	9.69401	9.57221	6.45711	11.1492	11.6222	12.069
ENSGALG00000003283	COMP	1.0082	0.808572	0.885803	2.59031	2.65671	2.72537	8.84907	9.21891	9.85067	17.2783	18.3291	9.33147	13.7837	12.9298	16.4303
ENSGALG00000023909	ENTPD2L	4.45841	4.47633	4.64824	7.01004	8.12677	7.56877	9.75778	10.0238	10.1159	9.94816	10.27	8.60588	18.8541	22.7033	26.7182
Gallus_gallus_newGene_7657	Gallus_gallus_newGene_7657	5.69853	4.87415	3.07603	2.85239	2.96243	2.70516	2.98774	3.15303	2.12151	3.13016	2.41135	6.73168	3.44776	3.24618	3.13481
Gallus_gallus_newGene_2868	Gallus_gallus_newGene_2868	0.11667	0.08563	0.006934	0.338747	0.446271	0.469451	0.955589	0.607192	0.766613	1.02156	1.05043	0.52291	1.43685	2.13083	1.9793
ENSGALG00000014938	ABHD3	0.15083	0.11112	0.171534	0.657646	0.482161	0.451294	0.270153	0.323563	0.264706	0.27143	0.163502	0.281291	0.163972	0.095628	0.132155
Gallus_gallus_newGene_8351	Gallus_gallus_newGene_8351	1.07559	1.15225	1.25763	2.98385	1.93859	2.03782	4.25224	3.56454	2.38425	3.38973	1.56837	2.50822	0.292485	0.272941	0.727546
ENSGALG00000009612	TGFB2	17.6409	16.939	12.9083	8.86302	8.55282	8.28454	11.6614	12.2835	12.1789	15.9623	15.8638	22.2188	14.1429	13.5438	13.642
ENSGALG00000003318	SNRNP35	3.15733	2.90329	4.85504	5.78592	6.50892	6.5575	5.66292	5.59269	6.43291	5.08545	6.08392	2.25159	5.79085	6.47219	5.04941
ENSGALG00000007077	CPT1A	10.8608	11.1308	12.2127	57.4183	55.0728	57.5878	57.5809	60.5331	61.4287	53.8089	55.7917	43.0633	48.4708	48.1529	49.1234
ENSGALG00000000866	SELENBP1	8.3626	7.84773	12.2194	19.5332	20.0812	19.3588	45.3992	44.1741	44.4132	40.9389	45.8376	26.5402	24.7962	23.5305	23.461
ENSGALG00000047323	SPEF1	0.548397	0.6007	0.605456	0.979213	1.0148	1.00611	1.68293	1.28058	1.0007	0.97128	1.07696	0.688784	1.02755	0.847158	0.872407
ENSGALG00000052573	UBE2S	16.7721	15.0386	14.5115	9.12061	10.8534	8.35041	9.04263	7.69032	7.52028	5.79868	6.1617	7.43754	6.82933	5.20375	6.22414
ENSGALG00000042641	PATL1	5.69076	4.89047	2.99572	2.79169	3.01613	2.49077	2.9552	2.54749	2.49053	2.61321	1.92018	5.9377	1.46868	1.74512	1.66446
ENSGALG00000033974	HGF	0.282986	0.313055	0.315372	0.781834	0.459343	0.793152	0.666395	0.714672	0.648942	0.99807	1.03527	0.921621	3.27801	3.05418	3.2144
Gallus_gallus_newGene_5888	Gallus_gallus_newGene_5888	34.8839	39.4006	3.24725	4.13382	3.85034	3.00542	2.74872	2.65395	1.51827	4.3691	2.05113	19.7493	2.60309	2.32679	3.06415
Gallus_gallus_newGene_5887	Gallus_gallus_newGene_5887	22.374	27.4873	7.99976	8.12462	7.14032	7.12477	7.80249	7.51104	5.19986	7.88166	5.12282	17.5094	5.43094	5.21271	4.14804
Gallus_gallus_newGene_5886	Gallus_gallus_newGene_5886	2.26997	2.08174	1.1862	0.977086	0.813	0.963656	0.99029	1.14028	1.01377	1.42636	1.02742	2.14672	0.998247	1.03672	0.893039
ENSGALG00000008860	LONRF3	7.93164	7.70849	8.67273	5.34199	4.54555	5.36669	4.68875	4.68122	4.80889	5.11875	5.03195	4.19038	7.01367	7.73019	6.35623
ENSGALG00000005243	PPP3CB	25.5913	24.6328	15.8435	14.1595	13.9542	13.846	12.7575	12.8543	12.2653	12.4705	10.1234	21.2857	10.3973	10.7298	11.5429
ENSGALG00000016555	ENSGALG00000016555	30.3748	29.8212	34.9978	62.7537	65.9756	63.9226	89.1448	91.7628	91.4528	92.7557	102.584	84.0296	78.1417	75.7638	74.7257
ENSGALG00000013112	RERGL	0.425646	0.642224	0.631419	1.17051	1.18269	1.15486	0.672401	0.894026	0.870961	0.750554	0.548414	0.497423	0.21549	0.288034	0.195258
ENSGALG00000012395	PLEKHG1	0.367128	0.42759	0.579264	0.874636	0.700998	0.845745	1.51409	1.46819	1.5177	1.69104	1.98616	1.56152	1.44796	1.5892	1.47275
Gallus_gallus_newGene_3311	Gallus_gallus_newGene_3311	1.34465	1.09471	1.08998	2.68014	2.77069	3.68987	2.72029	0.774909	1.21625	0	0.845811	0.930385	0.074538	0	0.260854
Gallus_gallus_newGene_6231	Gallus_gallus_newGene_6231	17.6272	19.3905	9.69729	8.48675	8.85816	7.36874	12.2722	11.1095	10.8111	15.3395	9.51636	23.1934	3.30559	8.15416	5.91137
Gallus_gallus_newGene_707	Gallus_gallus_newGene_707	0.467853	0.453903	0.384316	1.87183	2.11821	1.56687	1.14348	1.13944	1.20065	1.36838	1.77682	1.24248	2.29662	2.36831	2.26449
ENSGALG00000031987	MYO5A	33.1225	32.4714	22.6588	19.9959	19.0208	19.508	26.8336	25.9388	25.7644	35.1347	27.2828	45.4701	35.3323	36.8956	38.7827
ENSGALG00000030160	DRC7	0.180463	0.251368	0.159551	0.514461	0.41746	0.472937	0.173339	0.171957	0.198555	0.134897	0.202863	0.089874	0.310435	0.392705	0.444434
ENSGALG00000034134	ZNF302	4.61812	4.20344	4.70101	7.25864	7.21343	7.45204	6.92158	7.26588	7.17299	8.59668	8.17494	5.74413	17.6715	17.348	16.5557
ENSGALG00000004266	TNFAIP8L1	10.7387	11.2496	13.368	7.21461	7.57257	6.60911	11.8219	11.4744	11.1377	9.05587	9.61802	7.85234	5.23205	4.58906	4.13292
ENSGALG00000039741	TNFRSF8	0.987738	1.01856	0.953568	2.38211	2.74842	2.19322	1.31699	1.25413	1.33667	1.49312	1.31559	1.0624	2.19883	3.02813	2.5343
Gallus_gallus_newGene_7302	Gallus_gallus_newGene_7302	0.153243	0.102197	0.216371	0.255644	0.465365	0.408338	0.407639	0.414227	0.33537	0.45526	0.702522	0.243069	0.995418	0.951369	0.552605
ENSGALG00000025774	HOXB2	0.625134	0.750943	0.773174	1.68524	1.85126	1.34349	1.73157	1.51596	1.49153	1.47251	1.37027	1.40959	2.16158	1.79944	1.99292
ENSGALG00000013091	EPS8	10.4615	10.6067	10.4618	5.6631	6.03248	5.99619	12.8443	14.3828	13.9829	12.8606	13.2434	10.8803	10.9181	10.861	12.7106
ENSGALG00000041362	ENSGALG00000041362	25.2383	24.4908	26.2758	54.2323	52.7956	53.5912	37.7369	38.0263	37.2583	38.6383	41.2559	35.7913	82.3067	81.3849	87.4398
ENSGALG00000012055	TGFBR2L	0.287346	0.24728	0.240179	0.95834	0.971764	1.08183	4.66766	4.84926	4.84329	6.62757	7.55661	6.87614	7.74212	7.00863	7.1532
ENSGALG00000034344	MTHFD2	15.4952	14.3723	16.0308	27.343	27.9887	28.6487	16.5745	18.8029	18.3735	17.3005	20.5364	16.7804	44.4126	45.7775	45.7025
ENSGALG00000011657	EAF2	35.7048	37.3766	41.3177	26.0963	24.7133	26.5473	28.0533	27.8509	29.0981	32.3517	33.1576	26.0817	75.3773	78.9305	78.9682
ENSGALG00000009560	MSMO1	295.357	316.94	388.029	559.808	527.067	547.214	234.559	214.684	213.098	145.262	151.043	110.32	203.283	198.101	194.498
ENSGALG00000007346	KIAA1462	1.36736	1.50534	1.50806	4.20605	3.94805	4.00208	7.13208	7.36056	6.94429	11.6795	12.1396	8.06363	10.7758	10.4229	9.70428
ENSGALG00000031518	DDIT3	0.867638	0.8079	1.0851	10.4694	12.9276	9.06406	3.11734	2.61563	2.11687	2.67337	2.78942	3.29344	60.5799	58.6946	48.9522
Gallus_gallus_newGene_4726	Gallus_gallus_newGene_4726	1.83835	1.69543	1.60766	1.34991	1.14028	0.99894	1.94394	2.32179	1.4267	1.79614	1.8918	1.8076	1.26541	1.79039	1.54381
ENSGALG00000051085	ENSGALG00000051085	0.451354	0.289591	0.564009	0.943378	0.750669	1.12684	1.88565	2.56586	2.18499	3.55294	3.70553	1.61826	2.12541	2.23552	1.79493
ENSGALG00000011356	ERICH3	0.229208	0.314387	0.234698	0.505471	0.55696	0.538325	0.517216	0.438101	0.595986	0.506242	0.917176	0.458706	0.471704	0.489087	0.495152
ENSGALG00000006572	TNNT3	1.2672	1.08251	0.856437	0.64254	0.554598	0.674005	1.43122	1.15905	0.920085	2.08047	1.24908	2.41556	0.952345	0.498877	1.02345
Gallus_gallus_newGene_136	Gallus_gallus_newGene_136	0.712318	0.774164	0.313772	0.343398	0.36321	0.333299	0.47917	0.426126	0.419343	0.581974	0.353833	1.28219	0.366992	0.326202	0.402025
ENSGALG00000052786	ZNF185	1.12639	1.03986	1.19259	1.81197	1.75473	1.96112	1.21061	1.07079	1.22927	1.65583	1.67154	1.45493	2.05177	2.02832	2.10862
ENSGALG00000003013	CABCOCO1	1.93896	1.35451	1.25784	3.21743	2.73293	2.19545	1.57383	2.2701	1.90223	2.01558	1.94897	1.69188	1.92842	2.93546	2.1206
ENSGALG00000013683	ARID1B	36.4015	35.7451	20.62	20.8151	19.1844	18.5214	18.0437	17.9778	17.8964	20.2566	15.5759	30.576	17.201	16.9437	19.6443
ENSGALG00000054915	LOC107057183	0.7035	1.09821	1.07614	1.99077	1.82314	2.01835	1.41474	1.02016	1.52261	1.09945	1.36912	0.626237	2.04042	1.21101	1.49138
ENSGALG00000004387	CCPG1	26.9243	28.3726	34.0327	48.4626	46.2522	48.0318	52.405	54.4261	55.7878	67.5407	66.7701	45.1779	95.8873	100.515	108.193
ENSGALG00000020386	BDKRB1	22.7227	23.1449	25.4893	15.3421	14.3409	15.0026	16.438	17.0129	18.7224	13.6885	14.2296	11.6186	8.94581	9.8432	9.49501
ENSGALG00000036920	SLC22A5	1.58984	1.29813	1.58991	6.23858	5.36754	5.2933	10.8845	9.09727	9.93123	13.9243	14.3535	12.1033	14.2524	12.2912	12.9035
ENSGALG00000033256	PCSK5	6.54639	6.85676	5.65654	12.86	13.4085	13.2571	9.15091	8.85598	8.63203	9.52329	10.3507	10.5646	9.84413	10.2416	9.82025
ENSGALG00000002240	C3orf18	0.787368	0.964483	1.03863	2.33748	1.7993	1.61132	2.93007	3.03207	2.33355	3.26988	3.07696	2.92749	4.29352	4.07412	3.51691
ENSGALG00000025822	CYP1B1	2.35595	2.14899	2.45249	1.02298	1.20553	1.31293	1.48861	1.28232	1.36165	1.40891	1.462	1.52515	0.44798	0.609247	0.493371
Gallus_gallus_newGene_4536	Gallus_gallus_newGene_4536	0.435054	0.044357	0.109415	0.653297	0.8244	0.60177	0.583853	0.417131	0.479322	0.672847	0.981866	0.689971	1.54439	1.882	1.47678
Gallus_gallus_newGene_7499	Gallus_gallus_newGene_7499	3.52023	2.6761	1.96525	1.67692	1.47673	1.41273	1.81483	1.60986	1.57663	2.19709	1.71536	3.22858	1.37406	1.64818	1.78375
ENSGALG00000039450	SOS1	12.8236	12.5249	7.00786	6.35972	6.49223	5.72211	5.01308	5.29065	4.99972	4.63865	3.61126	8.72387	4.07143	3.77636	4.68162
ENSGALG00000032746	ENPP2	4.88425	5.7434	7.40186	2.94912	3.04828	3.01085	19.4469	21.1694	21.6097	31.9602	35.9685	29.6949	48.9985	47.6477	47.5878
ENSGALG00000004193	ARSG	0.760385	0.757825	0.848549	1.72358	1.67377	1.59056	2.14419	2.48885	2.3354	3.2557	3.75021	2.75362	0.490408	5.47651	5.85463
ENSGALG00000004199	TMEM184A	0.87607	0.682665	1.34584	1.80211	2.17818	1.97472	1.57839	2.11393	1.58913	1.42493	1.54373	1.32006	1.02647	1.0191	1.01847
ENSGALG00000033198	MYO5C	0.38736	0.456401	0.476404	0.26534	0.217382	0.302504	0.566364	0.492731	0.495492	1.05854	0.771272	0.776424	0.439272	0.500407	0.417229
ENSGALG00000039120	NBEAL2	1.76857	1.63871	0.724246	0.725509	0.778364	0.786294	1.20166	1.01427	0.967606	1.72483	1.49715	4.63551	1.43037	1.45201	1.51346
Gallus_gallus_newGene_7020	Gallus_gallus_newGene_7020	2.97465	2.83318	1.19262	0.757194	0.671553	0.86618	1.39348	1.49878	1.60962	1.30026	2.27311	7.62718	1.79964	1.96329	0.7577
ENSGALG00000008999	AFAP1L2	1.42151	1.31002	1.57081	2.70873	2.41839	2.7089	2.09607	1.70193	1.81856	1.42092	1.33071	1.40028	0.918652	1.10489	1.01564
ENSGALG00000035927	ST8SIA5	0.7371	0.69161	0.820502	2.2062	2.0093	2.01745	3.7507	4.47182	3.96328	8.54585	9.50104	6.9515	18.7735	19.7538	19.6798
ENSGALG00000045469	BCAN	24.1169	20.5419	11.9949	10.534	11.7738	9.60321	11.3592	9.78236	9.28923	13.0286	10.1642	25.9554	20.5697	19.1466	18.2245
ENSGALG00000005668	WSB1	81.1744	84.2806	98.1503	147.109	139.181	143.058	160.049	167.454	161.262	196.15	207.636	129.985	228.493	227.617	223.182
ENSGALG00000020316	IL13RA2	13.3256	12.458	15.7187	8.74858	9.02288	9.42058	9.53983	9.8019	8.80071	9.57692	11.2982	6.33739	13.0124	13.043	11.9065
ENSGALG00000013604	VIP	80.5217	77.5895	74.5512	46.4128	45.7572	46.561	27.8399	23.7376	26.99	19.041	17.9674	24.3214	22.9305	20.4417	24.3783
ENSGALG00000013606	FGL1A	2.9402	3.00079	3.18734	6.40084	5.7893	6.58011	27.349	28.9424	29.5194	44.5746	42.84	28.6459	40.7833	41.3533	39.3537
ENSGALG00000012260	LCT	2.28179	1.97293	1.7242	1.3071	1.29639	1.25576	0.942772	1.10998	1.06904	0.518434	0.569282	0.499514	0.204578	0.176379	0.24008
ENSGALG00000007426	MKX	7.36787	6.92203	6.47025	19.4391	17.7469	17.591	13.3777	13.6199	13.5532	14.0305	13.1863	13.3549	35.2989	36.0001	36.3504
ENSGALG00000011254	SATB1	1.18012	0.9471	0.864408	0.515103	0.511755	0.533517	1.19598	1.35696	1.51024	1.81034	1.34816	2.40986	0.843265	0.851358	0.815166
ENSGALG00000004460	FOXK1	11.8284	13.006	8.94986	6.65649	6.22584	5.90842	8.57754	8.40441	7.91092	9.6821	9.39625	14.5995	13.9636	12.1431	12.54
Gallus_gallus_newGene_7410	Gallus_gallus_newGene_7410	5.79301	4.50509	2.48984	2.17445	2.26455	2.08098	2.08892	1.68816	1.81	2.44871	1.49516	5.51352	1.31199	1.36305	1.30256
ENSGALG00000030802	SHROOM2	0.918992	0.833731	0.802483	0.463669	0.440443	0.493012	0.918139	1.04553	0.843119	1.2478	1.1341	1.51237	1.15391	1.23185	1.26478
ENSGALG00000016377	PXDN	53.9356	51.0609	25.5893	27.2648	26.1453	24.7861	31.0194	32.4871	32.7556	41.5056	31.8383	71.5951	22.7102	23.2258	25.322
ENSGALG00000015132	CDH2	77.7649	72.4146	47.9208	34.4085	33.2702	32.5692	26.9539	28.0137	27.0455	27.9595	25.3597	46.1978	33.0718	33.6166	36.6956
ENSGALG00000008365	CHRM4	1.14307	1.08269	0.766393	0.460309	0.470407	0.278854	0.303095	0.186398	0.378833	0.247527	0.14247	0.254784	0.239299	0.490096	0.374527
ENSGALG00000050258	ENSGALG00000050258	0.521564	0.434638	0.53634	0.88528	1.02002	0.93267	1.07397	0.814495	0.716612	0.66179	1.18067	0.531775	0.919962	0.869727	1.02207
ENSGALG00000028250	ANKRD22	0.082486	0.048308	0.125516	0.331599	0.372695	0.368276	0.402453	0.492657	0.371452	0.73294	0.536331	0.571856	1.02185	1.25132	1.24462
ENSGALG00000001153	AUTS2	3.75947	3.14753	1.41704	1.35545	1.24592	1.17887	1.09939	1.19186	1.02712	1.82569	1.00351	3.24117	0.943022	1.02073	1.00325
ENSGALG00000049653	KMT2C	23.9204	23.3205	13.9294	13.023	12.4364	12.9676	13.9091	13.7237	13.2576	16.8954	13.3393	27.4437	11.0018	10.9031	12.833
ENSGALG00000002473	ENSGALG00000002473	0.551156	0.638913	0.566362	1.05352	1.14355	1.08483	1.55649	1.68857	1.34303	1.95761	2.41848	1.92346	2.73361	2.7834	2.74311
ENSGALG00000002479	MAT1A	5.50149	5.60674	7.73194	23.2412	23.4956	24.1448	12.2483	11.0521	11.7033	13.5467	13.4234	8.61981	80.1071	87.3607	83.3992
ENSGALG00000030263	RABL6	26.9055	25.9324	16.9648	15.3427	14.9895	14.5241	15.3861	14.1263	14.9522	15.8525	13.2305	20.6372	13.6005	12.434	13.9264
ENSGALG00000005230	MED13	20.1759	19.6397	5.87696	5.288	5.20994	5.05187	4.89565	4.83615	5.28341	8.06214	4.49392	21.6247	4.36673	4.06986	5.76708
Gallus_gallus_newGene_2169	Gallus_gallus_newGene_2169	3.15852	2.52151	1.93502	1.34133	0.939928	1.78258	1.01754	1.10639	0.99361	1.53992	0.733723	2.56512	0.866956	0.891896	0.195425
ENSGALG00000028721	LMOD1	4.07212	4.25872	6.49216	8.58176	11.5595	9.92576	6.88445	8.49678	8.18664	4.59302	5.85624	5.69235	6.34775	6.59066	5.68272
ENSGALG00000014656	RPRD2	15.8938	15.7949	5.75985	4.77592	4.57103	4.31387	4.17884	4.04747	4.19933	5.07707	3.63595	14.9603	3.53393	3.80502	4.19829
ENSGALG00000011687	AHNAK2	15.1246	13.4765	5.31144	3.61965	3.81469	3.74606	6.09875	6.26815	6.30884	16.2798	9.31461	39.377	14.5779	13.9421	19.4153
ENSGALG00000012735	EDN1	19.5402	17.6523	9.31151	8.72455	9.13527	9.24221	9.6807	8.80977	8.47424	8.08148	5.83697	18.9665	2.81935	3.42867	3.86363
ENSGALG00000010084	EIF4G3	24.732	24.0476	6.73673	6.21559	5.76223	5.02079	4.53256	4.54839	4.64973	7.62973	3.86384	17.6994	4.01877	4.1951	4.64302
ENSGALG00000010081	SH3D19	6.74261	8.21412	7.1841	4.66238	4.48665	4.91885	6.25354	6.72407	6.99464	6.11593	6.25239	5.56135	4.28154	4.35479	4.69967
ENSGALG00000044996	TMEM71	4.72003	4.1974	5.99626	3.20173	2.9297	2.87996	5.67046	6.18716	5.81179	6.49542	7.72885	5.07354	10.8521	9.77532	9.72226
ENSGALG00000035492	ELMO1	20.6866	20.1817	20.7294	34.3274	34.1184	34.9034	31.2625	31.7765	32.241	30.7978	31.2318	29.7249	48.5351	50.2012	54.2709
ENSGALG00000047314	MHCY38	0.337773	0.457158	0.440361	0.779457	0.796614	0.701388	0.695536	0.672975	0.621639	0.616216	0.837125	0.556289	0.638324	0.701286	0.741778
ENSGALG00000030677	ABCG2	0.056624	0.053696	0.090816	0.514668	0.451141	0.580644	0.536026	0.884317	0.66072	0.731983	0.743251	0.614475	1.75932	2.24062	2.0563
ENSGALG00000033320	LOC107057195; LOC101751399	19.5487	16.0128	15.4763	25.953	28.7969	28.0496	23.1866	21.4412	20.8427	10.6933	14.812	11.7783	12.596	16.1127	11.8005
ENSGALG00000013073	UPP1	40.1773	43.9393	52.2768	27.9714	23.4258	24.2264	23.8138	23.3719	21.8325	17.6792	17.9842	13.0612	12.6763	13.1507	12.696
ENSGALG00000005745	YTHDF1	20.5037	19.0842	12.8031	11.8897	11.6777	11.8651	11.1247	10.8075	10.8115	11.1054	9.38498	19.1601	9.25812	8.94128	9.39514
Gallus_gallus_newGene_4255	Gallus_gallus_newGene_4255	1.01874	1.11634	0.804075	0.37025	0.401921	0.44283	0.510166	0.578812	0.529038	0.590737	0.468456	0.723897	0.33881	0.243319	0.286638
Gallus_gallus_newGene_4257	Gallus_gallus_newGene_4257	0.585333	0.375483	0.353071	0.130596	0.126974	0.247415	0.352191	0.190397	0.09923	0	0.139398	0.144342	0.247159	0.21294	0.537267
ENSGALG00000054657	ENSGALG00000054657	4.73151	6.01077	6.38591	9.58098	9.53187	9.08688	9.59704	9.97705	9.49402	7.8326	10.0453	7.97611	8.59283	7.3612	8.02373
Gallus_gallus_newGene_2283	Gallus_gallus_newGene_2283	0.304549	0.279423	0.737681	1.32033	1.81509	1.5828	0.99373	1.47535	1.67464	0.793087	1.26666	0.380025	0.82972	1.40929	1.35266
ENSGALG00000035804	SQSTM1	24.5645	26.2068	25.6036	55.886	49.4107	54.1334	43.39	43.205	40.4649	49.3736	53.2964	44.5011	68.9741	63.3939	65.5608
ENSGALG00000014758	ARHGAP28	36.3837	36.7676	40.8762	66.6973	65.6888	65.0614	58.1902	60.4568	60.8198	51.8921	49.9677	39.9257	47.401	44.5425	42.3678
ENSGALG00000005298	ST6GALNAC6	0.913867	0.67877	0.977228	1.41138	2.1887	1.7532	4.82809	4.49356	4.2776	5.20705	6.56133	4.57744	9.24955	7.35457	7.95226
ENSGALG00000005291	LOC416530	5.31988	5.43951	3.46839	3.03129	3.41175	2.87199	2.08242	1.91677	2.06272	1.64252	1.32291	1.96624	1.35208	1.21832	1.11251
ENSGALG00000010125	CSGALNACT1	22.295	21.5975	26.8235	16.1953	15.7932	16.3728	30.0298	32.0802	30.2253	36.2767	38.3383	27.4887	42.6867	45.0814	44.6871
ENSGALG00000010122	SH2D4A	4.86755	5.10028	5.11462	3.49416	3.02378	3.66283	6.18515	6.57884	6.47069	6.75154	8.22653	7.85587	8.01975	7.88427	8.03918
ENSGALG00000034737	GLIS2	2.53697	2.34696	1.52914	1.14891	1.82455	1.23494	2.15745	2.03859	1.34247	1.66564	2.21442	2.64621	2.82089	2.24046	2.78785
ENSGALG00000048103	TBCC	1.80036	1.6196	1.33932	3.65898	4.02321	3.01805	2.51998	1.78601	1.69921	2.10242	2.0271	2.50291	3.56911	2.89042	2.73095
ENSGALG00000030027	MCAM	13.2335	11.1185	1.11938	0.563873	0.764059	0.664866	0.551059	0.53964	0.736615	1.98703	0.643829	11.338	0.878074	0.672237	1.44125
ENSGALG00000012691	ALDH1L2	0.389374	0.461539	0.461988	1.36432	1.36022	1.23776	0.607516	0.560018	0.607619	0.518516	0.740743	0.515659	2.39095	2.35856	2.79339
ENSGALG00000027198	TMEM47	0.372238	0.459584	0.552283	0.227229	0.265606	0.237637	0.165288	0.172265	0.165704	0.170844	0.145821	0.056135	0.100184	0.062214	0.080396
ENSGALG00000012342	SASH1	49.9583	48.8521	39.5121	29.7463	29.2509	29.529	40.2907	41.6337	41.817	41.1537	35.3116	50.1382	33.7374	32.6349	32.7663
ENSGALG00000013900	MAP7	0.278675	0.286452	0.322095	0.125184	0.171892	0.232011	0.129118	0.208607	0.14507	0.250937	0.220134	0.041864	0.111276	0.019037	0.038911
ENSGALG00000000990	SRSF6	69.8078	63.0248	52.2421	42.7764	45.1586	42.5752	54.1455	56.7468	54.2431	50.4333	49.7788	66.8027	47.6896	44.9236	48.1627
ENSGALG00000000993	GAPVD1	14.6254	15.0977	14.8231	24.1696	22.7022	23.621	19.6998	20.5264	21.0565	21.3938	21.1536	19.3208	33.4121	34.9926	35.3527
ENSGALG00000045185	KNL1	26.2034	27.0463	26.599	17.9178	17.0833	17.6836	12.7705	12.9147	13.9611	6.73908	6.70098	5.9453	5.00972	5.76501	5.6723
ENSGALG00000011446	TNFAIP2	1.24719	1.51265	1.37189	2.34435	2.42932	2.40487	3.6135	3.78418	3.85582	5.94644	6.69762	5.91086	12.8146	11.8735	12.0306
ENSGALG00000011442	TGFBR2	24.7737	22.6946	15.5434	14.1736	12.7711	12.6567	16.7381	15.7904	15.7452	20.6174	17.6164	36.0516	19.8997	18.5461	18.7124
ENSGALG00000005468	SYNRG	15.7761	16.2033	16.7265	33.8041	35.0672	35.1561	25.0288	26.4398	24.9957	27.9344	29.5309	24.0324	62.6713	65.9185	65.727
ENSGALG00000035386	NCKAP1L	0.217692	0.227683	0.169398	0.396992	0.378912	0.448703	0.311269	0.340452	0.404731	0.439969	0.446024	0.450547	0.743066	0.522961	0.518845
Gallus_gallus_newGene_8347	Gallus_gallus_newGene_8347	6.81128	5.98158	8.66834	15.7896	18.1338	13.4232	33.3814	17.7668	20.3648	37.0751	21.6722	14.97	19.253	5.64111	9.58196
ENSGALG00000029261	RTN4	68.9681	60.8583	41.3302	36.7853	39.1662	34.8646	30.1153	30.3626	31.3877	30.8479	21.3982	41.4882	26.6758	26.0937	29.0232
Gallus_gallus_newGene_1687	Gallus_gallus_newGene_1687	0.579849	0.617936	0.696392	1.26238	1.31338	1.21349	0.728271	0.981911	1.11723	0.534837	0.886161	0.508768	0.813967	0.728303	0.975441
Gallus_gallus_newGene_3466	Gallus_gallus_newGene_3466	0.525092	0.589804	0.569475	0.559296	0.462933	0.322748	0.470809	0.575736	0.73894	0.643225	0.778982	0.830544	0.495901	0.32782	0.307379
ENSGALG00000006503	VDAC1	12.0888	11.5591	12.0893	8.27253	7.76704	7.14341	18.5771	18.4095	19.7535	23.4443	25.6732	23.2301	24.5166	22.5097	23.7559
ENSGALG00000050091	YLEC18	0.197812	0.179021	0.113912	0.493301	0.372912	0.342009	0.276417	0.389527	0.298149	0.400534	0.454461	0.207128	0.287025	0.403455	0.320076
ENSGALG00000008811	SLC1A4	17.9061	18.0074	19.3015	62.1535	61.1129	62.7873	29.1591	30.3555	29.2882	34.438	34.3248	28.8666	92.6364	98.1993	96.8122
ENSGALG00000008813	CROT	38.9193	40.9881	47.0281	73.5279	67.6322	70.8822	85.5473	89.1838	85.0472	81.973	90.6599	54.7541	103.401	105.095	105.113
ENSGALG00000051276	GATAD2B	9.58699	7.68577	1.37049	1.05618	1.12295	1.00754	0.968006	1.06652	0.869028	2.73193	0.871802	10.7289	1.05992	0.992087	1.53954
ENSGALG00000009748	ASNS	114.681	112.092	134.857	258.851	246.048	254.148	191.46	189.121	189.509	219.987	233.373	161.578	459.351	486.5	486.366
ENSGALG00000037595	USF1	3.28725	3.01256	1.02358	0.62108	0.899363	0.653552	1.0824	1.09378	1.13775	0.972206	0.714976	5.05025	0.861154	0.666534	0.843916
ENSGALG00000038141	NCF4	1.05035	0.851194	1.27476	2.83262	2.7415	3.03986	1.05783	1.15068	0.813394	0.618614	0.809221	0.423412	1.07929	1.70322	1.57981
ENSGALG00000039327	VAV3	0.859861	1.04023	1.21485	1.85668	2.11265	2.12677	2.49189	2.78074	2.58082	3.30798	3.55741	3.75622	5.96928	5.99025	6.4343
ENSGALG00000039322	DDR2	24.1332	22.1356	24.7251	46.8616	49.8926	44.3191	32.4179	29.5536	28.8676	28.4051	32.4285	30.3611	50.4317	47.3444	45.5859
ENSGALG00000002277	KLHL24	6.81028	6.74409	7.49038	12.7066	11.6009	12.7199	14.2297	15.0808	15.5186	18.4423	17.9382	15.0233	21.2469	21.6356	22.4968
ENSGALG00000014513	CDCA3	14.0848	13.4722	12.0576	6.67052	6.83277	6.45136	5.37381	4.85637	5.58488	3.11692	2.95246	4.9237	1.88672	1.7985	1.857
Gallus_gallus_newGene_3944	Gallus_gallus_newGene_3944	0.051485	0.033345	0.019645	0.260115	0.302603	0.396449	0.132579	0.100207	0.129377	0.270163	0.077065	0.300403	1.02941	1.30838	1.18285
ENSGALG00000010798	DHCR24	58.9871	60.4861	65.1711	132.634	122.742	126.551	42.0857	37.4529	38.8421	22.8942	22.1808	19.5564	16.9355	17.3366	16.6027
ENSGALG00000017229	FAT3	0.074486	0.071074	0.068851	0.022823	0.033207	0.032067	0.015013	0.008346	0.018205	0.003823	0.02093	0	0	0	0
ENSGALG00000012799	RREB1	11.2429	10.6786	7.80865	6.17226	6.11653	5.69608	7.51764	6.97324	7.18931	8.05673	7.90145	11.4781	7.8152	7.66404	8.67025
ENSGALG00000015079	UPK1B	0.577399	0.50681	0.553999	0.250256	0.125446	0.193502	0.166319	0.263613	0.297582	0.301871	0.143161	0.463735	0.290605	0.30322	0.190857
ENSGALG00000015077	ENSGALG00000015077	36.088	35.4572	35.9913	25.2345	24.1657	23.9256	29.0167	28.1714	27.9952	29.0371	27.8712	32.1945	24.4485	23.6622	25.7562
ENSGALG00000029983	ANGPT1	1.65089	1.7094	2.17115	0.952791	0.899437	0.723499	0.855093	0.980341	0.922914	0.74151	0.636875	0.705055	0.343001	0.369248	0.251909
ENSGALG00000029980	QARS	12.0151	11.6044	14.5983	20.6599	23.9323	21.532	14.4028	13.3677	13.7732	12.5319	13.0929	7.86101	21.1438	22.9874	21.355
ENSGALG00000040003	STXBP1	6.06512	6.0906	1.65484	2.09347	1.83464	1.79308	1.73423	2.31956	2.2492	3.57934	2.50723	16.7231	3.39939	3.70834	4.08287
ENSGALG00000029794	AKAP7	5.01203	4.72024	6.15874	8.80104	8.50803	9.27394	8.19822	7.03026	8.21918	6.6172	6.65992	4.21979	6.54152	6.23766	6.28925
ENSGALG00000004980	KCNMA1	15.2162	15.4015	12.0243	8.75389	8.34845	8.79235	8.66991	9.37699	9.3642	10.8751	9.79248	11.9928	12.081	12.5769	13.9312
ENSGALG00000011322	NEK10	0.987641	1.05055	0.801871	0.591208	0.610045	0.558014	0.738509	0.960018	0.868297	1.0763	0.933687	1.16774	1.23249	1.45335	1.54816
ENSGALG00000005583	ALG14	1.31754	1.13711	0.966516	1.9568	1.82297	2.11441	1.32581	1.355	1.47268	1.16471	1.43793	1.54788	1.73856	1.31794	1.81576
ENSGALG00000001862	ST6GALNAC1	0.188915	0.115661	0.203931	0.471526	0.367843	0.402465	0.31409	0.355986	0.292422	0.222775	0.202392	0.269854	0.397341	0.374903	0.389524
ENSGALG00000037603	SESN2	4.51364	3.91247	5.14184	16.1022	19.1567	16.8877	10.2453	9.07609	7.8461	12.2343	14.3215	9.83879	54.1493	51.4482	46.3753
ENSGALG00000001130	WBSCR17	0.10381	0.178234	0.260148	0.484163	0.525731	0.639507	1.56836	1.76086	1.77296	3.17213	2.939	2.55782	2.58587	2.96724	2.81995
ENSGALG00000047498	HNRNPUL1	3.09704	2.94009	1.68683	1.52789	1.84802	1.4308	1.84206	1.28593	1.25595	1.10268	1.008	2.46756	0.851989	0.681259	0.678225
Gallus_gallus_newGene_4837	Gallus_gallus_newGene_4837	1.48001	1.49982	1.91642	1.07759	0.989562	0.965689	0.882692	1.41747	0.990945	0.634456	0.459748	1.55949	0.779427	0.292758	0.935477
ENSGALG00000038768	FAM20C	3.12181	3.06568	1.05004	0.65391	0.90796	0.946801	1.23586	1.32904	1.20005	2.45597	1.38249	5.49225	1.49055	1.82458	1.65743
ENSGALG00000040770	ENSGALG00000040770	17.7912	16.401	8.1165	8.32522	7.96959	7.76364	8.11015	8.08552	8.04629	10.5512	8.52834	18.2237	8.20232	8.58109	8.65048
ENSGALG00000033002	SLC7A3	16.1869	14.5566	15.9646	34.2312	37.2523	33.8929	17.2678	17.078	18.2086	14.536	14.9793	12.8739	33.1588	31.5561	30.5049
ENSGALG00000010903	RASGEF1B	5.0959	5.35262	4.83641	9.79531	9.90474	10.0853	7.65525	8.16169	8.63035	7.56248	8.3709	6.12878	9.79056	10.3432	10.5752
ENSGALG00000012882	KDSR	8.1473	8.53007	4.28943	4.45401	4.12939	3.70261	3.0217	3.41712	3.55831	3.75403	2.13427	7.11474	3.12396	3.21179	3.16799
ENSGALG00000012885	BCL2	1.56088	1.47522	0.904197	0.768688	0.848654	0.841916	0.627426	0.766504	0.767306	0.635581	0.686318	1.61047	0.762167	0.65072	0.768935
Gallus_gallus_newGene_6796	Gallus_gallus_newGene_6796	0.533771	0.335481	0.544347	0.21647	0.256283	0.320534	0.52166	0.187505	0.159561	0.151333	0	0.206621	0.078532	0.18602	0.187681
ENSGALG00000012200	GCH1	4.63896	5.13181	3.19112	2.75092	2.5886	2.45348	1.90639	2.03114	2.05456	2.2258	2.40684	4.79097	4.46031	4.58019	5.44896
Gallus_gallus_newGene_5212	Gallus_gallus_newGene_5212	2.15281	3.73373	4.34237	0.957285	2.61756	1.86069	0.835438	0.818417	1.41543	1.68185	2.40781	6.2179	0.609615	3.4212	1.32626
Gallus_gallus_newGene_5210	Gallus_gallus_newGene_5210	173.043	141.268	21.207	19.3142	10.4097	9.5348	8.46967	6.71318	12.3238	53.2649	13.2897	167.571	6.60616	4.96189	12.5682
ENSGALG00000010638	CASP3	12.4646	13.2536	15.5222	25.2163	27.6652	28.2005	23.1945	25.7017	24.5735	32.1859	30.9831	25.1702	75.9549	78.801	75.0215
Gallus_gallus_newGene_8273	Gallus_gallus_newGene_8273	0.783276	0.603464	0.323075	0.311973	0.234456	0.360613	0.037709	0.741802	0.602122	0.869536	0.802514	1.03715	0.069782	0.42589	0.662544
Gallus_gallus_newGene_3085	Gallus_gallus_newGene_3085	0	0	0.024616	0.672416	0.63557	0.673763	0.213497	0.202933	0.098205	0.038405	0	0	0	0.002395	0
ENSGALG00000032736	MGLL	0.029095	0.009314	0.038262	0.286506	0.325575	0.437833	2.15847	2.44557	2.57741	6.51945	7.74534	5.67293	5.90095	6.4056	5.74408
ENSGALG00000015803	KDM3A	31.585	30.2994	19.6936	17.6258	16.1984	16.7459	17.1896	17.6146	17.761	19.3125	15.6353	23.8916	12.2184	12.4898	13.9522
ENSGALG00000051675	ENSGALG00000051675	1.06828	1.38134	0.916299	0.60175	0.742668	0.527747	0.7201	0.939274	0.621682	0.766211	0.683513	1.06283	0.554076	0.476402	0.331774
ENSGALG00000041978	K123	5.97493	6.54126	7.69096	3.82341	4.18543	4.17841	10.3208	11.5613	10.5208	16.732	18.2823	12.8926	39.3801	38.8342	38.9402
Gallus_gallus_newGene_2111	Gallus_gallus_newGene_2111	0.723634	0.649873	0.77743	1.82562	1.97285	3.24865	4.68176	5.90101	4.51569	2.89058	3.49916	2.44499	10.0108	3.22849	6.01372
ENSGALG00000029596	HAS2	4.91931	4.98664	7.27731	1.19579	1.0542	1.24833	2.2275	2.08091	1.89635	2.2786	2.25612	1.30188	1.94874	1.66082	1.84877
ENSGALG00000047029	ENSGALG00000047029	0.389411	0.374347	0.205814	0.678399	0.799291	1.13067	1.31724	1.7305	0.926358	1.25285	1.78055	1.05089	2.11989	2.01518	2.63212
ENSGALG00000047024	ZNF469	0.166391	0.163197	0.385454	0.00833	0.105686	0.012652	0.114765	0.076302	0.815922	0.15097	0.383308	0.410663	0.330012	0.154686	0.331917
Gallus_gallus_newGene_2805	Gallus_gallus_newGene_2805	1.07129	2.19889	9.78316	1.26668	1.16398	1.43508	0.870206	1.14305	1.83203	1.55612	7.07999	1.22924	8.07065	1.38059	1.59258
ENSGALG00000027947	GHSR	0.684033	0.799085	0.739225	0.495083	0.34855	0.508692	0.633894	0.515581	0.551224	0.2217	0.353481	0.501166	0.138622	0.241891	0.235248
ENSGALG00000005502	KCNG4	0.474372	0.388116	0.4096	0.147386	0.17526	0.122052	0.402952	0.249555	0.443635	0.302581	0.049865	0.153088	0.015298	0.026351	0.023443
ENSGALG00000006822	PCDH19	44.3785	44.3386	33.5216	24.0274	23.8668	22.883	27.7779	28.4754	27.9293	25.5953	24.0302	35.0906	15.9552	14.1358	14.4277
ENSGALG00000011902	TAGLN	33.9277	29.8569	30.9601	53.753	65.2415	52.0171	38.7045	37.3356	32.031	20.7458	24.3683	20.0577	33.2146	34.2498	26.6629
Gallus_gallus_newGene_8409	Gallus_gallus_newGene_8409	1.07521	1.08345	0.633312	1.76947	1.62997	1.60548	0.598271	0.639685	0.740066	0.353167	0.508116	0.261506	0.021803	0.094645	0.108541
ENSGALG00000036085	LOC776273	17.5366	15.5052	14.4479	25.9604	25.82	24.6582	16.7069	17.3657	17.529	18.4857	17.3403	20.2192	25.6874	25.684	24.058
ENSGALG00000007012	ARRDC4	3.61018	3.78395	4.25386	1.77841	1.5388	1.61451	2.08363	1.96352	1.84417	2.92234	2.95425	2.60162	7.36238	8.2777	8.64974
ENSGALG00000007018	SLC26A11	1.24139	0.670255	0.855233	1.89973	2.1025	1.71607	2.60786	2.88097	2.36261	2.51743	3.57036	2.1218	4.5757	3.25724	3.33629
ENSGALG00000043047	SOBP	2.69783	2.13781	0.741777	0.814695	0.930073	0.785467	0.673987	0.565541	0.583922	1.00137	0.524499	2.83303	0.744471	0.49669	0.663051
ENSGALG00000004660	TRPV3	8.5308	9.61494	12.0133	6.70673	6.57884	6.72856	10.5905	10.7218	9.9545	9.78809	11.0591	8.06927	6.00133	6.47692	6.42924
ENSGALG00000026098	IL8L2	163.499	181.962	254.659	116.558	102.582	108.06	110.99	120.408	112.132	213.508	234.057	145.893	432.489	347.685	352.829
ENSGALG00000042055	RXRA	6.75676	6.00269	2.11548	2.32401	2.43219	2.14434	3.30804	3.50684	3.09474	4.25393	3.02765	13.5832	2.98326	3.64964	3.98653
ENSGALG00000008747	ITGA8	0.545519	0.449598	0.386227	0.733381	0.883098	0.721772	1.25148	1.29672	1.28377	1.5426	1.60523	1.41538	0.824548	0.700728	0.698508
Gallus_gallus_newGene_4221	Gallus_gallus_newGene_4221	0.271739	0.416646	0.149258	0.351691	0.181898	0.143283	0.024263	0.215939	0.080137	0.191984	0.041975	0.190788	0.032609	0	0.020196
ENSGALG00000054667	LOC100857850	1.46572	1.36368	0.262749	0.371598	0.160026	0.214978	0.403397	0.222262	0.225831	0.425268	0.540381	1.9074	0.211216	0.2445	0.328039
ENSGALG00000027365	HIVEP3	3.08852	2.95184	1.17338	0.768754	0.829565	0.702514	0.988517	1.04682	1.06352	1.62972	0.943782	4.33945	1.85001	1.74287	1.84008
ENSGALG00000034009	AMPD2	3.62151	2.91052	1.41777	1.2399	1.38182	0.963388	1.88417	1.62997	1.55369	2.21576	1.72476	7.48064	2.15441	2.15416	2.01242
ENSGALG00000011207	DUSP6	13.0538	12.5733	13.5431	9.37711	8.40148	8.24301	8.3462	8.93801	7.60764	10.0317	10.9767	10.1053	16.2382	15.4679	16.1048
ENSGALG00000001472	JAM3	2.32465	2.46859	3.36196	4.58021	4.41784	4.92706	7.32357	8.44275	7.8747	11.7421	12.205	8.61509	9.44246	9.6384	8.61649
ENSGALG00000037525	FGFRL1	14.2852	14.0914	11.6065	8.14461	8.33394	8.02495	8.09461	7.86664	8.0474	6.78237	6.2261	10.2988	4.14256	4.38984	4.37308
ENSGALG00000002816	STK10	0.837299	0.805826	0.953079	0.425842	0.476875	0.33994	0.926617	0.948587	0.928565	1.15603	1.26726	1.03413	1.81347	1.49174	1.74518
ENSGALG00000021193	STARD5	8.55895	9.09616	9.61232	17.0024	17.0222	15.6773	11.2737	11.7078	11.6012	13.4846	13.9739	12.1436	27.1007	28.3603	26.1519
ENSGALG00000030853	ENSGALG00000030853	0.283663	0.207015	0.249251	0.479839	0.655156	0.694944	0.271448	0.214951	0.292543	0.340123	0.261221	0.21888	2.09068	2.38462	2.61691
ENSGALG00000016322	LOC396380	1.06126	1.32472	1.4166	0.77075	0.475673	0.860946	0.5334	0.934699	1.2133	0.554085	0.6341	0.566501	0.447921	0.242797	0.191523
ENSGALG00000029617	COL17A1	0.247342	0.216834	0.270678	0.400827	0.49006	0.367792	0.418703	0.387317	0.368635	0.240194	0.301097	0.223329	0.254394	0.218435	0.218247
ENSGALG00000014236	ATP8A1	0.856239	0.872643	0.671107	1.55106	1.03876	1.33891	0.6859	0.544372	0.549617	0.608528	0.393796	0.481418	0.49812	0.511245	0.429719
ENSGALG00000016866	FGF14	0.874966	0.562667	0.500602	1.86571	1.47929	1.82946	1.34466	1.41379	1.30422	1.70551	2.08115	2.34666	9.36617	10.3893	9.86599
ENSGALG00000007286	SIRT7	4.58682	4.92448	6.33237	2.46001	4.01581	2.47546	5.48842	4.9642	6.05452	2.65775	4.57747	3.50993	3.56026	2.48589	2.82962
Gallus_gallus_newGene_1613	Gallus_gallus_newGene_1613	0.615798	0.451887	0.470767	0.604788	0.710565	0.570222	0.809975	0.70177	0.693737	0.419016	0.606423	1.33826	0.886038	0.817491	0.778174
ENSGALG00000046794	ENSGALG00000046794	2.42736	2.27671	2.82345	4.95299	4.55769	4.78651	3.47542	3.32726	3.52134	4.98632	3.29554	5.08373	2.83955	3.17965	4.27482
ENSGALG00000000785	HYAL1	0.82192	0.819588	0.903696	1.728	1.51512	1.30788	2.64415	2.08254	2.12703	2.95037	3.44089	1.95294	4.44055	4.24309	3.96704
ENSGALG00000039724	RHOF	1.83854	2.05923	1.96773	3.84125	3.40584	3.37407	3.17819	3.18135	3.29216	3.62161	4.26034	3.60311	6.23398	5.81907	6.6394
ENSGALG00000051325	LOC100857439; HIST2H3A; HIST1H3A	21.3994	16.9486	15.6385	9.60235	12.5984	7.76912	11.3014	9.35455	10.6556	4.71798	4.1676	7.10638	5.61565	3.1494	3.85045
ENSGALG00000010323	BATF	0.394506	0.355898	0.284567	0.644668	0.65257	0.728831	0.24405	0.419135	0.526879	0.530795	0.702417	0.389348	1.17422	1.45706	1.12664
ENSGALG00000008185	AOX1	0.162393	0.101286	0.077829	0.34462	0.45719	0.36922	0.102875	0.177172	0.130182	0.137095	0.130343	0.167611	0.294631	0.344001	0.379664
ENSGALG00000011696	JAG2	0.606537	0.690144	0.675272	1.25255	0.960176	1.1911	1.12452	0.894058	0.735636	0.652593	0.556636	0.570814	0.867487	1.02213	0.874615
Gallus_gallus_newGene_2414	Gallus_gallus_newGene_2414	4.72225	3.52791	3.47341	0.068045	1.15006	0.072814	12.5866	10.4692	8.11393	0.07141	11.595	8.34634	0.077184	10.2292	0.079138
ENSGALG00000028438	CLK1	6.78003	7.94229	7.49662	11.9427	12.4069	11.4142	7.54198	7.57069	7.0232	7.33209	6.31514	5.34608	8.38349	8.54274	9.00914
ENSGALG00000036821	LOC420362	6.57334	5.21652	1.94456	1.67904	1.40142	1.28812	1.3226	1.38723	1.40293	1.51049	1.41774	6.99923	2.07641	1.57631	1.45188
ENSGALG00000033953	SHROOM4	3.54559	3.05511	1.6239	1.61924	1.64739	1.25064	1.87466	1.6903	1.45282	1.64623	1.74956	5.34844	2.71931	2.43688	2.24294
Gallus_gallus_newGene_72	Gallus_gallus_newGene_72	0.370708	0.759662	0.314008	0.25831	0.241607	0.181483	0.301799	0.226071	0.334777	0.441312	0.358862	0.180264	0.135898	0.143785	0.459004
ENSGALG00000009034	ALK	1.19195	1.45756	1.44362	0.592405	0.592905	0.584898	0.30657	0.481971	0.535163	0.356993	0.5417	0.410153	0.635126	0.682676	0.538338
ENSGALG00000009032	PIF1	3.60028	3.60087	3.43364	2.32627	1.9597	1.99906	1.83605	2.02622	1.76493	0.925828	1.42229	0.823215	0.914038	1.02653	0.600881
ENSGALG00000008847	VPS54	8.97154	9.00442	11.2881	18.8346	18.6424	19.1637	18.4882	19.2949	19.4947	22.3877	22.5869	18.7955	44.7475	44.1853	44.8627
ENSGALG00000053353	BOP1	8.7968	7.81203	1.51482	1.93274	1.48153	1.17835	1.24906	1.16752	0.907704	1.6155	0.527199	6.43938	0.669553	0.509692	0.811187
Gallus_gallus_newGene_2254	Gallus_gallus_newGene_2254	0.929437	0.610429	0.372147	0.275113	0.098358	0.386535	0.279512	0.205949	0	0.300294	0.334872	0.732856	0.35424	0.305528	0.297675
ENSGALG00000011284	LRRC7	2.13852	2.05272	1.52199	0.990487	1.01619	0.940615	1.4709	1.48403	1.31105	1.56869	1.45047	2.30195	0.814615	0.738958	0.780051
ENSGALG00000035099	LRRN1	0.2973	0.281565	0.274045	0.57163	0.473643	0.47	0.144236	0.197527	0.088759	0.235517	0.121979	0.095031	0.05433	0.101463	0.106868
ENSGALG00000043167	TNFRSF11B	5.16507	5.88874	7.4009	3.4036	3.10843	3.26302	3.72944	4.37535	3.46251	5.77564	6.27017	4.04556	12.7133	12.9719	12.0939
ENSGALG00000002893	STC2	0.760137	0.595863	0.914878	1.45453	1.51389	1.3929	0.566287	0.376809	0.367752	0.616001	0.538158	0.61999	3.29355	3.51677	3.549
ENSGALG00000004496	TNIP1	17.7695	17.4064	25.9201	38.4265	39.5771	36.6212	51.6916	53.3721	48.5397	51.7331	57.5108	27.0815	78.4899	75.3341	71.896
ENSGALG00000006597	DZIP1L	1.58082	1.60252	2.39503	3.47475	4.18287	4.2503	3.47367	3.43745	3.72316	3.43343	4.14599	2.75967	6.8262	6.38305	6.34711
ENSGALG00000054435	ENSGALG00000054435	1.42524	1.62229	1.57712	2.83081	2.68036	2.72724	1.39623	1.24663	1.26931	1.11226	0.91051	0.871037	0.847153	0.788452	0.793142
ENSGALG00000009988	ELOVL1	35.2443	37.7131	48.795	85.0643	84.5207	82.2578	82.4831	83.8292	85.1412	77.8106	79.2869	48.8506	81.4599	81.877	77.2745
ENSGALG00000010290	VEGFA	25.0165	24.4053	22.0047	16.0801	16.1095	15.7585	16.3077	16.2947	15.702	16.4212	16.7904	20.3872	20.3146	18.073	21.484
ENSGALG00000017219	C11orf54	3.73285	4.62194	4.91724	8.46883	7.12784	7.67773	7.53068	7.0345	6.5153	6.13505	6.54576	4.41528	7.64784	8.98178	8.66909
ENSGALG00000027786	SOCS3	5.74745	6.16943	4.93215	9.99839	10.1651	9.94543	19.0472	16.2373	15.4217	17.6711	20.9691	25.0552	20.8977	19.5616	18.5874
ENSGALG00000034655	ALDH18A1	48.0097	48.3155	52.6392	146.727	145.333	154.165	114.657	119.443	117.32	130.367	134.355	105.604	223.36	238.036	242.809
ENSGALG00000032413	NADK	9.45598	9.73328	10.087	17.931	17.9665	19.1804	11.8475	12.5155	12.5281	14.3443	14.4356	12.0222	27.5361	29.4103	30.2745
ENSGALG00000027872	STBD1	25.0648	24.3008	30.5513	42.0182	42.8256	42.571	29.3025	29.4829	28.5912	22.8703	24.0223	18.2092	34.8702	41.2848	36.4451
ENSGALG00000038810	LOC100858962	1.6016	1.93101	2.19712	3.50081	3.98121	3.1787	4.05555	3.78202	3.46746	2.83002	4.03861	2.29095	5.86553	4.86588	5.10994
ENSGALG00000038817	CKS2	2.34421	2.11876	2.03221	1.28073	1.44177	1.32886	1.15763	1.29047	1.86403	0.790449	1.16047	0.568362	1.06063	0.819675	0.677423
ENSGALG00000043628	UBE2M	13.6706	12.4085	7.2504	5.20051	6.72442	5.65621	5.22226	5.13196	4.40296	5.85447	5.54455	16.6865	4.01044	3.92051	5.05568
ENSGALG00000012030	QSER1	18.385	18.0008	11.721	11.1056	10.5254	10.4706	9.81897	9.94262	10.2917	9.21201	7.62793	14.1768	6.40983	6.55187	7.85614
ENSGALG00000032618	DUSP5	32.2668	31.8629	29.9198	20.1815	21.7245	20.4584	21.1334	20.8433	19.2329	18.9639	19.982	21.8182	50.7697	48.8404	51.9185
Gallus_gallus_newGene_7040	Gallus_gallus_newGene_7040	7.39473	5.84738	2.8431	2.1264	2.13759	2.58179	3.7658	2.39569	3.5851	4.75952	2.33903	8.69581	3.46638	2.61999	3.01519
ENSGALG00000007362	ZDHHC5	12.1198	10.4297	6.24945	5.61453	5.50004	4.98057	5.17416	4.67971	4.51792	4.32086	3.31456	10.7936	3.69737	4.10877	4.20157
Gallus_gallus_newGene_937	Gallus_gallus_newGene_937	0.407851	0.410745	0.548154	0.851001	1.30055	0.942076	1.51368	1.73661	1.60459	1.58313	1.95101	2.65526	0.805371	1.13592	1.79986
ENSGALG00000046347	FOXRED1	0.928927	0.893423	1.03469	1.89167	1.77052	1.60442	1.71655	1.63651	1.65881	1.30512	1.95054	1.35926	1.43449	1.63032	1.22566
ENSGALG00000047565	ENSGALG00000047565	4.54722	3.69591	0.746608	0.725381	0.838813	0.551405	0.589291	0.759819	0.727475	1.29388	0.45838	6.27913	0.553026	0.430495	0.816103
ENSGALG00000047563	ENSGALG00000047563	2.19799	3.79482	2.01668	1.7062	1.70201	1.16557	0.42064	1.85458	2.29423	0.340651	0.347248	0.080083	0.982651	0.183254	0.875061
Gallus_gallus_newGene_8174	Gallus_gallus_newGene_8174	1.17446	1.45937	1.31542	0.651978	0.600664	0.607615	0.501257	0.661658	0.27613	0.345669	0.715357	0.471391	0.373077	0.648159	0.219493
ENSGALG00000029295	AZIN1	14.8916	15.586	5.84768	4.71149	4.39201	4.53834	5.29478	5.44035	5.83546	6.46249	3.74059	18.205	5.62924	6.69948	6.77959
ENSGALG00000035949	ACAD11	5.63162	5.43326	6.50304	9.96354	9.70832	10.1917	11.7791	11.6978	12.0082	11.4651	12.4544	8.57735	11.195	11.2371	11.2259
ENSGALG00000043671	ENSGALG00000043671	1.66833	1.86662	2.05544	3.08046	3.45632	3.04714	2.44312	3.02735	3.08345	3.65805	3.88436	2.77035	4.24104	4.81088	4.19849
ENSGALG00000043672	STAB1	0.486698	0.464001	0.346258	0.282016	0.223781	0.280046	0.423687	0.422087	0.40933	0.454639	0.498484	0.48118	0.310005	0.243772	0.266517
ENSGALG00000007609	ARHGAP19	14.8375	14.8927	16.3102	10.1781	10.6827	9.95927	9.2063	9.98404	9.57947	5.52267	6.18405	5.18729	5.05295	4.86585	5.17286
ENSGALG00000002070	SAP130	12.6123	11.1062	6.39052	6.33411	6.43235	5.65522	5.29472	4.85892	4.39751	4.61535	3.86846	9.69059	2.87522	2.94072	3.41343
ENSGALG00000021572	SSH2	2.22891	1.7382	0.711306	0.766227	0.913329	0.732683	0.682514	0.681884	0.673068	0.963177	0.751405	2.84577	1.56842	1.46016	1.62703
ENSGALG00000015253	COL8A1	0.188335	0.310216	0.295436	0.483057	0.512448	0.624651	2.03557	2.34451	1.84681	5.16426	5.36235	4.06181	5.16765	5.28703	4.55848
ENSGALG00000014121	COX5A	10.3469	10.2095	7.30489	5.39578	6.03771	6.2047	5.48878	6.02884	5.72133	5.13012	4.64724	10.8831	5.09249	5.17506	5.33278
ENSGALG00000014124	TEC	0.132788	0.16463	0.167434	0.330198	0.299421	0.29479	0.383673	0.438174	0.19331	0.301983	0.43892	0.245557	0.379766	0.433312	0.636758
ENSGALG00000006715	OAF	11.1389	10.2115	13.0297	7.06248	6.97267	6.42031	14.964	15.1943	14.1674	21.1354	21.9436	16.6716	20.4956	20.1123	18.7667
ENSGALG00000006719	GNAZ	0.086742	0.114859	0.149367	2.40037	2.38777	2.2849	0.321005	0.349403	0.350193	0.555824	0.476546	0.353131	2.79941	3.47806	3.62914
Gallus_gallus_newGene_2515	Gallus_gallus_newGene_2515	53.7327	46.8273	19.9984	9.34738	18.4956	16.1737	26.0363	28.5819	26.0429	40.1812	31.8288	136.075	21.9573	20.8949	23.7756
ENSGALG00000004364	ABR	37.2301	34.2874	21.0434	17.6265	18.1258	17.4457	14.6127	14.9684	14.9986	14.627	13.6515	31.1903	11.9049	11.5803	12.446
ENSGALG00000004365	ENSGALG00000004365	0.274968	0.177325	0.144962	1.46945	1.37051	1.65139	1.39283	1.34979	1.29157	1.99904	2.25802	1.85527	8.71568	9.03701	7.88068
ENSGALG00000049422	ATF3	7.95338	7.65698	9.29424	24.2064	25.5054	26.9757	16.3678	16.9859	16.4077	24.8546	24.6815	16.2213	84.5454	96.1371	88.7562
ENSGALG00000002223	LHX9	1.19899	1.24648	0.858763	0.223317	0.24545	0.320996	0.153226	0.182774	0.209438	0.15616	0.105355	0.215529	0.146698	0.086974	0.115203
ENSGALG00000012505	LRFN5	5.33187	4.97848	4.07229	3.20716	2.91894	3.1744	2.07837	2.05333	2.28522	1.71205	1.1048	2.23099	0.921133	0.86542	0.940743
ENSGALG00000027874	CHAC1	3.43248	3.24843	3.61643	36.9402	39.5387	37.5247	22.1331	22.5039	20.2902	43.5544	52.1438	29.1148	230.493	222.138	203.2
Gallus_gallus_newGene_5244	Gallus_gallus_newGene_5244	1.90843	2.09013	0.362803	0.422581	0.564146	0.450748	0.432382	0.355041	0.41144	0.840775	0.329179	2.48237	0.425053	0.211452	0.307443
ENSGALG00000001824	LOC100857820	0.232136	0.165674	0.141901	0.609355	0.412363	0.552199	0.556348	0.353859	0.408473	0.266773	0.243686	0.109023	0.55211	0.527859	0.631669
Gallus_gallus_newGene_8799	Gallus_gallus_newGene_8799	0.138398	0.244687	0.148734	0.760579	0.651979	0.686742	1.1084	1.04435	1.19984	1.08776	1.31622	1.07578	1.29331	1.12052	0.964139
ENSGALG00000007874	IL18	2.73324	3.58826	2.85138	10.5332	9.49291	9.64703	8.20235	8.82603	8.71802	12.5808	12.4683	11.0256	26.0455	34.9535	31.7798
ENSGALG00000007251	PCYT2	4.46569	4.51886	3.93293	8.07642	7.20673	7.85388	5.96366	6.59701	5.81706	8.24244	7.60364	5.13913	4.8887	7.654	6.44558
ENSGALG00000003408	RP1-27O5.3	3.97747	4.15222	4.96699	6.83326	6.54584	6.58597	6.48784	6.63903	6.81466	7.00344	6.89081	5.43135	6.19841	6.43873	6.39714
Gallus_gallus_newGene_1509	Gallus_gallus_newGene_1509	2.34778	2.26286	1.32244	0.700468	0.903473	0.196296	0	1.77811	2.10306	2.74467	0.446674	4.03378	1.37121	0	0
Gallus_gallus_newGene_1501	Gallus_gallus_newGene_1501	1.18346	1.2406	1.19104	0.474924	0.591989	0.451022	1.20293	1.22446	1.33902	1.5097	1.69756	1.87594	0.918735	0.770406	0.719459
Gallus_gallus_newGene_4025	Gallus_gallus_newGene_4025	1.07338	0.900557	0.838461	0.235353	0.275941	0.413712	0.280051	0.547126	0.304863	0.140213	0.074108	0.169513	0.011083	0.045662	0.01275
ENSGALG00000025907	ZBTB7A	6.78259	6.59169	3.54135	3.37239	3.90814	3.73999	4.01531	3.98991	4.23891	4.07116	4.40462	8.38231	3.74177	3.23859	3.30241
Gallus_gallus_newGene_3890	Gallus_gallus_newGene_3890	0.548028	0.524002	0.285333	1.06166	1.30211	1.2265	0.875553	0.16703	0.583107	1.12942	0.908704	0.90915	0.913283	0.952857	0.805449
ENSGALG00000005688	DNASE1L3	1.68942	1.60967	0.744793	0.506487	0.496783	0.711544	0.429598	0.380187	0.352754	0.37853	0.289326	0.692031	0.15619	0.288925	0.244318
ENSGALG00000005685	KSR1	1.53941	2.27238	2.04227	1.04677	1.29225	0.91984	2.71336	2.38457	2.42748	3.64997	3.06518	3.16613	4.34628	3.7747	3.73008
ENSGALG00000045085	IFIT5	0.302008	0.182675	0.441414	0.827973	0.657432	0.793443	1.13053	1.28251	1.23743	1.33083	1.99443	1.11159	16.9263	16.169	19.6744
Gallus_gallus_newGene_380	Gallus_gallus_newGene_380	8.99208	6.3103	4.95546	2.6997	4.55797	5.83961	4.29752	3.8515	4.19732	2.47714	3.28717	5.2887	3.66254	3.32693	3.90085
ENSGALG00000030613	PDGFRB	51.9402	50.7868	32.2818	28.2728	28.6562	26.7787	45.7724	45.4922	47.0719	62.3773	53.976	107.753	58.2209	56.9933	58.5397
ENSGALG00000008797	WASL	13.4801	12.6163	7.25543	7.18126	6.39177	6.47476	7.53197	7.91353	7.25506	8.66234	7.25504	17.1084	8.73535	9.15123	9.52941
ENSGALG00000001169	CRB2	1.51841	1.90612	0.797539	0.850145	0.694762	0.783073	0.652609	0.675485	0.517733	0.536777	0.487484	0.727955	0.190183	0.197549	0.146667
ENSGALG00000016567	EPHX2	3.70036	3.86222	4.45453	7.48941	6.61705	7.08843	9.79512	10.9142	9.81405	11.5138	12.2532	8.05175	14.0092	13.2589	12.0961
ENSGALG00000012915	MCM4	35.4415	35.1256	27.8371	21.6587	20.2555	21.8454	15.5664	14.5859	15.2812	7.92229	7.25747	10.1926	3.23791	3.4571	3.97396
ENSGALG00000051473	ENSGALG00000051473	0.342268	0.183636	0.211835	0.859177	0.585124	0.877335	0.786401	0.916796	0.67537	0.800335	0.723485	0.875264	0.84219	0.629245	0.434731
ENSGALG00000051783	ENSGALG00000051783	1.82083	1.38024	2.00268	3.69663	3.3305	3.49171	3.03346	2.77895	2.83087	3.81094	3.83001	3.94625	6.44836	6.4461	7.24191
ENSGALG00000041775	ESRRB	1.01124	1.20094	0.899093	0.593488	0.640846	0.549058	0.584678	0.715629	0.451138	0.614028	0.451807	0.669033	0.876525	0.949558	0.955674
ENSGALG00000043734	LIPG	34.4646	35.8733	46.4102	68.9244	67.6665	69.0503	23.4473	23.5632	22.1463	27.4174	30.5291	22.6191	39.5864	39.435	40.6754
ENSGALG00000043736	R3HDM2	3.80599	3.52563	2.07189	2.13334	1.99084	1.87042	1.93993	1.94245	1.9392	2.14328	1.9026	4.03557	1.83549	1.6985	1.76896
ENSGALG00000030038	C3	4.58597	3.66835	1.09728	0.866927	0.99367	0.810175	0.983761	0.836313	0.883109	1.13796	0.761137	5.1248	0.94992	1.03424	1.19382
ENSGALG00000049838	LOC107056305	9.30217	7.65492	0.975718	0.905013	0.880567	0.945293	0.749093	0.537406	0.542922	1.49098	0.438787	12.0899	0.491244	0.459593	0.833541
ENSGALG00000004444	SHCBP1	20.5286	19.6151	18.1217	12.5742	13.0555	12.1281	9.63944	10.0388	10.4632	6.24776	5.47508	5.13235	7.08726	6.90869	8.36723
ENSGALG00000000311	DOCK5	2.36914	2.45404	1.75392	1.27095	1.21547	1.36051	1.51396	1.74116	1.62431	1.77776	1.51348	2.53575	1.0688	1.01096	1.19003
ENSGALG00000012850	RAB19	0.377713	0.429979	0.458445	0.834815	0.7928	0.836958	0.967248	0.868376	0.831028	0.873609	0.809508	0.798049	0.57269	0.585704	0.415828
ENSGALG00000016359	FBXO25	5.69076	5.57875	6.82899	11.8319	10.721	11.9805	16.1909	17.1411	17.0586	21.4875	22.0552	16.8925	22.1384	23.3935	21.3164
ENSGALG00000013183	TERT	61.4585	64.3263	68.6408	36.1819	34.6831	35.4034	35.7879	36.6798	36.6505	34.4939	33.1957	29.062	20.83	19.8296	20.1892
ENSGALG00000014861	NIM1K	0.907516	1.22595	1.29793	3.74368	3.77372	3.98695	1.35299	1.05088	1.32882	1.13324	1.03243	0.800082	1.40569	1.49568	1.39729
ENSGALG00000029621	SEMA3F	0.742503	0.682844	0.560577	0.433961	0.400813	0.412853	0.93247	0.69122	0.800423	1.00304	1.1771	2.22783	1.06728	1.07841	0.799373
ENSGALG00000008341	FURIN	11.9052	11.3628	8.243	6.09622	6.72469	6.01886	7.33293	6.4306	6.27485	6.74309	6.63056	12.1182	8.01032	7.84806	7.74964
ENSGALG00000008347	ATG13	27.8293	27.5651	28.9328	50.8821	52.0335	55.3289	61.1097	63.7843	66.6711	85.4079	93.9219	72.7305	153.154	173.306	177.231
ENSGALG00000015877	ENSGALG00000015877	4.40615	5.03207	6.65494	3.09781	2.77667	2.78724	3.69787	3.09284	3.42733	3.40864	2.71444	2.23107	1.62208	1.35337	1.15858
ENSGALG00000037975	CA3B	1.34035	1.73748	2.27109	0.711865	0.669278	0.669373	0.874514	0.759859	0.829222	1.07425	0.984074	0.692911	0.671393	1.01203	0.590232
ENSGALG00000047414	ENSGALG00000047414	0.793422	0.648538	0.528911	1.47272	1.08016	1.14334	1.18991	1.14216	1.03333	0.852455	0.719328	0.667709	0.544723	0.48984	0.57078
ENSGALG00000041923	ESPL1	8.32733	7.78283	8.10941	5.53163	5.85081	5.18805	4.55946	4.08782	3.77673	2.42406	2.86516	3.12749	2.48177	2.17772	2.02671
ENSGALG00000053597	MBNL3	26.3631	24.8742	16.837	16.6933	14.9078	14.4579	15.151	13.5721	15.1749	14.0693	11.5443	22.7942	11.1896	10.0968	11.725
Gallus_gallus_newGene_7662	Gallus_gallus_newGene_7662	1.03097	0.970975	0.702779	0.3443	0.504254	0.414318	1.02676	0.582623	0.872367	0.689745	0.762214	0.87246	0.566437	0.615307	0.579259
ENSGALG00000039264	SLA	5.70382	5.50021	3.9407	11.8028	11.0531	11.9563	9.33378	9.80279	9.23916	8.28184	7.62411	8.05052	13.6997	16.0602	17.6546
ENSGALG00000016674	EFHC1	0.678307	0.679452	0.519935	1.06284	1.08487	1.19415	1.28046	1.42255	1.57054	1.38518	1.68805	1.37222	1.58421	1.79284	2.12578
Gallus_gallus_newGene_2853	Gallus_gallus_newGene_2853	0	0	0	0.306443	0.399733	0.4653	0	0	0.344493	0	0.408631	0	0	0	0
ENSGALG00000015090	PLIN2	26.944	26.7903	27.7379	171.436	156.667	163.282	152.857	153.813	153.86	145.205	152.551	143.64	214.029	221.128	227.471
ENSGALG00000010315	GTPBP2	3.41954	4.27412	4.08682	8.12817	8.37982	7.77146	13.6157	13.7327	13.3075	19.0343	19.7822	18.0251	29.4304	29.6591	29.9589
ENSGALG00000005572	NOXO1	0.592234	0.559341	0.817718	2.36399	2.3902	2.50708	1.83304	2.14717	1.60122	1.83009	2.22761	1.21886	1.80049	1.62337	1.40365
Gallus_gallus_newGene_2462	Gallus_gallus_newGene_2462	0.192909	0.127495	0.373534	0.445116	0.55563	0.375142	0.246106	0.510411	0.46928	0.372036	0.651584	0.40063	0.511302	0.435797	0.36311
ENSGALG00000044155	TMEM140	1.34427	1.57466	1.48346	2.21013	2.71603	3.20796	5.15543	4.65974	5.24355	9.2322	8.69794	5.00211	15.6205	15.1349	15.3377
ENSGALG00000026516	CZIB	3.83654	3.50162	4.82909	7.03782	6.24247	6.44958	8.27563	8.46872	9.13947	9.30867	10.0114	6.79799	9.11033	9.88539	7.99823
ENSGALG00000005034	ACAD9	42.0559	42.6318	47.7776	84.2205	81.5806	86.4661	99.2326	98.3158	98.4935	88.3796	94.9211	63.7197	98.9534	104.407	108.426
ENSGALG00000005036	SH2D3C	0.271494	0.339468	0.567727	1.0754	0.900126	1.06579	1.32761	1.09445	1.39248	1.84013	2.11098	1.49457	1.13761	1.67961	1.61569
ENSGALG00000012173	LGALS3	3.03979	3.0784	3.28887	5.80308	5.92757	6.59596	11.5625	10.9897	10.8044	12.3481	15.7134	11.2984	10.4792	9.45784	9.8863
ENSGALG00000041202	FBXO32	0.620393	0.580732	0.826394	2.27406	2.01125	2.07794	3.96759	4.13774	4.10825	6.65043	7.04321	6.3858	8.59447	9.51048	9.53579
ENSGALG00000012998	WNT5B	6.46618	5.92211	6.32684	3.5887	3.83605	3.47655	3.99235	2.65725	3.09176	2.30381	2.7399	2.37785	3.0259	1.81885	1.87794
ENSGALG00000012992	WNK1	80.4632	80.0344	34.2447	32.9844	32.5984	30.9733	32.4699	31.3343	30.7752	49.0268	34.8203	104.076	32.4346	30.9932	37.1742
ENSGALG00000054634	ENSGALG00000054634	2.45183	2.31695	0.326765	0.308321	0.456251	0.434998	0.405054	0.385938	0.24788	0.309158	0.270394	2.20777	0.189236	0.265324	0.548628
ENSGALG00000016196	CBSL	1.63425	1.46123	1.81957	6.00447	6.17265	5.93658	2.30898	2.2131	2.53546	2.74168	2.76463	2.2311	7.24263	8.62826	9.44203
ENSGALG00000039541	SH3GLB2	11.2367	11.3753	12.9406	29.2073	30.1498	29.0677	53.8592	56.7314	56.0116	71.1001	79.9268	54.5543	79.6562	76.4541	78.3185
ENSGALG00000015428	ENSGALG00000015428	75.4835	78.4122	74.5933	44.9237	44.9838	46.0375	91.9827	99.3973	94.4576	132.571	132.118	123.65	122.396	120.477	126.461
Gallus_gallus_newGene_4570	Gallus_gallus_newGene_4570	0	0	0	0.901981	2.11826	1.35722	0	0	0	2.14966	2.27422	0	4.16471	3.65739	5.01101
Gallus_gallus_newGene_564	Gallus_gallus_newGene_564	1.18133	1.40132	1.31252	2.47645	2.65113	2.21214	1.46692	1.46196	1.41832	1.41657	1.63826	1.37834	1.73555	1.88253	1.98933
ENSGALG00000008050	HBP1	8.24759	8.96643	9.99254	14.7578	14.5137	14.1392	27.9397	30.3461	30.3101	36.6734	40.6328	27.1384	44.9001	46.7403	45.8692
ENSGALG00000000535	ERRFI1	14.8989	14.7489	18.8495	10.9932	10.3673	11.3646	11.403	11.6646	12.03	8.53077	9.57252	6.59832	7.69021	7.53877	7.58842
Gallus_gallus_newGene_4138	Gallus_gallus_newGene_4138	10.1333	9.87582	7.93221	5.66345	5.94506	6.48738	7.66916	6.70383	7.75561	9.61345	7.34394	12.8552	6.83688	5.08935	5.83523
Gallus_gallus_newGene_8661	Gallus_gallus_newGene_8661	0.435966	0.658969	0.390763	0.014972	0.104555	0.17542	0.373645	0.10124	1.35913	0.628563	0.092023	0.215052	0.107626	0.41093	0.681565
ENSGALG00000002594	TFPI	6.48372	7.18644	7.93503	27.1632	23.2929	26.7063	43.3272	43.3566	42.0734	52.1624	52.8334	40.8857	61.6829	62.3058	59.7789
ENSGALG00000043118	ATP10A	8.86064	9.1869	9.40057	16.3737	16.8625	16.7734	11.6115	11.8021	11.5286	12.2092	12.5345	10.4041	24.03	26.2998	27.2224
ENSGALG00000034716	HEY2	18.3499	16.2451	13.3598	9.8836	11.7145	9.3872	9.46509	9.67493	8.44034	6.35295	7.06118	11.3966	10.3043	9.61037	10.8911
Gallus_gallus_newGene_5467	Gallus_gallus_newGene_5467	2.2435	3.65722	3.59627	2.08115	1.75869	1.48277	2.67425	3.13043	2.46882	0.641707	0	1.29765	0.125409	0.900345	0.174123
Gallus_gallus_newGene_5462	Gallus_gallus_newGene_5462	0	0	0	0.456918	0.623217	0.445614	0.378639	0.418117	0.389204	0.095292	0.268167	0.319101	0.155168	0.066023	0.15598
Gallus_gallus_newGene_7827	Gallus_gallus_newGene_7827	0.327082	0.12604	0.065676	0	0	0	0	0	0	0	0	0.496435	0.105881	0.072835	0
ENSGALG00000008520	EIF4G1	72.532	67.7749	23.9844	24.4268	24.5048	22.1833	16.7077	15.8517	15.3577	17.8498	11.3605	39.6216	11.1404	11.2192	11.507
Gallus_gallus_newGene_882	Gallus_gallus_newGene_882	5.15211	5.90115	6.02613	3.46929	3.019	2.54241	5.23904	4.42557	4.02576	3.52332	4.81025	7.16862	5.65133	5.59739	4.75067
ENSGALG00000011468	IGFBP5	4.85445	4.79948	4.83031	2.53029	3.64127	2.04331	3.11837	2.27381	1.88983	2.64081	2.7061	5.08914	7.10855	5.92733	6.42751
ENSGALG00000005441	NFIB	1.0382	0.931938	0.903618	0.734786	0.662567	0.435415	0.878414	0.835793	1.24644	1.97757	1.127	1.76398	1.13068	1.25938	1.52786
ENSGALG00000001569	RHOC	10.4741	9.64522	14.2358	21.7768	22.8215	21.2929	27.6787	27.8681	25.1103	27.2242	30.5374	18.4742	33.9131	34.9758	31.5122
ENSGALG00000034100	UACA	63.0135	65.5521	88.6271	116.125	115.333	118.642	93.3084	95.7017	96.0416	73.7463	78.1742	48.8872	73.816	77.9155	85.0888
ENSGALG00000049026	LOC107050551	5.70028	5.42839	0.662763	0.607387	0.53891	0.62981	0.947418	0.592958	0.776096	1.53981	0.732787	7.8918	0.701902	0.597083	0.94422
ENSGALG00000049027	LOC107054036	1.5205	1.46611	1.95888	3.32884	3.0416	2.79399	2.34549	2.51639	2.73316	1.8949	2.20833	1.18249	1.73367	1.97217	1.69624
ENSGALG00000030904	LRP1	76.6529	63.6012	17.2789	20.9428	23.8542	19.9325	24.785	22.4533	21.5746	45.223	23.1457	177.966	31.4694	31.133	35.6498
ENSGALG00000039196	NECTIN1	2.62463	2.3482	1.63134	1.11909	1.15259	0.801347	1.89075	2.1847	2.20166	2.63629	2.99539	6.0826	3.28188	3.16691	3.40589
ENSGALG00000048151	ENSGALG00000048151	109.717	109.636	119.432	81.359	76.783	76.7256	135.428	140.743	137.75	187.354	182.717	173.01	196.181	188.846	191.324
ENSGALG00000014944	GCNT4	0.102957	0.138033	0.138159	0.291863	0.222863	0.325623	0.434197	0.408798	0.458107	0.699332	0.768022	0.732623	5.20786	5.71352	5.65802
ENSGALG00000029476	XPO1	68.4144	65.8925	33.1766	26.3291	24.9025	25.3426	22.5999	22.5259	23.1898	24.3115	15.9731	39.7736	16.3563	16.4583	20.5562
Gallus_gallus_newGene_6929	Gallus_gallus_newGene_6929	7.61557	8.35255	5.42508	4.97714	5.9813	4.33805	6.23636	5.17771	5.66893	7.19316	5.5802	9.77833	2.89933	3.44885	3.48983
ENSGALG00000037167	HIST1H103	3.15435	2.71305	2.61934	1.56101	1.64538	1.69844	3.07811	3.00922	2.45457	2.26996	2.2679	1.72449	3.9767	4.41978	4.4519
ENSGALG00000037164	ZFHX4	19.9332	19.6211	9.25123	9.24165	8.71239	8.66068	9.09381	9.11974	8.76097	10.905	7.89084	21.7977	6.11619	5.91115	7.3108
ENSGALG00000042554	ABCD2	6.79824	6.66482	6.89149	11.5646	10.2722	11.48	11.4087	10.9323	10.6466	11.497	11.8243	9.5358	11.579	10.914	10.7063
ENSGALG00000044464	TEPSIN	1.162	0.899779	1.62136	2.0922	2.64885	2.52498	3.19078	2.97042	2.54229	2.82939	3.08825	2.15149	2.99379	2.38037	2.31795
ENSGALG00000044466	RIPK3	15.4586	15.542	18.2954	30.3639	29.8357	30.6222	40.4802	42.9992	41.1134	53.3302	56.0444	36.1543	92.6069	90.4783	95.7588
Gallus_gallus_newGene_7508	Gallus_gallus_newGene_7508	0.672849	0.806378	0.647339	0.338056	0.371903	0.350662	2.52716	0.842386	0.846246	3.0655	3.02445	1.38323	0.415081	0.692104	0.935221
ENSGALG00000000603	KANSL1	8.6279	7.34052	3.98245	3.35574	4.42884	3.61403	4.12412	3.86976	3.54747	3.82375	3.35361	9.28717	3.52751	3.09976	3.49135
ENSGALG00000037206	ST7	1.6895	1.74671	1.78438	3.53267	3.50234	3.77681	2.03027	2.09748	1.76127	2.10289	2.58825	1.82421	6.67218	6.2775	6.31794
ENSGALG00000007493	NSDHL	57.5423	61.4609	83.2141	111.004	106.464	108.156	43.2892	43.1055	43.202	27.3993	29.3954	16.8344	19.0635	17.2857	18.5956
ENSGALG00000007144	SIK3	7.60035	7.0073	5.15941	4.40236	4.47733	4.17802	4.44064	4.24495	4.45534	4.06897	4.20202	7.59914	4.26329	4.07657	4.40421
ENSGALG00000003645	PITPNM2	7.73383	7.52407	5.3653	4.00603	3.94535	3.69778	4.07149	3.7485	3.57081	4.3473	3.00836	6.82796	2.73593	2.58739	2.94427
ENSGALG00000036932	SPEN	21.2813	19.7262	5.13496	5.24911	4.94371	4.52495	4.23493	4.37059	4.26578	6.71864	3.49917	18.5065	3.50752	3.50473	4.26884
ENSGALG00000033260	ST3GAL5	44.4901	45.2451	52.7876	98.2307	98.9079	96.1115	91.4923	96.2107	94.8878	96.0041	105.734	68.0597	154.869	162.936	177.266
ENSGALG00000049475	S1PR2	2.99589	2.21104	1.13112	0.630999	0.992061	0.41846	1.56189	0.978957	0.804117	0.877186	0.891623	4.30101	0.873546	0.577836	1.01497
ENSGALG00000053860	LOC101750112; LOC420486	7.70543	7.66916	8.00114	3.07971	2.95586	2.95337	3.07603	3.29291	3.24536	2.51084	2.42519	1.8048	2.87489	2.51797	2.59537
ENSGALG00000036456	TRIB1	3.30462	3.43075	2.47125	1.80894	1.82757	1.86697	2.89895	2.81945	2.66592	3.61644	3.60235	6.45814	3.30125	3.0625	3.10015
ENSGALG00000039468	SCHIP1	29.2192	29.4954	33.7355	50.5289	49.0572	49.6838	37.6751	39.8027	40.2768	37.3976	41.8361	24.4254	61.9474	54.6924	59.581
ENSGALG00000011176	SCRN1	0.389433	0.180656	0.287426	0.901942	0.775639	0.811763	0.547293	0.242741	0.320246	0.41577	0.470784	0.458085	1.39827	1.84444	1.66164
ENSGALG00000008393	CREB3L1	29.6537	28.3146	13.8432	12.1177	11.4414	12.3236	17.9597	17.989	18.9918	21.076	18.8291	54.9658	15.4136	15.8052	17.3473
ENSGALG00000000478	TANC2	5.53228	4.78054	1.78497	1.60419	1.73627	1.78661	1.49632	1.32751	1.39109	1.4973	1.11769	4.3201	0.726375	0.702184	0.854029
ENSGALG00000006138	HELZ2	1.28231	1.01084	0.638464	1.69667	1.8662	1.85608	1.4667	1.44418	1.45027	2.00785	1.92599	3.06195	6.76891	6.02512	6.86627
ENSGALG00000007267	MVD	6.47614	6.0888	7.15564	15.7561	17.7547	14.3038	12.384	8.76452	8.36628	5.45404	6.10677	4.23377	4.81491	3.72646	3.6857
ENSGALG00000007268	CADPS	0.118251	0.090469	0.065681	0.232388	0.214699	0.229189	0.142176	0.131704	0.323657	0.245026	0.269271	0.276465	0.629945	0.670442	0.77929
ENSGALG00000035580	MPP2	0.518599	0.571109	0.611375	1.09617	1.16069	1.35266	1.79864	1.60032	1.75357	2.7132	2.34058	2.08974	4.27711	5.12399	4.63378
Gallus_gallus_newGene_1086	Gallus_gallus_newGene_1086	6.95449	7.19517	5.82981	4.09014	1.98868	3.94291	4.88762	4.96235	2.99956	5.33991	4.71928	4.02462	2.20753	0	3.68425
ENSGALG00000017009	KPNA3	19.1424	19.9257	12.1269	10.6484	10.6469	10.7432	10.4967	10.0183	10.1831	9.55472	8.23582	15.2522	6.73313	7.18199	8.67811
Gallus_gallus_newGene_6348	Gallus_gallus_newGene_6348	0.526232	0.576328	0.487187	1.24398	0.937733	0.987064	0.975869	1.37756	1.20727	1.10977	0.900638	0.977661	0.606918	0.470976	0.536214
ENSGALG00000015511	ROBO1	2.92369	2.65577	2.36713	4.7974	5.4252	4.85199	4.45637	4.53587	4.77296	4.63843	4.79008	4.33816	7.74153	8.0622	8.49404
ENSGALG00000036133	KLF15	0.185266	0.210075	0.139911	0.395964	0.446391	0.375196	0.771486	0.9115	0.795763	1.35474	1.62247	1.61674	2.71936	2.63316	1.95595
ENSGALG00000040060	NRF1	10.059	9.41496	5.02604	3.49353	4.2744	4.12585	6.27328	4.30124	3.5984	4.87521	3.82226	9.0342	4.91521	4.3838	5.89658
Gallus_gallus_newGene_181	Gallus_gallus_newGene_181	0.364069	0.306655	0.302012	0.212535	0.293385	0.189443	0.238801	0.230181	0.157731	0.052386	0.083713	0.117406	0.024521	0.17452	0.092435
ENSGALG00000005651	KLHL36	8.21246	9.38154	9.65619	14.5202	15.641	15.1172	17.5085	18.8146	18.2698	22.7475	24.1659	17.7522	34.6513	35.6474	32.3309
ENSGALG00000047861	GRASP	0.860591	0.992287	1.49822	2.02509	2.38552	2.02271	2.34964	2.01441	2.17973	1.90376	2.5342	1.30677	4.08074	3.89274	2.92488
ENSGALG00000031702	KMT2D	3.28722	2.80857	0.517265	0.390966	0.447133	0.438118	0.409988	0.391506	0.416458	0.59472	0.40582	3.98963	0.459282	0.417412	0.492375
ENSGALG00000002689	LOC107056600	12.8012	13.2371	9.12928	6.47665	7.50342	6.0498	5.43171	4.84595	4.88326	3.94442	3.30495	5.47594	3.92124	4.43158	4.75924
ENSGALG00000003085	CDK1	174.827	184.394	214.184	133.404	124.55	124.168	114.408	122.602	120.797	69.4489	73.8454	55.0836	73.1434	70.4028	75.8502
ENSGALG00000039634	KRT80	0.424488	0.230641	0.349196	0.726438	0.701447	0.645331	4.24054	4.26446	5.14589	9.68355	8.18232	6.46014	7.56397	6.39796	7.35831
ENSGALG00000012792	HIPK2	39.6703	38.5245	22.4262	19.6226	20.105	18.633	23.4915	22.4117	22.3385	25.3129	22.289	52.7144	24.9433	23.9222	26.9415
ENSGALG00000015286	SESN1	5.88574	5.9701	6.56157	11.9602	11.2122	11.4883	11.0908	10.0991	10.3396	9.92484	10.6252	7.87274	10.0051	10.5671	11.5634
ENSGALG00000040926	SAMSN1	0.041211	0.124571	0.066599	0.620184	0.610782	1.13304	0.130753	0.228563	0.087566	0.130274	0.276681	0.174388	1.93176	1.86317	1.81719
ENSGALG00000007755	KIAA2022	1.66846	1.56523	1.27062	1.04792	0.798361	0.892103	1.36639	1.18288	1.4691	1.92842	1.52312	2.40164	0.872765	0.940479	1.15625
ENSGALG00000043499	EGFL7	0.318117	0.646976	0.494868	1.30757	1.35209	1.27381	1.53528	1.85511	1.65901	1.97386	2.27676	2.02495	3.1002	3.49329	3.73737
ENSGALG00000038748	RSRP1	5.21342	5.02048	5.548	20.7203	19.1749	20.8917	18.8954	19.0292	17.9835	17.8369	19.342	15.5963	12.9463	13.1211	12.7968
ENSGALG00000003120	NCOR2	29.5794	27.7942	10.4731	8.98214	10.1228	8.92025	8.40948	7.05454	7.34425	8.66878	6.3085	26.0342	5.84735	5.71168	6.04015
ENSGALG00000009971	CDC20	56.6665	57.6355	63.1997	36.8718	36.3733	38.7787	34.7791	34.4784	34.6472	21.9162	23.1186	20.5747	20.8104	21.3328	21.5011
Gallus_gallus_newGene_6449	Gallus_gallus_newGene_6449	0.449593	1.55987	1.73956	2.8915	2.96936	2.8795	0.556037	0	0.583841	0.411065	0.770312	0	0.678227	2.25164	0
ENSGALG00000029674	POM121C	24.9439	23.1052	11.7275	11.0349	11.3602	10.2799	7.26908	6.98151	6.88528	5.66096	5.09065	12.9204	3.69422	3.89563	3.90464
Gallus_gallus_newGene_8218	Gallus_gallus_newGene_8218	0.153224	0.074594	0.158799	0.24201	0.335407	0.185968	0.472861	0.420391	0.452944	0.419452	0.696564	0.585478	0.833899	0.781464	0.912089
ENSGALG00000031973	ANKRD52	16.6286	15.1786	7.17633	7.19141	7.50404	6.37855	4.83216	4.42317	4.08105	4.05279	2.78533	9.87958	1.73846	1.7893	2.10716
ENSGALG00000006647	DUSP8	27.9383	27.0983	23.2644	16.1188	18.4013	16.0624	16.1064	17.1773	15.0393	16.4729	17.6402	21.2304	25.7829	25.1528	24.7285
Gallus_gallus_newGene_3538	Gallus_gallus_newGene_3538	1.76886	1.84809	1.67886	1.12934	1.22804	0.95715	0.944383	1.20697	0.981352	0.834741	0.678412	1.12478	0.357691	0.616826	0.355105
ENSGALG00000052302	PDE4DIP	0.457735	0.459455	0.420228	0.770149	0.890243	1.0007	0.874717	1.03384	0.560624	0.826768	0.981396	1.09923	0.953048	1.26238	1.01809
ENSGALG00000003713	ENSGALG00000003713	3.3814	3.42839	4.11784	6.30865	6.73516	6.02804	5.91141	6.49172	6.11754	4.54156	5.39771	3.36829	1.92171	1.78971	1.67292
ENSGALG00000039786	FGFR1	9.87937	8.66684	6.99108	5.68297	5.66364	4.97212	5.42155	5.68825	4.99587	5.4874	5.01818	8.78506	9.99322	9.31109	10.2655
ENSGALG00000008298	LRRC17	5.62652	5.36043	7.75839	2.6431	2.43201	2.38155	15.946	15.1224	16.899	18.2958	20.925	14.5531	11.4627	9.83987	9.25008
ENSGALG00000014645	MEF2C	1.54414	1.93861	2.06119	3.72277	3.16183	2.85053	2.66504	2.69923	2.75716	2.95014	2.95734	1.83746	10.5156	10.2815	11.3619
ENSGALG00000008120	TLE3	2.10516	1.82296	0.873825	0.901337	0.834964	0.85815	1.27657	1.05632	0.911968	0.611107	0.46316	2.59552	0.537493	0.586345	0.566949
ENSGALG00000011690	CLBA1	3.22466	3.47388	3.83858	2.41615	2.44311	2.32748	2.96559	2.7962	2.90826	3.54914	3.00166	2.14822	3.0766	3.63195	3.45533
ENSGALG00000037370	NAV1	16.4715	13.3855	3.73739	3.50259	3.72429	3.42399	3.5059	3.61111	3.12909	4.42987	2.93859	22.0686	3.33622	2.99971	3.02904
ENSGALG00000007964	GATSL3	10.4919	7.90619	9.39121	16.7829	18.5863	14.5875	10.8962	6.62208	6.10274	4.01127	4.87993	5.40716	5.12265	4.6536	5.08976
ENSGALG00000007963	NFATC2	0.981939	0.975385	0.668791	1.29684	1.38672	1.73361	0.735214	0.487294	0.517628	0.662433	0.815819	1.32336	1.34674	1.47311	1.3447
ENSGALG00000006388	IL16	2.95212	2.83314	2.71467	5.51977	5.33845	6.1289	4.9473	5.72929	5.56841	6.1916	6.96703	5.55491	5.93348	5.67133	5.03974
ENSGALG00000007381	ENSGALG00000007381	2.32502	2.05885	0.65352	0.733223	0.943142	0.69513	1.37637	1.01451	0.909282	1.82428	1.39778	7.82134	1.6983	1.6037	1.46163
ENSGALG00000048814	ENSGALG00000048814	1.51651	1.32623	0.299822	0.285311	0.321941	0.182331	0.248108	0.301844	0.251819	0.508607	0.262337	2.24389	0.29048	0.266232	0.35629
ENSGALG00000041030	PCBP2	53.0205	51.5783	11.5588	9.76454	12.3207	9.60567	7.79334	8.7558	8.89328	10.4463	5.80384	53.314	4.67661	4.8109	6.26879
ENSGALG00000041034	MIA3	26.58	25.9327	12.4786	12.3058	12.6958	12.078	14.3146	14.8394	15.3049	18.5516	13.6497	38.1835	13.8697	14.6292	15.6701
Gallus_gallus_newGene_6105	Gallus_gallus_newGene_6105	0.183622	0.162187	0.214829	0.300384	0.342951	0.317412	0.052383	0.11572	0.105091	0.054175	0.060121	0	0.049292	0	0.028673
ENSGALG00000012129	CCDC93	29.0761	28.5552	32.8597	54.4599	51.7411	56.4922	35.3007	38.0194	37.2077	29.3407	31.7427	23.7942	29.7101	28.7425	28.9315
ENSGALG00000014406	PACRGL	0.344575	0.413756	0.483275	0.889462	0.569459	1.08034	0.922716	0.721873	0.702372	0.305892	0.709171	0.415352	0.889589	0.778477	0.814512
ENSGALG00000008725	KIF16B	3.63522	3.27299	3.44543	6.84657	7.14478	7.23494	6.49879	6.78805	7.16852	7.47686	7.92544	5.90908	15.2699	16.1047	18.3971
ENSGALG00000010896	TMEM161B	10.9855	10.7477	6.57846	5.94909	5.59596	6.03067	4.5498	4.43314	5.16247	4.28777	3.23226	5.48154	3.295	3.39751	4.04193
ENSGALG00000017326	ARHGEF17	7.28108	6.04614	2.12568	1.92767	2.21674	1.96129	2.99261	2.70948	2.33309	3.1039	2.14716	10.9223	1.78468	1.60675	1.63892
ENSGALG00000053916	ABCB1	5.20029	5.07043	5.883	9.02812	8.17024	9.0151	16.7917	18.4623	17.8319	21.0415	21.5687	16.6783	17.8424	17.5288	17.5544
ENSGALG00000027345	SLC46A2	5.53091	5.26484	6.13998	3.53413	3.52682	3.3706	9.90515	9.05992	8.70724	11.0462	11.9109	8.75312	8.30014	6.91827	6.53001
ENSGALG00000046210	ENSGALG00000046210	1.06999	0.88032	0.332749	0.25114	0.40417	0.359712	0.823518	0.557387	0.532133	0.835798	0.646012	3.2613	0.732116	0.581818	0.505779
ENSGALG00000028037	FOS	0.950351	0.921719	0.693219	0.510509	0.383287	0.492064	1.2411	1.23966	0.850959	0.674167	1.11967	0.920835	0.789427	0.539524	0.774335
ENSGALG00000015419	PENK	5.97338	7.50216	8.12672	3.34052	3.1427	3.20197	1.64004	1.7229	2.01126	1.79152	2.17518	1.6811	2.77903	2.74747	2.46252
ENSGALG00000037860	ENSGALG00000037860	3.63701	3.26342	0.78025	0.700939	0.808478	1.32104	1.09904	1.15282	1.01043	2.03736	0.929525	4.54549	1.00131	1.18896	1.16846
ENSGALG00000040308	BAHCC1	6.00893	5.28151	3.75452	3.28152	3.45551	2.84858	3.52588	2.8946	2.48171	2.42326	2.50277	5.14675	2.82306	2.55385	2.58394
ENSGALG00000006958	COL27A1	3.24926	3.6387	3.77739	6.08711	6.11158	6.12553	4.51699	5.03528	4.34561	6.03646	6.65083	4.76104	10.7059	11.2323	11.0049
ENSGALG00000010133	PTCH2	0.721821	0.515032	0.239727	0.153677	0.239166	0.243155	0.207781	0.128564	0.155589	0.188366	0.173419	0.488922	0.358845	0.381358	0.369876
ENSGALG00000010943	SCN1A	0.251135	0.262979	0.308686	0.146156	0.098245	0.195552	0.345293	0.321462	0.263635	0.333837	0.243801	0.336548	0.185796	0.152273	0.097956
ENSGALG00000006588	LRRC75B	0.842354	0.777612	0.990795	2.19985	2.68113	2.12921	3.61743	2.82788	3.00376	3.00182	4.12862	2.68712	5.4575	5.93643	6.2442
ENSGALG00000029892	LMO2	0.485784	0.306681	0.370016	0.675179	0.795716	0.867243	0.387684	0.649655	0.837281	0.590624	0.579566	0.403493	0.723661	0.917836	0.615916
ENSGALG00000016844	ENSGALG00000016844	1.74604	1.82315	2.70349	3.99421	3.20763	3.38498	4.76844	5.0887	4.69586	6.56236	7.15016	4.92897	7.14123	7.85643	7.46722
Gallus_gallus_newGene_8907	Gallus_gallus_newGene_8907	3.01887	3.84534	2.83936	2.70595	1.96597	1.66524	0	2.18959	2.44236	3.00933	2.70513	4.09575	1.99219	3.12783	2.39452
ENSGALG00000019231	CD200R1	0.3969	0.430661	0.336575	0.143868	0.104863	0.171919	0.119012	0.145278	0.11987	0.090977	0.159869	0.193237	0.211401	0.172779	0.099611
ENSGALG00000014978	IQGAP2	3.24279	3.25017	3.64466	8.07773	7.47698	7.48869	6.81206	7.47527	7.88229	9.58982	10.0402	8.6223	27.6409	33.5302	38.7536
ENSGALG00000051904	ENSGALG00000051904	7.50068	6.06154	0.938463	0.962996	1.13582	0.631042	0.986708	0.711119	0.662151	1.42077	0.463736	11.5109	0.705965	0.583454	0.729733
ENSGALG00000007300	PYCR1	12.0812	12.2835	13.714	35.5745	40.1777	37.2103	26.0093	25.6739	24.0538	27.3871	28.4188	21.2623	38.7624	41.1105	36.6037
ENSGALG00000007307	USP7	42.2289	40.942	19.6654	18.8592	17.3812	17.3106	16.1912	16.9096	16.5086	19.7531	14.239	29.8927	12.875	13.1987	16.2801
ENSGALG00000031553	KIF18B	6.09812	6.15572	4.85749	3.65735	3.52217	3.60074	2.35333	2.34751	2.06091	1.38577	1.53072	1.51186	1.00755	1.25534	1.13529
ENSGALG00000028186	RERG	7.0266	7.2996	9.38651	24.4996	23.475	24.8484	39.0282	40.1046	42.0506	51.0155	51.3535	30.4471	38.0947	37.8548	34.8179
ENSGALG00000037864	MYH1A	0.077715	0.090679	0.103377	0.353906	0.346512	0.405082	0.166131	0.10208	0.122136	0.031413	0.048533	0	0	0	0
ENSGALG00000051049	LOC107050371	1.52394	1.17715	0.747481	0.538772	0.793807	0.45805	0.581971	0.622393	0.526206	0.741183	0.606855	2.07037	0.7026	0.550197	0.470385
ENSGALG00000042389	EN1	0.487986	0.61497	0.485617	0.842606	1.14913	0.82829	0.844841	0.613694	0.714638	0.337603	0.517441	0.225306	0.844159	0.420113	0.599729
ENSGALG00000006110	PLK1	54.9199	57.007	59.1031	34.3195	35.6346	33.1248	28.6058	28.4042	27.8483	16.3937	16.4944	12.3581	12.7666	12.8975	13.5434
ENSGALG00000048409	ENSGALG00000048409	6.78697	6.16643	7.61472	12.5182	12.8449	11.4336	23.0144	26.7534	25.9601	37.6517	49.1918	30.6853	103.458	90.3802	91.0463
ENSGALG00000038637	SHF	1.79656	1.59805	1.70495	1.13627	0.907112	1.14329	1.17629	1.23847	1.2323	1.36795	1.21393	1.50454	0.888268	0.862912	1.10359
ENSGALG00000016764	EIF5B	37.1665	40.524	57.4191	147.18	160.919	152.854	54.1506	61.2456	60.4904	43.0413	48.013	36.9516	175.948	194.851	188.814
ENSGALG00000028612	MYH1G	0.101849	0.09421	0.174048	0.541353	0.513279	0.647067	0.112654	0.114349	0.150397	0.048145	0.02689	0.035474	0	0.008004	0.014102
ENSGALG00000014727	PDE4D	0.644425	0.684154	0.767641	0.385428	0.309532	0.300088	0.317693	0.349565	0.348389	0.324854	0.375958	0.35324	0.331581	0.32135	0.26553
ENSGALG00000051206	RBMX2	6.6742	6.47451	11.6193	18.6218	10.0956	18.3279	13.3649	8.14069	13.2455	9.65641	8.20344	2.22222	11.8015	10.7501	6.56036
ENSGALG00000008006	CAPN6	0.87657	0.905	1.2222	1.64253	1.71506	1.77837	15.5533	14.5447	15.9644	35.6844	37.8914	25.2002	160.313	157.227	159.476
ENSGALG00000011805	UGT2A1	4.00009	4.21978	4.52578	8.73966	9.06896	10.4035	11.1706	11.3304	9.87604	13.352	13.4512	14.0108	29.4646	31.3136	33.0544
ENSGALG00000009758	SLC7A11	0.412953	0.567877	0.776762	7.05421	7.63127	7.38482	3.99429	3.91105	3.15764	4.9832	5.45806	4.32759	17.7214	16.4202	15.3113
Gallus_gallus_newGene_3628	Gallus_gallus_newGene_3628	10.4355	9.39534	3.38269	2.42768	2.98027	3.1338	3.08245	2.17898	2.60358	4.46226	3.0785	12.3213	3.05608	3.19001	2.61597
ENSGALG00000007178	FADS2	101.295	105.008	103.325	198.182	198.208	195.151	103.874	97.379	98.3239	57.9246	56.6218	64.015	40.8429	38.5287	39.4537
ENSGALG00000007177	PTPRG	40.6279	40.4326	25.3119	23.3183	23.2917	21.4251	19.5601	20.528	18.6101	21.4028	17.5765	35.6244	22.6945	22.5743	23.9986
ENSGALG00000045846	LOC107050147	0.493283	0.330997	0.533218	0.690995	1.09572	0.818873	2.15912	1.94518	1.79484	2.20659	2.53606	1.86875	2.58073	2.62468	2.4709
ENSGALG00000042816	TP53BP2	24.6745	25.3995	28.5777	47.2096	46.2389	46.8329	51.0592	50.9291	52.514	44.1622	47.1247	34.4219	32.8597	32.3068	33.2371
ENSGALG00000003693	MACF1	47.6425	42.4893	20.3727	16.0786	17.5937	16.0103	13.6192	13.1439	12.2488	15.4858	11.323	37.442	11.0332	10.7032	11.5352
ENSGALG00000036962	KPNB1	112.929	105.433	55.9089	55.0564	55.0134	52.3603	37.1059	35.9276	37.1111	32.0638	26.579	48.4058	22.1446	19.8488	22.2261
ENSGALG00000014528	ENO2	4.02622	5.83128	4.67829	9.74192	9.55147	10.4529	9.11461	10.9905	11.0571	16.5389	17.5553	13.7267	20.0206	18.3756	16.8912
ENSGALG00000029811	BMPER	7.38803	8.52372	8.44547	16.3004	15.7461	15.1456	7.05573	6.9044	6.18707	6.81638	6.76553	5.53329	17.4309	19.0646	17.3021
ENSGALG00000027579	MRPS6	6.64611	6.72279	7.30355	4.92173	4.48615	3.98261	8.92879	7.86987	7.49703	7.1908	6.67533	11.5879	5.68808	4.62621	4.67943
ENSGALG00000053107	ENSGALG00000053107	1.13225	1.3472	1.55268	5.66904	5.10845	5.29197	1.66295	1.77388	1.74598	0.95538	0.920712	0.763456	0.858883	1.00351	1.29278
Gallus_gallus_newGene_8099	Gallus_gallus_newGene_8099	1.34046	1.542	1.32381	2.99492	2.99712	2.85172	4.072	4.08217	3.0586	4.98289	5.00135	6.01624	6.03681	6.34022	7.23932
ENSGALG00000028801	YPEL2	1.93754	2.04793	2.338	3.59478	3.721	3.98813	7.49926	7.41756	6.97688	9.80655	10.0961	8.2304	10.4423	10.056	9.31985
ENSGALG00000005416	TTC39B	4.25385	3.76025	2.37117	2.43606	2.08315	1.89892	1.95303	2.62437	2.64094	2.8034	2.37908	4.26428	3.69287	3.73384	3.74258
ENSGALG00000007819	PDZRN3	14.6895	14.8669	18.4085	8.86271	9.06454	9.05705	15.2273	14.9947	16.3004	14.1187	15.103	9.76841	7.03863	6.96055	7.23909
ENSGALG00000055056	ENSGALG00000055056	7.01824	7.24043	8.01751	4.56764	4.53669	5.35182	7.16261	7.52732	6.80142	8.04447	9.28925	7.07459	4.91607	4.68438	4.66919
ENSGALG00000033471	CALD1	81.3255	96.0498	157.342	200.553	205.717	206.839	154.205	168.313	170.131	136.677	149.32	51.8667	114.93	124.798	107.769
ENSGALG00000036441	WIPF1	7.74136	7.43924	3.16215	3.01155	2.76913	2.57143	3.27233	2.93813	3.00428	4.94901	3.28047	12.2223	3.80698	3.49307	3.894
ENSGALG00000004736	STAU1	63.2835	58.967	37.7791	35.3202	34.4598	32.4875	42.2847	44.084	43.5631	48.2782	40.8509	79.352	37.3832	36.5813	44.3585
ENSGALG00000030466	CS	22.4535	21.067	10.9222	11.7016	12.2611	10.9732	10.2311	8.9285	9.33023	8.43076	8.93853	21.7815	5.85769	5.7333	5.04869
ENSGALG00000006802	LAMB2	0.980921	0.770409	0.363434	0.381571	0.363687	0.342232	0.824919	0.686623	0.580622	1.0583	0.969562	4.73443	1.49129	1.20231	1.24869
ENSGALG00000026188	TMEM8A	7.42284	6.75489	7.47508	4.33251	4.32377	4.3843	7.76835	8.29926	6.97749	8.86497	9.60381	10.1892	8.91585	9.72605	9.02271
ENSGALG00000017038	PROSER1	3.47069	2.73451	1.8922	1.64036	1.56391	1.60134	1.33803	1.2998	1.21008	1.26058	0.938435	2.42983	1.23783	1.05656	1.49741
ENSGALG00000047545	ENSGALG00000047545	0.742195	0.755957	0.160944	0.15861	0.170346	0.142351	0.164846	0.14976	0.141493	0.228194	0.179493	0.808167	0.166711	0.122326	0.18131
ENSGALG00000004974	PPARG	1.55769	1.72585	2.0687	8.65294	8.03383	8.33377	4.97175	5.29208	4.79754	6.08926	5.83929	4.00337	24.6173	24.6877	25.3715
ENSGALG00000001181	KCNJ5	77.3474	79.7352	93.97	54.2653	51.2081	54.7146	86.3337	91.9518	89.7004	81.3945	84.1996	55.0638	56.7002	51.9853	53.2725
ENSGALG00000007993	DCX	0.572807	0.680156	0.702982	2.26503	1.87486	2.38964	16.5834	19.6699	19.6543	28.9556	28.9321	23.5225	12.5673	12.5651	12.4919
ENSGALG00000007669	EGR1	13.7694	11.028	10.9532	3.07556	2.41072	2.47808	15.1745	13.6865	13.1909	12.1409	14.6969	12.4677	14.2691	11.8128	12.5624
ENSGALG00000052283	ENSGALG00000052283	1.12925	1.35354	0.719981	0.425463	0.300952	0.401983	0.454423	0.385987	0.490308	0.521379	0.233175	0.430641	0.246515	0.326525	0.229564
ENSGALG00000016271	PTP4A1	68.7171	68.7288	40.0153	35.5376	35.6626	33.2993	34.2731	35.1008	33.3647	38.9771	31.5809	78.3471	56.5496	57.593	67.5901
ENSGALG00000000678	CITED4	13.8929	13.8049	18.3024	26.9688	29.1669	25.6525	14.0958	14.4642	13.9066	14.4831	15.6207	8.55192	33.3036	33.3421	30.752
ENSGALG00000050150	STX5	1.27533	1.21174	0.807096	0.63062	0.490594	0.655184	0.83384	1.08377	0.86784	1.1264	0.626597	2.62076	0.824693	0.995964	1.06493
ENSGALG00000028318	CDKN1A	16.6127	14.6245	20.4367	30.1173	31.2753	30.2292	42.4428	38.3097	37.9676	48.8383	53.5474	37.5705	88.5641	90.4186	88.8109
ENSGALG00000004343	HPD	1.32891	1.57341	1.72908	3.10681	3.3358	3.06235	2.4345	2.19582	2.30917	2.41205	2.90356	1.73863	2.6618	2.60201	2.44029
ENSGALG00000006471	SLCO2A1	0.146035	0.167722	0.175085	0.410306	0.313424	0.394738	0.13271	0.085821	0.139571	0.101529	0.085327	0.13472	0.477636	0.333922	0.29526
ENSGALG00000034868	KRT7	313.696	311.61	393.772	698.263	678.525	687.36	677.902	661.556	665.903	538.778	552.335	330.706	284.99	286.75	279.874
ENSGALG00000002205	FBRSL1	6.89631	5.79785	2.44729	2.40904	2.61372	2.2281	2.01147	2.39086	1.77909	2.4554	2.03578	7.90625	2.48995	2.48886	2.83058
ENSGALG00000030542	SEMA6D	0.173142	0.180199	0.115443	0.427783	0.316399	0.341617	0.350697	0.365705	0.220974	0.256534	0.32789	0.336811	0.240826	0.24003	0.217745
ENSGALG00000020528	INIP	15.1542	15.6923	10.1387	6.51946	8.60953	8.67649	13.0216	15.8793	13.8351	13.9825	12.0194	24.5557	7.26867	7.65306	8.26299
ENSGALG00000027069	TSC22D4	1.57521	1.17807	1.94547	7.42575	8.99955	9.67099	9.93831	10.1349	9.80963	17.8748	21.1444	12.7601	62.0166	56.4119	49.1529
ENSGALG00000035007	USP35	0.617843	0.607743	0.828478	1.49881	1.53332	1.38405	2.30839	2.68643	2.33234	3.84086	4.38293	3.95227	11.8097	12.5294	10.4737
ENSGALG00000023763	PIFO	41.324	41.1587	56.0467	23.3176	23.9857	27.5236	21.288	22.1993	22.1668	16.6391	18.4577	10.7682	9.97757	10.5579	9.85774
ENSGALG00000053184	ENSGALG00000053184	14.6912	15.5957	13.3221	9.21739	9.74206	9.75674	10.2836	11.9692	10.1983	11.6767	11.2624	12.8009	9.43412	9.51632	8.76496
ENSGALG00000051123	ENSGALG00000051123	0.633087	0.680171	0.170748	0.173146	0.113168	0.18834	0.304366	0.163079	0.15494	0.264686	0.198805	0.944919	0.159674	0.119063	0.154191
ENSGALG00000040266	GLI3	10.4395	10.1833	6.31948	5.74892	5.15988	5.39165	4.35966	4.43395	4.19647	4.3313	3.42689	7.21164	2.9612	3.26711	3.68263
ENSGALG00000001805	MXRA7	26.0806	27.8266	28.6331	60.1127	64.2222	59.2025	59.1968	51.0293	50.7752	46.015	51.8382	36.8877	62.2426	64.8669	62.5861
ENSGALG00000008321	RNPEPL1	4.2496	4.25318	0.810891	1.0015	0.964708	0.636252	1.00097	0.875132	1.09575	2.00625	0.997632	7.49025	1.19109	1.17105	1.18896
ENSGALG00000010493	INPP5A	20.8373	19.6302	18.3391	14.1584	12.2526	12.4353	17.4621	16.6077	17.3257	17.378	16.4423	17.823	16.2668	16.5142	16.1936
Gallus_gallus_newGene_248	Gallus_gallus_newGene_248	0.191684	0.233261	0.184793	0.579662	0.656993	0.595021	0.213295	0.181317	0.303192	0.073133	0.111924	0.097652	0	0.097937	0
ENSGALG00000016890	MBNL2	11.0414	12.448	12.8308	20.222	21.0711	20.0804	21.4331	21.3911	21.1678	23.8322	25.2159	22.7371	49.7496	50.3484	53.3081
ENSGALG00000036738	IGSF3	17.4216	16.5964	13.4446	10.458	11.0729	10.1057	12.6985	12.1649	11.8996	12.976	12.6946	17.2986	11.0568	9.77022	9.26559
Gallus_gallus_newGene_860	Gallus_gallus_newGene_860	2.75358	2.52226	1.13821	1.10919	1.09295	1.12404	2.06238	1.67444	1.77528	2.83345	2.27418	6.05095	1.21168	0.772947	0.952761
ENSGALG00000032701	LY96	0.111973	0.290212	0.073551	0.640907	0.625001	0.623272	0.697187	0.742233	0.83432	0.476941	0.568098	0.422602	1.20791	1.07752	1.42095
ENSGALG00000012720	NUP153	22.8416	22.1514	14.4886	12.5147	12.1233	12.1899	8.81621	9.53409	9.6297	8.04924	7.46232	11.7437	7.70224	7.61864	8.4877
ENSGALG00000027188	SREBF1	3.22091	2.47075	0.783638	0.964725	0.932864	0.859562	1.17108	0.731161	0.998116	1.28419	1.05949	5.27033	2.26979	2.06387	1.93783
Gallus_gallus_newGene_6331	Gallus_gallus_newGene_6331	1.06837	0.920461	0.263485	0.249293	0.317006	0.375103	0.339525	0.077127	0.163142	0.637418	0.450071	1.19626	0.252111	0.110053	0.166753
Gallus_gallus_newGene_8195	Gallus_gallus_newGene_8195	3.14034	2.7446	1.3387	1.54631	1.18882	1.40539	0.762907	0.647724	1.15303	0.745325	0.612644	0.690803	0.323707	0.193923	0.420539
ENSGALG00000016617	NCOA1	2.08119	2.00794	0.9435	0.756373	0.707624	0.582216	1.06227	0.986131	0.6591	1.01139	0.863643	3.38701	0.927313	0.910726	1.05564
ENSGALG00000011937	NFE2L1	18.627	17.9339	19.4532	31.8955	34.1543	31.8906	24.1756	25.5589	24.8601	24.1664	27.9564	27.539	35.4965	34.098	35.1319
ENSGALG00000037695	OSR2	12.338	10.9524	8.63171	4.65802	4.47483	4.11291	5.84929	5.58146	5.73469	6.33001	6.70928	14.1853	6.18194	4.65075	5.09499
ENSGALG00000003323	OSGIN1; NECAB2	0.821448	0.933275	1.35875	1.68485	1.60251	1.94391	4.9256	5.55283	5.14322	7.20828	7.07111	5.53714	9.9927	10.1256	9.49051
ENSGALG00000002632	CALCRL	1.42105	2.02912	1.57133	6.18956	5.08246	5.83669	9.66543	10.2558	9.88348	12.9172	12.8487	15.6365	14.3307	14.2913	14.5679
ENSGALG00000003584	KPNA2	204.598	214.934	235.041	136.024	132.388	133.526	102.782	105.072	106.924	52.9098	55.0251	46.7655	49.1013	53.4663	53.2882
ENSGALG00000004675	RGS9BP	2.83368	2.83817	3.35426	4.86124	4.82213	4.71802	2.67032	2.38566	2.6863	1.80328	2.07405	1.2719	1.94626	2.07925	1.80393
ENSGALG00000004676	BTG1L	0.439135	0.365996	0.583045	1.33636	1.21334	1.3695	1.67617	1.82833	1.28857	1.95554	2.54829	2.04407	1.41587	1.66866	1.56574
ENSGALG00000031035	PCMTD1	2.01599	1.93587	2.09332	3.41012	3.07332	3.42191	9.60924	10.0992	9.63286	15.1775	16.2629	14.3399	17.2599	16.8413	17.363
ENSGALG00000049138	TAF6	2.16633	1.99085	0.834603	0.559071	0.760684	0.688478	0.704639	0.614989	0.571116	0.45156	0.494671	2.7442	0.313395	0.406149	0.211066
ENSGALG00000041592	SMARCC2	6.7419	5.98309	3.37624	3.04723	3.65653	3.02164	3.42699	3.37411	3.22987	3.66843	2.49905	7.19276	3.83883	3.65782	3.35318
ENSGALG00000008778	SPRED2	18.8041	17.3309	8.20002	6.93878	6.41196	6.82996	6.17092	5.7614	6.21557	7.52545	5.76035	18.1095	8.36378	8.62301	9.06593
ENSGALG00000015446	POU2F1	9.44969	8.12271	6.71609	4.87893	5.34987	5.25129	4.85639	4.83943	4.68259	5.21392	4.54632	6.46676	4.73733	3.94728	4.28383
ENSGALG00000006963	ENDOV	1.83528	1.6569	1.30008	2.8002	3.11853	3.04266	2.59754	2.99289	2.88083	2.80255	3.4793	2.05458	4.13096	3.8115	3.75891
ENSGALG00000010166	VLDLR	1.80029	2.00699	2.11056	1.12305	1.02557	1.08052	1.64085	1.43367	1.6559	1.47797	1.7735	1.49313	1.09362	1.39989	1.15413
ENSGALG00000033879	CAND1	51.9043	51.6043	39.9777	32.9055	32.2067	32.7932	33.6074	34.5196	34.3894	31.7747	26.978	38.0579	30.2769	30.7414	32.2661
Gallus_gallus_newGene_8604	Gallus_gallus_newGene_8604	1.20335	2.33296	0.934952	2.82632	2.83748	3.2235	1.9573	1.10145	1.99581	1.63216	1.75847	1.80529	1.60677	2.05456	2.1192
ENSGALG00000002283	MAPKAPK3	4.36102	4.55593	3.83272	2.82909	2.58848	2.85707	6.48445	5.89795	6.57633	7.33242	6.67715	7.88489	9.43386	9.12557	8.50693
ENSGALG00000035026	SLC22A4	0.645382	0.730336	0.623494	1.76537	1.33084	1.08173	2.31543	2.29986	2.37074	3.41688	3.17089	4.30522	4.72607	4.44546	4.11703
ENSGALG00000038265	CREB5	10.6287	11.0426	10.5644	7.02946	7.23884	7.75096	9.50837	10.248	9.91457	10.3561	11.406	12.2496	11.1406	11.0105	10.9827
ENSGALG00000002864	LRRTM3	3.17346	3.57142	3.6231	2.09658	1.81221	2.29527	3.55463	3.69059	4.00823	3.07339	2.77007	2.20987	0.483658	0.379694	0.327782
ENSGALG00000041253	C5H11ORF9	1.22924	1.05404	0.709324	0.572318	0.49532	0.57531	0.719435	0.481389	0.432806	0.421854	0.309502	1.07356	0.233771	0.407464	0.368551
ENSGALG00000015685	CFAP99	1.20981	1.17419	1.35679	0.65725	0.816119	0.637181	1.11324	1.17118	1.20048	0.9404	1.11324	0.870953	0.621495	0.833519	0.518431
ENSGALG00000016485	RHOB	1.21734	1.45529	1.46013	2.82375	3.1349	2.56784	2.5621	2.40883	2.17862	2.59044	3.13292	3.60571	5.27389	4.5297	4.24647
ENSGALG00000029606	MYH1E	1.5668	1.64173	2.05861	6.79658	6.54831	7.23664	1.84793	2.13018	1.98774	0.619526	0.605865	0.276624	0.1097	0.089283	0.132657
ENSGALG00000013948	RASL11B	3.97015	3.63746	3.94102	13.021	13.4675	13.0796	7.46537	8.64641	7.60971	3.88413	4.09335	2.39405	0.596403	0.472393	0.429316
ENSGALG00000016813	ENSGALG00000016813	13.773	13.1842	6.81551	7.10915	6.62937	7.26603	5.6117	5.7283	5.87327	6.11643	4.32228	12.9246	4.52353	4.55798	4.92145
ENSGALG00000016811	SEPTIN14	0.726352	0.843299	0.930128	1.63659	1.38406	1.46717	1.15594	1.57973	1.1002	1.19168	1.48048	0.91379	1.38624	1.2025	1.43382
ENSGALG00000016810	SH3RF3	8.8987	8.77854	6.42241	4.75499	5.27239	4.64495	5.41302	5.29012	4.87066	5.1846	4.90921	8.09162	7.43363	7.28351	6.7145
Gallus_gallus_newGene_2633	Gallus_gallus_newGene_2633	5.6928	5.25041	4.3618	2.33775	2.03973	2.66324	3.272	2.66509	2.35221	2.35682	1.56835	2.66337	0.693191	0.809979	0.609565
ENSGALG00000009476	CDK6	50.4658	48.7337	30.4844	26.8888	26.8531	25.6716	25.9766	25.7469	24.587	29.7268	22.5047	42.2333	19.5517	19.1882	21.223
ENSGALG00000047781	RAD9B	0.35553	0.435423	0.37288	0.786616	0.677938	0.651294	0.81049	0.802142	0.962509	0.546323	0.733893	0.859401	0.477251	0.496268	0.337758
ENSGALG00000040836	FAM196A	5.21841	5.84409	3.58708	2.87023	2.73171	2.82121	2.92254	3.60216	3.37047	4.39371	3.00171	6.66387	2.10158	2.30434	2.29682
ENSGALG00000052952	ENSGALG00000052952	4.47534	3.82904	1.96744	2.22219	1.67906	1.83965	1.67185	2.09841	2.06754	2.12379	1.8183	4.36547	1.39498	1.60627	1.69395
ENSGALG00000040784	RAB39B	7.59933	7.58274	8.59307	14.9424	14.1134	14.8906	10.1288	11.4399	12.1111	10.7502	11.4965	8.63769	16.8532	18.1895	16.4336
ENSGALG00000041491	ACKR4	3.73205	3.91809	4.29112	8.76795	7.77949	7.68805	21.8797	20.3843	22.0681	21.6894	23.6192	15.9667	13.4305	13.1054	12.8396
ENSGALG00000030220	ELMO3	1.13191	1.17095	0.963585	1.83945	2.19196	1.82141	1.26069	1.18781	1.09682	0.941712	0.773802	1.1815	1.07401	0.950759	1.01585
ENSGALG00000038432	ENSGALG00000038432	0.655895	0.568626	0.437071	0.199049	0.249496	0.171643	0.160208	0.208017	0.159899	0.165651	0.238588	0.187222	0.148284	0.159699	0.134053
ENSGALG00000003744	ADAM19	3.28129	3.55176	3.63086	1.52486	1.9218	1.91343	5.48829	6.24894	6.50919	8.41059	9.59394	6.97457	6.73617	7.28385	7.1654
ENSGALG00000004215	WIPI1	32.9684	33.2429	35.6217	88.0371	85.5762	85.1886	98.6984	99.7025	106.15	150.214	162.163	114.815	233.412	238.263	237.011
ENSGALG00000054005	PPP1R37	4.78181	4.23246	2.92225	2.16921	2.82808	2.25326	2.55294	2.26858	1.97875	1.89651	1.84816	5.0162	1.89187	1.75214	1.75491
ENSGALG00000006112	SCN5A	1.6136	1.92057	1.32023	3.02975	2.82099	2.71372	1.99682	1.8633	1.81813	1.71799	1.2867	1.81959	2.06541	1.81887	1.95913
Gallus_gallus_newGene_7644	Gallus_gallus_newGene_7644	1.34116	0.93549	2.41583	2.52756	3.11845	1.71667	2.00812	1.58032	2.36727	0.906795	1.29695	0.789119	0.266679	0.208791	0.456788
Gallus_gallus_newGene_7139	Gallus_gallus_newGene_7139	1.13065	0.628272	0.556225	0.315248	0.436764	0.368998	0.537612	0.399934	0.40503	0	0	0.609019	0	0	0.34471
ENSGALG00000041685	CAPN1	3.2646	3.13247	0.739898	0.527587	0.598088	0.910912	0.79149	0.635506	0.723121	1.10151	0.443238	6.67931	0.221876	0.409987	0.585484
ENSGALG00000013771	ENSGALG00000013771	0.230308	0.16927	0.208318	0.391092	0.348236	0.406814	0.170453	0.27489	0.18667	0.164447	0.14182	0.136796	0.308091	0.285966	0.303264
Gallus_gallus_newGene_2870	Gallus_gallus_newGene_2870	0.844005	0.874197	0.506105	0.372688	0.349303	0.362806	0.504343	0	0.54675	0.857486	0	1.07288	0.502951	0.536673	0.500391
ENSGALG00000015348	ALCAM	1.1092	1.04928	0.48144	0.492238	0.334977	0.488754	0.270036	0.248794	0.210573	0.190491	0.197743	0.392195	0.231356	0.343505	0.477296
ENSGALG00000010333	CNOT6L	19.1339	17.7809	8.55887	7.15675	7.17434	6.65954	8.41118	8.81982	8.40637	12.283	8.53333	29.7075	9.41371	11.0747	11.7595
ENSGALG00000009621	ACTB	7395.15	6715.51	3049.14	2900.77	3087.33	2780.06	2617.68	2482.25	2478.96	2335.06	1750.47	5520.44	1591.34	1629.05	1626.6
ENSGALG00000017644	COTL1	20.2112	20.5732	23.0954	56.6931	56.3578	54.976	62.517	70.9248	68.0094	85.6304	98.8868	62.1915	124.57	129.561	117.965
ENSGALG00000016992	HTR2A	5.46988	5.58	6.06123	2.65171	2.21322	2.55593	5.32727	5.80502	5.52746	5.39303	4.76053	4.62146	2.79521	2.98122	2.61463
ENSGALG00000034504	ENSGALG00000034504	0	0	0	1.38648	1.33798	1.28977	1.60019	1.49198	0	1.54729	2.11504	0.971361	2.02983	2.12173	1.4501
ENSGALG00000037852	HSD17B7	29.8401	31.2049	35.6436	53.6831	53.1163	55.2191	35.9125	33.5288	34.6729	29.6536	33.4483	25.4129	29.4118	28.3053	27.7283
ENSGALG00000005909	GATA2	7.85108	7.29265	3.72477	3.96183	4.35452	3.23271	4.00088	4.1038	3.30849	2.88328	2.81858	6.09215	2.88763	2.12927	2.43354
ENSGALG00000005011	SHC4	51.9676	53.3532	51.2023	33.5002	32.655	31.1896	28.6315	27.5488	28.5442	26.3505	25.0673	24.66	25.3146	25.0658	25.4465
ENSGALG00000048430	LOC101748916	4.24941	3.32736	1.10695	0.555249	0.497402	0.578533	0.389711	0.341992	0.487791	0.825817	0.296447	4.79756	0.122747	0.153774	0.241981
Gallus_gallus_newGene_2249	Gallus_gallus_newGene_2249	0.438399	0.541114	0.241769	0.225426	0.19541	0.041447	0.030554	0.272518	0.168509	0.090111	0.304868	1.68118	0.294339	0.315425	0.506876
ENSGALG00000016713	PLA2G7	10.0873	9.99794	11.5667	18.0982	17.1396	17.3347	18.2553	18.1837	18.5954	18.1139	18.184	14.5737	12.115	12.9692	12.5642
Gallus_gallus_newGene_2935	Gallus_gallus_newGene_2935	1.254	1.18406	1.02054	1.3185	1.90567	4.05782	4.8153	1.84113	3.42745	1.60907	1.69252	1.52321	5.41816	0.9942	1.33223
ENSGALG00000011299	KIF25	0.57254	0.751733	0.690866	1.52611	1.30971	1.34531	0.981564	1.32114	1.01855	1.15549	1.11054	1.02903	1.87687	1.62147	1.60826
ENSGALG00000008037	HORMAD2	0.426046	0.423807	0.580874	2.46027	2.25971	2.39484	0.640887	0.430128	0.498427	0	0.103239	0.155114	0.063844	0.070461	0.091694
ENSGALG00000005257	VCAM1	0.69386	0.514372	0.621214	0.392448	0.354045	0.225826	1.166	1.20573	0.967393	1.50717	1.82988	1.25782	2.40455	2.13978	1.64956
Gallus_gallus_newGene_5681	Gallus_gallus_newGene_5681	1.76568	1.7812	10.3933	1.48013	1.04704	1.47	1.27853	0.863919	1.07166	1.00216	0.745146	1.01965	0.852593	1.69545	2.04846
ENSGALG00000041413	LOC101748851	8.92517	8.11283	5.62931	4.62262	5.193	4.82552	3.94012	3.92986	3.47461	4.02745	3.82742	7.44695	4.56486	4.46573	3.96153
ENSGALG00000041080	CHD7	8.48251	8.52605	5.987	4.47855	4.43272	4.52737	4.563	4.59455	4.22533	4.37944	3.99515	5.7603	4.33929	3.96523	4.30925
ENSGALG00000032190	MICAL1	0.221683	0.240129	0.41549	0.735742	0.646429	0.684338	1.39472	1.65414	1.31868	1.63516	2.27198	1.29987	1.68529	1.43013	1.3056
ENSGALG00000023703	GIT1	5.46792	4.82233	3.38006	2.5803	2.80528	2.39864	4.15189	3.71271	3.20473	3.43476	3.89191	9.53602	6.04722	5.27394	5.99737
ENSGALG00000003932	SDC4	44.4259	44.6896	44.8093	72.2536	70.4964	69.2446	40.6754	37.0632	37.3689	42.988	42.0517	52.7661	108.03	106.787	110.43
ENSGALG00000003939	KLF2	3.0818	2.48088	2.86008	4.52731	5.4034	4.41386	4.34132	3.82582	3.02351	2.98901	3.5067	2.93074	7.8589	8.08878	8.07411
ENSGALG00000005422	PDLIM1	82.0097	79.6702	78.8634	144.066	147.777	146.002	148.41	151.428	149.876	160.624	169.726	138.292	157.549	165.996	165.144
ENSGALG00000030115	WISP1	68.8782	71.3991	81.9744	120.723	119.977	121.391	89.6936	90.5167	91.0049	81.2263	81.1172	54.1582	91.1106	89.0585	89.8877
ENSGALG00000004297	DNAH1	0.064831	0.06239	0.056478	0.102634	0.120989	0.112274	0.061077	0.064033	0.0792	0.051864	0.049632	0.044909	0.006884	0.044258	0.037786
ENSGALG00000032404	MYH1C	0.080294	0.094517	0.087771	0.375644	0.476847	0.294942	0.101344	0.139174	0.167076	0.020593	0	0	0	0.004384	0
Gallus_gallus_newGene_7318	Gallus_gallus_newGene_7318	5.47333	4.98973	8.3234	2.79075	3.76741	2.8525	8.17667	8.70714	7.60476	8.56491	9.06026	24.1937	5.60977	5.04968	5.5935
ENSGALG00000041353	TP53INP1	5.06085	4.69025	4.85119	9.19854	9.23877	9.31336	11.8904	11.9917	11.6359	13.5265	14.0363	14.0856	10.6206	11.0345	11.4527
ENSGALG00000011642	ANKRD17	37.6682	38.469	25.3676	22.7829	22.4534	22.8146	20.7359	21.0775	22.7396	22.0065	18.7824	24.8657	16.9597	16.3938	19.1072
ENSGALG00000009514	NRCAM	0.026409	0.073438	0.01979	0.148944	0.297884	0.271462	0.145927	0.096704	0.132919	0.182442	0.154817	0.262649	0.559917	0.786064	0.8583
ENSGALG00000001749	ACSBG2	23.5421	25.1216	31.2559	49.0637	45.717	49.9992	11.5453	10.0359	10.4111	8.41899	8.71927	5.77165	25.281	28.6652	28.2971
ENSGALG00000034855	HK2	14.6489	9.83914	15.3379	9.45469	10.0922	9.54646	9.62237	8.76103	8.20595	7.10404	7.6111	7.50691	13.4616	13.7	12.8508
ENSGALG00000053675	ENSGALG00000053675	94.5105	95.6684	118.369	57.6125	51.4071	54.5938	55.3339	57.1913	57.3427	46.362	51.2413	33.9179	45.6881	42.7321	42.1457
ENSGALG00000036892	BUB1B	40.0482	42.5228	47.6037	29.0844	28.6634	28.7854	27.8768	28.4266	29.3881	16.2341	17.7334	12.4945	17.1115	16.8396	17.4724
ENSGALG00000006543	PFKL	2.33462	2.65666	2.40573	3.9732	4.07254	3.90409	3.17535	2.81883	2.62135	3.47934	3.77401	3.9069	3.23353	2.96488	2.9065
ENSGALG00000031332	NPEPPS	39.9801	35.8556	22.503	20.1424	19.9328	18.9987	19.7114	22.6787	22.2563	24.1163	24.1282	45.3834	25.0875	25.0374	24.6011
ENSGALG00000004553	SGPL1	12.1289	18.8565	12.821	33.2329	20.1013	21.5744	30.6337	31.4689	49.4103	39.7886	40.9263	35.0308	48.4834	50.1	46.9445
Gallus_gallus_newGene_7295	Gallus_gallus_newGene_7295	1.47755	1.30604	1.41195	0	0	0	0	0	1.31908	0	0.365623	0	1.84471	0	1.42154
ENSGALG00000016245	BCOR	3.36667	3.07766	1.22574	1.11563	1.46412	1.17768	1.71463	1.69662	1.57149	1.86058	1.3507	4.76396	1.57241	1.62903	1.93959
Gallus_gallus_newGene_5355	Gallus_gallus_newGene_5355	3.49712	2.64954	0.89318	0.690817	0.584978	0.823365	0.865457	0.583689	0.270162	0.684641	0.759232	4.75371	0.369448	0.431774	0.513676
ENSGALG00000002232	RERE	8.2045	7.39315	2.0878	1.66979	2.00136	1.87333	1.74807	1.79562	1.60865	2.18633	1.28535	6.39247	1.74133	1.61722	1.92208
Gallus_gallus_newGene_1886	Gallus_gallus_newGene_1886	0.686407	0.483877	0.329494	0.878284	0.796428	1.07504	0.972404	0.999425	0.911435	1.04838	0.741783	1.82648	0.666335	0.612707	0.701396
ENSGALG00000016456	LPIN1	10.4247	10.2678	10.8682	19.595	18.8012	21.179	15.3131	15.522	15.5706	18.2828	17.9597	14.8481	27.5224	28.8241	30.9048
ENSGALG00000009915	EML4	24.4101	24.7901	25.5879	18.1603	16.0957	17.6636	21.8239	21.8545	21.9731	19.9273	19.5845	17.7451	15.8203	15.5886	15.1411
ENSGALG00000027793	SCN9A	3.2773	3.21434	2.03841	1.37805	1.23372	1.30947	1.72537	1.68216	1.73614	2.10565	1.33791	3.20215	1.0568	0.935408	0.956225
ENSGALG00000027864	NFKBIA	17.517	14.5567	11.1312	8.48288	9.39342	8.14356	10.1331	9.91076	10.0634	12.4963	11.8574	22.0665	26.9397	25.2166	24.1094
ENSGALG00000001857	FAM132A	2.92963	3.05271	3.49798	5.11421	5.31423	5.77522	3.60432	3.59443	3.20681	1.24571	1.48653	0.564546	0.395989	0.574267	0.341659
ENSGALG00000001586	NEIL1	2.17001	2.71133	2.67164	3.7506	4.45481	4.34939	2.25044	2.60112	2.49316	2.40412	2.48069	2.16805	2.36151	2.25654	1.9653
ENSGALG00000008661	CYR61	331.915	306.843	266.893	206.928	213.029	197.765	114.559	110.205	105.613	88.6202	88.7837	107.506	128.276	132.321	121.324
ENSGALG00000000452	TNFRSF10B	4.67193	5.42633	6.14071	9.95689	10.0064	8.72094	7.84237	8.43769	7.87207	8.76364	9.32698	6.54716	22.2004	20.8457	19.155
ENSGALG00000037453	TERF1	11.142	11.2289	9.2252	6.72428	6.45459	7.13238	4.83142	5.6036	4.8466	3.76439	2.87268	4.49226	3.05979	3.67876	4.01662
ENSGALG00000001329	EPB41	0.290261	0.16972	0.190117	1.11901	1.12193	1.14801	0.196129	0.252627	0.198252	0.578127	0.261802	0.371284	1.62226	2.05785	1.71217
ENSGALG00000002742	TMEM132B	1.47543	1.55204	1.37593	3.09713	3.00396	3.25943	0.912872	0.840348	0.858042	0.64004	0.551304	0.561175	0.506494	0.391465	0.632001
ENSGALG00000036497	SOX4	1.18552	1.19027	1.55727	2.44141	2.38245	2.10145	3.50332	3.48307	3.11463	3.80135	3.75427	4.24039	2.03847	1.86775	1.90157
ENSGALG00000048063	ENSGALG00000048063	0.222094	0.292024	0.433856	0.787882	0.870371	0.682858	0.89834	0.513033	0.907549	0.827377	1.32733	0.469884	0.703646	0.862827	0.659277
ENSGALG00000014011	IRAG2	1.78948	2.01361	1.5422	4.10356	4.06179	4.04566	3.23711	3.26289	3.22659	3.93062	4.00813	4.05395	17.1424	16.8975	15.4683
ENSGALG00000048771	SPAG5	13.3025	12.1205	8.08158	6.2971	7.18912	5.91199	4.32654	3.69519	3.34544	2.19572	2.29615	3.64429	2.7192	2.86541	2.58795
ENSGALG00000039134	ATF7	1.24901	0.936115	0.291751	0.263658	0.420261	0.213877	0.409745	0.418525	0.255918	0.333074	0.370529	1.69782	0.529259	0.333292	0.363372
ENSGALG00000048190	LOC107050955	6.76343	5.8079	1.29175	0.988857	1.33533	0.902527	1.8433	1.08281	1.24489	1.59439	1.1412	15.4781	1.24637	1.15069	1.34674
ENSGALG00000009338	ZFYVE1	3.65784	3.67311	3.67082	6.1883	5.61858	5.78475	8.19941	8.49882	7.86771	9.61411	10.5242	9.04912	8.29295	8.91695	7.69456
Gallus_gallus_newGene_6984	Gallus_gallus_newGene_6984	0.559989	0.699968	0.622449	0.232101	0.221199	0.206115	0.556244	0.564309	0.82506	0.930167	0.790398	1.01885	0.347672	0.438225	0.220537
ENSGALG00000050619	SOCS2	8.07215	7.5511	9.4845	5.84691	5.82655	4.5015	6.32161	5.42729	8.69444	7.90431	8.57894	6.98086	7.25966	5.09497	6.39544
ENSGALG00000005675	PTTG1IP	21.0302	21.9706	25.7388	38.36	41.3243	38.6482	37.8998	39.575	37.0592	44.7818	51.7635	33.6813	85.6313	92.277	90.0164
ENSGALG00000031895	SDK2	1.26751	1.09816	0.506543	0.380959	0.576122	0.40908	0.864937	0.781998	0.713893	1.41873	1.06414	4.14742	1.25992	1.23105	1.13964
ENSGALG00000031896	GSE1	3.95356	3.53721	1.74047	1.52681	1.67037	1.44821	2.2983	1.9419	1.74124	1.71575	1.54355	4.73526	1.9931	1.61138	1.70151
ENSGALG00000006325	NTN4L	2.08151	1.8189	2.03172	4.45869	4.65793	4.53017	7.42629	8.26088	7.5813	8.63275	9.71165	9.63022	11.6378	11.4175	13.2772
ENSGALG00000006323	LECT2	0.737492	0.700066	0.470372	1.41572	1.25778	1.02041	1.1497	1.41671	1.5287	1.5621	1.74675	1.60709	2.05304	2.27206	1.81598
ENSGALG00000003319	ADAP2	0.177185	0.273768	0.263247	0.601091	0.705056	0.479227	0.207926	0.299675	0.329349	0.321013	0.348978	0.123101	0.17927	0.155509	0.134311
ENSGALG00000026809	SARS1	24.6533	24.8699	29.1898	54.3875	58.8633	51.555	46.7614	43.8712	41.6087	43.0532	49.8312	32.1157	68.0931	68.8121	65.5499
ENSGALG00000002958	DNER	2.59501	3.03678	1.08354	1.16619	1.13349	1.00297	0.991248	1.1674	1.20886	1.73289	1.0185	3.55137	1.00265	1.13582	0.863297
Gallus_gallus_newGene_7210	Gallus_gallus_newGene_7210	0.711767	0.370902	0.341478	0.25631	0.140721	0.096457	0.227934	0.330628	0.089323	0.144967	0.242142	0.473634	0.210913	0.077589	0.097692
ENSGALG00000012273	SOS2	12.9685	12.8242	7.7468	7.18241	7.42062	6.71397	7.17249	7.09462	7.38143	7.21602	5.39393	12.7148	5.87666	6.10926	6.56353
ENSGALG00000008785	MCCC1	2.03129	2.12092	2.90619	4.02383	3.66175	4.07103	5.22362	5.30108	4.53481	6.69979	7.20462	4.17749	12.7868	13.0019	13.1333
ENSGALG00000035717	HSPG2	19.893	16.3581	5.55284	5.29216	5.96705	4.93428	8.41672	7.18627	6.21542	11.1784	7.33985	55.1718	17.3895	16.4104	15.3943
ENSGALG00000006427	CARS	31.881	33.6416	40.3726	59.4249	57.2811	58.8268	48.5931	49.6426	48.7077	46.1909	45.2038	35.1175	69.6395	71.1238	71.2686
ENSGALG00000006425	SLC6A6	4.56232	5.84755	6.1539	3.5012	2.85948	3.47192	9.16156	9.71032	8.90753	12.1582	11.8668	14.3265	6.31172	5.7635	4.77639
ENSGALG00000007777	SLC39A10	33.9283	34.7014	37.5287	12.2836	12.0936	12.1317	13.504	13.1429	13.9779	13.9869	14.6937	11.5901	18.9441	18.5376	20.3515
ENSGALG00000030025	FABP4	0.431778	0.650732	0.57254	6.34716	6.6389	6.80231	18.5879	19.3066	21.1944	30.1041	32.8767	21.4256	59.2252	59.8198	63.4184
ENSGALG00000048776	ENSGALG00000048776	0.85479	1.5273	1.059	2.2192	2.48956	2.30528	2.1433	1.91685	1.85823	0.513968	1.67478	1.21722	1.08751	1.37997	1.17569
ENSGALG00000033591	LOC769726	0.452687	0.208187	0.362804	4.09119	4.04774	4.16545	4.71997	4.42471	4.4728	9.32597	10.5809	6.36382	48.7303	55.2011	59.0411
ENSGALG00000054496	ENSGALG00000054496	2.88527	2.64297	1.27067	1.01432	1.40789	1.21465	1.65526	1.20165	1.28169	1.59112	1.48293	4.93099	1.73244	1.40578	1.36975
Gallus_gallus_newGene_4974	Gallus_gallus_newGene_4974	1.22347	1.68858	1.60204	3.56914	3.91276	3.01493	3.20692	2.36393	1.79851	1.738	1.49821	1.46741	1.08014	0.877898	1.47776
ENSGALG00000009428	SUSD6	20.917	21.6338	23.6661	21.2087	21.3159	21.1166	34.149	34.5728	33.499	37.1074	37.4119	30.5207	46.7686	47.6232	44.2721
ENSGALG00000011738	ARHGDIB	32.3645	36.2923	50.8424	43.6928	46.8315	47.821	76.7424	75.7155	68.19	73.8975	86.2706	47.9662	87.4637	87.093	88.061
ENSGALG00000006198	LSS	89.4158	93.7665	96.6418	149.743	144.216	146.085	56.3554	49.5976	51.6387	32.6377	32.6084	27.7491	27.7378	25.9294	25.2308
ENSGALG00000006190	FHL1	19.8095	21.6889	24.2048	28.1863	28.4765	28.8825	60.2824	60.3381	61.5126	70.3437	77.9887	60.8067	80.3915	85.7967	86.8237
ENSGALG00000016820	GAS6	0.362978	0.240049	0.383163	0.537133	0.609558	0.595828	1.32616	1.18242	1.61237	2.67472	2.55081	1.98398	2.76703	3.6106	3.14656
ENSGALG00000016824	TMCO3	12.0744	11.3782	12.2165	11.8647	11.0908	12.0244	18.1489	19.2297	18.6392	23.5926	23.268	19.8604	18.3456	18.5149	21.1161
Gallus_gallus_newGene_2393	Gallus_gallus_newGene_2393	2.35631	11.8799	6.72155	11.7096	14.8321	12.2554	7.7905	3.78205	8.39948	6.95831	4.16945	1.68641	5.23499	6.26829	2.91438
ENSGALG00000000927	ANGPTL2	78.1758	78.2522	98.0449	100.753	94.817	101.257	200.641	216.42	216.629	248.141	264.984	162.204	211.08	211.321	217.707
ENSGALG00000003475	ACLY	159.481	164.906	172.726	255.855	249.827	259.353	80.7782	76.6738	77.1319	48.3629	48.5577	45.2637	43.0937	45.8979	45.6006
ENSGALG00000041934	THOP1	38.9631	37.9426	45.2402	38.5426	39.4403	37.9993	27.7568	26.1178	25.9835	15.847	17.1622	12.7856	14.6502	16.9389	16.2088
ENSGALG00000041939	FAM222B	7.98898	7.56123	4.97838	5.515	5.78501	5.59439	3.75298	3.94188	3.48125	4.08216	2.77964	5.24599	2.59867	2.33494	2.64116
ENSGALG00000027287	HK3	0.186686	0.122376	0.225157	0.159934	0.26178	0.17024	0.362502	0.395307	0.3152	0.377273	0.513072	0.390085	0.452138	0.294503	0.414854
Gallus_gallus_newGene_2157	Gallus_gallus_newGene_2157	0.026273	0.036701	0.086013	0.055643	0.146189	0.023293	0.412768	0.362585	0.31605	0.256706	0.090867	0.302344	0.024942	0.032887	0.260106
Gallus_gallus_newGene_7675	Gallus_gallus_newGene_7675	0.28727	0.283724	0.103798	0.248821	0.272577	0.369502	0.433739	0.469439	0.594699	0.071269	0.220857	0.594433	0.619871	0.568373	0.791196
ENSGALG00000016665	FDFT1	57.7122	60.0213	72.3928	96.8344	97.3948	94.4269	34.7275	32.1628	32.5112	26.9893	28.2762	20.5908	39.3107	38.9283	37.735
ENSGALG00000027907	NR2F1	2.60055	2.50487	2.51448	2.64881	2.97205	2.76934	4.97656	4.82447	3.84148	3.5084	4.90055	4.1521	3.21936	2.60125	2.89672
ENSGALG00000046826	LOC107050456	5.29917	4.59659	5.87495	6.04537	6.69049	5.64096	11.8946	10.9361	10.0943	9.63996	12.2933	9.74845	8.40095	6.87663	6.87138
ENSGALG00000007052	PXK	4.52813	4.36026	4.51462	3.97845	3.71254	3.36082	6.03846	7.17501	5.99213	7.13925	6.77561	7.77144	6.44594	6.39806	7.33445
ENSGALG00000034573	ABCF2	48.9398	50.3163	63.3217	56.2816	53.8769	52.8336	38.0449	36.5667	36.623	23.7281	26.4122	17.6924	23.6387	27.1898	25.754
ENSGALG00000000461	MRC2	24.9158	22.4436	21.8964	21.6407	22.0795	21.5578	43.8068	42.4724	42.2254	59.2618	63.6182	65.8573	67.2686	65.7955	59.2106
ENSGALG00000037889	PTPRT	0.436025	0.472299	0.637045	0.454066	0.389498	0.423616	0.148527	0.138654	0.175895	0.031452	0.01807	0.044376	0.047954	0.036865	0.012666
ENSGALG00000041010	WBP1L	14.6086	14.5691	16.1266	16.9247	17.4072	17.4213	33.8868	36.4173	35.3079	32.8224	37.0456	30.5285	32.2151	30.8156	28.8626
ENSGALG00000012147	DDX18	31.7035	32.5826	36.3781	34.2727	31.55	31.9836	21.7662	20.9274	20.8776	14.2253	13.8637	10.0755	17.5177	19.2458	19.104
ENSGALG00000009107	NRXN1	0.680906	0.593017	0.672066	0.750907	0.725493	0.639848	0.405635	0.522708	0.435055	0.273527	0.291855	0.19803	0.180517	0.135698	0.194804
ENSGALG00000020164	GAR1	4.96769	6.96762	9.00794	9.43465	8.97098	10.5308	4.69386	4.72233	5.68999	3.03511	3.93876	2.63325	3.54914	3.37321	2.72153
ENSGALG00000002346	CLSPN	8.23357	8.55156	10.2745	9.62722	9.91392	10.0312	5.18285	5.14134	5.0239	2.29354	2.32457	1.44157	1.68119	1.63371	1.75417
ENSGALG00000008700	PDCD4	21.1678	24.5662	30.3123	34.1373	32.2389	34.7857	75.7906	76.7881	80.5298	87.7692	91.3491	58.4145	59.4963	59.3896	56.6992
ENSGALG00000017304	PGM2L1	3.56903	3.71008	3.89051	5.20852	3.98294	4.51864	7.31696	8.36455	8.14361	9.8307	9.7933	8.7814	10.2846	11.1427	11.4383
ENSGALG00000047143	HEBP2	2.00826	2.24967	2.17086	2.80158	2.86117	2.67719	1.56399	1.72491	1.49533	1.27878	0.983246	0.82804	1.33414	1.46363	1.483
ENSGALG00000029367	CYBA	5.93942	6.1287	8.69067	10.1401	10.6555	8.69588	21.1582	20.4231	17.6755	23.0385	29.4999	14.6165	34.7426	30.6913	25.3265
ENSGALG00000015433	ABCA1	0.059401	0.042078	0.038033	0.115033	0.05517	0.033601	0.308059	0.225442	0.238844	0.365721	0.437052	0.395202	0.617553	0.761186	0.80313
ENSGALG00000000521	SPIRE2	0.564507	0.455785	0.575506	0.415417	0.383507	0.298984	1.0719	1.16228	1.44212	1.56361	1.59862	1.3788	1.84846	1.69386	1.23586
ENSGALG00000000528	DBNDD1	1.47149	1.83014	2.26608	1.74596	1.59263	1.79865	5.03176	4.65801	4.6448	4.90675	6.82545	4.11243	5.45234	4.99664	4.53769
ENSGALG00000010117	SLC25A21	0.950707	1.3708	1.27412	1.31795	1.2457	1.49825	0.697665	0.7098	1.01227	0.607564	0.431564	0.519998	0.244337	0.422257	0.233346
ENSGALG00000010119	CDKL2	4.69853	4.65008	4.7241	3.61551	3.2438	3.61211	7.05759	7.33057	7.44432	10.3901	10.1521	9.28529	12.2529	10.2954	11.2545
ENSGALG00000042254	LOC423693	57.4999	56.9782	57.7075	61.0954	56.5339	57.3548	28.4031	28.2865	29.5799	16.4702	15.7944	14.1997	17.2099	20.08	19.211
ENSGALG00000006646	ABCC1	90.3955	94.6278	108.78	95.3751	90.0104	93.9088	147.678	157.868	155.328	171.636	175.984	138.529	160.627	166.941	168.696
ENSGALG00000034722	TLR2A	0.410629	0.418834	0.47305	0.388853	0.303393	0.321239	1.33889	1.35859	1.74517	3.64583	2.99221	2.26676	2.35971	2.43377	2.63642
ENSGALG00000004127	LOC422150	0.308072	0.12695	0.245187	0.090366	0.210181	0.24905	0.505476	0.484981	0.487303	1.34236	1.64418	0.760863	1.99578	1.80053	1.93855
ENSGALG00000026315	RAB34	9.05336	10.0685	13.5577	13.9397	13.6167	12.94	27.2388	25.4844	23.8511	23.4265	29.334	15.8854	28.8933	24.7257	24.8114
ENSGALG00000041225	ENSGALG00000041225	3.40107	3.91704	4.08458	4.59758	4.82721	6.07183	2.21999	3.57623	2.59013	1.37934	1.742	0.696314	1.31928	1.49145	1.66874
ENSGALG00000042750	ND1; MT-ND1	235.136	241.887	167.77	210.296	227.221	217.31	119.495	121.298	127.546	125.419	141.715	276.06	119.521	120.777	135.114
ENSGALG00000013911	ZC3HAV1	8.35615	8.90381	9.9787	8.97707	8.36366	8.90986	15.3147	16.2241	16.14	16.3289	16.8951	13.1602	9.43042	9.77718	9.84934
ENSGALG00000054294	ENSGALG00000054294	9.40095	8.60383	6.37381	5.59018	6.98336	5.71639	16.3306	12.4163	11.1973	11.69	15.2564	33.0983	13.6507	9.1923	11.8164
ENSGALG00000015977	SMOX	2.77083	2.86258	2.64384	3.11559	3.09083	3.09338	8.347	8.30436	8.86829	12.3421	13.5752	9.44521	12.0879	11.4371	11.8706
ENSGALG00000040864	WDR77	34.9741	34.9137	40.5496	32.0561	32.8047	31.2436	21.5835	21.6534	22.8077	13.3692	13.7383	10.4785	12.388	13.2957	13.4204
ENSGALG00000046992	MCRIP2	4.15721	5.10139	6.64437	4.16841	4.31294	3.33929	7.26112	7.15692	7.37413	7.31944	9.76234	6.14176	13.2971	11.8472	11.7036
ENSGALG00000005473	PNAT3	0.431485	0.682973	0.716361	1.0264	0.78247	0.667784	6.21692	7.00711	6.63263	10.0881	12.1647	9.23299	11.7524	10.2489	12.584
ENSGALG00000005472	NAT	0.295576	0.065763	0.325448	0.295319	0.138981	0.33372	3.28821	3.80287	3.58512	6.63196	7.75946	5.80149	7.86608	6.87869	7.44761
ENSGALG00000005474	PNAT10	0.278047	0.275397	0.292414	0.377044	0.342128	0.369958	4.33537	4.35153	4.00291	7.88781	7.963	9.01054	8.26057	7.02904	8.20681
ENSGALG00000041428	NEK4	0.497207	0.511882	0.494439	0.714905	0.53872	0.873024	1.2626	1.22128	1.23191	1.60945	1.53007	1.01244	1.55392	1.31212	1.15504
ENSGALG00000049949	LOC101749299	0.253831	0.173905	0.458446	0.453119	0.497511	0.587631	1.15636	0.885105	0.952745	1.07069	1.27325	1.02534	1.44551	1.21363	0.982898
ENSGALG00000034119	COL15A1	3.18932	3.4912	3.2539	3.34003	3.09692	3.57918	5.63444	6.19575	5.91964	7.14172	7.00495	7.71006	5.80424	6.57548	6.00918
Gallus_gallus_newGene_7362	Gallus_gallus_newGene_7362	0.024965	0.073639	0.333565	0.288384	0.176292	0.091563	0.424624	0.764526	0.378653	0.755866	1.00957	0.947054	1.29994	1.97381	2.02779
ENSGALG00000053509	DDX11	7.27778	7.61176	8.11927	7.92819	7.59508	7.6064	5.17774	5.18264	5.21963	3.57475	4.18195	3.42546	2.6571	2.73172	2.46471
ENSGALG00000026294	PIGZ	0.407841	0.413083	0.562386	0.432835	0.568973	0.386307	0.696123	0.970411	1.18789	1.20552	1.31605	1.14538	1.44353	1.71803	1.75071
ENSGALG00000025759	TFDP2	10.3692	10.8478	10.9844	9.96786	9.21619	9.37936	6.57718	6.48534	6.46554	4.42088	4.42098	4.10768	3.09153	3.02107	3.43012
ENSGALG00000025751	NMRK2	2.42926	2.26788	1.94779	2.47757	2.3361	2.32979	1.00263	0.824186	1.13999	0.579449	0.999176	0.62526	0.463503	0.944013	0.571186
ENSGALG00000000791	FAM72A	17.3218	17.5954	19.7195	13.7698	14.0917	14.8962	8.93147	9.60092	10.204	5.69186	5.62655	3.76698	6.19778	6.33959	7.78514
ENSGALG00000054317	ENSGALG00000054317	2.84939	2.67939	1.17837	1.83168	1.69453	1.35914	4.13628	4.26485	3.88279	7.33024	5.95287	11.4065	5.36019	6.46826	7.61903
ENSGALG00000017096	LOC101749023	5.02515	4.44261	4.37391	5.37193	5.53895	4.29255	8.238	8.69312	8.64796	8.76337	10.4468	7.79033	9.70379	8.31512	9.64673
ENSGALG00000037807	NOP2	34.1052	33.7302	37.2748	36.0593	34.6557	35.6099	19.5829	19.6042	19.5619	10.5818	12.3143	8.32937	10.0075	9.24567	9.98238
ENSGALG00000046656	PMVK	2.9554	2.3747	2.72336	3.41872	4.45113	2.87082	2.71351	2.12313	2.11433	1.17863	1.37898	1.37067	1.52581	1.44995	1.1903
ENSGALG00000009864	TRAF5	0.106929	0.145226	0.151295	0.122257	0.111918	0.136661	0.286686	0.351257	0.356708	0.233125	0.328469	0.357487	0.199814	0.195164	0.179182
ENSGALG00000049293	ENSGALG00000049293	0.466633	0.452214	0.631685	0.535285	0.525176	0.402818	1.68031	1.14991	0.881749	1.26211	1.69872	1.43068	1.83145	1.59327	1.09135
ENSGALG00000049741	SMIM18	2.09423	2.39127	2.50234	2.57529	2.17509	2.88424	5.14019	5.32241	4.77358	5.09292	4.88007	4.20541	3.78285	3.62353	3.77769
ENSGALG00000050332	ENSGALG00000050332	3.86511	4.0997	4.33728	5.06324	5.36858	5.19415	10.0684	11.0439	11.4602	13.2777	14.2313	10.4429	18.2976	18.3981	19.4016
ENSGALG00000006512	HSPA8	1107.9	1150.75	1339.03	1124.64	1059.07	1099.81	723.522	726.928	729.553	401.897	402.706	281.146	238.383	241.254	258.443
ENSGALG00000028908	HOXA6	2.39062	2.18154	2.28141	3.04318	2.77069	3.08039	5.73227	5.47157	4.56569	5.50816	5.57596	4.67672	4.13231	3.80571	4.0777
ENSGALG00000047979	LOC107050199	2.60749	2.8908	3.26245	3.15402	3.43516	3.10581	5.84255	5.07836	4.71197	5.6075	6.94794	5.54926	7.58768	7.2103	7.32114
ENSGALG00000026704	GPX8	2.67297	2.93015	3.57925	3.83601	3.0488	3.66303	9.8754	9.7707	8.77914	12.7562	12.3549	6.35249	13.5804	14.3276	15.5509
ENSGALG00000054154	ENSGALG00000054154	1.22584	0.932684	0.996993	1.1983	1.92284	1.22897	3.05267	2.97924	2.97277	2.52495	2.70157	4.7559	2.66643	2.98943	2.87239
ENSGALG00000021539	PRPSAP1	7.7374	8.2297	10.0736	8.31638	8.4041	8.3411	13.4671	13.8982	13.7526	13.9102	14.1591	9.80016	9.54672	10.1894	8.94537
Gallus_gallus_newGene_7536	Gallus_gallus_newGene_7536	0.051069	0.046063	0.090315	0.035334	0.055258	0.099094	0.404527	0.304555	0.210655	0.177334	0.303266	0.186132	0.043468	0.056204	0.075892
ENSGALG00000016299	FAM83B	0.444704	0.370609	0.385524	0.448393	0.625951	0.505008	1.35617	1.4748	1.79763	1.60647	2.01541	1.51857	0.407074	0.406962	0.894365
ENSGALG00000016292	ENSGALG00000016292	0.609968	1.01459	0.856604	0.957093	1.07945	1.23011	2.18354	3.4251	2.97292	4.34937	5.22716	4.1077	2.47404	2.37851	1.86196
ENSGALG00000015211	DTNA	0.640582	0.739832	0.819795	0.696346	0.667234	0.662545	1.1402	0.932208	1.31846	1.32341	1.28906	1.22536	1.35922	1.36091	1.45325
Gallus_gallus_newGene_5364	Gallus_gallus_newGene_5364	0.530089	0.615064	0.708237	0.736066	0.731155	0.966683	0.872085	0.525117	0.637061	0.651852	0.732834	0.445487	1.32508	1.27648	1.72264
ENSGALG00000025996	MKI67	61.9765	63.2427	68.4019	51.8094	49.0069	51.9947	30.2814	31.264	32.4965	15.5996	15.8084	11.7171	15.1552	16.5257	17.5287
ENSGALG00000010195	PLK4	23.2544	24.0999	19.6854	17.8484	17.6418	18.4463	10.237	11.0248	11.2539	6.6657	7.79599	8.04241	7.48054	6.81524	7.45035
ENSGALG00000011823	FAT4	5.44105	5.01612	3.0257	7.0506	6.98073	6.78396	4.10514	4.21802	4.14351	5.43868	4.44595	6.93613	3.03845	3.24855	3.54112
ENSGALG00000011822	CANT1	1.96064	1.83479	2.35931	2.6317	2.6605	2.4956	4.64037	4.3484	3.73586	4.23449	5.23865	3.26877	4.68284	4.62295	4.04656
ENSGALG00000001256	NLRC5	0.255285	0.217859	0.194829	0.406156	0.340892	0.356774	0.553319	0.658146	0.662835	0.806988	0.699442	0.620495	2.22593	2.64044	2.43224
ENSGALG00000007485	TFRC	67.8506	69.8598	77.4059	77.1172	74.5845	76.3213	44.7276	44.6812	44.1547	19.1903	17.319	14.511	5.0512	4.95948	4.38855
Gallus_gallus_newGene_2550	Gallus_gallus_newGene_2550	2.51426	1.88359	1.41659	1.11467	1.48783	1.57557	0.825573	0.727397	0.754158	0.622068	0.480344	1.27929	0.260017	0.346379	0.295481
ENSGALG00000007158	SOCS1	5.16813	6.13046	7.12761	5.00255	4.24305	4.28044	11.1717	10.9204	9.87479	12.604	14.5825	9.32215	12.4218	10.806	10.1458
ENSGALG00000002555	RET	17.9343	18.7857	20.148	16.3367	14.957	16.089	24.2921	26.6139	26.6292	26.8795	28.9159	23.4363	17.9603	19.3106	18.8441
ENSGALG00000003670	MAFB	2.08788	2.13134	1.62392	2.16896	2.13946	1.84376	6.94429	7.03152	6.92985	7.98132	8.0755	14.7544	4.47729	3.77501	4.55104
ENSGALG00000032645	HIST1H2A4L3; HIST1H2A4	14.83	13.7367	15.4661	15.0878	14.1696	12.4641	5.68803	3.23927	9.51081	1.50553	5.61347	1.48353	1.9745	3.88205	7.3053
ENSGALG00000033278	NLRC3	0.653663	0.444751	0.442891	0.599303	0.480617	0.495748	0.914609	1.01062	1.06378	0.930211	0.914468	1.03095	0.546509	0.450962	0.578958
ENSGALG00000012629	ZNF367	8.21428	6.97221	8.42549	8.97962	8.73817	8.39161	5.4793	5.11655	4.43093	3.38647	3.30808	2.66301	2.74567	2.54837	3.01635
ENSGALG00000012627	CDC14B	5.68903	6.25924	7.55513	5.71557	5.70255	6.20883	9.12152	10.4008	10.1698	11.4623	11.1325	9.82931	10.4762	12.3708	12.3208
Gallus_gallus_newGene_1267	Gallus_gallus_newGene_1267	0.134946	1.47965	0.110939	1.4581	1.44149	0.821756	3.34215	4.54055	1.1674	1.70596	2.66653	3.09749	0.093844	1.46283	1.83164
ENSGALG00000020005	SFT2D1	31.5638	32.9168	37.2817	31.7734	28.7545	30.3725	48.6755	49.8499	48.1165	52.6044	62.2493	43.1229	56.6158	54.0826	52.621
ENSGALG00000048781	ENSGALG00000048781	0.926075	0.741971	1.21731	1.39135	1.28643	1.23809	10.4068	10.1901	10.4761	18.8967	19.0152	12.608	46.4331	46.2477	41.0332
ENSGALG00000013993	VNN2	0.767693	0.936165	1.01628	1.2664	1.13258	1.51498	10.3755	10.8086	9.76995	19.5416	21.2248	15.9736	46.2968	44.4095	45.3489
ENSGALG00000029837	OST4	86.2299	71.2822	78.2265	80.0236	112.895	76.7515	264.318	188.874	149.617	98.478	145.264	140.742	165.031	106.397	124.573
Gallus_gallus_newGene_4346	Gallus_gallus_newGene_4346	0.085295	0.133951	0.121721	0.119748	0.112631	0.076574	0.306396	0.31253	0.252091	0.574395	0.378258	0.221327	0.101872	0.159028	0.143146
Gallus_gallus_newGene_4342	Gallus_gallus_newGene_4342	1.20444	0.510568	0.512262	0.397292	0.355881	0.590599	1.55717	1.49744	1.9996	2.08521	2.10345	1.72533	0.630442	0.358199	0.53763
ENSGALG00000009248	HSPA12A	26.3169	26.0468	27.979	36.5926	36.1018	34.1594	22.6623	22.9151	21.6513	17.9986	20.0298	17.8397	31.877	35.4685	35.667
ENSGALG00000025862	TMEM26	120.294	126.956	153.497	122.043	118.462	123.393	195.557	201.848	199.856	212.333	224.839	149.028	160.558	154.014	140.741
ENSGALG00000025868	TAF1C	0.47791	0.5186	0.495213	0.582966	0.567556	0.584284	0.484139	0.244736	0.362744	0.349891	0.429739	0.414314	0.567182	0.465894	0.397972
Gallus_gallus_newGene_3953	Gallus_gallus_newGene_3953	0.65585	1.26386	0.956219	0.952144	0.866151	0.935369	1.95842	1.88359	1.08984	2.04906	1.54194	2.32519	1.73071	2.05143	1.58069
Gallus_gallus_newGene_3951	Gallus_gallus_newGene_3951	0.491351	0.342694	0.04137	0.055877	0.240349	0.079029	0.525982	0.369819	0.324612	0.620961	0	0.130143	0.40348	0.183262	0.523341
ENSGALG00000016468	GEN1	12.9021	12.8501	12.1521	11.9696	11.7897	11.3768	7.66978	8.14551	8.5189	5.44006	5.00033	6.05443	4.40174	4.41516	4.69294
ENSGALG00000012542	RASD2	0.243644	0.243572	0.166513	0.066369	0.060943	0.090923	0.367714	0.402017	0.353039	0.515787	0.592473	0.398242	0.504955	0.413073	0.351452
ENSGALG00000012546	MCM5	55.4459	51.0832	59.2701	49.1977	50.1169	48.1642	31.3594	31.4459	31.8334	11.018	11.5944	8.9252	2.88982	2.89816	2.60669
ENSGALG00000050586	ILVBL	0.860682	0.610081	0.595146	0.985067	1.04617	0.809894	2.7724	1.90273	1.81077	2.88863	3.37985	6.42664	4.27344	3.20634	3.12562
ENSGALG00000046914	ENSGALG00000046914	1.9967	2.17016	2.17173	3.74417	3.07955	2.89914	1.03877	0.870254	1.24446	0.347989	0.392097	0.224869	0.106365	0.137418	0.12287
ENSGALG00000006121	PIK3C2A	75.858	71.9959	45.9634	54.0023	53.4174	50.8698	31.3172	31.1703	31.2407	28.9737	22.3797	42.424	20.2935	20.1681	21.2027
Gallus_gallus_newGene_3036	Gallus_gallus_newGene_3036	0.165733	0	0.162226	0	0	0	0.36647	0.346273	0.365059	0	0	0	0.389591	0.471716	0.419444
ENSGALG00000034198	MCM10	9.21625	9.97271	10.8057	9.57787	9.04753	8.89889	5.52231	5.30012	5.992	2.57047	2.48976	2.03024	1.77306	1.66067	1.98056
ENSGALG00000043938	LIG1	10.3701	9.26589	8.32469	7.32112	7.74115	7.03932	4.50201	3.83837	4.15518	2.3865	2.24609	3.30956	1.55541	1.3077	1.60867
ENSGALG00000006826	KLHL25	2.20392	1.86429	2.19277	2.79559	2.74096	2.49206	1.86249	1.64829	1.86091	1.89711	1.71943	1.3643	1.6733	1.73056	1.7586
ENSGALG00000043754	GLUL	3.4791	3.67486	4.02281	3.08491	2.79405	3.10826	7.81322	8.41928	7.41152	11.1078	14.7184	17.0552	19.6145	16.7076	15.5582
ENSGALG00000046828	ENSGALG00000046828	7.35798	6.04105	5.74999	5.99062	8.72252	5.2029	19.0513	11.7939	10.1446	9.41587	13.558	15.2161	15.01	10.7812	10.5791
ENSGALG00000027255	NRXN3	0.857832	0.78104	0.906935	1.04252	0.833525	0.943535	0.734832	0.382211	0.398564	0.249203	0.310434	0.337713	0.116908	0.140803	0.308746
Gallus_gallus_newGene_972	Gallus_gallus_newGene_972	0.553577	0.512481	0.513881	0.223421	0.591342	0.553512	2.04216	0.554509	0.771954	1.24954	0.957117	2.15413	0.30962	0.633958	0.766209
ENSGALG00000007356	MAP3K8	0.017063	0.042273	0.063692	0.041894	0.047142	0	0.689545	0.503039	0.64371	1.38532	1.42489	1.19651	2.591	2.95713	2.16357
ENSGALG00000034352	MRPL43	6.65095	5.02632	6.11073	5.29952	8.59547	4.60986	14.0017	10.2449	7.58581	6.87162	8.318	6.93124	7.99139	6.25493	6.9699
ENSGALG00000055047	ENSGALG00000055047	4.69041	4.687	3.2417	3.46417	3.32272	3.12072	9.38279	6.63959	5.56416	8.40522	8.72181	14.8078	15.3584	13.7606	17.6833
ENSGALG00000002692	TCP11	0.373679	0.526926	0.442986	0.395259	0.512867	0.369889	1.23313	1.14217	1.05131	1.32892	1.28213	0.925199	2.05386	1.71617	1.73115
ENSGALG00000003345	PIBPPDD4L	0.421189	0.511997	0.647694	0.547962	0.685682	0.416543	1.3557	1.20259	1.14396	1.31957	1.62543	1.63236	1.5308	1.53404	1.3354
ENSGALG00000002967	ZNF365	10.683	9.46655	10.4983	11.2136	11.1694	10.34	7.46182	7.38364	6.81065	5.48441	6.26072	5.28949	5.12637	4.50959	4.88858
ENSGALG00000002964	DHX37	31.5194	31.9529	36.4504	37.6293	35.6584	36.1784	21.2823	21.4984	20.5126	13.9783	14.2505	11.6975	14.3733	14.4739	15.0981
ENSGALG00000004691	NLE1	5.45752	5.4205	7.00301	6.28334	6.07431	5.71747	2.86056	3.26185	3.14499	1.63985	2.06948	1.35271	2.7466	2.90078	2.61663
ENSGALG00000049157	DOK4	2.96055	2.77444	4.38591	4.31473	5.42548	4.11834	12.1872	9.58511	8.65707	8.51777	11.6353	6.35541	8.84491	7.02098	6.88886
ENSGALG00000014166	TSPO	10.2729	10.2486	12.3465	13.4252	12.604	12.3954	22.6193	23.3138	22.7688	24.5482	26.2097	20.7466	21.9183	21.8283	22.6979
ENSGALG00000011533	XRCC3	10.3466	9.62078	10.7856	12.0125	12.8452	12.2279	8.39297	8.69454	8.57439	7.27976	7.87108	7.15948	7.42769	6.88029	6.84906
Gallus_gallus_newGene_1848	Gallus_gallus_newGene_1848	0.068416	0.122268	0.280324	0.147051	0.298046	0.379164	0.599678	0.588305	0.596595	0.539903	0.680655	0.494804	0.172731	0.224473	0.242014
ENSGALG00000001126	CHAF1A	18.6956	20.665	27.04	23.7164	23.283	24.4054	14.419	15.2846	14.9382	9.1404	9.50588	5.44931	7.21926	6.99898	7.52442
ENSGALG00000007409	SCN4B	4.89104	4.35626	5.26081	5.51984	4.73438	4.80934	9.92476	8.05254	8.56445	11.1892	11.703	11.4215	24.6435	25.0113	24.4214
ENSGALG00000016157	ENSGALG00000016157	0.185354	0.237331	0.189729	0.318187	0.20412	0.285302	0.437389	0.506792	0.499752	0.703768	0.554244	0.516053	0.597411	0.702658	0.833704
Gallus_gallus_newGene_8813	Gallus_gallus_newGene_8813	0.412897	0.317621	0.30332	0.730318	0.673763	0.579662	0.037921	0.180017	0.16071	0.082036	0.183217	0.169037	0	0	0
ENSGALG00000049395	ARHGDIG	3.23135	2.93097	4.15459	4.93478	4.8441	4.633	9.19438	8.47236	7.50297	6.67376	7.80916	4.34732	7.25804	7.26394	6.1349
ENSGALG00000037014	TSNARE1	0.633043	0.564985	0.595129	0.650536	0.66769	0.46887	0.984768	1.29356	1.06456	2.169	2.19305	1.59363	1.67284	1.78989	1.67949
ENSGALG00000000314	ENSGALG00000000314	9.50059	10.4022	13.746	8.92728	9.29912	9.03678	19.1535	16.0212	15.2077	12.4015	12.4769	9.14907	6.31178	4.66896	5.34195
ENSGALG00000032149	OSBPL7	0.555959	0.548351	0.551429	0.499864	0.748674	0.519048	1.15898	1.18267	0.76377	1.04068	1.18909	1.48815	1.46276	1.32761	1.28067
ENSGALG00000006413	CEMIP	0.276561	0.154945	0.309233	0.321951	0.302182	0.329379	0.571505	0.516796	0.533142	0.503128	0.678749	0.563005	0.234316	0.230856	0.216474
ENSGALG00000043775	RAPGEF3	0.188242	0.193834	0.338368	0.267545	0.407249	0.274518	1.46928	1.44522	1.18898	2.08999	2.89481	1.76114	2.60491	2.00675	1.93458
ENSGALG00000003138	OXTR	0.209005	0.093629	0.105433	0.262376	0.221912	0.227886	0.730062	1.00409	0.585839	0.728684	0.935706	1.00786	0.22512	0.254321	0.170793
ENSGALG00000052088	SFR1	3.97075	4.06724	4.69664	4.87076	4.10682	4.43621	2.46656	2.35446	2.58695	1.20438	1.16199	0.591458	0.729051	0.828333	0.822529
ENSGALG00000026663	CX3CL1	0.206318	0.120807	0.243295	0.253442	0.229504	0.145486	1.90763	2.02886	2.17175	4.177	4.59086	3.43506	5.00059	3.89126	3.7811
ENSGALG00000015422	NRG1	0.127502	0.154124	0.112981	0.084698	0.161941	0.098999	0.247193	0.301951	0.325115	0.204143	0.217581	0.217547	0.368087	0.274814	0.292487
ENSGALG00000009944	KAT7	17.3711	17.6707	16.5703	16.4003	16.0468	16.554	10.8638	10.9659	11.3065	9.35984	9.56571	9.26307	10.5891	11.011	10.4385
ENSGALG00000009940	SLC35E3	50.4763	49.463	57.1509	74.0341	72.8118	73.3784	40.5949	40.5091	40.2747	32.3073	32.9064	24.5726	29.6424	31.7654	30.3898
ENSGALG00000015152	BOC	14.1103	13.9176	6.3229	6.62259	6.11293	6.38205	11.3737	11.873	11.2955	16.5034	14.024	35.4437	18.0996	19.1611	20.8388
ENSGALG00000015150	RORB	3.30828	3.74311	3.44911	4.1851	3.74769	3.66924	1.62274	1.50734	1.64797	0.980645	0.811236	0.921913	0.929372	0.63799	1.00386
ENSGALG00000008301	FAM185A	8.8891	9.561	11.9071	9.64438	8.86986	9.60981	20.2508	22.2932	23.9957	28.1104	25.9089	18.0343	20.7204	21.5946	22.0822
ENSGALG00000010255	NASP	44.7919	47.0614	53.4896	54.7645	55.1072	53.6864	34.1103	35.0762	34.2522	18.8112	19.7707	12.3932	14.7553	14.6806	14.1213
ENSGALG00000010253	ZDHHC17	8.79052	8.74881	10.0362	11.5568	11.7228	11.7777	6.74326	7.01775	7.23731	5.35751	5.59298	3.80099	5.54463	6.28343	5.98985
ENSGALG00000000158	DMA	2.03369	1.86901	2.19479	3.11545	3.22529	2.4191	7.14011	4.65452	4.52575	4.47727	5.41609	4.64203	4.44886	3.45361	3.03551
ENSGALG00000005302	SASS6	21.6494	21.9835	24.7652	24.2903	23.2163	24.7436	16.7179	16.9241	16.6736	11.9743	13.0796	8.99677	15.5783	18.0237	19.5785
ENSGALG00000000156	BRD2	21.1945	21.6922	15.5407	20.7519	19.924	19.5964	11.0458	10.1323	9.71511	8.67601	8.9638	13.8416	7.31763	7.3634	7.68251
ENSGALG00000001682	FBXL20	3.71559	3.47512	4.77879	5.29911	5.7355	5.53945	10.2004	10.6931	10.4528	13.3649	17.2609	10.0926	17.1833	16.9469	16.5082
Gallus_gallus_newGene_3524	Gallus_gallus_newGene_3524	0.41122	0.762744	0.376161	0.632973	0.719168	0.260097	1.42661	1.54487	0.697911	1.32701	0.974983	0.652848	0.245364	0.406878	0
Gallus_gallus_newGene_3528	Gallus_gallus_newGene_3528	0	0	0.042189	0.066137	0.056329	0	0.243624	0.45415	0.505823	0	0.696295	0	0.348359	0	0
Gallus_gallus_newGene_6845	Gallus_gallus_newGene_6845	15.1053	13.7936	5.9759	10.4454	11.2554	10.9397	4.43372	4.14848	4.81614	4.92785	4.65569	8.87969	5.30385	4.91682	4.70483
ENSGALG00000037933	FSBP	1.91909	2.07595	1.94674	1.98658	1.63358	1.9085	4.82375	6.64213	5.56793	6.48523	7.31457	6.3507	5.02793	5.02165	5.2731
ENSGALG00000052319	ENSGALG00000052319	4.18346	3.02184	1.94456	2.10039	2.13169	1.95862	5.53285	3.95641	3.23892	4.19555	4.0456	14.1054	4.54973	3.72845	3.66298
ENSGALG00000005849	PPDPF	1.58927	2.4657	2.07538	2.52068	2.81061	2.38319	5.84086	4.69186	4.62056	5.47736	6.14465	4.50961	9.02125	5.70929	7.00755
ENSGALG00000005842	GDPD2	0	0	0.108948	0.020958	0.01197	0.042531	0.51388	0.604766	0.63088	1.17601	0.975	0.841844	0.777588	0.657244	0.574126
ENSGALG00000040896	FASN	84.2551	85.7473	65.9941	89.3478	88.4827	92.4449	57.217	54.6401	54.6294	54.1616	47.1984	69.0893	46.9482	48.8742	47.8433
ENSGALG00000040761	DRD4	0.395324	0.105127	0.405647	0.439604	0.300789	0.434191	0.758466	0.835015	0.845858	0.85672	0.721467	0.610114	1.09113	1.21878	1.06775
ENSGALG00000028880	FDPS	115.468	121.677	145.206	168.984	182.248	167.094	56.9957	50.9673	49.7989	24.8635	25.7685	18.7609	19.9688	18.4958	15.3061
ENSGALG00000041380	BF2	4.133	4.47584	5.64452	6.71224	7.37212	5.68946	12.0081	11.6248	10.793	11.885	16.11	11.0918	16.0486	16.2854	15.5941
ENSGALG00000001800	DUS3L	9.86955	9.84596	11.6037	11.1335	11.3029	11.4965	7.4939	7.75232	7.67214	5.03768	5.43324	4.53184	6.07856	6.35622	6.15072
ENSGALG00000012702	JARID2	1.87447	1.79348	1.72579	2.2828	2.36579	2.24154	3.60356	3.79866	3.6986	4.31005	4.85777	4.41127	5.48727	5.396	5.93405
ENSGALG00000025946	MOB3C	0.304714	0.307406	0.425687	0.312589	0.319995	0.137268	0.462147	0.858715	0.511608	0.966238	1.18727	0.917416	1.33726	1.60199	0.894362
ENSGALG00000025945	AVD	1.32141	1.00322	1.57603	1.16897	0.728374	1.24752	5.09517	3.9234	3.42688	39.5737	44.2413	22.3786	428.203	376.462	372.901
ENSGALG00000008976	ADAM22	1.61777	1.53775	1.82718	1.95994	1.80505	2.01745	2.9774	3.16667	3.05557	5.40242	5.10518	3.33528	4.69734	5.52919	5.45419
ENSGALG00000016581	TCEANC	5.34341	5.10669	5.7415	4.31854	3.83603	5.05327	8.11095	7.36554	6.52689	7.35434	7.04381	5.7663	4.49074	5.78585	5.4063
ENSGALG00000016584	ENSGALG00000016584	0.112105	0.165533	0.066512	0.207105	0.35661	0.142496	0.77352	0.945076	1.17177	1.94695	2.03833	1.49633	3.84546	3.78485	3.12476
ENSGALG00000014980	ENSGALG00000014980	0.586203	0.510185	0.672396	0.841824	0.733229	0.777034	1.32385	1.58346	1.40658	2.29839	2.15606	1.4128	2.67226	2.65935	2.51895
ENSGALG00000014674	CLSTN3	5.0365	4.83248	4.47756	5.702	5.02294	4.95649	10.1876	9.79252	11.1128	12.5583	13.0413	12.7037	11.2197	10.5833	10.8751
ENSGALG00000005535	TCOF1	28.607	27.4539	31.4615	28.7451	28.1452	27.8798	17.4491	18.9196	18.1286	11.1553	13.0994	10.3858	13.2745	14.3612	14.7239
ENSGALG00000000724	PM20D1	6.73189	6.77114	6.69731	6.96812	7.11725	7.76297	12.9956	13.1198	13.1476	16.7448	16.1879	15.0391	15.9115	15.2027	16.3827
ENSGALG00000011914	CENPM	9.20599	9.15988	10.3122	7.93371	7.68624	7.80335	4.68065	4.46685	4.46487	3.09106	2.86377	1.97174	3.06708	3.51693	3.04726
Gallus_gallus_newGene_4742	Gallus_gallus_newGene_4742	0.001745	0	0.39387	0.27547	0.439744	0.48405	0	0	0	0.288336	0	0.382496	0.151221	0.372596	0.47707
ENSGALG00000007979	CALML4	16.2326	15.624	17.5884	20.4724	18.3457	18.8362	32.1398	28.6176	31.2075	29.7969	35.0024	24.0891	27.5297	27.9667	28.1724
ENSGALG00000002615	DEF6	0.43656	0.613239	0.80725	0.498302	0.556114	0.55693	1.29061	1.13102	1.07424	1.45484	2.20489	0.903847	6.68976	6.63685	6.68804
ENSGALG00000043053	DAO	2.17561	2.18595	2.9303	2.8716	2.40109	2.6574	8.02119	6.35306	7.29275	6.81524	9.76724	7.89063	8.09563	9.12715	7.68237
ENSGALG00000004612	MTHFR	5.8854	5.95662	6.89444	7.46114	7.73789	6.85571	12.0747	12.1605	11.8856	14.736	16.0334	12.3797	15.0785	15.0675	15.0351
ENSGALG00000033683	PHOSPHO1	0.999027	0.968983	0.662045	1.37896	1.23474	1.02211	2.07063	1.85922	2.04121	2.80386	2.36572	3.30342	3.73773	4.08188	4.12716
ENSGALG00000026080	OMD	0.731297	0.827874	0.55085	0.718364	0.835475	0.877004	0.497459	0.537464	0.345738	0.302122	0.298123	0.301236	0.180597	0.158491	0.164328
ENSGALG00000033304	MYBL1	16.1424	16.1358	13.5514	12.469	12.1238	12.6541	7.86318	7.46514	7.99955	4.74794	5.04758	4.17457	2.8897	3.24311	3.33122
ENSGALG00000039022	PDE1B	1.23796	1.00613	0.781866	0.751949	0.92036	0.828454	2.13312	2.11216	1.94939	2.76307	2.58987	4.80389	3.17821	2.96196	3.0695
ENSGALG00000044404	FAM83D	31.2389	31.5586	34.0549	25.5426	22.5575	23.8614	16.4181	15.7454	16.0585	8.15097	8.82022	6.07206	8.43102	8.89487	8.79522
ENSGALG00000028204	GPX1	26.3977	20.1623	21.0909	25.3303	26.6095	20.9949	62.4678	53.1651	51.2145	51.2799	58.825	63.1073	66.6713	60.1094	64.3468
ENSGALG00000008753	FBXO48	3.92521	3.8445	5.3185	4.56409	5.29102	5.06379	9.2752	9.96753	9.02782	10.537	11.0038	7.08959	9.61094	9.15552	9.22951
ENSGALG00000013607	FBXO5	13.3638	12.4423	16.0772	13.3269	12.0698	13.7611	8.40649	8.22172	8.66046	4.17469	4.04567	3.30361	3.55244	3.68743	3.60923
ENSGALG00000010884	DDX24	14.4729	15.8966	17.299	16.7948	16.9619	17.2344	9.64142	9.83673	9.39266	4.95017	5.37067	3.80696	9.79834	10.9226	10.7892
ENSGALG00000027353	C10orf71	0.220105	0.278337	0.157794	0.279388	0.257232	0.276042	0.52148	0.859436	0.603197	0.636398	0.73613	0.772219	0.101332	0.0746	0.020288
ENSGALG00000046226	SCARB1	3.21273	2.92823	3.89749	4.56855	4.81236	5.21372	9.00509	9.5149	9.50042	12.3354	14.067	9.15694	15.4265	15.9821	16.0699
ENSGALG00000009875	HMGA2	20.8011	19.6352	15.8862	17.8237	17.1275	18.4734	12.6417	11.5804	12.3623	12.506	13.5212	17.9	10.7619	11.1657	12.1729
ENSGALG00000004893	ENSGALG00000004893	7.557	7.86932	8.55739	10.9493	10.5752	12.078	31.2101	28.7194	26.4233	30.2033	34.7035	23.9552	37.8713	33.608	30.2468
ENSGALG00000006942	PIK3IP1	6.39208	6.96983	9.25563	10.9661	11.3629	12.0654	20.6485	21.1759	21.6575	29.8327	35.4822	19.002	37.7407	40.2265	39.6044
ENSGALG00000005767	TRAF7	36.7572	35.1355	36.7448	44.1715	45.3205	42.2461	27.7402	26.4175	25.177	24.4971	22.6807	23.3318	31.2676	32.3772	29.846
ENSGALG00000005763	VILL	1.49743	1.77181	2.61313	1.58566	1.63407	1.55578	3.12374	3.47054	3.10228	4.20835	4.97851	3.11519	2.49629	2.69204	3.63577
Gallus_gallus_newGene_8622	Gallus_gallus_newGene_8622	0.781498	0.346441	1.45044	0.640837	0.14764	0.293608	1.25483	2.04522	0.921186	0.600128	0.438281	0.636353	0.795665	1.0876	1.84772
ENSGALG00000010721	GLIS1	1.39006	1.74792	1.65311	1.40009	1.32531	1.42417	4.42134	5.19254	4.72275	5.22328	5.50438	4.17805	2.39608	2.6031	2.66079
ENSGALG00000027822	LOC101747660	1.12926	0.996737	1.23894	0.884637	1.17535	1.00244	2.50873	1.88866	1.60522	1.34611	2.1676	1.02668	1.79025	1.26914	1.39586
ENSGALG00000013149	MOCOS	0.529329	0.608577	0.464872	0.669663	0.408392	0.445096	1.20741	1.02475	1.00869	0.935744	1.06613	0.751786	0.685982	0.625427	0.661143
ENSGALG00000015669	PTBP3	5.14764	5.38444	6.28527	5.57197	5.00646	4.93257	9.31179	10.6587	9.10907	11.3468	10.9224	10.7504	8.17555	8.34586	9.20442
ENSGALG00000015660	SNX30	27.4498	27.9665	32.6566	34.2397	32.2482	37.5822	63.2875	63.3389	68.0677	70.7812	80.0168	56.5086	56.0786	52.2937	56.997
ENSGALG00000015666	TNIP2	1.62919	1.45809	1.47649	1.70023	1.51528	1.72152	2.69935	2.50088	3.07402	3.81067	4.28857	3.38413	5.68549	5.55073	5.83169
ENSGALG00000014203	PARVG	1.29948	1.15307	1.2564	0.889401	0.893124	0.886842	1.27075	1.77984	1.64921	1.37244	1.34422	1.45722	0.451853	0.479339	0.714523
ENSGALG00000014206	GABRA2	6.57707	6.97544	6.03977	8.76848	8.13428	7.61663	4.90608	5.01043	4.0596	3.63868	3.43708	3.78916	2.14593	2.3578	2.40884
ENSGALG00000001604	GLB1L2	1.5959	1.1818	1.05123	2.26494	2.51414	1.31878	1.01311	1.10236	0.938986	0.500306	0.338819	0.380332	0.567016	0.369645	0.373994
ENSGALG00000009291	EPHX1	9.70132	9.07225	10.3103	9.91421	9.38833	11.0503	16.6944	16.2484	16.4843	17.1663	20.3179	14.7587	14.9722	15.3865	15.6874
ENSGALG00000015203	ENSGALG00000015203	0.422422	0.67893	0.406673	0.45752	0.724525	0.819032	1.44186	1.37098	1.12644	1.60247	1.58575	1.51658	1.43748	1.23117	0.784247
ENSGALG00000040109	LARP1	46.0332	44.2769	30.4254	34.6324	35.5541	33.9078	28.0413	21.3782	21.241	19.5432	17.1799	28.6456	23.0152	23.4897	24.376
ENSGALG00000011426	RNASET2	0.257257	0.332466	0.285608	0.378929	0.44903	0.330428	1.05008	0.739477	0.67049	0.885574	1.01461	0.619226	0.706915	0.748156	0.740806
ENSGALG00000044480	IL13RA1	5.46835	4.64838	6.82781	5.41843	4.75358	4.86708	13.4321	15.55	14.6615	17.012	19.2864	13.431	10.4095	10.5365	11.0684
ENSGALG00000044485	F2RL3	0.572227	0.984899	0.942393	1.03332	0.768184	1.19978	2.14131	2.94338	2.46903	2.76773	2.9914	2.9868	2.648	2.45634	2.99416
ENSGALG00000007886	ENSGALG00000007886	3.53923	3.56512	4.40192	3.09157	3.63317	3.09614	8.18951	8.26233	8.09666	10.3057	10.8532	8.4566	9.61504	10.9323	10.2856
ENSGALG00000050887	LOC107050029	0.893344	0.952459	1.09073	0.875238	0.974119	0.779466	3.31268	2.59459	2.70046	4.32892	4.72461	4.02847	4.39562	3.90016	3.94325
ENSGALG00000023172	LOC430303	0.079539	0.044145	0.063587	0.049276	0.043257	0.083303	0.152428	0.135724	0.239913	0.24139	0.20595	0.222366	0.208671	0.276389	0.366541
ENSGALG00000000059	TUBB3	1.31161	1.02176	0.844111	1.17168	1.43158	1.20165	2.77296	2.36203	1.67628	1.91452	2.46274	2.36554	0.893652	0.90633	0.743644
ENSGALG00000008265	PDCD11	22.3684	23.8702	27.0211	24.0224	23.6221	25.0249	15.5745	15.4671	16.5159	10.0734	10.9577	8.07736	10.8493	10.8336	10.8318
ENSGALG00000031841	SLX4	9.28909	9.96861	10.3876	10.6998	9.81667	9.90603	6.93632	6.4204	7.03662	5.1155	5.15115	3.5446	4.39734	4.35672	4.88105
ENSGALG00000008193	RELN	0.082531	0.117637	0.108267	0.132101	0.128517	0.159913	0.083991	0.10143	0.05375	0.046299	0.069957	0.056908	0.00532	0.014588	0.029758
ENSGALG00000011623	ADAMTS3	3.01686	3.04851	3.22984	2.94693	2.89438	2.91855	1.6163	1.69867	1.51228	1.37082	1.25462	1.38067	1.24965	1.59421	1.48736
ENSGALG00000011626	COX18	4.64721	4.64675	4.44034	4.77167	4.59273	4.09531	2.72429	3.14207	3.10649	2.49407	2.31638	1.79432	2.48638	2.9834	2.80269
Gallus_gallus_newGene_2795	Gallus_gallus_newGene_2795	0.669785	1.28921	0.959657	0.949158	1.15646	1.04001	1.40289	1.36691	1.33716	1.08605	1.75796	1.36082	1.09119	1.10285	1.47063
ENSGALG00000001014	ARPC5L	8.29545	9.1002	9.04204	7.00967	7.02939	7.09947	4.59052	4.38459	4.98044	3.23634	3.17829	2.70902	4.65562	4.1447	4.02145
ENSGALG00000036017	NCOA2	2.60263	2.40554	2.24957	2.19679	2.41487	2.5448	4.3265	4.3628	4.26764	5.15047	5.17209	6.16219	4.64903	4.35679	4.87906
Gallus_gallus_newGene_6964	Gallus_gallus_newGene_6964	0.254128	0.234729	0.405537	0.337206	0.202602	0.269035	0.659974	0.59501	0.659663	1.0565	1.26836	0.8105	0.397689	0.302547	0.307445
ENSGALG00000003560	SLC6A2	0.413562	0.389325	0.337968	0.296095	0.323478	0.315045	0.168565	0.183069	0.189313	0.363843	0.226628	0.272333	0.262142	0.299993	0.39361
ENSGALG00000005074	FAM102A	7.25649	8.67438	8.87877	9.31817	9.10294	9.221	16.753	17.5261	17.4956	20.3935	21.0345	17.8289	30.6463	35.2481	36.946
ENSGALG00000005071	MPP1	7.46751	6.95125	8.04559	6.07861	6.23909	5.65656	9.56078	10.9317	10.172	11.398	12.6633	12.7025	7.67551	7.50937	9.83588
ENSGALG00000006520	MYH11	3.73955	3.62253	3.1772	4.4656	4.06797	4.57616	22.6029	25.6764	26.6785	38.9738	40.7818	28.8934	25.9076	25.2234	25.2569
ENSGALG00000006525	NCAPG2	22.0342	23.655	26.0614	20.1665	19.9682	19.4644	13.2604	13.4092	13.1691	7.19328	7.46513	5.12976	5.49689	5.78949	5.72298
ENSGALG00000013064	NSUN2	14.5911	15.5765	16.959	15.1111	14.0522	14.8372	9.0662	8.45889	9.15151	5.56624	5.53733	4.0997	5.51606	5.93207	5.36534
ENSGALG00000002312	TMEM132E	0.142622	0.197777	0.243732	0.165074	0.171986	0.123932	0.402023	0.561245	0.383426	0.586363	0.447762	0.483334	0.176167	0.137892	0.188684
ENSGALG00000003045	E2F1	10.5256	10.522	12.3469	10.0136	10.2405	8.91935	6.45737	6.24769	5.98123	2.87423	3.77276	2.61073	2.75377	2.61168	2.42564
ENSGALG00000012470	LYPD6	0.465744	0.726701	0.859874	0.934189	0.980647	0.69354	3.53434	3.48265	3.01329	3.97933	3.57572	2.8412	0.536701	1.03384	0.578413
Gallus_gallus_newGene_528	Gallus_gallus_newGene_528	2.84024	2.96922	2.1957	2.34548	3.7467	2.71713	1.29978	0.761628	1.62955	0.634101	1.22725	0.734849	1.60216	1.58183	1.57373
Gallus_gallus_newGene_4104	Gallus_gallus_newGene_4104	1.3634	1.27285	0.835725	0.650206	0.658662	0.670253	1.45198	1.08614	1.34576	1.6249	1.27636	2.42553	1.43564	1.21733	1.49025
ENSGALG00000002551	CFAP70	0.244718	0.27272	0.231882	0.245406	0.202742	0.251807	0.723241	0.632358	0.54778	0.70514	0.646911	0.824091	0.557207	0.633427	0.631233
ENSGALG00000039349	DISC1	0.820759	1.09248	1.19224	1.02668	1.07462	0.982268	1.82572	2.33194	2.19928	2.58733	2.63309	2.25759	1.47127	1.84495	1.54641
ENSGALG00000020078	H3F3C	44.1565	43.1482	39.4648	35.5968	36.3899	35.816	60.351	56.8623	57.0366	73.6192	72.3228	91.2377	76.78	71.4241	78.1133
ENSGALG00000006437	NOM1	10.5584	11.0325	12.3711	11.291	11.0128	11.0082	6.02712	5.38467	6.16691	3.86164	3.79227	2.83565	4.28867	4.52358	4.99285
ENSGALG00000017169	ELMOD1	0.621393	0.569248	0.795138	0.508113	0.494505	0.551996	1.22582	1.1914	0.78791	0.663471	1.01557	0.776146	0.434092	0.350179	0.47278
ENSGALG00000027096	LGALSL	2.30689	2.12223	1.93904	1.77404	1.50241	1.35683	3.01542	2.90337	2.75373	3.63518	3.48189	5.10713	2.5528	2.58939	2.7898
ENSGALG00000045478	EXOC3L	0.107506	0.121978	0.176894	0.254283	0.141638	0.124929	0.567983	0.660448	0.572658	1.63553	1.76559	1.2912	2.16959	1.92356	1.50369
ENSGALG00000028810	CHCHD10	10.3919	9.14501	11.3036	13.9819	14.4764	15.2154	9.11831	9.40573	9.431	8.16279	7.08458	5.2646	9.19027	9.18734	9.64486
ENSGALG00000005401	WNT9A	3.90916	3.08093	2.81835	4.73839	5.45375	5.06261	14.0347	12.6254	10.9021	13.0823	13.3423	12.7791	6.07244	6.11174	6.41331
ENSGALG00000005408	BCO1	0.022218	0.015461	0.028338	0.135396	0.181793	0.118291	1.90676	2.04296	2.2687	2.65101	3.09051	2.22402	0.752429	0.580013	0.848452
ENSGALG00000017204	SESN3	5.82983	5.53241	5.38985	6.27577	5.08074	5.45889	30.1038	29.704	30.6476	47.3636	36.5773	45.9773	14.4875	11.499	13.7693
ENSGALG00000041471	TUBB	129.988	105.8	18.773	27.3136	32.1775	25.4503	21.2383	15.8257	14.6152	19.8927	9.18247	111.533	9.73059	8.83192	10.3276
ENSGALG00000009392	TLR5	0.205513	0.186515	0.15955	0.156798	0.106333	0.126788	0.487186	0.542639	0.338366	0.595719	0.573832	0.723491	0.402588	0.493024	0.47268
ENSGALG00000004722	BGN	0.928815	0.783007	0.55704	0.761003	0.710561	0.89041	1.08155	1.46018	1.48393	1.42752	1.93055	1.04183	0.943144	0.788514	0.879027
Gallus_gallus_newGene_7337	Gallus_gallus_newGene_7337	2.80565	3.07106	2.15587	2.61546	2.48722	2.38307	1.78346	1.5984	1.677	1.78214	1.68052	3.37469	3.02667	3.63884	2.91371
Gallus_gallus_newGene_6068	Gallus_gallus_newGene_6068	68.0507	65.2244	90.0709	63.8403	55.2905	58.3133	96.6254	99.5425	95.2731	126.744	126.045	68.8251	143.713	135.718	135.619
ENSGALG00000041331	RRP12	15.6201	15.0801	15.3839	13.4319	14.8548	13.0932	8.0806	8.36806	8.2562	4.35632	4.89239	4.08773	3.75718	4.02638	4.20676
ENSGALG00000042452	DPP4	0.620353	0.524331	0.655528	0.567553	0.587267	0.784846	1.12598	1.17498	1.20313	1.21013	1.3588	1.30673	0.503747	0.351953	0.617945
ENSGALG00000015056	LAMA3	3.60718	3.34788	3.21489	2.58621	2.77266	2.69708	1.87122	1.75632	1.91979	1.80112	1.79696	2.02203	1.98557	1.84767	1.83139
ENSGALG00000009538	RDH11	52.7922	53.4532	59.823	83.0336	78.0487	84.6071	30.2543	27.4745	29.0907	14.3979	15.4282	12.6333	11.446	10.6404	10.1532
ENSGALG00000016937	DIAPH3	28.3753	26.2004	25.4368	19.5602	19.8507	19.9308	12.3422	12.6715	13.0829	7.10848	7.27122	7.10102	6.64953	6.57836	7.43144
ENSGALG00000046687	LOC107050775	0.259166	0.404825	0.215986	0.280425	0.363807	0.32078	0.799602	0.856009	0.704211	1.27775	1.84195	0.864579	2.22247	1.92249	2.04541
ENSGALG00000001000	HSPA5	249.48	265.018	346.436	450.409	435.352	438.888	303.716	309.528	312.045	263.783	283.474	179.972	385.222	442.85	440.929
ENSGALG00000039583	MITF	5.8998	5.91443	6.88809	6.14949	6.924	6.71103	10.5999	11.8612	11.8776	14.3874	15.3395	13.6235	23.3338	22.4887	21.9205
ENSGALG00000026038	ERI2	1.23898	1.6642	1.59032	2.1129	1.84153	1.97103	1.06322	1.4242	1.17525	0.806792	0.768891	0.538279	0.842241	0.903567	1.10737
ENSGALG00000027633	RASSF9	12.908	13.6596	15.1566	21.5173	18.8437	20.4982	13.0882	13.3613	13.4837	14.0896	14.1486	9.30854	13.2253	13.7728	15.0834
ENSGALG00000012211	PDLIM5	138.408	143.109	145.165	193.984	186.657	191.357	131.732	129.738	126.094	100.858	102.633	83.0417	108.218	114.553	115.56
ENSGALG00000012219	UNC5C	2.80449	2.33552	1.6829	1.61019	1.54174	1.56152	0.606615	0.692522	0.611493	0.217848	0.245554	0.563852	0.081709	0.116792	0.109829
ENSGALG00000008094	HSPD1	188.342	201.855	261.772	258.426	251.717	261.024	152.094	160.762	159.492	97.7005	103.747	61.6816	108.558	120.103	122.609
ENSGALG00000011894	CYP2D6	0.36499	0.442776	0.320117	0.469685	0.38315	0.297959	0.822826	0.790337	0.923808	1.07599	1.22025	0.962178	1.27463	1.70728	1.39853
ENSGALG00000036117	FAM46B	5.65644	5.18204	6.21729	5.91666	5.53306	5.67459	4.02455	3.82204	3.00628	1.74444	1.92347	1.52944	1.95571	2.06485	1.6649
ENSGALG00000052154	LOC101747338	5.13044	5.17016	6.1605	5.31758	5.2222	4.76632	8.40551	8.44571	7.88354	8.15774	9.01334	6.95693	9.04423	9.66953	8.53752
ENSGALG00000001933	CORO2A	0.297677	0.416752	0.395763	0.410859	0.392927	0.393266	0.89845	0.693587	0.938024	1.02441	0.919123	0.587594	1.59625	1.32739	1.24828
ENSGALG00000041854	FAM184B	0.888612	0.96461	1.11677	1.32238	1.28146	1.68436	0.711132	0.964949	0.929909	0.983176	0.889648	0.665136	1.03606	0.945113	1.20784
ENSGALG00000010537	CDKN2C	5.61991	5.89705	6.20517	5.25535	5.22537	4.85119	8.96119	9.17661	8.16458	10.5043	9.09243	8.37224	9.1665	9.01638	8.90039
ENSGALG00000021301	TRIM105	3.2931	3.48855	3.63806	4.91771	5.3925	4.74575	10.5831	10.7491	10.528	12.0922	13.8471	9.5472	11.3225	12.4456	12.9399
ENSGALG00000049882	SMPDL3A	6.12221	5.90315	7.22672	8.65862	7.99666	8.94407	14.5194	15.3967	15.6045	19.409	21.3052	14.8607	20.012	22.1155	21.3191
ENSGALG00000035182	CMKLR1	0.419755	0.487636	0.678541	0.588337	0.476884	0.434612	3.96668	3.84758	4.04937	6.83324	7.19765	5.99048	3.11834	2.1404	2.11548
ENSGALG00000026658	LACTBL1	0.250993	0.194748	0.242642	0.345577	0.426651	0.324228	0.101586	0.185689	0.127874	0.151145	0.11717	0.097197	0.342876	0.319646	0.213393
Gallus_gallus_newGene_4910	Gallus_gallus_newGene_4910	0.179869	0.179738	0.129643	0.369647	0.138385	0.214433	0.997108	0.704509	0.696248	1.36165	1.1971	1.48572	1.05759	1.10384	0.891833
ENSGALG00000015167	PRUNE2	7.6469	7.63169	8.14593	8.45278	8.14866	8.55858	18.2191	18.9333	19.9968	20.5385	19.3165	15.7567	10.7135	10.0687	9.74289
Gallus_gallus_newGene_5187	Gallus_gallus_newGene_5187	1.3862	1.5278	1.29594	1.08441	1.18678	1.19375	2.1495	2.6186	2.37096	3.8707	3.35286	2.735	1.84602	2.0692	1.97835
ENSGALG00000008686	TRDMT1	6.37267	7.32001	7.94444	6.91127	6.71196	7.35597	11.5234	12.389	11.747	15.3433	15.1626	11.8892	19.3307	19.1162	18.2393
ENSGALG00000005330	SNCAIP	0.991658	0.749216	1.14376	1.15854	0.903158	1.10238	2.23191	2.42135	2.44266	2.80994	2.71906	2.05704	1.42788	1.31079	1.43439
ENSGALG00000050288	DCP1B	4.14475	3.88174	4.96902	6.17502	6.22059	6.46121	9.43154	10.2149	10.5931	10.0279	10.9028	8.50554	10.4062	9.82346	10.3927
ENSGALG00000005489	DDX52	10.9764	12.0139	12.8128	11.0523	11.1592	10.2601	7.09866	7.90245	7.68683	5.1953	5.99434	4.34945	5.89289	5.82733	5.93581
ENSGALG00000009154	IDS	2.86895	3.17423	4.11722	3.77411	3.86229	4.04523	6.47294	6.23168	6.51862	7.10875	7.04767	6.24372	7.81079	8.64124	7.76013
ENSGALG00000043219	HOXB3	2.09494	1.83056	2.64119	3.29503	3.7139	3.74989	2.20982	2.57828	2.01233	1.59957	2.06945	2.05571	2.17031	2.23924	2.34895
ENSGALG00000048048	MUC4	0.260923	0.265969	0.193578	0.231976	0.235557	0.250399	0.157114	0.155657	0.141621	0.147296	0.127665	0.1005	0.069375	0.073407	0.073887
ENSGALG00000052348	ENSGALG00000052348	2.29285	1.54542	1.37485	1.3866	1.72445	1.38359	5.07489	2.77663	2.63331	2.72161	2.88695	6.36167	3.54192	3.8385	3.15903
ENSGALG00000005814	MYORG	0.540522	0.374763	0.563673	0.691878	0.769244	0.728933	1.46902	1.593	1.53971	1.6393	1.89537	1.51579	1.44819	0.958015	1.11626
ENSGALG00000033144	COLEC10	55.1768	56.6541	71.4273	56.9931	54.2034	58.472	35.8359	34.748	36.0821	23.844	26.2338	15.4042	23.7097	24.2168	23.5043
ENSGALG00000041955	LRRC56	0.560683	0.698662	0.770151	0.396717	0.619008	0.602592	1.4094	1.2492	1.36245	1.95523	1.63519	2.15614	0.848152	1.17728	1.18577
Gallus_gallus_newGene_3503	Gallus_gallus_newGene_3503	10.3486	38.1696	9.62826	34.6763	35.4352	8.46702	8.63796	13.0445	10.3183	53.411	8.91474	11.2593	7.79132	8.75115	8.117
ENSGALG00000039212	NDUFA13	23.3473	15.933	15.9232	18.0988	23.0942	14.2217	55.6523	36.0801	32.0367	19.9077	27.7549	32.4419	28.4944	20.4148	23.9253
ENSGALG00000039216	COL6A2	278.183	282.458	363.271	325.931	325.925	327.651	503.424	529.964	534.928	577.007	640.383	368.752	639.697	647.176	623.777
ENSGALG00000047000	ENSGALG00000047000	3.53837	3.35012	4.35572	3.57141	3.44403	2.95716	5.7633	5.75554	5.35332	6.88111	6.97421	5.98814	6.30637	7.20414	7.15199
ENSGALG00000016602	ARHGAP6	0.312573	0.186149	0.268083	0.168564	0.167168	0.115492	0.43957	0.53095	0.470815	0.700589	0.943228	1.45542	1.1552	1.2169	1.20802
ENSGALG00000016607	CLCN4	6.10102	5.95331	6.9537	7.33227	7.83966	8.46658	12.3015	12.2088	13.2554	13.284	13.21	11.2436	10.9517	11.5587	11.0954
ENSGALG00000016609	CENPO	8.32887	8.75843	10.4198	8.06624	8.38706	8.58816	4.56311	4.06123	3.95569	2.30646	2.54081	1.66444	1.04507	1.52377	1.69252
ENSGALG00000014603	C1S	17.1601	18.6585	22.3524	21.5448	20.4793	22.2984	56.557	58.6576	58.15	63.4996	67.4893	45.5192	81.136	79.1763	77.9248
ENSGALG00000029485	LOC771545	1.50386	1.16357	2.01725	1.68342	1.85998	1.78534	5.26441	4.96659	4.68007	6.56742	7.91995	4.43201	12.7028	12.6117	13.817
ENSGALG00000010384	CLRN1	2.25725	1.95209	2.15225	2.96399	2.36204	2.39084	1.27173	2.03132	1.3708	2.42515	2.13573	1.62138	2.8682	3.87306	3.2485
ENSGALG00000005699	NLK	13.3411	12.7198	11.8367	12.3948	12.6729	14.0731	8.30452	9.15267	8.75072	7.6624	7.07969	10.2299	5.59276	5.60464	5.69141
ENSGALG00000006346	CXCL14	66.6177	67.7457	90.5866	113.367	110.512	114.347	204.808	213.907	198.248	208.679	233.897	135.829	261.177	269.594	274.799
ENSGALG00000012452	MIS18BP1	18.9662	19.9425	22.0411	20.3819	19.7867	21.1946	13.4915	13.9263	14.3904	9.86856	10.5839	6.8979	7.26675	7.44463	7.54675
ENSGALG00000042375	LOC101748706	0.883932	0.835278	0.768468	0.764358	0.888327	0.760152	0.507491	0.482987	0.456766	0.189508	0.146321	0.213898	0.159117	0.140048	0.160108
ENSGALG00000032506	GEM	52.7283	54.5777	64.7667	47.5653	45.7414	45.7372	88.1314	91.2974	86.4073	120.638	125.751	93.1996	198.319	205.855	193.809
ENSGALG00000038904	ARL6IP5	53.2118	55.8272	64.7894	57.1943	55.7272	57.5105	98.8175	100.655	101.654	131.858	135.779	101.175	151.437	157.839	142.532
ENSGALG00000042030	P4HA3	9.40634	8.19719	10.7089	10.6179	11.3524	10.8706	35.1501	33.4665	31.1118	44.4446	54.0156	37.9101	69.7417	67.7141	59.2198
ENSGALG00000015712	SLBP	10.3111	11.7589	11.2852	10.2769	8.73154	9.37259	6.00123	5.92057	5.38629	2.46046	2.28092	1.65654	0.85403	1.03475	0.904674
ENSGALG00000012293	C22orf23	0.730658	0.862508	1.23015	1.19586	1.44638	1.44324	2.68587	2.12657	2.30076	2.61255	2.45612	1.65406	1.52811	1.65045	1.37197
ENSGALG00000016102	CYP26B1	0.315903	0.410828	0.397921	0.512236	0.424331	0.480426	1.06827	1.24979	1.31978	1.72553	1.92352	2.39506	3.43084	3.5481	3.79836
ENSGALG00000040969	PTP4A3	16.9023	16.4254	18.8117	16.3211	15.8012	16.9157	8.91032	10.1653	11.2443	7.21379	9.04394	5.96978	9.58986	8.91222	9.7333
ENSGALG00000003860	MID2	2.60365	2.5015	1.91482	2.02981	2.57647	1.86881	3.61636	3.80365	3.49137	4.13887	4.71024	7.21085	5.14979	4.58186	4.78968
ENSGALG00000051796	ANKRD31	0.12782	0.142823	0.129632	0.171626	0.292957	0.204261	0.475072	0.508074	0.64899	0.4197	0.365317	0.377328	0.334911	0.357957	0.3496
ENSGALG00000029383	SLC25A11	7.45682	7.07497	9.07143	9.23477	9.5944	8.61758	15.2708	16.0127	14.0443	14.0809	19.2003	11.3703	19.257	16.2826	16.7503
ENSGALG00000052842	ANKRD11	19.5774	20.4811	10.7229	13.1805	13.6858	13.145	8.19162	8.80881	8.23542	8.93006	6.87287	18.5983	8.36439	8.36054	9.92137
ENSGALG00000011220	SLC25A29	0.965557	0.839879	0.996373	0.933639	0.992203	0.882063	2.889	3.16486	2.91593	5.93802	6.09551	5.21336	10.1425	9.71399	9.64419
ENSGALG00000006992	MMP9	0.558693	0.579074	0.518574	0.647792	0.663359	0.686855	1.86188	1.56291	1.62859	2.80221	2.93482	2.19149	3.89236	4.32895	3.97081
ENSGALG00000036310	ENSGALG00000036310	10.3771	10.7517	14.0297	10.8457	11.5106	11.8099	28.2723	26.5911	26.6072	36.7359	41.8896	29.6483	54.2045	46.267	46.9954
ENSGALG00000035031	HEY1	8.48777	7.79059	10.8778	9.33832	9.63835	8.99322	18.4184	18.494	17.2009	16.7493	20.5872	10.4881	23.8993	23.537	25.3278
ENSGALG00000014182	ADORA2B	2.54015	1.86464	2.02217	2.92215	2.28122	3.06743	1.392	1.26183	0.963718	3.11144	2.92211	3.30475	16.1906	17.2723	18.1495
ENSGALG00000033063	GINS2	36.0591	33.4092	39.9991	31.6587	30.5945	28.7468	18.5636	19.5033	17.4989	7.33858	6.80721	4.67323	1.53782	1.21887	1.92285
ENSGALG00000033068	TLR21	0.230018	0.32596	0.44011	0.449867	0.284517	0.533742	0.889941	1.38183	0.660593	0.677671	1.27122	1.10323	1.37807	1.09898	1.35834
ENSGALG00000051644	ENSGALG00000051644	4.34953	3.98984	4.48431	5.82454	5.95886	4.84652	3.73436	3.54257	3.32643	3.59412	3.89941	3.77405	3.7798	3.64642	3.7046
ENSGALG00000004436	CYP3A4	0.135822	0.137397	0.226503	0.131407	0.070176	0.04676	0.600322	0.578305	0.543678	1.26705	1.55763	1.05139	2.81847	3.28545	3.00091
ENSGALG00000012823	TRIM24	7.99935	7.74846	8.14342	9.59239	9.69743	9.58505	5.22082	5.73621	5.03147	4.03309	4.57736	3.69467	6.96451	6.84338	6.74006
ENSGALG00000019768	ACSF2	0.402778	0.183957	0.225482	0.158598	0.175868	0.303109	0.544966	0.47935	0.569659	0.805839	0.725245	0.695942	0.779183	0.645738	0.698006
Gallus_gallus_newGene_1132	Gallus_gallus_newGene_1132	0.633737	0.750858	0.657986	1.00066	0.922393	0.850595	1.42637	2.00007	1.5091	2.53737	2.75603	2.07664	1.23031	0.932299	1.28228
ENSGALG00000014258	ENSGALG00000014258	1.5048	1.27229	0.970277	2.00652	1.51689	1.76969	0.447231	0.63626	0.510981	0.136817	0.398847	0.179351	0	0.084027	0.119755
Gallus_gallus_newGene_3397	Gallus_gallus_newGene_3397	0.317756	0.33525	0.273291	0.277301	0.240696	0.321797	0.789986	0.895868	0.897761	1.22394	1.54066	1.31302	0.978835	0.788202	1.01517
ENSGALG00000016803	ST6GAL2	8.78496	8.17629	8.362	8.63372	8.10688	8.40146	4.91572	4.77627	5.08304	3.22339	3.21193	2.48996	1.68587	1.91994	1.77371
ENSGALG00000039571	PRPH	3.57091	2.97365	5.39372	2.98846	2.8749	2.76378	7.21774	6.20281	6.84925	8.01802	8.43993	7.27157	8.06405	7.10525	7.39856
ENSGALG00000004144	DDX21	38.4548	38.9819	48.3223	38.4186	40.0029	38.0209	25.1367	25.4678	24.0162	15.4383	13.8138	13.1848	18.262	18.7533	17.7208
ENSGALG00000029175	EFNB2	2.14333	2.14945	2.09143	1.68452	1.28912	1.94868	0.730976	0.877175	1.12051	0.487178	0.441805	0.673378	0.651487	0.525379	0.419373
ENSGALG00000011543	SDAD1	26.2843	28.0643	33.2766	28.6229	27.9576	28.2489	18.9102	18.3097	18.859	10.4097	12.0191	7.58863	11.6513	13.2968	12.5383
ENSGALG00000011419	DUSP4	10.5775	10.4159	11.7645	8.84254	7.78145	7.76885	3.90945	4.18391	3.55376	3.41977	4.30204	2.22	7.58304	8.03545	7.96645
ENSGALG00000034992	ENSGALG00000034992	6.41515	5.97159	5.84028	4.94318	4.68509	4.82514	2.89532	3.04026	3.21096	2.37377	2.72626	2.60005	4.15826	4.75038	4.45817
ENSGALG00000002486	RNF123	5.11299	5.11626	4.76031	5.58521	5.70474	5.57154	4.11692	3.98841	3.64474	4.30448	4.06899	4.76345	2.95179	2.76108	2.36096
ENSGALG00000003282	STAT5A	27.3555	25.9924	28.8115	19.1726	20.7613	19.3511	50.8552	47.6557	44.9631	51.0722	55.0143	49.4213	58.6436	52.3337	49.64
ENSGALG00000011281	SGO1	11.7039	11.8135	13.4875	11.7	9.86981	11.4762	6.67805	6.5579	7.44207	3.17773	3.63055	2.36126	3.39057	4.13396	3.80429
ENSGALG00000006723	IDI2	129.924	135.953	156.733	227.03	214.954	217.346	79.7168	68.0584	72.5165	47.2742	45.9933	35.8279	49.1185	52.2337	50.8042
ENSGALG00000023122	SULT1B	0.125543	0.186487	0.361022	0.798533	0.927868	0.667711	1.81879	1.85479	2.27053	2.91656	4.04878	2.88622	9.87609	11.9343	10.6723
ENSGALG00000001117	PFKFB2	1.36197	1.40758	1.83481	2.13788	2.10273	2.17846	1.24069	1.36632	1.46037	1.08566	0.973101	1.03982	0.963074	0.847773	0.632667
ENSGALG00000015089	GAP43	4.54105	4.73343	5.20387	4.07496	4.82456	4.25276	8.27006	8.20049	8.80541	9.30261	10.7378	6.85856	11.7016	10.9529	10.5223
ENSGALG00000014935	GREB1L	2.01362	1.854	1.97396	2.0521	2.18212	2.20656	3.82349	4.236	4.17196	5.03626	4.84721	4.28123	2.8157	2.65723	2.53859
ENSGALG00000008256	BLM	6.73663	6.70144	6.65817	5.69424	6.04298	6.27492	3.88703	3.75531	3.67888	2.05449	2.1478	2.20006	1.51006	1.74269	1.69122
Gallus_gallus_newGene_8357	Gallus_gallus_newGene_8357	2.72454	3.12487	4.12373	2.535	3.3622	3.44856	2.10691	1.68461	1.93503	1.27053	2.04391	1.024	3.69245	3.27518	1.95006
ENSGALG00000051415	TM2D1	9.61957	10.218	12.475	12.2314	11.626	11.8367	22.3352	23.5435	23.2957	24.8615	28.1587	18.708	26.5809	26.879	27.1503
ENSGALG00000055069	ENSGALG00000055069	10.9586	11.2891	10.4398	9.24665	9.22248	8.12021	5.16257	4.73827	4.44512	2.94918	2.82329	3.62034	2.34366	2.17719	2.13925
ENSGALG00000009619	GPR176	2.6945	3.38474	2.59761	3.21604	2.91565	2.79403	1.63673	2.04803	1.71087	1.52125	1.70382	1.82972	1.29728	1.5276	1.02145
ENSGALG00000037336	PRTG	0.251924	0.246122	0.232667	0.409798	0.345611	0.393372	0.14903	0.138416	0.17734	0.10287	0.119379	0.130864	0.024699	0.033458	0.020561
ENSGALG00000006038	TGFBR3	3.54514	3.98455	4.44386	3.64074	3.09916	3.1418	5.66906	6.7969	6.45702	11.797	12.925	9.68044	16.527	15.8085	15.9865
Gallus_gallus_newGene_2477	Gallus_gallus_newGene_2477	1.81117	1.38858	0.992179	1.41327	1.50929	1.04185	0.428394	0.968149	0.78522	1.4469	1.40813	1.18638	0.348587	0.593	1.29968
Gallus_gallus_newGene_2476	Gallus_gallus_newGene_2476	16.032	16.96	15.9968	16.0197	17.2028	16.2287	9.25429	9.56914	12.9172	5.74223	5.11289	6.51419	4.04616	5.67378	5.77733
ENSGALG00000036069	TCIRG1	5.76495	4.76657	3.09364	5.31708	5.05679	4.58465	2.86288	2.7807	2.32431	3.12805	2.76523	6.71182	3.54233	2.83643	3.18895
ENSGALG00000046098	UBE2L6	0.644426	0.376381	0.690974	1.08406	0.983758	0.810384	3.56289	2.32791	2.34675	2.46998	1.8856	3.05049	2.0648	1.75283	2.11698
ENSGALG00000007070	ENSGALG00000007070	0.234626	0.280589	0.24227	0.480541	0.374631	0.372793	0.735148	0.719843	0.650408	1.07515	0.823992	0.705544	0.726355	0.493865	0.747205
ENSGALG00000007078	ENTPD1	4.01311	2.96923	3.76608	2.75334	2.4815	2.5853	7.57491	7.31556	7.206	10.7666	11.337	8.91326	9.03722	9.90841	8.92582
ENSGALG00000047320	MFAP5	43.5454	44.8754	46.0388	48.3003	52.1594	48.8071	116.742	118.106	114.715	127.326	139.088	126.644	112.264	107.542	113.934
ENSGALG00000041078	MID1IP1	0.90935	0.96132	1.08081	1.5994	1.55446	1.2108	4.15535	2.97068	2.25562	2.74153	3.1308	3.62038	2.95262	2.49002	2.72222
ENSGALG00000012163	BDNF	7.01621	7.61322	6.81952	11.9788	11.1192	11.6248	5.71559	5.88313	5.19323	3.99754	3.70949	3.29957	4.5115	5.0291	3.95057
ENSGALG00000002363	HSPA9	82.8919	85.8141	89.3437	111.61	102.63	109.13	61.9075	60.4602	62.8137	46.7432	43.4333	33.5943	73.4638	81.3308	83.5658
ENSGALG00000009052	LBH	224.654	227.712	265.631	253.385	251.786	250.777	147.641	144.585	140.073	124.538	126.275	96.0557	238.798	248.169	228.657
ENSGALG00000053371	ENSGALG00000053371	2.67287	2.74342	1.44752	2.6661	2.18811	2.59461	4.53411	4.55914	4.75307	6.0605	5.28082	10.566	4.16514	4.35617	4.20792
ENSGALG00000008867	COMMD5	19.2006	20.3206	24.4776	18.8097	18.1817	18.9654	30.3436	30.4077	31.0735	31.6774	34.0793	27.6981	27.4823	27.4896	28.4082
ENSGALG00000029301	BMP2	7.59859	7.14524	7.45203	9.97178	10.1089	9.61137	3.82101	3.04896	3.11001	1.53678	1.42818	1.27986	0.880689	0.701114	0.895372
ENSGALG00000012401	GPR137C	0.845967	1.00984	0.882519	1.01313	1.34081	1.12316	2.80039	3.07909	2.93494	3.80152	3.33445	3.89937	2.95008	2.37352	2.19885
ENSGALG00000009809	ENSGALG00000009809	3.15332	4.16512	3.55039	2.78344	2.94379	2.56476	5.23293	4.77229	5.49602	5.95984	6.78607	5.61907	6.22662	6.51344	7.74056
ENSGALG00000027688	NDUFB4	32.6859	25.7404	28.4689	31.0975	38.3288	27.0338	82.9435	58.9205	53.6388	40.8117	55.8395	48.7767	52.0467	39.5406	46.5845
ENSGALG00000008040	LOC417013	0.216342	0.272184	0.290017	0.305464	0.273653	0.262104	0.689502	0.591986	0.767521	1.61963	1.501	1.00152	2.27866	3.11211	2.20908
ENSGALG00000001491	NCAPD3	15.9918	15.0228	13.3995	10.8314	11.1029	10.854	7.11024	7.67482	7.60795	4.55304	3.92025	5.02107	3.16532	3.38772	3.46725
ENSGALG00000044574	PLPP5	5.1061	4.82378	6.14946	7.05627	7.65835	7.12014	4.46392	4.59654	3.87082	2.58397	2.69391	1.62263	2.42508	2.44615	2.39056
ENSGALG00000005797	COL20A1	0.070872	0.077596	0.052347	0.04502	0.074574	0.069593	0.319112	0.294146	0.344138	0.783404	0.942161	0.546361	2.11044	2.25235	2.89662
ENSGALG00000000542	ZNF593	15.2777	14.8318	17.6012	21.612	20.2172	20.3639	38.5016	33.3979	32.0724	41.2297	53.0624	45.464	53.1241	51.6865	50.726
ENSGALG00000039182	TBL1XR1	63.7606	63.3067	67.6687	61.0399	60.2586	62.2591	95.7483	104.1	101.118	115.87	120.876	90.1495	133.105	129.045	126.392
Gallus_gallus_newGene_8675	Gallus_gallus_newGene_8675	2.61491	1.68623	1.30737	1.94762	2.60574	2.02631	1.0722	1.22075	1.82944	1.97907	1.21376	2.12786	1.02945	1.81732	1.10195
ENSGALG00000033573	GPKOW	2.85948	2.29139	2.66528	3.48738	3.74086	2.95503	9.33078	6.77554	5.06533	5.17673	6.84915	5.96797	10.9619	7.8411	7.58675
ENSGALG00000031360	FDX1L	0.667876	0.750628	0.726339	0.740862	0.763407	0.66928	0.317051	0.491267	0.426081	0.57407	0.344553	0.59128	0.151671	0.147339	0.135959
ENSGALG00000012220	CDKN3	15.3063	14.87	18.9397	14.2682	13.3437	13.8909	8.50759	8.263	8.87396	4.12863	4.06402	3.00907	3.31911	3.42488	3.03831
Gallus_gallus_newGene_1203	Gallus_gallus_newGene_1203	0.019134	0.047339	0.998264	0.754442	0.508387	0.361147	0.835889	1.25357	1.14161	1.76432	1.03299	0.121029	1.78555	0.487685	0.323965
ENSGALG00000014568	EMG1	10.1898	10.5854	12.8302	13.2478	13.1466	12.4639	6.41477	7.68274	6.06345	3.29315	2.83458	2.54661	3.82944	4.21448	3.53465
ENSGALG00000012394	NID2	0.670773	0.491621	0.29073	0.762275	0.786554	0.548837	1.68954	1.20722	1.02503	1.70872	1.75428	3.32936	1.34417	1.06068	1.06508
ENSGALG00000008538	GINS1	8.14954	7.66444	9.47075	7.25591	6.49813	7.42242	4.03641	4.63747	4.51702	2.06775	1.87456	1.58224	0.99015	0.63806	0.974634
ENSGALG00000030016	CTSB	122.927	117.928	154.392	152.494	157.068	153.043	264.398	270.202	264.853	372.294	409.396	271.633	527.162	523.76	475.774
ENSGALG00000034271	UHRF1	105.318	108.667	122.268	86.9379	83.3468	85.1552	58.2904	58.4345	59.9708	32.708	33.5005	24.0102	18.6646	20.5826	21.5374
ENSGALG00000003944	FAM189A1	10.474	10.3135	9.9298	8.62162	9.27898	9.1588	5.76565	6.00938	5.93064	3.86671	4.31031	4.41934	3.47656	4.04735	4.84115
ENSGALG00000040157	CHTF18	11.2598	11.451	12.8143	14.48	15.4895	14.1876	9.18054	8.28875	8.62405	6.74243	8.26584	5.02746	8.77397	8.94906	8.85771
ENSGALG00000005451	HELLS	39.0563	39.4042	43.0878	32.8659	32.3045	34.037	20.0324	21.5605	21.1106	11.1949	10.9334	12.6451	10.4396	10.9484	11.4149
ENSGALG00000034919	CDK2AP1	50.9571	50.2688	61.5802	64.8347	63.3853	65.0277	102.593	108.694	106.761	101.535	108.94	77.8193	91.6319	86.8799	90.4324
ENSGALG00000041404	SALL3	4.97398	4.50938	3.56967	3.32239	3.29386	3.26922	2.34229	2.30874	2.19116	1.90318	1.89756	2.8002	1.39332	1.14369	1.04368
ENSGALG00000034917	GCDH	2.46652	1.91304	2.29857	2.77455	3.53828	2.69394	7.54191	4.92353	4.87492	5.60194	6.91742	5.02247	6.0601	5.475	5.04635
ENSGALG00000032984	ENSGALG00000032984	10.7055	8.92855	12.0408	13.5278	14.3859	12.038	26.8298	22.7535	20.4198	21.0963	26.8158	18.9566	21.7012	17.5464	16.7644
ENSGALG00000032988	PCMT1L	10.3732	9.46837	12.5846	11.5872	12.6223	12.1573	19.5707	19.8127	19.5187	21.4773	22.8505	14.1155	19.5285	19.149	19.825
ENSGALG00000003206	ENSGALG00000003206	6.30455	5.57205	6.20081	6.11632	6.86935	6.01079	3.68474	3.71498	3.54781	2.23331	2.15002	1.57882	2.84933	2.76465	2.85593
ENSGALG00000003201	FBXL8	3.90539	4.05623	4.43366	5.23941	5.41674	5.13597	8.6125	8.26897	8.21074	9.09821	9.90891	8.24843	9.47026	9.11586	8.91547
ENSGALG00000020454	RIOX1	2.02031	2.02293	2.1256	1.9724	2.62281	1.69086	1.48499	1.36037	1.19297	0.763358	0.732422	0.505223	1.21039	0.942598	0.842707
ENSGALG00000008289	RBM19	29.6265	29.2608	33.2214	38.3592	36.3397	37.5959	20.6291	20.642	19.2796	13.1483	12.7125	10.2434	13.4954	14.3779	15.6442
ENSGALG00000025778	SIRPA	0.401762	0.305967	0.511194	0.629963	0.380307	0.550259	1.01367	0.989944	1.15246	1.09973	1.37511	0.859148	1.49443	1.21225	1.10666
ENSGALG00000054891	RTKN	1.69388	1.4672	1.29118	1.57587	1.54443	1.09512	5.16337	3.06764	2.99761	3.10797	4.23099	5.17593	5.1134	3.37134	3.07361
ENSGALG00000012052	SNX4	30.5988	31.879	38.2011	49.4966	43.8501	46.0578	80.7383	83.1061	80.4055	87.5593	89.7146	58.1952	65.7427	65.889	67.526
ENSGALG00000011659	ACAT2	47.1996	46.1955	53.9147	72.4141	67.3415	69.2501	35.9166	33.1007	34.67	25.8354	24.8615	19.3331	18.229	18.2996	18.2428
ENSGALG00000011655	IQCB1	1.43301	1.23397	1.67418	1.24207	1.30268	1.31546	2.46194	2.59262	2.45173	3.33337	3.36868	2.86478	6.33166	6.48657	6.6668
ENSGALG00000035465	WDR76	4.41131	3.63959	3.88945	4.99119	5.14337	4.31555	3.35628	3.24329	2.62512	1.80545	2.18572	1.31955	1.13526	0.797609	0.804953
ENSGALG00000035466	CACNB4	0.444079	0.33477	0.338923	0.255222	0.293365	0.301856	0.521427	0.511763	0.500824	0.556291	0.740146	0.623158	0.56383	0.554934	0.831443
ENSGALG00000034337	RHPN1	0.688401	0.823267	0.956552	0.989313	1.29673	1.45298	2.8849	2.99799	3.30492	4.67877	4.87256	3.58756	6.61015	6.54832	6.45554
ENSGALG00000031572	ENSGALG00000031572	0.140426	0.165114	0.165921	0.242793	0.24335	0.268738	0.50306	0.417099	0.468077	0.472608	0.68205	0.563489	0.714788	0.531176	0.50327
ENSGALG00000029724	ENSGALG00000029724	4.18506	4.11769	5.34478	4.55388	4.89852	4.22493	7.76197	7.71924	8.0302	8.43346	8.74836	7.44698	7.88681	7.78414	8.44001
ENSGALG00000050350	HIST1H2B7	202.566	194.265	235.021	202.82	217.332	199.361	134.015	113.407	112.244	66.7346	70.865	49.3005	52.6853	54.9102	40.1007
ENSGALG00000006575	VIPR2	0.696866	0.854454	0.795349	0.808357	0.396615	0.774566	1.34331	1.48108	1.33633	1.25688	1.66069	1.60882	0.972983	0.770167	0.680504
ENSGALG00000041616	C5H14orf4	4.80086	4.05084	0.064904	4.92777	5.37802	4.57766	0.133105	0.074923	0.102545	0.034058	0.814731	5.96472	0.104268	0.066688	0.064229
ENSGALG00000054680	ENSGALG00000054680	0.844838	0.858597	0.938556	1.49034	1.07075	1.22011	2.86057	3.17082	2.85649	3.96523	5.59759	3.77554	2.68652	2.83931	2.51953
ENSGALG00000006631	TICRR	11.324	10.7478	7.42183	7.07611	6.66226	6.74754	3.60096	3.7613	3.72701	2.43271	2.59937	3.14447	2.48788	2.72843	2.60817
ENSGALG00000015908	COL12A1	22.8627	22.208	18.3774	30.3353	31.0038	30.7593	18.0148	19.2159	18.487	14.4527	13.6947	13.9974	15.0578	16.7978	15.4809
ENSGALG00000013535	CYP4V2	0.570691	0.516302	0.764576	0.556194	0.478557	0.649671	1.46389	1.29165	1.57223	1.63187	1.7519	0.917143	0.856561	0.608966	0.811361
ENSGALG00000012484	RIF1	14.7741	15.035	15.8191	13.7421	12.7059	13.2585	8.64285	9.00852	8.62776	5.83414	5.53233	5.0065	3.39625	3.46499	3.53279
ENSGALG00000012481	TNFAIP6	45.0321	49.3546	59.4139	50.4831	48.7581	51.3133	88.7567	89.2964	90.8425	108.052	120.212	72.1456	91.4892	83.3293	75.0915
Gallus_gallus_newGene_1852	Gallus_gallus_newGene_1852	2.07157	1.38936	1.84151	2.99497	2.65691	3.53246	6.33486	6.78796	5.91086	10.5758	9.86429	9.16827	5.37667	3.67602	3.75273
ENSGALG00000050112	ENSGALG00000050112	3.82212	3.4746	4.24755	3.43097	3.99204	3.791	6.26965	7.44392	8.09832	8.94879	10.5451	7.16815	8.27698	8.27277	8.62669
ENSGALG00000035785	LOC425347	1.77221	1.59575	1.88751	1.19825	1.25692	1.2219	2.5027	2.46988	2.70207	2.5944	2.57	1.90356	1.64435	1.74734	1.96376
ENSGALG00000041790	SAMD4A	39.0825	35.2164	14.7333	18.055	19.8832	18.4224	13.7539	13.4459	11.6523	14.2481	12.5503	49.6517	17.0365	16.9621	18.3468
ENSGALG00000002247	SETD6	11.8347	11.8058	13.6496	13.8912	14.0571	13.5908	7.01355	7.24998	7.50017	4.25405	4.80391	3.66471	5.23543	4.86915	5.6694
ENSGALG00000036527	SYBU	0.534119	0.503994	0.615235	0.385227	0.505453	0.595093	2.57761	2.75987	2.76076	3.5719	4.34554	2.80338	3.09606	3.05835	3.2637
ENSGALG00000025886	SUSD3	0.325431	0.684904	0.535682	0.177509	0.222145	0.107659	0.737577	0.598305	0.828247	1.37539	1.44435	0.962807	1.46148	0.925988	1.66194
ENSGALG00000016442	RRM2	72.1103	74.5902	87.077	57.496	53.7993	54.6493	37.6608	39.3929	37.5437	18.8755	18.8603	12.9018	6.6097	6.5754	6.23264
Gallus_gallus_newGene_1765	Gallus_gallus_newGene_1765	0.125091	0.217133	0.143003	0.141809	0.132998	0.094017	0.049065	0.084793	0.092718	0.075707	0.05861	0	0	0.045552	0
ENSGALG00000011149	PLA2R1	0.713477	0.605073	0.498301	0.545146	0.525457	0.480735	1.70146	1.6476	1.68332	2.62421	2.58536	2.62869	5.76638	5.66435	5.70675
ENSGALG00000010233	SYNDIG1L	0.440271	0.467018	0.296005	0.307254	0.370484	0.475223	0.906859	0.868854	0.897423	0.93989	1.16406	0.758351	0.537474	0.468004	0.64721
Gallus_gallus_newGene_4604	Gallus_gallus_newGene_4604	0.19753	0.324653	0.341293	0.226239	0.375308	0.406742	0.598494	0.478921	0.604568	0.825066	0.799361	1.51709	0.873843	1.31413	1.59417
ENSGALG00000045305	ENSGALG00000045305	2.78366	2.24098	3.11536	3.25777	3.24497	3.09562	1.81706	1.69342	1.85195	1.08454	1.15464	0.653514	0.67895	0.812231	0.881308
ENSGALG00000001332	RBL1	17.379	20.0843	22.1905	18.7372	16.4752	18.8513	10.6266	10.6739	10.2538	5.63055	5.18565	5.39502	4.02923	4.05394	3.33359
ENSGALG00000001331	ST14	15.8778	15.0889	17.981	16.8664	15.8288	16.7035	29.1506	31.0006	29.0564	40.7382	44.5108	35.2076	36.4752	35.6341	37.518
ENSGALG00000017272	VWF	0.203006	0.182817	0.172885	0.259228	0.190846	0.247662	0.107667	0.16365	0.1352	0.048141	0.097336	0.054673	0.035745	0.026303	0.050122
ENSGALG00000026578	LOC769510	0.858654	0.818165	1.15582	1.34576	1.30879	1.34039	2.9835	2.42637	2.88354	3.70427	3.89861	3.41304	5.79476	5.47853	5.37527
ENSGALG00000052375	ENSGALG00000052375	6.19436	6.06923	6.30625	5.2233	5.03259	5.24844	3.08249	3.2577	3.24714	1.68455	1.69862	1.6389	1.20563	1.38215	1.58014
ENSGALG00000004195	KIF4B	67.6825	67.8725	68.3004	52.3879	50.8239	51.586	33.3543	32.1998	34.2245	18.3007	17.7414	15.4833	13.7662	13.0366	13.841
ENSGALG00000013940	LNX1	0.197737	0.25626	0.583521	0.294118	0.177507	0.244669	1.24265	1.48158	0.736174	1.51636	1.86018	1.40993	1.42286	1.26187	1.04229
ENSGALG00000005822	KCNQ2	0.959613	0.816543	0.866234	0.74068	0.741042	0.679769	1.07146	1.51486	1.14526	1.56253	1.47428	2.63265	1.00051	1.21645	1.01473
ENSGALG00000048926	SUV39H1	1.09611	0.791845	0.970272	0.887427	1.40233	1.08631	2.98998	2.46532	2.96028	2.94972	3.97535	2.41011	5.61503	4.20603	3.99275
ENSGALG00000048923	CBARP	0.976668	0.857554	1.19401	1.29811	1.22155	1.1766	2.2292	2.09441	2.59343	2.19518	2.90205	1.43569	2.39154	1.45424	1.66901
Gallus_gallus_newGene_6032	Gallus_gallus_newGene_6032	0.202406	0.299272	0.181647	0.376736	0.306927	0.288367	0.249354	0.240229	0.25127	0.257039	0.423263	0.347346	0.961407	0.751088	1.5247
ENSGALG00000012761	DRAM1	3.18469	3.53886	4.46886	3.70273	3.41318	3.78677	5.65004	6.15548	5.56604	5.21846	5.35124	4.02565	6.93114	6.68022	7.15066
ENSGALG00000054512	LOC107050086	1.31826	1.32041	1.56586	1.23584	1.69922	1.3898	3.10679	2.56429	2.45457	2.29246	3.14476	2.92436	3.0592	2.75818	2.53556
ENSGALG00000017077	HSPH1	16.5358	17.7981	19.4155	13.5375	13.2073	14.4018	8.68419	9.1936	8.98123	5.12263	4.45951	3.58585	3.15855	3.53873	3.5044
ENSGALG00000046326	IL1R2	0.28504	0.503427	0.377966	0.284101	0.328442	0.275558	0.648772	0.627922	0.456445	0.499878	0.464352	0.258371	0.610657	0.477355	0.730119
ENSGALG00000028147	CTSK	27.1896	26.2792	36.8056	40.9031	43.8427	39.3558	114.05	110.226	98.4927	126.12	142.968	73.7523	187.007	177.419	153.867
ENSGALG00000035923	MTMR11	0.322029	0.26761	0.244362	0.404878	0.46028	0.413191	1.08903	0.794054	0.693899	0.873892	0.957257	1.26661	1.37132	1.20907	1.10013
ENSGALG00000050608	LOC107050992	0.96835	0.56124	0.889404	0.837561	0.912182	0.59592	2.33968	2.06457	0.924174	0.803798	1.0901	1.50235	1.37845	0.512744	1.14577
ENSGALG00000038540	ZBTB32	2.81384	2.77436	3.19044	4.85369	4.93362	4.05627	8.98302	9.2144	8.51054	9.37342	12.2257	11.3225	11.7072	9.52723	9.67477
ENSGALG00000023689	ASS1	6.50453	6.04587	7.59242	9.36706	9.57965	8.85138	18.5656	17.6681	17.529	19.8419	23.0626	14.2607	24.9992	23.2567	22.5418
ENSGALG00000039088	TRAPPC5	5.8584	6.13998	7.34579	7.77936	8.50157	6.6539	19.1969	12.5968	12.2823	8.56096	10.7297	9.05617	12.7347	9.29663	8.58516
ENSGALG00000024332	CDC34	5.7393	5.18282	7.00158	9.04142	9.96183	9.15582	17.4786	18.163	16.9976	16.5649	20.2745	12.2032	20.2921	20.2847	20.7076
ENSGALG00000005439	ACACA	27.4425	26.9407	22.0595	23.8494	24.0786	23.2106	15.2342	15.3459	14.9847	15.6056	14.43	18.0477	20.7173	22.1996	22.0354
Gallus_gallus_newGene_7969	Gallus_gallus_newGene_7969	0.520576	0.609037	0.316409	0.174017	0.164455	0.186689	0.297854	0.581837	0.578201	0.750622	0.931082	0.689037	1.24366	1.33687	1.28112
ENSGALG00000016173	UBASH3A	0.083995	0.103056	0.163681	0.198264	0.128674	0.117291	0.048616	0.049574	0.036039	0.010443	0.003314	0.00598	0.007229	0.006943	0.023264
ENSGALG00000034078	GLT8D2	6.6523	7.39803	8.27846	11.4349	10.5038	11.4016	17.5435	18.7461	17.742	17.0232	18.1667	13.254	9.74841	9.11892	8.84919
ENSGALG00000033834	TRIP13	15.4202	15.2733	15.0129	13.2139	12.6046	12.6803	7.64061	7.62178	7.84678	3.01345	3.52032	3.17073	2.58059	2.47369	3.05315
ENSGALG00000043711	AGO3	24.7037	25.9787	20.5502	18.5207	18.2166	18.2938	11.694	12.0155	12.5458	10.9917	9.14	11.6398	11.7529	10.6007	12.2869
ENSGALG00000007748	SLC16A2	6.53763	7.58281	7.10434	6.55622	6.13877	5.84992	11.2685	10.5385	9.78323	11.8134	12.7862	13.4578	10.4771	10.0329	9.14167
ENSGALG00000035060	FKBP11	8.98086	8.82574	10.3069	9.75254	10.4349	6.57305	27.6249	16.9208	13.8841	10.5051	15.0011	18.0797	16.8706	11.5978	12.15
ENSGALG00000035063	ENSGALG00000035063	1.49423	0.986814	0.414676	0.673833	1.07339	0.89129	1.43147	1.4055	1.84916	0.795951	1.78403	1.28571	1.34458	1.05495	0.728702
ENSGALG00000048187	ENSGALG00000048187	16.1809	16.6842	16.0544	12.9748	13.1164	14.1437	9.78226	9.11087	7.88468	5.74958	5.69423	5.18787	6.74037	6.05414	5.41424
ENSGALG00000012975	IQSEC3	6.77064	6.29798	4.18059	5.3998	5.40767	5.49992	3.35695	3.56372	3.17326	2.14749	1.83575	3.61449	1.48734	1.75933	1.60307
ENSGALG00000021658	PAFAH2	0.532147	0.513717	0.491233	0.555159	0.624198	0.672911	1.34654	1.32041	1.40408	1.89514	1.9712	1.78131	2.37618	2.18569	2.22336
Gallus_gallus_newGene_4943	Gallus_gallus_newGene_4943	0.413696	0.613134	0.759375	0.857979	0.688474	0.419632	1.06825	0.834606	0.780598	1.15892	1.11503	0.726883	0.548066	0.766198	0.784887
ENSGALG00000030800	IL31RA	14.9804	15.3121	16.1921	14.8546	14.7997	14.6642	35.9837	34.7005	35.2366	38.0621	38.4239	32.1827	48.2	46.7049	49.8224
ENSGALG00000027891	NREP	12.6222	13.1661	16.0099	16.9168	16.914	17.5356	26.1411	27.9539	27.1681	29.1304	33.7377	19.4809	15.4191	14.3147	13.2365
ENSGALG00000036792	TIGD5	0.751903	0.021649	0.546352	0.048215	0.024921	0.019814	0.780483	1.29751	0.825753	0.040879	0.016336	0.876673	0.029026	0.775523	0.646522
Gallus_gallus_newGene_8229	Gallus_gallus_newGene_8229	1.23718	1.21555	1.85625	1.13178	1.32788	1.4268	0.747859	0.634799	0.668513	0.724815	0.699922	0.318791	0.557305	0.760332	1.07284
Gallus_gallus_newGene_4572	Gallus_gallus_newGene_4572	1.12256	0.976729	1.1414	0.919928	0.958422	1.09415	0.45506	0.474544	0.332284	0.472136	0.240565	0.214792	0.141373	0	0.38934
Gallus_gallus_newGene_3506	Gallus_gallus_newGene_3506	0.533093	0.59218	0.581964	0.648721	0.735444	0.689092	0.876187	1.13455	1.18198	1.71006	1.21535	1.68733	1.28743	1.00847	1.27713
ENSGALG00000006633	TMEM243	1.29738	1.52269	2.27741	2.27226	1.78863	2.49849	3.88073	3.22111	4.09311	5.80171	5.71356	4.26078	4.53371	4.22483	4.06606
ENSGALG00000006639	CEP55	26.9945	27.16	30.0823	20.7537	20.3924	20.2505	13.3622	13.5052	13.0742	7.35518	7.15841	5.10461	8.14657	8.78899	9.33516
ENSGALG00000006181	NUB1	32.6101	34.3469	42.1675	36.5543	36.2204	36.1002	59.7801	61.1152	63.5371	70.3957	74.9861	49.9259	93.9617	96.7262	99.566
ENSGALG00000006186	ENSGALG00000006186	0.296508	0.238943	0.283616	0.238412	0.292965	0.309051	0.426848	0.531121	0.631231	0.512474	0.520931	0.819445	0.679949	0.674138	0.532961
ENSGALG00000003467	BYSL	13.483	14.1136	17.814	19.4036	19.1454	18.6618	12.7421	12.4053	11.8609	9.44721	10.5712	6.99008	12.4921	14.3189	11.6509
ENSGALG00000004113	LOC422147	1.33185	0.832322	1.18596	1.57059	1.77822	1.38177	1.03565	1.162	0.9576	0.796419	1.28744	0.956672	0.985489	1.02537	1.46483
ENSGALG00000028023	C14ORF166B	0.316133	0.262375	0.327936	0.298671	0.226282	0.276548	0.712435	0.620918	0.744851	0.565967	0.869441	1.02818	0.674479	0.618582	0.42514
ENSGALG00000032937	DLGAP2	0.414102	0.379626	0.311113	0.353112	0.486346	0.344903	0.136373	0.16512	0.119035	0.075789	0.075504	0.170702	0.074025	0.053792	0.061827
ENSGALG00000003701	SGMS1	14.8828	13.6084	14.1963	12.1158	10.0112	11.4687	18.9662	17.3609	17.6089	18.6489	21.7451	21.0385	23.6793	24.0915	23.7869
ENSGALG00000003709	PLAT	0.87635	1.27362	1.12315	1.3624	1.25224	1.43803	4.19834	4.66977	4.50818	6.36739	6.41916	4.39501	6.88479	5.87578	6.57398
ENSGALG00000054048	LOC101749175	85.7799	88.3707	106.045	96.267	91.8638	91.4933	190.455	188.057	188.914	195.596	212.587	158.59	184.008	172.809	190.448
ENSGALG00000008912	ABCB1LA	0.470749	0.506492	0.322552	0.809661	0.699893	0.742296	1.39436	1.07844	1.66511	1.70817	1.71927	1.69644	0.611572	1.49897	1.46909
ENSGALG00000053068	SMUG1	1.75587	1.74684	2.07638	1.71188	2.45291	1.56397	5.74654	4.21044	2.91224	2.87574	3.75991	2.71719	3.24922	2.47149	2.14271
Gallus_gallus_newGene_2165	Gallus_gallus_newGene_2165	8.5872	6.90466	3.31371	4.69022	2.9801	2.74957	0.939842	1.8565	1.61011	1.14412	0.788098	0.688623	0.240713	0.162897	0.263851
ENSGALG00000016651	TDH	0.039001	0.125742	0.139334	0.222344	0.143927	0.12632	1.26314	1.28845	1.25128	4.61119	4.87786	3.36937	9.20583	9.38052	7.82381
ENSGALG00000003833	CACNA1E	1.5809	1.44075	1.02261	1.34606	1.49276	1.4032	3.71541	3.44836	3.06083	5.51567	5.33117	8.614	3.19331	2.92621	2.81499
ENSGALG00000043768	MT-ND2	100.915	114.119	110.415	85.699	87.2511	90.0807	45.1943	54.3576	57.9383	37.2576	60.83	54.4572	29.4035	31.0058	40.0906
ENSGALG00000008281	NEURL1	8.30818	8.36057	7.16291	8.53834	8.63155	8.58728	13.6375	14.4438	14.0248	11.9509	12.748	14.7545	6.21212	5.49949	6.33714
ENSGALG00000014659	C1R	8.32502	9.31592	11.9022	12.0261	10.8146	11.8705	30.0341	29.8362	30.0788	35.6021	38.1399	24.9187	45.1698	44.3463	41.8382
ENSGALG00000008133	AS3MT	0.434455	0.693473	0.815608	1.01761	0.963562	0.955746	2.36607	1.69004	1.73782	1.6032	2.08999	1.40219	1.88563	1.78032	1.83512
ENSGALG00000011683	CENPC	14.2803	14.0413	15.82	12.9666	13.2532	12.972	7.21222	8.14529	8.31249	4.92436	4.71256	4.51774	4.97841	5.74838	5.94857
ENSGALG00000005554	ADIPOQ	0.514477	0.563263	0.547267	0.70571	0.739776	0.783181	5.60099	4.53484	5.0697	11.8	13.3217	8.98016	22.0972	21.4194	23.6714
ENSGALG00000005550	ST6GAL1	2.27166	2.56049	3.20729	3.52716	3.13671	3.37926	20.2857	20.1034	21.0486	32.7028	35.2801	29.7319	38.2205	37.2498	40.7226
ENSGALG00000017681	ENSGALG00000017681	2.886	2.14899	2.39501	1.97895	1.98645	1.84951	5.13762	3.57858	2.78389	2.71291	2.326	2.96994	3.72971	2.55479	2.6446
ENSGALG00000007959	SLC26A3	0.184923	0.229017	0.177959	0.189385	0.136633	0.13741	1.54157	1.46728	1.5294	3.19378	3.05647	2.68112	4.60765	4.57587	4.97106
ENSGALG00000007954	TBC1D10A	19.1993	17.4598	20.4813	25.7242	27.3437	24.0969	18.0406	16.8416	17.3626	16.4611	18.0249	13.9366	25.5676	24.471	23.4671
ENSGALG00000043074	NUP160	21.8185	21.1594	19.7769	16.7984	17.1066	15.4427	9.39994	8.58032	8.17181	5.94511	5.9702	6.87201	4.21492	4.14998	4.1609
ENSGALG00000002679	GLT1D1	1.1498	1.08016	1.33028	1.52165	1.36416	1.45906	0.561364	0.984879	0.743188	0.584996	0.474221	0.449557	0.799865	0.723506	0.905706
ENSGALG00000040316	GPC1	2.94287	2.79697	2.61664	1.93752	1.9885	1.89074	3.36227	3.22786	3.55574	4.72382	4.82132	4.27335	2.79128	2.77519	2.81061
ENSGALG00000005299	ANXA7	0.556864	0.614293	0.717156	0.929558	0.855059	0.65142	1.39266	1.37933	1.34339	1.78602	1.73945	1.3545	1.77422	1.76776	2.02935
ENSGALG00000008077	PAQR5	0.470587	0.481889	0.597954	0.762314	0.726703	0.584437	1.80657	1.81333	1.47578	1.59004	2.82106	2.18439	2.93488	2.27789	2.58927
ENSGALG00000042063	EPDR1	34.6107	36.6864	42.9091	34.7403	32.3265	35.5039	53.3749	55.5381	53.7942	62.835	64.3239	49.6709	77.8961	80.2992	80.7929
ENSGALG00000008738	LOC424109	11.8364	11.7504	13.7846	14.842	14.1349	15.2724	10.1516	10.9387	9.51781	7.29782	7.13624	5.22602	8.1692	7.79094	8.15851
ENSGALG00000009069	CAPN14	3.16393	3.07449	3.19494	3.3395	3.33181	3.20771	0.816995	0.69529	0.74908	0.445944	0.273156	0.262606	0.172761	0.28476	0.134648
ENSGALG00000027334	NIPSNAP3A	13.0779	13.6654	13.8849	12.943	11.0635	12.6145	19.3798	20.693	19.9912	23.6342	26.0095	19.2552	22.4294	23.2103	24.7569
ENSGALG00000009858	ENSGALG00000009858	21.1375	20.3813	21.758	23.2566	21.162	21.7935	13.1564	11.2616	12.1014	8.77211	8.06241	6.52296	7.93589	7.32266	8.53517
ENSGALG00000009850	NOVA1	3.00377	2.78534	2.57684	2.71117	2.51448	2.66469	4.49868	4.80671	4.45793	6.52575	5.97979	6.81742	6.48606	6.07078	6.6023
ENSGALG00000010129	PLK3	1.65556	1.64774	1.50034	1.23077	1.56296	1.17046	0.98715	0.717584	0.750034	0.751939	0.90146	0.586705	2.71165	3.06736	2.65846
ENSGALG00000020210	CENPU	10.0986	10.0848	11.7334	10.7836	10.0615	10.5102	7.08424	7.34365	7.3263	5.10834	4.83899	3.63723	6.02283	5.68991	5.7032
ENSGALG00000030730	NOL6	6.99559	7.53504	7.1252	7.0643	7.38302	6.96277	3.83696	3.31158	3.48001	1.83384	1.75929	1.51402	2.84998	3.22266	3.05936
ENSGALG00000013776	CEP135	6.94442	7.04744	7.80578	7.85377	6.71066	7.43411	4.15393	4.4842	4.49622	2.86038	2.77751	1.65467	1.78585	2.27038	2.39513
ENSGALG00000026301	LOC426385	5.61836	4.71784	5.64324	4.31214	4.02297	4.69383	2.2619	2.33463	2.44555	0.972889	1.29635	0.947371	0.919177	1.22598	1.07563
ENSGALG00000036645	KIF15	38.4388	38.1121	39.7019	33.612	32.6063	33.4106	20.2606	20.8958	22.1255	10.4182	9.78299	8.34678	8.40937	8.87048	9.44554
ENSGALG00000008508	PYGB	1.05654	1.0211	0.768534	0.713593	0.686235	0.824341	1.65203	1.30419	1.1444	1.88432	1.98811	2.33116	1.83953	1.7409	1.58685
ENSGALG00000000997	GJC3	1.61355	1.51517	1.74616	2.31201	2.58826	2.58523	1.71332	1.53147	1.77306	0.997253	1.09803	0.715704	1.23937	1.12996	1.16544
ENSGALG00000013615	MTUS1	9.48666	9.96456	10.955	10.6901	9.42489	10.3894	17.0413	17.6939	18.6344	17.0925	16.8671	14.8115	13.499	12.725	13.0601
ENSGALG00000040877	UBALD2	10.2722	9.89125	11.6338	10.6056	12.874	11.1348	22.8151	19.1461	18.8435	19.0822	28.3441	14.0768	30.1603	24.4204	28.9412
ENSGALG00000015347	ZPLD1	1.17205	0.996606	1.37776	1.44051	1.67599	1.64385	4.81214	5.24425	5.31262	8.4256	7.4278	4.99559	13.0339	13.8667	14.1626
ENSGALG00000002160	B2M	8.32264	9.74366	8.61956	7.38592	8.28713	7.09774	13.5286	14.6898	14.0226	17.8089	19.444	24.3711	33.438	31.7561	33.6285
ENSGALG00000035384	TMEM241	9.92797	9.57479	10.9813	8.87558	9.28383	9.66013	19.4167	17.9923	17.686	21.2771	23.1706	17.6861	15.6959	16.2075	16.0037
ENSGALG00000009626	THBS1	205.674	195.978	180.638	236.16	239.639	239.175	104.698	105.547	105.111	75.4452	70.1642	61.9138	48.8033	51.1664	45.7988
ENSGALG00000048601	LRRC66	0.236418	0.175168	0.172344	0.173081	0.142468	0.137528	0.295201	0.275127	0.319136	0.20928	0.250983	0.337503	0.155174	0.168633	0.170512
ENSGALG00000002783	SLC43A2	11.6027	11.946	14.2183	9.58771	9.43468	9.29968	23.0779	24.0508	24.8218	24.7798	26.8034	21.168	21.277	19.8981	20.2804
ENSGALG00000002781	BRCA1	23.5277	24.4423	27.2296	22.4919	20.5772	22.2644	12.2831	12.593	12.9671	5.26886	5.28825	3.66169	3.79982	4.16355	4.25765
ENSGALG00000049951	SPOCK2	0.837285	0.862608	1.1455	0.852216	1.24147	1.00793	1.80564	1.74219	1.91578	1.80027	2.85377	3.13663	4.43576	3.40411	3.0786
ENSGALG00000004254	TMEM120B	6.43688	6.39654	6.95836	6.85135	6.04162	6.64883	3.73305	4.21411	4.01531	3.51647	3.27946	3.11905	5.53516	5.82207	6.10405
ENSGALG00000023193	SOCS1L	0.516829	0.41876	0.254537	0.275042	0.376635	0.469839	0.883924	0.929187	0.730499	0.964154	1.11214	1.08495	0.606032	0.788892	0.574031
Gallus_gallus_newGene_6555	Gallus_gallus_newGene_6555	0.611764	0.335125	0.345512	0.539122	0.529488	0.476123	0.164087	0.310752	0.305465	0.472445	0.09556	0.507167	0.168682	0.22114	0.290013
ENSGALG00000012061	GPD1L2	0.061938	0	0.102963	0.154176	0.095474	0.130407	0.566589	0.337161	0.52674	0.636939	0.512674	0.443315	0.87675	0.986696	0.861692
ENSGALG00000015382	CHRNA6	1.27057	1.58469	1.13194	1.46291	1.2642	1.81902	2.39653	2.61825	2.79822	3.06152	2.79191	3.33635	2.56423	2.48644	2.41451
ENSGALG00000015384	CHRNB3	0.178889	0.224648	0.146718	0.178702	0.278334	0.234316	0.433073	0.550875	0.630919	0.283315	0.471739	0.160025	0.113567	0.168266	0.121603
ENSGALG00000009556	PRICKLE1	7.9474	7.6393	8.57185	7.37542	6.92935	6.8798	12.3644	12.1113	11.9609	10.8179	11.2372	9.57211	5.89264	5.1535	5.2262
ENSGALG00000000783	PTAFR	0.310384	0.243063	0.258705	0.200245	0.241754	0.181866	0.39582	0.405381	0.392205	0.54676	0.690272	0.645204	0.948613	0.791942	0.670278
ENSGALG00000007337	LPP	73.2974	69.056	41.042	57.1234	60.8783	53.8968	40.3883	37.0725	36.0683	39.4506	29.4829	71.7352	34.3205	33.9499	36.8173
ENSGALG00000028197	IQCK	1.16845	1.17481	1.45169	1.2997	1.53044	1.88209	2.59475	2.89728	3.07079	3.53481	3.33381	2.87827	2.30307	1.916	2.27428
ENSGALG00000049751	H2B-II; H2B-VI; H2B-I; H2B-IV; H2B-III	141.34	131.208	158.238	135.623	147.032	129.479	93.1319	75.9038	74.0881	43.293	42.1274	39.5082	30.8478	31.2439	29.8244
ENSGALG00000050309	HIST1H2BO	98.4754	95.8558	116.951	98.744	103.719	99.2955	47.4924	41.7285	43.1423	23.7522	27.2773	18.28	24.318	26.9803	20.6623
ENSGALG00000002081	MMP28	5.44953	4.01473	5.81006	5.15603	5.32944	4.6197	12.21	11.2107	11.6084	11.4295	12.394	7.35969	4.84922	4.75751	4.59871
ENSGALG00000039990	TNC	136.119	129.914	60.0326	75.9819	83.9604	76.4852	41.8914	42.4665	42.4978	53.1554	37.1452	100.664	55.1562	57.9018	56.2767
ENSGALG00000004042	NUFIP2	4.49148	3.67058	2.19384	3.77672	4.57258	3.96197	2.62302	2.35785	2.19019	2.68219	2.62686	5.35335	5.0089	4.86456	5.37285
ENSGALG00000008815	LRRN4	16.3977	15.5002	13.9459	11.0839	11.1383	11.3231	6.45891	6.53724	6.52914	5.56032	5.40213	8.48843	5.11985	5.14157	5.25114
ENSGALG00000015951	OGFRL1	12.855	13.0977	13.0781	13.2342	13.0534	13.2088	8.90243	8.35341	8.78747	6.3525	6.08739	5.53372	5.7195	6.87154	7.33788
ENSGALG00000039523	DHRS11	3.51066	4.38472	4.93897	5.45033	4.52896	4.55288	2.7887	2.81734	3.00023	2.41474	2.17992	1.65424	2.94232	2.40452	2.91242
ENSGALG00000012454	CYTH4	0.527691	0.823014	0.874865	0.838407	0.749331	0.791779	2.03968	2.01865	1.97416	2.38153	2.76398	1.73257	1.35545	1.41009	1.21429
ENSGALG00000051278	ENSGALG00000051278	0.990906	1.35362	1.17381	0.944109	1.36867	0.809062	2.23076	1.58896	2.00245	2.15013	2.73408	2.26802	1.18394	1.42776	1.12417
ENSGALG00000006749	WDR37	8.14614	8.58023	5.25401	6.39099	6.62747	6.05926	5.23454	6.15565	5.35324	7.0932	6.17353	7.30522	6.50265	6.44737	6.86662
Gallus_gallus_newGene_4198	Gallus_gallus_newGene_4198	75.1928	77.1773	100.224	94.6097	104.317	95.5051	38.9296	41.7186	38.8844	7.26993	8.20145	4.65487	2.82748	0	3.33787
ENSGALG00000037599	S100A4	3.5139	0.290929	6.57233	0.916715	0.604237	4.26134	9.54685	16.7981	26.4453	9.87166	24.9768	1.2927	24.7086	35.3192	0.851313
ENSGALG00000006294	PSMD2	43.3205	43.8753	45.7929	57.4764	59.5492	56.518	39.311	39.4926	38.6944	33.2514	34.1899	29.8974	25.3531	25.2991	24.8098
ENSGALG00000006297	TRPC7	0.06361	0.06339	0.031239	0.133729	0.038918	0.075322	0.340611	0.487317	0.353218	0.266294	0.320024	0.21447	0.094347	0.045875	0.063147
Gallus_gallus_newGene_3612	Gallus_gallus_newGene_3612	0	0.069679	0.015792	0.100337	0.106892	0.032197	0.249625	0.28767	0.248645	0.42678	0.428734	0.057743	0.366723	0.09115	0.080507
ENSGALG00000041296	SOX7	0.335428	0.281081	0.302271	0.469636	0.29144	0.229728	1.49403	1.81543	1.64146	1.77087	2.84737	1.41675	3.65448	3.23227	2.80985
ENSGALG00000041299	E2F8	18.3985	18.7969	19.4502	16.2768	15.7782	16.1713	10.2868	11.1941	11.0472	5.86223	5.72245	5.27838	3.26879	3.52097	4.55263
ENSGALG00000039326	HSBP1L1	0.770506	0.40365	0.460021	0.453692	0.851466	0.699883	1.24851	1.22316	1.79617	1.57617	1.96718	1.88401	2.12087	3.00151	1.23439
ENSGALG00000012618	FANCC	6.12364	5.47581	6.17765	5.28193	4.81851	4.95884	3.15694	3.69886	3.48001	2.40487	2.68973	2.31368	1.80019	1.9122	2.07146
ENSGALG00000026864	ZCCHC24	80.492	82.2282	95.3143	73.3882	73.1235	73.106	141.881	146.634	141.324	145.066	155.412	128.976	119.472	108.807	110.093
ENSGALG00000029829	RNLS	1.38186	1.27453	1.56475	1.92925	1.82211	1.79017	0.919828	1.13213	1.10768	1.34347	1.16668	1.18394	1.10683	0.782444	0.981285
ENSGALG00000054469	DISP1	7.77658	7.87491	7.76658	8.6134	8.18429	7.84191	18.8161	19.8355	18.9003	23.2627	22.4681	22.6227	14.7524	13.6395	14.1784
Gallus_gallus_newGene_7198	Gallus_gallus_newGene_7198	0	0	0	0	0	0	0.166507	0.151655	0.206708	0.179594	0	0	0	0	0
ENSGALG00000013209	SLC39A6	37.7368	37.1738	34.2731	30.531	29.269	30.4726	20.9087	20.2293	20.3256	17.8323	17.4256	17.1851	19.77	20.4539	21.9002
ENSGALG00000013208	CENPE	52.375	52.5951	62.9545	45.9665	41.7426	45.5391	29.3456	29.6562	31.4572	14.4169	14.356	10.6318	11.9894	12.2524	14.2984
ENSGALG00000005398	HAGH	21.7081	25.2952	27.4933	26.9066	25.7014	27.9596	48.2828	48.3488	49.0582	59.7646	65.0844	45.1892	63.8754	64.2367	61.5707
ENSGALG00000001895	PANK3	55.2879	58.4789	66.378	85.7036	81.7391	83.9199	49.8089	51.0841	53.6837	43.6109	41.9585	29.98	40.4496	45.0443	41.7585
ENSGALG00000006152	TPPNR1L	1.02321	0.901111	1.28413	0.940567	0.880518	0.89765	1.64448	1.83543	1.68353	2.29349	2.82567	1.6645	3.40975	2.86278	3.06929
ENSGALG00000037410	HEPH	13.3963	13.4519	17.4242	18.1907	17.4393	17.8585	41.3458	42.5383	43.1412	54.6557	60.005	38.4099	57.1012	58.9249	53.7013
ENSGALG00000017220	TAF1D	8.75316	8.83984	11.1296	11.4543	11.1954	11.6287	7.19152	8.38361	7.9324	7.0176	7.32644	4.61805	10.2214	10.8062	11.1388
ENSGALG00000003258	ENSGALG00000003258	2.07104	2.09537	2.39375	3.2117	3.05088	2.83104	5.50426	5.31423	5.33544	5.78595	7.09011	4.48017	6.96766	6.33131	6.81366
ENSGALG00000002707	CHRNB2	0.430521	0.797789	0.714464	1.19823	0.772346	0.827273	2.23794	2.41421	1.80232	2.8788	2.40418	2.19153	2.25035	2.21616	2.06867
ENSGALG00000006836	SNX21	0	0	0.853898	0.005113	0.286891	0.069562	0.990639	1.65095	1.34176	1.08871	0.318546	0	0	0	0.414807
Gallus_gallus_newGene_5723	Gallus_gallus_newGene_5723	1.64531	1.28993	1.24925	1.65187	1.32437	1.53496	2.28493	2.88514	2.17177	1.81482	1.4956	1.14254	0.535971	0.523988	0.772807
ENSGALG00000044204	AEN	7.80048	6.66579	8.47996	12.0595	11.4101	10.557	6.82482	7.36969	5.99178	5.84363	7.63268	4.76499	9.2669	11.3601	11.0112
ENSGALG00000016042	CHAF1B	20.18	21.622	21.6416	19.073	19.2237	18.8984	13.0925	13.693	12.4998	8.17365	8.19693	7.11105	5.10984	4.90325	5.41866
ENSGALG00000005631	TRPM2	0.558692	0.469205	0.511675	0.679504	0.589346	0.614589	1.82506	1.88347	2.00193	2.86574	2.67686	3.11783	1.69553	1.86922	1.83799
ENSGALG00000010055	DAAM2	4.55682	4.6812	4.53795	3.91	3.89714	3.85678	2.19496	2.41944	2.68053	1.89002	1.8618	2.24243	1.80282	1.67773	1.95779
ENSGALG00000036743	MGAT3	2.85375	3.07312	3.00412	2.39643	2.07238	2.28334	9.31075	9.81929	9.44187	13.4343	13.3647	14.058	12.0323	11.8704	11.5899
ENSGALG00000036742	GATSL2	5.00703	4.87052	5.69344	7.5515	7.83287	6.91537	12.0743	12.2778	12.0183	15.0936	17.6456	13.9487	13.6748	12.1071	11.8141
ENSGALG00000002009	FANCG	1.60423	1.5287	1.53678	1.55765	1.75999	1.42648	0.980159	1.114	0.85544	0.808788	0.732606	0.586041	0.375014	0.325541	0.3486
ENSGALG00000007676	EME1	4.39418	4.83769	6.28295	4.7679	5.58991	5.67402	3.48223	3.7648	3.56833	2.56176	3.18367	1.71449	1.91173	1.85675	1.94573
ENSGALG00000003355	NOP16	9.86543	8.53421	9.71836	7.62731	6.66578	7.64113	5.3754	4.93857	4.54143	3.00632	2.56303	2.51836	4.29506	3.34337	3.53892
ENSGALG00000002913	BRI3BP	73.7534	78.7258	97.074	92.8951	93.9395	94.1484	57.9165	60.5136	58.7065	41.9418	41.3668	29.6269	30.0712	30.3553	33.8564
ENSGALG00000033618	MYO9A	20.0503	19.6738	12.8785	13.227	13.531	13.0057	9.29054	8.54241	8.76591	9.61175	8.46411	14.4237	11.9674	11.7509	11.9329
ENSGALG00000013659	NOX3	0.789148	0.89399	0.704484	0.805359	0.794164	0.812552	0.446714	0.36508	0.338276	0.232089	0.274392	0.281196	0.154892	0.154643	0.203159
ENSGALG00000004519	TRPV2	21.1611	22.8989	25.959	27.9229	26.4788	28.3486	51.7513	53.6929	54.6665	69.979	71.9369	47.6576	79.6428	80.5047	75.6597
ENSGALG00000004517	PARP3	1.41772	1.34983	1.71097	1.66471	1.97826	1.34504	2.60076	3.25462	3.02394	2.8523	3.71741	2.51573	2.88598	3.18066	2.87038
Gallus_gallus_newGene_6854	Gallus_gallus_newGene_6854	0.171202	0.002633	0.111566	0	0.019349	0.008824	0.236947	0.407245	0.273468	0.606957	0.671369	0.567539	0.415949	0.42137	0.500841
ENSGALG00000041501	AMER3	0.165978	0.183864	0.262359	0.376868	0.284357	0.291845	0.491715	0.64187	0.797721	0.868155	1.01856	1.00647	0.380592	0.357312	0.354983
ENSGALG00000027655	TRABD2B	1.57872	0.908459	0.75668	0.925003	1.09685	0.936593	1.84397	1.82244	2.20516	2.49459	2.15351	3.03252	2.25139	2.44968	2.45587
ENSGALG00000027658	TESK1	0.821761	0.738343	1.14964	0.867133	1.07982	0.853712	1.96382	1.72416	1.52277	1.58774	2.05645	1.67401	2.98125	2.90383	2.86197
ENSGALG00000011524	PPEF2	0.654139	0.771693	0.494935	0.551942	0.679072	0.693754	0.405401	0.395716	0.399075	0.365898	0.309978	0.341293	0.146063	0.210131	0.286326
ENSGALG00000010692	LRP8	9.07126	8.48221	7.63615	8.53122	8.76155	8.50131	2.8715	3.41819	3.41569	2.14337	2.06373	2.64821	1.01089	1.06904	1.07107
ENSGALG00000007476	VAMP7	26.2459	25.7427	32.5621	23.7317	26.7947	21.8431	44.8464	39.1611	52.6804	62.6314	64.5707	30.301	37.1771	44.7486	41.0428
Gallus_gallus_newGene_8807	Gallus_gallus_newGene_8807	0.30001	0.272499	0.164533	0.27388	0.090656	0.494605	1.59554	1.40962	0.857401	3.23006	2.72886	1.67239	2.78242	2.33746	2.00662
ENSGALG00000003886	SGCD	4.7804	4.70919	5.37879	5.38129	4.71117	4.39572	9.05714	8.43127	8.07265	11.2289	10.2743	10.725	7.57228	8.01667	7.31144
ENSGALG00000003881	ERCC6L	15.6167	15.1126	15.3931	11.1033	10.4151	10.979	6.43159	6.18862	6.29325	2.85154	3.08504	2.76658	1.72917	2.14405	1.99603
ENSGALG00000037065	SC5D	19.0712	17.9785	9.51478	13.5726	14.9451	14.2879	7.9403	6.01352	6.05707	5.87776	3.92442	13.897	6.21864	6.46197	7.24041
ENSGALG00000042297	SSH3; ANKRD13D	2.38801	2.20447	2.82447	2.68601	3.07814	2.5188	5.43622	5.32069	5.01978	4.35831	5.70512	4.81989	6.12814	5.58871	5.77916
ENSGALG00000026674	CIB2	2.55702	2.55854	3.10885	2.6045	2.49128	2.41096	1.74183	1.57968	1.6705	1.0648	1.13735	0.798971	0.473865	0.750077	0.671732
ENSGALG00000026970	LOC770612	24.6188	25.9791	27.8755	28.405	29.2625	26.7752	76.1633	64.784	65.0099	71.2598	85.3526	55.8784	113.167	98.4514	104.214
ENSGALG00000010901	ABCB5	0.126781	0.109343	0.163145	0.09076	0.105744	0.124466	0.244741	0.317801	0.244583	0.370595	0.480362	0.392725	0.656273	0.664167	0.53022
ENSGALG00000015141	GDA	0.583851	0.551014	0.413121	0.548296	0.418673	0.336689	0.993882	1.0764	0.746172	1.296	1.06168	1.82516	0.857498	0.782859	1.11723
ENSGALG00000014818	TRIM45	7.76847	9.12822	9.87034	9.7892	9.50616	9.89798	16.8817	17.6955	18.8819	18.057	22.0244	13.6377	11.8273	11.9741	11.4017
ENSGALG00000009179	TNFSF10	51.8972	55.356	61.2849	63.7616	61.8931	61.7804	118.193	118.852	117.126	124.734	129.381	97.948	67.1279	62.9299	63.3734
ENSGALG00000001363	MYBBP1A	16.157	17.3548	18.4911	14.7815	16.7534	14.8645	9.34355	10.0715	10.0437	5.90328	6.46618	5.81569	7.29277	7.72866	7.83689
Gallus_gallus_newGene_2685	Gallus_gallus_newGene_2685	0.236815	0.238782	0.439753	0.199756	0.279876	0.224664	0.543687	0.755213	0.561334	0.774912	0.949465	0.882123	0.85504	1.00489	0.462529
Gallus_gallus_newGene_256	Gallus_gallus_newGene_256	0.500301	0.534563	0.700992	0.867359	0.940267	0.917537	0.345346	0.192534	0.470159	0	0	0	0	0.0542	0.038397
ENSGALG00000034478	CCL4	398.91	389.432	569.961	684.51	700.784	691.619	476.851	420.548	423.39	528.737	535.901	268.188	2286.33	2312.93	2101.67
ENSGALG00000046714	ENSGALG00000046714	3.24422	3.115	3.47027	2.86941	2.67058	2.92039	1.60513	1.47981	2.15954	1.11756	1.18328	0.933932	1.27311	1.30624	1.44636
ENSGALG00000039170	LHFPL5	0.140305	0.232358	0.371451	0.456223	0.353206	0.394405	1.13149	1.02866	0.948551	1.57598	1.74417	0.835818	1.78491	1.29383	1.75453
Gallus_gallus_newGene_1537	Gallus_gallus_newGene_1537	0.033702	0.195052	0.623408	0.280335	0.311456	0.502486	0.225312	0.230903	0.044177	0.14072	0.186379	0.015123	0	0.028002	0
ENSGALG00000002426	EXOSC3	5.28991	4.42667	5.85531	4.86681	5.32798	5.59715	3.50472	3.15022	3.99677	3.2451	2.81783	3.16987	3.97848	3.51001	3.14463
Gallus_gallus_newGene_1678	Gallus_gallus_newGene_1678	0.875729	1.02085	0.805163	0.732801	0.796383	0.336242	0.172851	0.348513	0.155337	0.427488	0.181125	0.374531	0.450124	0.364147	0.794974
ENSGALG00000016622	STS	1.4336	1.41593	1.64824	1.88315	1.8572	2.01579	3.58415	4.02399	3.41528	3.80688	4.11676	4.03608	3.17572	3.12532	3.02464
ENSGALG00000040553	SLC27A1	1.14494	1.24528	1.50065	1.66334	1.39984	1.52643	2.84027	2.46585	2.34337	3.38776	3.51737	3.16206	2.90146	3.0096	2.93113
ENSGALG00000013033	CMBL	0	0	0	0.056713	0.107234	0.238939	1.94873	2.09136	1.50623	4.66934	6.0394	3.96961	19.1943	20.7108	19.8504
Gallus_gallus_newGene_3760	Gallus_gallus_newGene_3760	0	0	1.02133	1.11179	1.12179	1.18825	0	0	0	0	0	0	0	0	0
ENSGALG00000002624	BMS1	34.6197	37.1196	50.9715	49.6228	47.7475	48.3486	29.4307	30.3492	31.4256	19.1082	20.161	11.1047	21.4115	22.9268	23.4237
ENSGALG00000033698	ENSGALG00000033698	1.13956	1.04677	1.26861	1.38497	1.26119	1.30438	2.42526	2.41509	1.81237	1.80991	1.80303	1.92818	2.23294	2.00167	1.85012
ENSGALG00000004593	SULF2	36.3832	39.3292	47.9761	35.6429	34.8664	36.2115	58.6973	61.0341	63.8881	69.8122	70.9309	52.7973	81.8312	79.355	82.9695
ENSGALG00000031021	ERICH1	2.76286	3.18589	3.17253	3.26267	2.83174	2.65649	1.73735	2.22114	1.76734	1.81978	1.66893	1.42789	1.6601	1.46532	1.63302
ENSGALG00000052511	PPP2R3A	7.35591	8.37936	8.56727	7.89793	7.38794	7.637	13.4986	14.1403	14.0019	16.816	15.7291	13.2539	9.09874	8.95164	9.2229
ENSGALG00000030647	ENSGALG00000030647	0.360706	0.488869	0.910715	0.857645	0.830674	0.690626	2.77332	3.71832	2.96271	3.66887	4.71856	2.50859	4.41552	3.49358	3.96766
ENSGALG00000047610	ENSGALG00000047610	21.9121	18.1327	10.0067	11.5771	11.8262	10.626	22.9024	21.2232	20.1456	25.0205	24.1114	59.0561	21.7018	20.0904	20.115
ENSGALG00000029382	BARX2	1.8383	1.69611	2.31184	2.21601	2.20335	2.29386	12.0712	10.4814	11.9903	16.5135	15.6302	11.8902	18.8634	18.196	21.3459
Gallus_gallus_newGene_6120	Gallus_gallus_newGene_6120	1.05611	1.66	1.65329	2.11327	2.8055	1.34703	1.07981	1.20333	1.06608	0.895232	0.719615	1.72391	1.23157	2.11455	1.69737
ENSGALG00000042589	TMEM167B	3.33944	3.674	3.03817	3.82582	5.33237	2.84404	12.3619	7.91935	6.34932	4.01898	7.10376	8.31002	8.79019	5.04104	5.78875
ENSGALG00000039034	ELP2	5.80744	5.34137	5.8238	5.26976	5.21241	5.1667	3.45503	3.63035	3.67427	2.41923	2.44128	2.2118	3.14796	2.72094	3.1457
ENSGALG00000008744	MCF2L2	0.946746	1.0037	0.795858	1.38875	1.22134	1.1283	1.92524	2.28667	2.34795	3.69457	3.74495	3.35606	4.51877	4.94607	4.68137
ENSGALG00000008745	APLF	5.52729	6.4144	6.59623	6.35567	6.09967	6.0465	9.87483	10.0866	9.45226	9.90982	10.1119	8.43169	12.1342	11.9737	11.3303
ENSGALG00000016125	LCA5L	0.265067	0.241778	0.333559	0.444297	0.400622	0.300227	0.61227	0.829355	0.825485	0.50722	0.548681	0.491811	0.694826	0.712261	0.895797
ENSGALG00000015473	ADPRH	17.8838	18.3811	21.7932	23.2849	23.9152	22.5202	37.0359	39.1469	36.4424	40.3401	47.8772	29.0014	50.9766	48.9129	50.4732
ENSGALG00000028900	CENPT	30.258	30.6412	39.3385	28.9072	27.4902	28.9264	19.2095	19.6195	18.602	11.0367	12.2413	7.70982	12.9316	13.889	13.6168
ENSGALG00000011200	THBS2	0.277309	0.337542	0.457068	0.321892	0.39022	0.274807	1.58055	1.67405	1.7672	2.33992	2.56483	1.76507	2.53045	2.26103	2.22728
ENSGALG00000006974	DDX27	31.9531	33.5584	38.3137	36.4067	34.5882	36.1177	24.3926	23.8561	24.2421	16.6872	18.1247	13.3091	18.1203	18.6328	17.8839
ENSGALG00000006976	BDH1B	0.786738	0.615988	0.84795	0.471928	0.624803	0.315774	0.942114	1.04173	0.971937	2.0767	2.03274	1.30392	2.38347	2.52218	2.69636
ENSGALG00000041744	OTOS	0.27613	0.119005	0.396767	0.40544	0.501683	0.339733	0.766956	0.763759	0.855841	1.21515	1.32948	0.759464	0.98995	1.05613	0.964386
ENSGALG00000042213	AP1B1	15.9741	14.3077	9.86946	12.9134	13.8	12.5938	8.60045	8.37891	7.56463	8.67926	7.33641	13.6572	7.28367	7.1921	6.7903
ENSGALG00000006607	GUCD1	10.258	11.7357	13.4035	11.9918	11.6577	12.7305	20.2009	20.2427	18.1421	21.7508	23.9987	20.0727	23.8186	22.6723	24.3097
ENSGALG00000002818	VAT1	14.7179	14.0345	14.6213	18.0494	15.6746	16.0921	28.3951	27.1659	29.1212	32.9039	34.6572	25.1081	24.6998	23.6227	23.5217
Gallus_gallus_newGene_1681	Gallus_gallus_newGene_1681	0.060108	0.183196	0.189629	0.138926	0.078804	0.071227	0.483766	0.256848	0.398044	0.117306	0.661195	0.704624	0.339497	0.131699	0.371453
ENSGALG00000001412	SEMA7A	0.421854	0.400324	0.288586	0.214105	0.350557	0.298581	0.512246	0.640734	0.420976	0.711664	0.903313	0.759402	0.817828	0.581879	0.487121
ENSGALG00000032352	ENSGALG00000032352	13.3857	14.3833	11.6881	9.92411	10.8546	11.415	15.9782	20.7585	17.7894	24.8948	20.4314	30.2995	26.2197	27.741	24.5548
Gallus_gallus_newGene_1849	Gallus_gallus_newGene_1849	0.845825	0.550683	0.503953	0.631822	0.525822	0.478087	0.945243	1.0049	0.822427	1.12006	1.1501	1.70118	1.06817	0.827171	1.07238
ENSGALG00000021972	PLIN4	6.04376	5.21755	5.90376	7.72056	9.9161	8.08363	16.1837	14.7222	13.5979	12.6377	15.2084	10.9174	12.7683	10.5169	10.1284
ENSGALG00000012370	GINM1	16.501	15.4324	20.231	20.6386	20.1419	19.5108	33.6325	32.3335	32.0867	35.9131	37.2735	26.7295	51.575	56.5284	53.1255
ENSGALG00000029610	RGS9	1.4134	1.15198	1.38852	1.54944	1.09307	1.41138	2.80381	3.02223	2.18132	3.35136	3.07624	2.65993	2.9333	2.5042	2.6312
ENSGALG00000014233	FBLN1	31.3461	32.2712	36.11	44.0057	40.8305	42.707	97.5933	103.032	101.564	129.899	136.881	101.876	126.667	126.817	127.855
Gallus_gallus_newGene_5430	Gallus_gallus_newGene_5430	2.13619	1.19262	0.563651	1.78847	1.6978	0.616235	0.430244	0.886235	0.481249	0.932108	1.17028	2.07877	1.19118	0.867328	1.11769
ENSGALG00000013956	MYB	10.734	11.0721	12.0895	11.1672	10.5043	10.7411	6.97364	7.39188	6.95708	2.98087	2.99453	2.46074	0.887961	1.07946	0.973625
ENSGALG00000054256	HAUS3	20.6641	21.8754	23.0295	18.3287	15.9726	19.4564	11.3834	11.8964	12.9713	7.97309	7.99756	6.30276	7.28282	7.60952	7.21138
ENSGALG00000016868	NALCN	6.08598	6.36261	7.23863	6.56687	6.82136	6.37769	2.11529	1.64131	2.29044	0.519816	0.446957	0.365298	0.200571	0.287149	0.182263
ENSGALG00000007536	LOC424919	1.04472	1.39429	1.32285	1.63547	1.58622	1.45192	0.772874	0.716087	0.838843	0.431691	0.653434	0.371209	0.624899	0.958037	0.974799
ENSGALG00000007537	INCENP	23.2042	23.8563	27.6555	20.6592	21.1692	20.9944	13.8905	15.2344	14.4638	8.73012	9.25618	6.38344	7.02974	7.48665	6.99003
ENSGALG00000051456	RTN2	5.26379	4.37418	5.1682	5.48143	6.67585	5.38393	12.3447	8.78794	9.1258	8.38434	9.61873	7.51647	8.65258	8.06664	8.75412
ENSGALG00000034218	PA2G4	156.383	151.771	190.072	158.467	151.509	149.623	99.1122	102.454	102.244	53.0641	51.2445	36.2358	36.037	36.7157	40.8682
ENSGALG00000034210	RPTOR	10.4224	10.5972	9.23747	9.48104	10.3479	9.65843	6.6305	6.81434	6.7705	6.04941	5.90503	6.19078	5.91536	6.01829	5.87843
ENSGALG00000040794	CCNE2	4.53153	4.81752	5.18963	3.59193	3.82978	4.37549	2.1084	2.38512	2.74004	0.693226	1.12956	0.618267	0.117249	0.231335	0.154089
ENSGALG00000029150	AK1	4.93322	4.52302	7.05117	6.72333	6.44051	7.05347	13.0627	11.1292	11.8855	14.7719	16.01	8.90723	12.5879	11.6745	10.5061
ENSGALG00000011436	TMBIM1	44.0079	43.2071	53.6878	44.2455	45.7052	41.9248	71.804	74.495	73.3946	78.3407	89.1289	64.5354	90.149	85.0554	88.2419
ENSGALG00000015598	RASGRF2	0.129053	0.141062	0.184189	0.243115	0.26162	0.290918	0.058317	0.073052	0.054733	0.062708	0.022929	0	0.052881	0.065221	0.063578
ENSGALG00000004209	ELFN1	20.8054	18.9731	16.5783	22.8966	23.572	19.6307	15.2063	15.287	14.8339	13.9276	12.2652	17.3436	9.71266	9.83162	10.7737
ENSGALG00000054015	PRR11	7.99896	7.47323	8.92037	5.51366	6.38903	6.38711	3.96694	4.31995	4.08115	2.14897	2.64095	2.31198	0.815281	1.43696	1.62728
ENSGALG00000013740	SLC20A1	6.49876	6.81522	5.03505	4.38059	4.63047	3.9864	1.83654	1.77206	1.55146	0.798789	0.813075	1.51471	0.934926	0.802312	0.657214
ENSGALG00000014910	COLEC12	0.10668	0.12046	0.155044	0.20577	0.180023	0.153512	1.44813	1.48925	1.79047	4.13028	4.34991	3.26045	2.66513	2.85246	2.51383
Gallus_gallus_newGene_8338	Gallus_gallus_newGene_8338	0.172839	0.397486	0.362271	0.269634	0.268217	0.149703	0.95953	1.4247	0.794576	1.93589	1.10458	1.44205	0.319507	0.391626	0.266092
ENSGALG00000000067	SPR	5.68104	6.38832	7.79331	9.78774	10.1871	9.65085	6.74459	6.53824	6.41774	5.55577	6.38951	4.82728	3.73112	3.71506	3.68848
ENSGALG00000006051	CDC7	6.19274	6.60074	8.32114	6.93668	6.2195	6.56665	3.66158	3.87743	4.01848	1.36941	1.58023	1.44954	0.657722	0.667093	0.599407
ENSGALG00000016988	RUBCNL	0.090654	0.242239	0.196622	0.228074	0.161953	0.168294	0.57172	0.83672	0.799919	1.02525	1.10606	0.569378	0.799444	0.874125	0.752528
ENSGALG00000034534	FAAP24	4.96925	4.95813	5.14649	5.27888	5.16559	5.25226	3.05166	2.79675	3.19108	1.54611	1.90522	1.48217	2.61669	3.13854	3.0385
ENSGALG00000000843	DOT1L	43.2238	37.537	21.441	20.7374	21.8475	21.106	12.2888	12.1752	11.4287	10.5652	10.1002	23.1995	16.6609	18.3801	20.6727
ENSGALG00000003570	ATIC	10.3836	9.90043	9.68648	8.13504	8.95796	8.30333	14.1088	13.9347	13.9887	15.9218	16.5882	16.7259	16.7924	16.6133	15.6819
ENSGALG00000034396	TMEM50B	29.3741	31.0898	38.2142	39.2262	37.6102	39.0476	63.8818	68.2125	69.4075	78.4853	80.4776	52.0009	73.3195	73.0556	69.828
ENSGALG00000028437	TRIM62	1.34947	1.04848	1.41826	1.65549	1.4311	1.19521	3.02715	2.14125	1.96378	2.50623	2.7496	1.89914	2.00669	1.81438	2.30309
ENSGALG00000001996	DNALI1	0.913843	0.952394	0.713926	0.916783	0.489029	0.509455	1.23844	1.09114	1.66696	1.659	1.67096	2.03588	2.25971	1.71458	2.53722
ENSGALG00000051022	ENSGALG00000051022	1.98394	1.63282	1.34382	1.96693	2.30744	2.0811	0.701902	0.870319	0.49422	0	0.340295	0	0	0	0
ENSGALG00000032335	MARCKSL1	1.6333	1.72921	1.01647	1.17493	1.22706	0.819514	1.63381	1.95298	2.28103	2.0541	1.35436	1.50393	3.17067	0.681866	3.30816
ENSGALG00000042505	DSEL	2.09352	1.96436	2.03682	1.79902	1.86987	1.82244	1.30728	1.23282	1.2074	1.33094	1.00897	1.03915	0.618949	0.678739	0.579973
ENSGALG00000030376	DHRS3	0.247201	0.417416	0.267989	0.351811	0.614215	0.295526	1.17382	1.10471	1.23765	1.46404	2.08611	1.2977	1.41525	1.49478	1.29691
ENSGALG00000052768	LDLR	1.99307	1.72994	1.14344	1.54315	2.52469	1.85698	1.35747	0.736932	0.684263	0.622311	0.861018	2.08319	0.864052	0.589625	0.816271
ENSGALG00000010875	ITGB8	0.491158	0.49267	0.346305	0.311536	0.30392	0.287989	0.861921	0.800218	0.461251	1.01219	0.921306	0.917035	0.871309	0.815505	0.871362
ENSGALG00000010874	UNC79	0.362408	0.487939	0.319458	0.634503	0.605402	0.822169	1.03544	1.12386	1.08411	1.18251	1.11461	1.14184	0.94342	1.08406	1.09231
Gallus_gallus_newGene_7576	Gallus_gallus_newGene_7576	0.277624	0.361961	0.206128	0.230353	0.120331	0.287423	0.595785	0.41665	0.26048	0.398271	0.155355	0.514233	0.538668	0.227107	0.343631
ENSGALG00000039575	AMD1	69.6182	70.5698	56.1118	47.0149	46.1031	46.286	30.0617	28.4862	28.4705	18.6243	15.3278	26.8369	16.1144	17.838	16.8181
ENSGALG00000047103	UTP3	6.244	7.26979	6.26015	8.5798	6.48052	7.28257	3.90155	5.06477	3.71709	2.69677	2.45084	2.64771	4.26895	6.66769	3.25998
ENSGALG00000040453	SRA1	1.51391	0.752547	0.817655	0.969967	1.41847	0.925464	3.33215	2.06378	1.8121	1.34531	2.46183	3.22232	2.49047	1.47497	2.08892
ENSGALG00000011289	NKIRAS1	2.58529	2.37867	2.35644	2.84833	3.52832	3.32064	5.13528	6.59923	4.76962	4.84147	6.05222	4.71439	4.0369	3.38007	3.6623
ENSGALG00000008022	TAPBP	7.2517	6.59802	6.83515	8.65241	9.66917	7.85551	15.9666	14.9066	14.719	17.3192	21.3718	17.3667	25.6315	22.0262	22.9659
ENSGALG00000005266	BEAN1	1.5073	1.59172	2.15576	1.85076	2.37465	1.79031	3.40279	3.21693	3.09944	3.99582	4.16545	4.00981	3.5662	3.57637	3.58729
ENSGALG00000005263	SOX8	4.71687	3.9156	2.35804	4.21906	5.07444	3.96774	2.30894	2.21711	2.05002	2.16916	2.05466	4.89898	2.0068	1.59251	1.5311
ENSGALG00000016348	SAT1	45.3393	46.5018	60.3081	49.7151	46.0593	47.4843	94.9408	92.0966	95.1412	159.738	165.221	106.13	165.687	161.449	139.344
ENSGALG00000011865	SMTN	18.8902	17.7271	18.0715	21.2246	22.5659	20.0508	13.3859	11.872	11.0326	8.985	9.0268	8.06793	7.63072	7.45666	7.31067
ENSGALG00000006796	SRPX2	15.9946	13.9249	14.3604	16.194	14.7801	13.455	8.25019	7.84855	8.15698	6.88091	7.31669	8.10728	6.77062	6.61904	5.57417
ENSGALG00000010935	PTPRQ	0.649965	0.749629	0.659855	0.852399	0.724112	0.901986	0.224443	0.2525	0.220588	0.104282	0.068092	0.030667	0.079273	0.13737	0.143801
ENSGALG00000029863	PHYHIPL	0.102781	0.058663	0.063067	0.151061	0.165472	0.152844	0.423424	0.343591	0.433286	0.43251	0.53958	0.326297	0.211538	0.273767	0.175392
ENSGALG00000002899	AACS	80.4516	88.7346	101.914	144.123	132.678	142.551	52.8006	47.4788	48.8727	31.2621	29.4158	22.7138	36.2813	36.6319	36.3893
ENSGALG00000031340	E2F7	5.45101	5.64841	4.87916	5.48404	6.29319	5.44522	2.12751	2.06705	1.97331	1.21844	0.860835	1.04299	0.792262	0.829415	0.723503
ENSGALG00000043838	ENSGALG00000043838	2.14665	2.34643	1.3682	1.38334	1.87117	1.26991	2.90976	2.41771	2.94995	2.07113	1.97793	4.69361	2.64343	1.57435	2.11292
ENSGALG00000032184	CSPG5	0.81112	0.474366	0.626611	0.508705	0.625766	0.448701	1.07868	1.22089	1.07934	1.50038	1.82906	2.47307	2.05361	1.77326	1.8495
ENSGALG00000009207	TRIM2	0.263426	0.074194	0.071336	0.478662	0.473389	0.257708	1.41453	1.66392	1.73806	2.37685	2.28017	1.73805	2.22024	2.20772	1.71214
ENSGALG00000017156	DDX10	11.4663	11.2427	8.58823	7.79859	7.90017	7.67388	4.74435	5.42591	5.05443	3.71839	3.60064	4.59318	4.7019	5.09916	5.54777
ENSGALG00000013272	PRMT1	0.451267	0.422467	0.576884	0.644545	0.637138	0.675704	1.84919	1.70903	1.59815	2.34994	2.22316	1.6177	1.91234	2.02047	2.03956
ENSGALG00000009985	LSM6	19.3596	20.904	24.3689	22.7545	20.8342	21.2903	14.0236	14.9844	17.0691	12.0903	13.3139	6.82632	7.4481	7.4559	6.89865
ENSGALG00000003922	TOP2A	108.859	111.86	108.464	85.6231	84.1016	85.5129	47.897	47.9645	47.9014	25.9367	25.9287	27.1159	26.7343	30.156	30.0421
ENSGALG00000011124	ARHGAP24	2.30954	2.21309	3.24244	2.7843	3.06855	2.99838	4.56642	5.53994	4.65127	5.80865	6.12908	4.61499	5.02936	5.83646	5.55367
ENSGALG00000005430	ALS2L	3.2152	3.71014	4.36316	5.81344	5.4344	6.07734	15.4862	15.4746	15.069	21.3263	21.3101	15.4313	21.8712	20.1492	20.8746
ENSGALG00000010291	RBPMS	15.8976	13.7853	23.2041	21.917	24.0344	21.078	14.3426	14.19	13.4375	9.49866	10.066	4.84308	10.6336	9.59871	8.97556
ENSGALG00000010294	RPS6KL1	5.7157	4.50995	5.73076	4.51587	5.08669	4.63337	7.16086	7.16592	8.12106	8.54389	7.99162	8.24419	10.5005	8.49827	8.42652
ENSGALG00000010748	EXO1	23.6422	23.314	25.385	18.6674	17.6406	18.8111	9.7313	10.2232	8.88011	5.20978	5.19843	3.81395	4.09259	5.05561	4.96344
ENSGALG00000010743	LRRC42	5.07844	5.82134	5.9073	5.67415	5.07829	5.4944	8.65775	9.21293	8.84308	8.80104	9.67147	7.26059	8.44218	9.14887	9.38566
ENSGALG00000003484	BARD1	9.95114	10.4313	7.99678	6.84666	6.66036	6.75769	4.3326	4.64808	4.11116	2.48737	2.19232	2.94794	1.69887	1.95761	2.23041
ENSGALG00000004288	HDAC4	11.0427	10.958	7.86193	9.7194	8.78355	8.96242	6.6168	6.44527	5.79702	6.25216	5.27309	8.76353	6.21059	5.91418	5.53743
ENSGALG00000032410	CBFA2T3	1.0569	0.697414	0.615654	0.548736	0.722606	0.719817	1.63714	1.16036	1.67219	1.2426	1.46902	2.84267	1.2984	0.939071	0.800635
ENSGALG00000023415	HMX3	1.15936	1.02327	0.914519	1.53083	2.07761	1.67927	1.02349	0.786378	0.65351	0.354936	0.835405	0.468982	0.927204	1.27719	0.892234
Gallus_gallus_newGene_6058	Gallus_gallus_newGene_6058	0	0	0	0	0	0	13.7717	13.6394	12.5315	14.3	0	13.6684	12.0421	13.3458	12.6238
Gallus_gallus_newGene_1582	Gallus_gallus_newGene_1582	1.63431	2.12197	1.14835	1.92929	1.89135	1.98052	1.98736	2.53533	2.09516	2.85558	1.92602	3.01415	0.431695	0.277091	0.348885
ENSGALG00000015027	JAK2	10.3752	10.4415	12.5217	9.7117	8.52583	9.61041	14.2297	15.579	15.1027	14.3219	13.8925	11.7183	12.7293	12.6901	13.0695
ENSGALG00000015025	VANGL1	16.0945	16.4525	12.2259	14.9271	14.449	15.5686	9.06563	8.66264	8.72939	7.91159	6.77083	10.8416	6.45178	6.187	5.91822
ENSGALG00000015029	EVC2	4.91839	5.52108	6.126	6.4754	5.63658	6.0485	9.00763	9.78013	10.1197	11.6939	11.5955	9.1579	11.9174	12.6786	12.2112
ENSGALG00000055082	ENSGALG00000055082	6.41476	6.83267	6.44763	5.82316	6.03184	6.01871	9.48142	10.7239	10.2447	11.3803	10.7731	11.1774	9.49406	10.3085	10.4466
ENSGALG00000010507	FCRL4	0.881165	0.670771	0.574809	0.929577	1.07907	0.778045	2.0514	1.48405	1.7124	1.88788	2.59597	2.15419	1.70472	1.61024	1.81145
ENSGALG00000016908	PCDH9	3.55821	3.57077	3.1944	3.36755	3.21175	3.4119	1.34516	1.52954	1.53494	1.21437	1.00642	1.19825	0.439117	0.528782	0.527457
Gallus_gallus_newGene_7045	Gallus_gallus_newGene_7045	1.04904	0.899	1.28174	0.824995	0.510799	0.921446	1.42719	1.27799	1.15023	0.785201	1.66529	1.29015	1.16738	1.21574	1.12364
ENSGALG00000007364	ENSGALG00000007364	5.49294	6.32654	3.99513	4.02984	4.3868	4.27497	6.47389	7.77199	6.88173	7.67964	7.62817	16.4775	4.76666	4.83491	4.59469
ENSGALG00000035447	IL4R	17.2123	18.0743	19.9577	18.9116	17.6597	18.382	30.7525	28.9346	29.5337	31.5902	31.9007	25.5466	23.993	23.5541	22.3224
ENSGALG00000016017	SLC4A11	18.804	18.8236	22.0788	24.4685	24.7952	24.4163	7.58232	7.32573	7.25058	2.79785	3.18718	1.91755	1.00097	0.926519	0.959231
ENSGALG00000029298	F5	0.338318	0.360428	0.331697	0.273485	0.314601	0.314557	0.533262	0.568159	0.608401	0.717144	0.750859	0.836697	0.956076	1.0205	1.16704
ENSGALG00000045584	VSIG10L	25.5544	26.0576	33.8752	34.4214	34.8876	33.8853	62.8565	66.0604	63.7215	89.2747	100.099	60.5057	140.284	141.697	143.549
ENSGALG00000005608	SLC9A3R2	7.71479	8.34466	7.66476	7.59314	7.47379	7.61538	14.5805	13.9811	14.1099	19.5657	19.5245	19.3108	22.922	23.3001	22.9682
ENSGALG00000041634	ACTG2	2.60313	1.71382	1.38746	1.89084	2.18415	1.54855	3.79469	4.64997	3.4721	4.2841	5.23403	9.63219	1.35285	1.07977	0.903801
ENSGALG00000042077	HIC1	0.21396	0.23075	0.140586	0.20537	0.293213	0.178394	0.785854	0.777673	0.540992	0.449385	0.438329	0.743401	0.161083	0.170125	0.125113
ENSGALG00000003039	SRM	17.2458	17.7155	22.2716	19.9544	19.2039	17.7217	10.9592	10.7455	11.0078	7.19194	6.92936	5.49549	7.73285	8.11112	7.87262
ENSGALG00000036850	DNAJA4	35.698	36.4487	43.8381	40.9316	39.091	40.4912	23.9733	22.5393	22.7866	15.9623	15.3664	10.1584	29.4802	32.2031	31.6443
ENSGALG00000004562	HVCN1	0.702113	0.470823	0.565948	0.675553	0.726224	0.757393	1.28966	1.17983	1.31759	1.37515	1.36561	1.27876	0.904269	1.26018	1.33108
Gallus_gallus_newGene_1850	Gallus_gallus_newGene_1850	0.123336	0.407253	0.194338	0.262383	0.194055	0.195187	0.840023	0.883945	0.786715	1.64278	0.824872	1.53961	1.3398	0.678516	1.07376
ENSGALG00000014786	PIK3R1	16.6204	16.5076	16.7009	13.9997	13.4706	14.8083	29.7816	30.1917	31.162	33.8848	36.4241	32.7372	32.5075	33.0461	32.5339
ENSGALG00000014788	CENPH	13.3217	12.0874	15.0802	10.6093	11.4696	10.1424	7.73842	7.36223	6.06886	3.11841	3.25198	2.62953	2.57522	3.04107	2.95349
ENSGALG00000029502	CLIC2	28.5509	28.4076	33.5308	26.1737	27.6402	25.9038	42.9082	44.3886	42.3221	50.3333	56.0286	51.9179	71.6916	67.2166	62.548
ENSGALG00000029500	ND5	124.263	121.254	58.6752	65.5727	69.2717	66.1236	38.6906	43.1155	43.2346	49.6226	45.1468	164.859	39.9603	40.0729	44.3645
ENSGALG00000050178	ATRAID	0.314586	0.256733	0.220192	0.595684	0.52413	0.394917	1.63382	0.74618	0.815956	0.58538	0.769538	1.49371	1.34724	0.770976	0.683779
ENSGALG00000044841	LOC100857331	1.14581	1.15765	1.1408	1.34692	1.46831	1.23537	3.27239	2.27596	2.13309	3.36532	2.60957	2.02312	2.93128	2.87559	3.03392
ENSGALG00000007191	TK1	45.6013	47.7838	55.9801	47.2977	47.7703	47.4561	26.6822	26.272	26.054	13.0525	13.8705	9.70962	8.25729	8.16057	8.25082
ENSGALG00000036901	TSPAN18	19.5348	20.2669	27.0357	18.327	17.0387	19.5875	29.0289	29.3413	29.056	26.9768	32.3866	24.5416	29.5335	29.4676	29.1678
ENSGALG00000049426	WBP1	2.10621	1.88136	2.2072	2.55801	2.803	2.10256	5.04786	3.80904	3.49562	3.61487	5.29459	4.97041	4.31378	3.4642	3.39155
Gallus_gallus_newGene_1359	Gallus_gallus_newGene_1359	0.666567	1.25876	1.90202	1.02264	0.988293	1.05994	0.496766	0.4037	0.505856	0.711612	0.283287	0.536121	0.630768	0.606097	0.391893
ENSGALG00000006453	TF	0.072319	0.088209	0.162793	0.094569	0.098853	0.0342	1.13727	1.08923	1.14886	9.51487	9.66955	5.92242	81.1916	75.5948	76.5735
ENSGALG00000002225	RFFL	11.37	10.677	12.6199	11.4355	10.6549	10.7529	16.9668	19.5472	18.7886	24.158	23.86	18.4552	32.7729	33.1285	34.2567
ENSGALG00000002222	NOC2L	23.5693	24.9153	29.6253	24.2169	24.5943	24.7598	15.7279	16.3579	16.2736	10.7167	10.9408	7.56653	11.8749	11.552	12.3564
ENSGALG00000038714	NDUFB7	3.65249	2.20069	2.37092	3.06923	5.07487	1.85509	10.9974	6.41937	5.10027	5.36849	6.30396	12.3089	6.14475	3.95713	3.9292
ENSGALG00000003175	STKLD1	1.03563	1.18163	1.26229	1.34916	1.37311	1.4445	1.76925	2.60962	2.7341	2.95083	3.59762	2.67506	4.80549	3.54381	4.41239
ENSGALG00000010939	LIN7A	0.690705	0.663349	0.745658	0.77848	0.720649	0.642698	0.480015	0.520936	0.380409	0.331246	0.431869	0.41275	0.592614	0.489026	0.427904
ENSGALG00000009901	DYRK2	2.34547	2.68608	2.14079	3.54568	3.14223	3.28032	5.00181	6.28789	5.85658	5.54443	5.70139	4.99611	3.61034	3.97451	4.5889
ENSGALG00000027871	MAD2L1BP	10.8999	9.84183	11.0544	10.7596	9.82728	10.6198	6.22609	6.59288	6.51366	3.90841	4.29913	3.00393	4.02145	4.21575	4.39008
ENSGALG00000040249	BHLHE22	0.456485	0.458094	0.435769	0.846719	0.796242	0.446205	0.355511	0.485684	0.226384	0.277154	0.172016	0.137405	0.333137	0.316209	0.221363
ENSGALG00000010211	ALDH6A1	1.81694	1.76437	1.09076	1.53086	1.3991	1.09692	2.5212	2.46626	3.16204	4.90514	4.04252	7.28827	5.09319	5.2687	5.19745
ENSGALG00000010214	JADE1	18.5008	18.7285	17.306	16.1896	16.1979	16.0861	9.43414	9.7495	10.7446	6.08695	7.18238	5.58061	6.03758	6.1974	6.09181
Gallus_gallus_newGene_8243	Gallus_gallus_newGene_8243	0.199909	0.14173	0	0.581494	0.583393	0.601304	0	0	0	0	0.493578	0	0	0	0.528388
ENSGALG00000031929	KCNMB2	0.093908	0.141474	0.247498	0.15127	0.141281	0.073214	0.677146	0.91674	0.9626	1.47725	1.50713	1.17434	2.01515	1.90295	2.23447
Gallus_gallus_newGene_8796	Gallus_gallus_newGene_8796	0.178086	0.156691	0	0.091728	0.197434	0.120262	0.41772	0.240224	0.229427	0.191155	0.162003	0.426602	0.337277	0.226366	0.222646
ENSGALG00000052355	PDE12	3.17202	2.82564	3.26648	2.90041	3.28203	2.85085	2.12054	1.87146	1.51775	1.09372	1.06707	0.892698	1.45219	1.10665	1.13859
ENSGALG00000003400	AIMP2	37.3901	38.4491	41.3297	37.9307	39.2723	36.4111	24.8101	22.5957	23.9632	16.4732	15.6799	17.398	13.1246	12.3709	13.3699
ENSGALG00000044610	CFAP100	0.455962	0.49487	0.449695	0.575252	0.44942	0.338238	0.914349	0.721794	0.828158	0.667171	0.917139	0.489504	0.508815	0.390913	0.382511
ENSGALG00000010663	TTC8	7.40863	7.95336	9.73638	10.1029	10.0624	9.35057	15.2732	16.0032	16.7991	16.7317	18.1824	12.7751	16.2914	17.3663	17.3314
ENSGALG00000026253	TMEM144	3.30958	3.23659	3.37676	3.83243	3.95058	4.04997	7.08435	7.39372	7.17451	9.44943	9.6148	8.47092	11.4088	11.8089	11.5133
ENSGALG00000008454	NOP58	44.4378	53.9124	77.9056	65.7998	67.5108	65.7478	44.2883	45.7289	46.8849	28.1282	31.2203	16.1279	33.137	34.9524	33.3717
Gallus_gallus_newGene_6312	Gallus_gallus_newGene_6312	0.106569	0.216457	0.478921	0.028788	0.235147	0.172799	0.75372	0.773228	0.490698	0.622791	0.121481	0.159749	0.338936	0.044806	0.629913
ENSGALG00000000761	TSKU	0.319334	0.314215	0.122748	0.1102	0.144209	0.101049	1.00063	0.73082	0.886902	1.23927	1.33805	1.00404	1.69828	1.8227	2.04251
ENSGALG00000042365	CARD10	0.078493	0.066458	0.165761	0.136364	0.161207	0.166743	0.297521	0.329712	0.31428	0.320495	0.282803	0.086645	0.228928	0.344801	0.279133
ENSGALG00000026043	LOC100859696	0.357847	0.177759	0.402454	0.367467	0.460771	0.184209	1.04238	0.62664	0.715389	0.688206	0.991766	1.18731	1.15096	1.16763	1.08672
ENSGALG00000013626	GMNN	9.0781	11.874	11.9717	11.5419	9.81595	10.0601	5.66728	6.5783	5.74702	2.88277	3.71787	1.90119	1.84501	2.11635	2.96824
ENSGALG00000013625	IPCEF1	5.53856	6.11826	7.32649	5.16836	5.06471	4.37368	9.85497	9.36795	9.97406	9.08724	11.3603	8.20214	7.67465	8.37077	8.75788
ENSGALG00000042009	HMMR	21.1562	22.9394	27.4442	20.477	18.7878	19.4785	12.3815	13.6802	13.5329	7.03702	6.66418	4.90131	8.85133	10.3757	10.2531
ENSGALG00000015708	FGFR3	1.15724	1.2045	1.00019	1.40121	1.26754	1.38846	0.810325	0.771977	0.803725	0.640384	0.450889	0.574155	0.158316	0.12765	0.113949
ENSGALG00000008798	ZMYND19	10.2507	11.345	11.2638	10.7773	11.0709	10.5258	5.44083	5.58307	5.21041	3.55518	3.40949	2.65876	4.57084	5.05014	4.8667
ENSGALG00000051848	LOC107050879	1.76426	1.56768	1.23336	1.92545	2.10343	1.90033	3.5278	3.55049	3.52288	6.79754	7.30578	10.644	6.78646	6.45805	5.60046
ENSGALG00000010623	ORC1	9.48668	11.2797	11.4356	9.4837	8.59198	8.64733	5.52982	5.10276	5.11376	2.24884	2.12752	1.482	1.40138	1.31619	1.57349
ENSGALG00000005757	IRF8	9.52114	10.1639	13.2379	11.4481	11.9297	11.3847	19.3591	18.8884	17.8884	19.5887	19.9101	12.3326	24.0444	23.64	22.4761
ENSGALG00000017394	INSIG1	136.573	144.86	160.166	227.383	205.919	219.662	63.9915	55.7543	56.937	39.3735	40.1317	32.5912	58.8925	58.9171	58.6723
ENSGALG00000012919	YARS2	8.74455	8.83084	9.32645	9.46204	8.05997	9.05568	5.65982	5.49308	5.53459	4.38384	4.35407	3.03534	5.49071	5.67635	5.22211
ENSGALG00000003854	IFT81	4.73631	4.91136	5.36045	5.13551	5.54654	5.69102	9.01626	9.0664	8.66459	10.0451	10.5149	8.25099	9.75374	10.665	9.8896
ENSGALG00000015037	EVC	6.60015	6.46477	7.17011	7.34213	6.74667	7.82859	11.9757	12.8209	12.2874	14.7446	14.8618	10.5768	16.2379	16.0701	16.4157
ENSGALG00000012020	KIAA1549L	0.985194	0.93916	0.700151	0.636795	0.692814	0.698493	0.454253	0.417384	0.383993	0.282488	0.271561	0.383285	0.137056	0.202517	0.213843
ENSGALG00000012021	KCNK4	0.085587	0.241366	0.334875	0.058145	0.062344	0.039568	2.32521	2.02617	1.89863	6.21452	6.04982	4.39909	7.19045	7.19668	6.4967
ENSGALG00000040371	ENSGALG00000040371	31.3501	30.0696	36.5855	48.2607	44.1206	48.0661	125.102	127.825	127.222	174.452	183.723	136.744	172.103	162.469	180.373
ENSGALG00000035869	ATAD3B	16.4248	17.1918	16.028	16.0288	16.2427	14.3384	7.58335	8.12995	8.14636	4.46797	4.74044	4.86006	4.86746	5.13958	5.48197
ENSGALG00000011235	GALNT15	0.297705	0.179272	0.200682	0.298501	0.292406	0.307837	0.605358	0.622173	0.573915	1.23422	0.916841	0.882886	1.07091	1.00383	1.0146
ENSGALG00000005725	CSF1R	0.509121	0.44325	0.454184	0.356275	0.299905	0.375734	0.797868	0.772065	0.821323	0.674582	0.603439	0.717408	0.457592	0.356223	0.339578
ENSGALG00000007768	AURKB	40.6835	41.1352	51.1013	33.434	32.7405	32.3836	21.2886	22.6409	21.8583	10.3201	11.4271	7.31033	8.0243	9.66192	9.70897
ENSGALG00000043193	TAF2	23.842	24.8993	27.666	26.3477	25.539	25.9662	40.1613	41.4713	42.5152	45.2606	47.365	40.5721	56.0172	55.3321	55.67
ENSGALG00000002843	RILP	0.825024	0.945428	0.812518	1.04866	1.07675	0.877182	2.02598	2.13205	2.18664	2.00271	2.64539	1.5886	3.69275	2.96061	3.24387
ENSGALG00000004442	PPA1	47.0563	47.0343	54.2238	70.6564	66.1195	66.688	45.1352	45.4717	44.6615	39.922	41.9635	30.4818	56.5026	57.4988	60.3972
ENSGALG00000023709	LOC417192	0.23719	0.292584	0.247444	0.250752	0.194542	0.117565	1.04839	0.891539	0.747799	1.30097	1.98018	1.18098	2.10106	1.99959	2.36695
ENSGALG00000015115	MAMDC2	0.414305	0.491864	0.443915	0.664383	0.410699	0.583637	1.81047	2.15172	2.31475	6.1225	5.59725	7.27116	3.91854	4.42195	4.03766
ENSGALG00000015112	ZNF521	10.2111	10.8851	10.0433	8.30502	8.2175	8.25455	16.0231	15.8874	15.7814	17.0738	16.0112	16.6319	17.1288	17.4911	18.7534
ENSGALG00000015118	SMC5	5.69793	5.368	4.98115	6.2743	6.01829	6.08629	3.45649	4.15559	3.53952	3.73265	3.52115	3.73714	1.56144	1.41522	1.57579
ENSGALG00000014862	HMGCS1	271.093	286.452	343.458	454.801	427.653	443.545	140.49	135.941	135.814	83.0258	88.0951	59.8609	119.517	126.765	128.241
ENSGALG00000029624	DHRS4	1.01001	0.99084	1.41836	2.00923	1.93408	1.78818	4.02289	4.0813	3.74796	4.5625	5.43166	2.51023	7.21699	5.97245	5.56674
ENSGALG00000011740	MGP	0.122567	0	0	0	0	0.081416	2.07711	1.42236	1.47606	5.93917	6.64768	3.35626	3.63633	4.53729	7.20619
ENSGALG00000001392	MMP23A	1.62093	1.4923	1.59035	1.92045	1.76359	1.97094	4.11832	3.88928	4.0842	7.456	7.45855	6.46235	10.066	9.61353	11.2314
ENSGALG00000033530	ENSGALG00000033530	5.68489	5.12161	4.67272	5.13803	7.3574	4.92801	16.6613	11.3272	8.63612	7.42594	11.696	15.8926	12.5593	9.51079	8.19517
ENSGALG00000035530	TFCP2	20.8947	20.2121	20.3937	18.1142	18.5486	17.0588	12.0902	12.3032	11.5465	7.84389	8.92499	8.66768	5.13152	5.15486	5.46132
ENSGALG00000032220	ELN	0.149707	0.142571	0.083021	0.122953	0.189634	0.153906	0.667347	0.538788	0.360446	0.77513	0.784036	0.592579	0.5218	0.521312	0.526535
Gallus_gallus_newGene_3286	Gallus_gallus_newGene_3286	3.48919	3.5587	5.98268	4.68878	3.30699	6.46635	2.40431	1.403	0.666403	4.42511	1.9606	3.74152	3.66206	3.845	1.57454
ENSGALG00000041926	ENSGALG00000041926	3.14042	6.13679	5.77771	6.1248	8.88042	8.02553	5.0942	5.85383	3.62219	3.04	3.14318	1.48314	2.66678	0.716282	1.67799
ENSGALG00000038458	LOXL1	139.208	86.2718	63.877	110.337	144.188	140.559	150.862	206.06	248.955	211.675	333.314	213.865	401.71	291.098	403.504
ENSGALG00000030209	CPZ	2.17104	1.49998	1.88772	2.41061	2.30255	2.40271	5.95459	6.91681	6.7287	7.91515	9.1983	6.09868	4.04308	3.95604	3.34391
ENSGALG00000003720	FANCD2	7.59755	7.61372	7.95773	6.98042	7.22287	7.37645	5.04266	4.49039	4.40566	3.03869	3.00075	2.91846	2.88346	2.70928	2.83578
ENSGALG00000026983	CHRD	1.028	0.747304	0.782405	0.941315	1.0058	0.855136	1.81843	1.7323	1.39066	1.47927	1.9974	1.86207	1.589	1.20439	1.16534
ENSGALG00000039269	RNF213	0.339455	0.369899	0.31379	0.32335	0.361142	0.365081	0.800749	0.769804	0.772985	1.29655	1.27199	1.89452	1.40579	1.2347	1.55373
ENSGALG00000016676	MCM3	23.1048	23.8901	22.0866	18.6797	19.0438	17.4251	11.836	11.4227	11.5765	4.37122	4.84026	4.89341	1.17607	1.38818	1.02827
ENSGALG00000015096	SH3GL2	0.321693	0.176675	0.239975	0.115285	0.14425	0.180244	0.462277	0.484773	0.803363	0.882869	0.95327	0.629852	0.829412	0.694741	0.476919
ENSGALG00000015322	IMPG2	0.327924	0.279593	0.301626	0.445527	0.522702	0.530774	0.902056	0.961099	1.0235	1.20706	1.3756	1.31001	0.763676	0.687447	0.782422
Gallus_gallus_newGene_4706	Gallus_gallus_newGene_4706	2.70284	2.45716	3.20148	3.70642	5.27332	3.8822	2.16676	2.48102	2.4892	1.0613	1.49736	1.27867	1.41916	1.98873	1.26704
ENSGALG00000006009	PODXL2	1.74756	1.71421	1.85269	1.42221	1.53662	1.38387	2.1171	2.58645	2.46996	2.84072	3.04495	2.34954	2.56531	2.24851	2.42461
ENSGALG00000001022	CCDC43	6.17418	7.25089	8.61036	8.8484	9.95096	9.71124	6.25535	6.34674	6.72068	4.49938	5.81592	3.01167	5.80401	6.50726	5.95392
ENSGALG00000003529	SYNC	15.8155	16.5	16.6127	21.7755	24.9687	21.8238	13.7621	13.449	13.4245	11.3168	13.0865	9.52592	18.5043	18.3058	16.113
ENSGALG00000005961	DCK2	56.9864	57.3958	60.2054	51.7426	50.1391	52.1054	30.3454	30.6014	30.4669	20.0945	19.0246	17.1966	16.1484	17.0122	15.3941
ENSGALG00000032595	NDUFB2	25.0859	24.3805	29.8102	27.5699	31.4531	25.3105	56.0646	45.1081	42.6551	37.3313	44.7668	38.0024	38.2253	33.4496	35.3541
ENSGALG00000040648	RGS11	0.087524	0.130285	0.268173	0.362121	0.440317	0.323796	1.55851	1.56354	1.39493	1.3009	1.36319	1.07693	0.860857	0.850207	0.795993
ENSGALG00000036871	NOS1AP	0.115751	0.066264	0.125192	0.358572	0.241421	0.246902	0.65923	0.525073	0.68739	0.643984	0.917662	0.753033	1.42224	0.999869	0.978702
ENSGALG00000005030	DOCK10	5.96962	5.1593	5.79051	6.81058	5.87135	6.11181	3.66551	3.66893	3.80375	3.50965	3.55871	2.62744	4.85992	5.34536	5.05026
ENSGALG00000005038	CENPI	16.9921	19.7285	23.1041	18.4914	16.9623	16.1878	11.7646	10.6702	11.4487	5.27152	6.33588	3.49522	5.05569	5.97741	5.62766
Gallus_gallus_newGene_1395	Gallus_gallus_newGene_1395	0.533918	0.101496	0.491969	0.741139	0.434659	0.121467	0.982626	0.980862	1.32184	0.541766	1.03888	1.92739	0.761699	0.921203	1.17789
ENSGALG00000013342	GBX2	0.504079	0.417173	0.384851	0.524931	0.676534	0.480572	0.264319	0.221093	0.336792	0.118375	0.177615	0.137561	0.117622	0.101869	0.154286
ENSGALG00000015425	LPL	0.330283	0.262638	0.25272	0.158023	0.202602	0.155987	0.352574	0.335908	0.403901	0.368799	0.268785	0.478947	0.138909	0.076498	0.139372
ENSGALG00000009837	DTL	8.84488	9.12571	10.1856	8.39903	8.16412	7.18685	4.37832	4.13672	4.33183	1.35306	1.54129	1.12492	0.358242	0.418049	0.462947
ENSGALG00000011858	KCNH5	0.876685	0.799943	0.772202	0.685829	0.519548	0.460467	1.36236	1.79388	1.33907	2.21256	1.90979	2.2017	1.77802	1.44467	1.7551
ENSGALG00000001483	LOC419409	2.39867	2.84609	3.22219	4.4084	4.1655	4.3094	7.94081	8.08451	8.27781	11.5233	12.79	7.19623	10.7818	9.39483	10.6275
ENSGALG00000031637	ICOSLG	15.7336	16.9916	22.1548	17.0729	15.4321	16.674	29.726	30.5253	32.0869	27.4743	27.6019	19.1658	17.3445	15.4786	15.3733
ENSGALG00000013102	COBL	4.66942	4.95124	4.81788	4.0544	3.69901	3.87756	6.85053	7.46003	7.5164	9.92474	10.4203	11.3968	13.9221	12.711	12.2528
ENSGALG00000014573	NAT10	29.133	29.6723	26.6177	24.3583	23.2947	23.5249	12.1642	11.8976	12.1211	6.33703	5.52408	6.34984	6.04597	7.16904	7.6089
Gallus_gallus_newGene_2655	Gallus_gallus_newGene_2655	0.183636	0.280629	0.166965	0.085791	0.139631	0.343698	0.691109	0.346582	0.751148	0.936908	0.310639	0.700535	0.403877	0.726446	0.537487
Gallus_gallus_newGene_6880	Gallus_gallus_newGene_6880	0.957823	0.203181	0.65947	0.595276	0.380037	0.191914	1.48018	1.29524	0.98304	0.962183	0.059135	1.17818	0.221891	0.010181	0.264798
ENSGALG00000017128	SKA3	19.0683	19.3629	23.748	16.787	16.3025	17.3107	10.3085	10.7812	11.3748	3.96758	4.43404	3.45196	5.05337	5.30188	5.73901
ENSGALG00000001561	MXRA8	218.435	231.94	284.552	262.163	243.075	253.575	398.97	417.334	414.206	485.756	512.546	332.046	494.775	495.245	502.782
ENSGALG00000032993	FTSJ3	15.7076	15.9819	18.9963	18.1779	20.5158	18.9765	8.66336	9.48405	9.65905	5.99647	5.56073	4.40583	4.67581	4.55315	4.62202
ENSGALG00000035675	CCDC57	2.11052	1.82007	1.82547	2.30662	2.52543	2.36963	1.47857	1.40731	1.34503	2.32269	2.41849	2.36667	8.26005	8.63721	9.89086
ENSGALG00000033739	POU3F3	0.989078	1.28978	0.671774	1.1018	1.21285	1.30714	0.95475	0.653252	0.6163	0.768182	0.681626	1.03496	0.594817	0.761291	0.720955
ENSGALG00000004274	TWIST2	15.2941	15.1283	19.7594	16.1263	16.9344	16.6269	32.0532	32.7518	33.962	37.7291	40.4285	25.0694	29.1876	29.5311	27.5469
ENSGALG00000030908	ATP2B2	9.1747	9.58051	7.85519	12.8672	13.0948	12.9888	7.07663	7.23229	7.29938	4.40745	4.18986	4.50528	2.95609	3.14285	2.99862
ENSGALG00000053511	APOLD1	1.65979	1.80761	1.49002	1.39492	1.44996	1.45969	2.47798	2.65927	2.30253	3.59916	3.20196	2.1831	7.63962	7.7246	7.72545
Gallus_gallus_newGene_7372	Gallus_gallus_newGene_7372	0.512982	0.519562	0.145901	0.381964	0.138226	0.188417	0.429669	0.489237	0.417735	0.315521	0.402998	1.36587	0.28911	0.309935	0.378448
ENSGALG00000016546	RBBP7	17.0029	17.1683	21.8901	20.9436	21.2454	21.389	13.7456	12.9744	13.09	8.25435	9.15313	6.21289	6.34777	6.8174	6.5828
ENSGALG00000015015	CYTL1	0.461411	0.584906	0.87939	0.387352	0.421473	0.294089	2.50834	2.98259	2.80337	5.58881	5.56367	4.63417	7.97817	6.9754	5.8728
ENSGALG00000014948	HMGCR	110.095	114.099	130.144	169.988	161.843	166.944	71.1686	69.3231	70.9415	53.9616	51.0508	47.2087	84.5394	90.4351	90.2968
ENSGALG00000011668	IL8L1	1.60332	1.64632	2.3247	1.50438	1.39213	1.63757	4.57144	5.78225	5.51233	19.643	21.1037	11.081	86.4193	77.0306	91.4394
ENSGALG00000017627	C10orf2	10.9869	9.13681	12.1168	10.7122	11.345	10.0236	6.29744	6.47912	5.67829	2.73506	2.68822	2.08207	3.08854	3.03327	2.75061
ENSGALG00000008486	CACNA2D1	0.953345	1.07085	0.851911	0.773039	0.936626	0.948919	2.1521	2.4572	2.43589	3.85751	4.02126	3.79084	4.27241	4.12447	4.3189
ENSGALG00000009686	PPP1R9A	0.19825	0.147172	0.173742	0.219508	0.203065	0.245301	0.050277	0.124418	0.093976	0.104682	0.07174	0.03067	0.032776	0.088877	0.055887
ENSGALG00000009680	PAQR7	2.38023	2.14469	2.45038	2.10113	2.58659	2.10383	4.08815	4.52054	3.93782	5.1878	5.52995	2.85076	5.96785	5.05166	5.28681
ENSGALG00000017083	KATNAL1	5.96192	6.39912	3.61692	3.99458	3.6176	3.31189	7.01752	5.77236	5.99151	6.92431	7.33205	10.235	6.30209	6.20973	6.0656
ENSGALG00000017085	SLC7A1	21.3987	22.8379	20.0877	28.7438	29.2698	28.7018	19.761	20.5763	19.5538	18.7649	18.048	18.501	33.6293	33.8722	31.7672
ENSGALG00000037838	MT-ND6; ND6	33.3664	38.6433	34.8148	43.2643	55.0996	46.4109	25.9294	29.6012	35.829	24.651	27.1431	26.2731	30.6702	33.2409	24.3206
ENSGALG00000029731	TPP1	3.34881	3.53701	4.18172	4.99118	5.60546	4.60746	10.3014	8.03217	7.9139	9.89671	10.609	7.27338	13.6204	12.5362	10.8908
ENSGALG00000037160	SMAD7	2.61098	2.43521	1.06042	1.51525	1.75612	1.67577	0.953394	1.25364	0.885646	1.19679	0.555049	2.27903	0.629131	0.972413	0.7533
ENSGALG00000004927	COQ4	9.31896	8.63065	10.1737	11.0964	11.4182	10.6	19.9466	16.1463	17.1839	16.9581	19.6026	12.395	24.3397	22.9477	23.1938
ENSGALG00000032079	CYTB; MT-CYB	310.292	309.588	179.756	181.012	201.444	194.055	122.616	129.645	140.141	141.613	142.333	439.162	102.398	97.6946	108.575
ENSGALG00000006567	UBASH3B	17.6224	17.4851	20.6835	15.8541	17.0711	15.3203	28.2009	27.4239	28.4269	33.7538	33.6393	28.5481	31.2459	32.153	34.1775
ENSGALG00000006563	SEMA3D	17.514	17.0359	14.6443	19.7897	19.6313	17.8599	11.1013	12.8815	12.6897	11.0243	9.66589	10.8544	8.11926	8.39448	8.38947
ENSGALG00000022926	GPR162	3.511	3.4078	3.03422	3.50195	3.37177	3.05132	5.42221	5.72339	5.5157	6.23518	6.30471	6.2682	4.16547	3.92304	4.07865
ENSGALG00000051251	HIST1H2B7L4	199.671	187.914	223.492	189.555	207.061	193.162	133.992	99.181	98.2639	51.1804	58.5701	51.7488	47.7898	52.6861	39.6629
ENSGALG00000010182	SLC29A1	9.97602	8.11049	9.02385	7.28385	7.40822	6.45562	4.76024	4.13331	4.47171	3.1393	3.27493	4.26971	3.54642	3.76345	3.44347
Gallus_gallus_newGene_8550	Gallus_gallus_newGene_8550	0.025933	0.06586	0	0.01113	0.127086	0.053077	0.339075	0.314987	0.318484	0	0.2287	0	0	0.189408	0
ENSGALG00000047993	ENSGALG00000047993	2.29345	1.9003	3.44632	2.73482	3.44258	2.22589	5.57782	5.95761	3.6863	3.02447	5.30262	3.42182	5.02164	4.01544	3.39029
ENSGALG00000044874	TNFRSF14	2.33913	2.20705	3.44092	3.72509	4.27894	2.99046	7.03279	6.29366	5.93331	5.68583	7.20002	3.38198	5.94497	5.22773	4.84957
ENSGALG00000007490	DDX54	12.0054	10.8981	14.5734	14.5361	16.2115	14.2233	10.2164	10.5311	9.7314	7.09641	7.99516	5.34463	8.71996	8.68048	7.42709
ENSGALG00000031313	CELF6	1.96423	1.88906	2.41056	2.97157	3.38927	3.12021	5.40384	5.03369	4.10577	4.23466	5.37598	2.83202	5.87594	5.47193	5.83923
ENSGALG00000012988	B4GALNT3	13.1173	13.0357	16.7111	13.7533	13.0151	14.1195	8.99235	9.54671	9.33559	6.70902	6.5877	4.34839	2.14187	1.88701	2.02883
ENSGALG00000052223	YPEL1	2.72745	2.66889	2.78167	4.12178	3.99551	4.73073	8.71406	9.23059	9.05625	13.2109	13.0749	11.0693	15.0545	15.4945	14.1807
ENSGALG00000051754	KRT17	0.87521	0.741613	0.802629	0.828208	1.0356	0.841869	0.638746	0.459502	0.517585	0.435891	0.392043	0.37619	0.340741	0.322154	0.331044
ENSGALG00000005173	TUBD1	7.05383	7.4066	7.35117	6.20828	6.54267	7.44208	12.7359	12.9293	12.768	13.7823	13.9039	12.5377	10.7664	12.0445	11.62
ENSGALG00000041814	DYNC2H1	1.72764	1.70655	1.97007	2.44645	2.35876	2.50699	4.08688	4.18046	4.09279	5.22254	5.21459	4.59643	4.8644	4.60497	4.81357
ENSGALG00000039872	PDLIM4	12.8544	12.0612	13.1402	10.8548	10.393	9.28896	20.1712	17.9853	18.5261	21.0735	21.5303	21.9215	20.3754	19.0785	17.5288
ENSGALG00000053281	PKIA	2.69424	2.85922	2.98217	3.08884	3.23371	3.44231	2.28457	1.91009	2.10779	1.93303	1.7682	1.62247	0.987243	1.17024	1.03867
ENSGALG00000024053	ICMT	4.94983	5.35962	4.9096	5.03164	5.60379	5.44753	3.80522	3.62274	3.61621	3.22537	3.31852	2.72561	3.96705	3.90599	3.37509
ENSGALG00000047761	LOC769729	6.08485	5.46451	8.66189	5.20407	7.87803	8.11011	14.095	14.7666	13.7356	15.6694	15.171	10.5257	17.1427	16.3497	14.4291
ENSGALG00000027805	C15orf39	1.72868	1.14841	0.564195	0.228036	0.338579	0.582535	1.73089	1.25696	1.48905	2.64812	2.11107	6.69761	2.24743	2.25104	2.51123
ENSGALG00000008398	MPP4	0.357697	0.484147	0.68735	0.797494	0.817282	0.98634	1.62339	1.37624	1.61628	2.36704	2.72809	1.9173	2.98036	3.30773	3.22463
ENSGALG00000011799	HEBP1	0.569332	0.556945	0.670733	0.709622	0.950459	0.867197	1.56095	1.71826	1.86642	2.4761	2.88551	2.07541	5.67597	5.7955	5.45932
ENSGALG00000010226	MUTYH	2.12811	2.0436	2.17613	2.92156	3.01848	2.77916	1.13383	1.05289	1.0115	0.538054	0.520688	0.520796	0.705699	0.904536	0.599568
ENSGALG00000010224	GLIPR1L	41.3086	48.1237	55.1791	44.1738	42.2536	39.493	108.225	112.553	104.627	115.024	139.291	94.0058	97.1454	93.7841	89.8661
ENSGALG00000009119	THUMPD2	3.44858	4.66019	4.25014	5.17764	5.258	4.88009	3.09702	3.18806	3.48402	2.56095	2.6438	2.17588	2.66912	2.30564	2.10506
ENSGALG00000017242	FZD4	7.71287	7.64999	8.53488	9.74475	9.67423	10.2256	5.84993	5.79907	5.93596	3.97785	3.93539	2.9959	2.49321	2.42998	2.32441
ENSGALG00000035365	GTSF2	1.32452	1.07433	1.72054	1.70063	1.68117	1.82558	3.24626	3.1567	2.78527	2.82826	3.72494	2.32922	4.71599	4.56796	3.44639
ENSGALG00000043257	LYGL	0.410183	0.572846	0.434114	0.389374	0.499975	0.465952	0.711145	1.04499	0.892302	1.07436	1.06827	0.753148	1.53998	1.33857	1.28643
ENSGALG00000002722	MST1	0.472572	0.296991	0.134913	0.3383	0.42079	0.24148	1.27878	1.41921	1.1797	1.58985	1.7245	2.73937	3.08789	2.75336	2.85354
ENSGALG00000004769	PSAP	168.443	163.515	182.665	178.323	163.202	181.296	298.795	290.278	306.945	340.793	353.008	267.609	363.947	377.34	358.048
ENSGALG00000035584	COL3A1	133.665	142.228	180.429	153.482	147.83	156.24	465.857	504.872	517.193	759.688	826.341	504.871	658.834	649.221	542.706
ENSGALG00000043926	CCDC27	1.47494	1.24902	1.59032	1.4393	1.68417	1.80855	2.7566	2.94451	3.09938	4.12804	3.08496	2.57092	3.02951	2.55829	2.90912
ENSGALG00000037989	IL10RB	6.2186	6.88385	7.43546	7.79547	6.39438	7.28742	11.7116	12.0878	10.4102	12.5933	12.5568	9.53638	14.0349	14.6114	14.3764
ENSGALG00000016721	PLCXD1	0.203361	0.247329	0.202188	0.293561	0.4001	0.351538	0.944494	1.17139	0.807331	0.741979	1.24166	0.667274	0.752651	0.496222	0.599102
ENSGALG00000042642	RARRES2	26.4748	24.2978	31.658	36.0839	39.7768	36.5288	68.9019	64.3009	59.2159	60.4062	75.0966	38.9129	63.0085	59.6266	55.7967
ENSGALG00000005888	PGP	19.0488	19.8253	21.7964	27.3798	26.9791	26.3356	11.1703	10.2555	10.4584	7.3273	7.84722	6.52613	6.15229	6.28017	6.27632
ENSGALG00000031794	PDCD1LG2	1.71153	1.96292	2.66161	2.30788	2.1919	2.50744	8.09641	7.47232	6.56833	6.57548	6.86075	4.4744	12.4799	11.1747	12.1885
ENSGALG00000017002	FNDC3A	12.4591	11.2636	9.99677	10.6866	9.68431	10.2383	15.8333	18.1357	18.7255	19.6333	20.086	18.7965	21.5418	19.0824	19.6417
ENSGALG00000017005	CAB39L	15.9189	18.331	30.2453	23.4036	17.4336	18.7244	30.1546	30.3676	41.301	29.182	32.4123	23.7265	20.331	20.673	18.9397
ENSGALG00000015513	MMS22L	7.5171	7.18907	7.70377	6.60731	6.4067	6.35546	4.20677	4.49477	4.47758	2.23003	2.48399	2.03044	1.58753	1.45241	1.84363
ENSGALG00000006834	CPB1	0.493796	0.525945	0.39185	0.492106	0.401505	0.458489	0.837229	0.815201	0.807431	1.53144	1.01323	1.17816	1.81434	1.79987	1.84834
ENSGALG00000002028	GPRC5B	0.861939	0.819185	0.643635	0.658855	0.73825	0.790408	1.76562	3.02283	2.57039	3.90555	4.19012	3.6135	2.93787	2.43497	2.43177
ENSGALG00000002021	ZC3H12A	4.47058	4.87836	5.2737	4.64663	5.28462	4.87296	8.51706	9.864	9.74217	17.3191	20.121	14.9555	31.7053	29.2678	26.5582
ENSGALG00000023542	ALPL	0.33419	0.333372	0.53097	0.499444	0.446916	0.595167	1.0612	1.36263	1.08098	0.742272	1.10297	0.651138	0.614256	0.581386	0.380909
ENSGALG00000015287	LNP1	1.72328	1.64611	2.03256	1.58615	1.55071	1.81188	4.19688	4.98999	5.06061	4.69244	5.03602	3.20784	3.50538	3.23872	3.38552
Gallus_gallus_newGene_7911	Gallus_gallus_newGene_7911	0.27543	0.591906	2.59901	7.433	9.91672	7.37591	1.55493	0.48689	1.0095	0.375803	0.582881	0.497604	6.33927	5.05984	6.7699
ENSGALG00000007412	MPZL2	0.871144	1.07379	1.05002	0.675774	0.82409	0.737458	5.32868	4.42179	4.15076	8.81987	9.69177	5.5216	17.4042	18.4321	18.7183
ENSGALG00000052114	ENSGALG00000052114	11.6896	9.63336	7.84501	7.50621	8.39489	8.02267	12.6003	14.2734	13.5254	14.6692	15.6274	25.6841	14.2651	13.478	14.0702
ENSGALG00000031390	STAU2	21.9769	23.9877	25.4273	23.5556	23.6097	25.4242	36.3994	40.403	37.8126	40.3955	41.2754	32.9142	35.9192	35.4015	36.9767
ENSGALG00000040929	C15orf62	2.12677	2.08101	2.44197	2.0623	1.9634	1.90116	3.13115	3.62847	3.43017	4.62774	3.93289	2.53992	1.92145	2.54656	2.12671
ENSGALG00000004333	ABCA5	2.07265	1.98912	1.96036	2.41079	2.33831	2.10442	3.97542	3.78802	3.65397	4.99974	5.55739	5.85928	3.84671	4.1878	3.9615
ENSGALG00000013723	OASL	0.271648	0.146713	0.085668	0.147255	0.163189	0.085191	0.869679	0.524593	0.774159	0.837932	1.37598	0.614343	2.45898	2.29582	2.80882
ENSGALG00000029077	CBL	7.95054	7.93275	5.17686	6.79356	6.31012	6.22844	4.03815	4.00336	3.84433	4.38232	3.77002	6.41611	3.7438	4.07376	3.75153
ENSGALG00000045726	PWP2	20.1621	21.0923	24.5148	21.9354	19.5605	20.8308	12.7831	13.0415	13.7836	8.91201	8.54406	5.92278	10.1426	10.3154	9.75886
ENSGALG00000050403	LYPD1	4.97762	5.34578	6.34373	5.79695	5.57858	6.01104	9.72725	10.9427	10.9793	8.24994	10.0543	7.99206	3.33239	3.40666	3.16634
ENSGALG00000006982	EEF2K	14.788	14.8908	18.1692	19.1525	18.469	18.7664	28.7871	30.9699	30.3315	35.2137	39.5338	26.8334	39.3274	41.3255	41.3925
ENSGALG00000006409	PODXL	0.334384	0.269797	0.166316	0.165501	0.17824	0.23901	0.103181	0.091676	0.053617	0.095175	0.076528	0.080694	0.114912	0.101755	0.100731
ENSGALG00000048716	FBXL3	3.27932	2.99192	3.56034	4.02326	4.30038	4.27556	6.37326	7.16157	6.46823	7.57533	8.86758	7.62601	11.8117	10.7414	10.8767
ENSGALG00000030597	KIF11	53.9077	53.5089	52.7252	40.3628	37.444	40.6161	23.0886	24.4026	23.7711	11.7787	11.8202	11.3092	12.6718	13.1357	14.1089
ENSGALG00000003122	ZFAND2A	24.7394	26.281	32.0122	37.2402	37.9714	37.8066	22.3439	21.8054	21.1862	13.2058	15.8266	8.23751	14.617	15.9027	18.5257
ENSGALG00000026613	ENSGALG00000026613	56.234	61.7315	79.1037	66.905	69.2318	70.9244	120.213	122.194	111.981	162.277	176.508	111	205.26	171.66	186.228
ENSGALG00000041124	NOLC1	62.3865	61.9676	72.5869	62.5468	61.7023	60.983	37.8483	38.0917	38.6607	21.3493	22.0966	16.8406	25.0522	27.2348	27.1847
ENSGALG00000015122	TAF4B	0.679086	0.734131	0.608487	1.03448	1.27868	0.981049	0.297492	0.23081	0.246126	0.089192	0.11127	0.053352	0.683252	0.79917	1.20514
ENSGALG00000027887	C1QTNF3	0.111258	0.089866	0.105554	0.161064	0.132795	0.147456	0.627443	0.588927	0.602323	0.541693	0.685309	0.411792	0.297663	0.325312	0.22852
ENSGALG00000029678	SNX16	3.07295	3.26703	3.82306	5.80894	5.38403	4.95745	3.07684	2.92354	2.88979	3.01449	2.93603	2.18222	5.12293	5.05563	4.87994
Gallus_gallus_newGene_8219	Gallus_gallus_newGene_8219	0.503561	0.612786	0.742468	1.10814	0.6519	0.237125	1.42729	1.23421	1.28401	1.66422	2.1614	1.32408	2.98908	3.23678	2.27427
ENSGALG00000031971	CNTNAP2	0.085162	0.157127	0.091197	0.104141	0.031431	0.071927	0.202434	0.293524	0.225084	0.534917	0.419148	0.685457	0.76351	0.605479	0.671784
ENSGALG00000034453	SAMD11	2.04013	1.72653	1.53274	1.19386	1.24407	1.01777	2.21627	1.73724	2.0148	1.45699	1.73966	1.8054	1.1263	0.949644	0.668434
ENSGALG00000037901	EFEMP1	38.8093	39.3317	47.6946	41.0996	38.8333	40.7157	81.6327	80.2539	79.7779	80.9017	84.7911	59.4981	75.8946	72.6744	76.865
ENSGALG00000005857	ALOX5	3.25222	2.51771	2.75515	3.82915	3.835	3.82363	6.52911	6.99531	6.60171	9.65143	9.87442	8.26554	11.7238	13.3813	12.9048
ENSGALG00000040886	ENSGALG00000040886	5.80838	5.93018	6.02632	6.67603	5.67972	5.8319	11.1657	11.8311	11.017	13.9429	12.7104	13.0506	12.7923	13.5003	12.2715
ENSGALG00000004106	DHCR7	75.7868	82.3485	105.952	138.322	131.436	138.774	66.7166	63.1956	63.3007	45.2562	44.8197	28.5276	38.2163	40.6924	36.8804
ENSGALG00000011615	LOC421583	0.319017	0.420575	0.413836	0.630694	0.493425	0.373337	1.16794	1.62212	1.40844	1.71807	2.2536	1.57669	1.22744	1.31547	1.5931
ENSGALG00000032273	POLR1B	16.4692	15.6898	19.0519	17.7768	18.1311	19.1224	11.983	12.2915	12.0456	8.745	8.9291	6.27058	6.81173	7.47504	6.55384
ENSGALG00000002192	PTPRC	0.92019	0.914589	1.12331	1.2202	1.15895	1.30902	0.367761	0.332763	0.311357	0.197624	0.183495	0.189496	0.211272	0.236942	0.18491
ENSGALG00000038461	FECH	8.73524	9.21756	11.1557	11.1948	11.5554	11.9195	7.81819	7.86956	8.08562	4.48416	4.68916	3.31271	3.29082	2.75971	2.93145
ENSGALG00000003712	RAPGEF1	14.7156	13.9297	6.88825	8.89112	8.89864	9.31413	5.26001	5.37616	4.85361	6.12232	5.03683	13.7773	7.20068	7.07709	7.59229
ENSGALG00000008902	GIPC2	11.0081	10.9087	14.135	16.8012	15.6621	17.3673	9.17895	10.2515	9.48422	5.20192	4.57159	2.81831	2.61935	2.2334	2.69456
ENSGALG00000008291	AP3S2	1.33161	1.6065	1.78559	2.04388	2.46962	1.92404	4.76219	3.16802	4.11919	4.01589	4.33183	4.29291	6.9161	6.50079	5.41493
ENSGALG00000000734	RPA2	25.6	26.6158	25.7317	20.1471	19.5064	21.2018	13.3864	13.9852	13.345	7.42492	8.53482	6.89176	6.70612	6.56189	7.06322
ENSGALG00000010347	CCNG2	9.66108	9.99785	11.6754	15.0684	13.6015	14.4437	34.0028	35.8871	36.606	45.688	48.3642	34.0167	43.2733	42.2239	42.1099
ENSGALG00000031839	SUV39H1	3.08766	2.47441	3.15251	2.48823	3.40323	2.73486	1.94676	1.5131	1.56209	0.842289	1.07152	0.805409	0.311104	0.657844	0.450987
ENSGALG00000011962	NDNF	38.8862	39.3336	45.0859	31.6131	29.3395	31.3268	48.3539	49.4689	49.6378	53.2006	56.3045	48.8082	58.409	58.7377	59.2244
ENSGALG00000011963	PRDM5	3.50409	3.22107	3.58755	3.31057	3.14243	3.08282	5.64776	6.81752	7.30319	8.44592	9.33114	8.08949	10.6907	11.4919	11.8939
ENSGALG00000011961	TNIP3	0.489123	0.399776	0.626401	0.211814	0.302335	0.397839	0.719369	0.72839	0.684684	0.723777	0.538257	0.414241	0.792639	0.666237	0.822976
ENSGALG00000009651	LXN	2.97758	3.60505	3.80934	3.0759	2.82161	3.19492	6.15192	6.21301	6.29414	7.79987	6.91948	6.111	6.31192	6.85902	6.28583
ENSGALG00000009654	MLF1	11.0144	12.1917	13.0376	9.36003	10.3221	8.986	15.4215	15.8161	15.5424	14.4732	15.2714	13.0919	10.8933	10.4025	11.2646
ENSGALG00000001062	GGT7	0.407984	0.486403	0.260153	0.439462	0.691935	0.642725	1.17342	1.05076	1.05717	1.66491	1.79212	1.37545	3.31169	3.42686	2.99034
Gallus_gallus_newGene_3702	Gallus_gallus_newGene_3702	0.035523	0.098012	0.049127	0.063284	0.112978	0.056464	0.231548	0.221504	0.360019	0.635604	0.227296	0.113701	0.780619	0.591144	0.692234
ENSGALG00000007382	CDA	1.43159	1.31033	1.93164	1.54407	2.23516	1.87905	3.57813	3.14293	2.67029	3.34465	3.73084	2.77033	6.34375	6.16555	5.69437
Gallus_gallus_newGene_338	Gallus_gallus_newGene_338	19.1785	21.2755	13.4363	20.1328	19.2177	16.8515	23.4204	28.3996	25.9613	24.9489	27.4245	24.7703	23.0859	25.2166	22.8894
ENSGALG00000010356	RAD54L	6.73534	7.42047	8.51382	7.84011	7.39818	7.48658	4.86436	4.65146	4.6346	2.23296	2.40999	1.62757	1.30711	0.900012	0.861075
ENSGALG00000015000	LYAR	27.3257	31.242	40.0267	31.0742	31.5994	33.0303	18.6186	21.5465	20.6905	11.487	13.0146	8.92182	14.2721	15.8097	16.4648
ENSGALG00000023396	ASPHD1	0.634518	0.906927	0.949333	0.8727	0.765088	0.744401	2.92504	2.99734	2.70759	3.61081	4.44766	3.22854	3.55599	3.22385	2.37231
ENSGALG00000008728	PTER	6.10607	5.73385	6.59783	8.0807	6.69585	7.02374	4.53346	4.42032	4.43786	3.20967	4.29629	2.24009	2.91445	2.58093	2.66256
ENSGALG00000012941	CDH12	0.245572	0.21205	0.375071	0.475058	0.328001	0.335052	0.07703	0.128143	0.080299	0.068137	0.064424	0.070438	0.027886	0.03965	0.038459
ENSGALG00000046217	PIT54	0.173812	0.416742	0.597343	0.396489	0.338593	0.383693	1.27777	1.41814	1.32561	1.83102	1.95447	0.921047	2.0773	1.96542	1.741
ENSGALG00000003821	RAMP1	0.214188	0.474928	0.355056	0.440566	0.431365	0.435658	1.0459	1.23683	1.11077	1.10734	1.01588	1.09143	0.597026	0.61883	0.875092
ENSGALG00000052737	LOC112531693	0.514585	0.39895	0.31414	0.660851	0.526126	0.451392	1.16964	0.983014	1.19537	1.27667	1.63778	1.06456	0.928403	1.00888	0.980155
ENSGALG00000028960	NEU3	2.23083	2.04246	1.76997	1.6505	2.0016	1.90278	3.22865	3.30621	2.70078	4.20423	3.41045	5.762	2.90661	2.74801	2.77005
ENSGALG00000048899	C30H19orf53	9.70914	7.85717	6.80076	5.98676	9.61954	8.67333	14.4255	14.3584	14.3079	18.6642	18.8222	15.6582	22.7885	20.9684	14.5199
ENSGALG00000028451	MT4	55.9518	52.2231	73.693	70.3429	89.1593	64.0899	40.9559	39.6159	34.6842	23.9947	35.6013	21.9527	26.1954	20.7509	25.1481
ENSGALG00000038217	CD82	6.49476	7.26436	7.85302	8.34241	9.07438	8.2593	13.5233	14.5334	13.5678	17.734	18.1155	14.8118	25.4069	27.4603	23.3058
ENSGALG00000046023	APOA1BP	4.75204	4.62	5.06649	5.90217	7.4038	6.37484	17.8982	14.3092	12.2131	12.6761	14.1474	12.5185	18.281	12.3965	13.0805
Gallus_gallus_newGene_7467	Gallus_gallus_newGene_7467	1.04269	1.5154	1.32753	1.04904	0.735785	0.828202	2.59153	3.46631	2.55869	3.49543	5.21973	4.70107	2.5557	2.84197	3.20808
ENSGALG00000013489	CCDC82	2.63469	2.35112	3.32973	3.7712	3.41445	4.45531	7.9472	8.69959	7.40107	10.2962	10.7654	7.09918	12.7841	13.1165	11.9102
ENSGALG00000009448	IFRD1	56.8356	56.7267	62.117	75.5153	73.8329	73.3175	40.316	38.5528	37.656	29.16	28.5544	25.7771	43.5018	43.4126	43.6241
ENSGALG00000010440	MKNK1	0.525851	0.39843	0.485889	0.456956	0.455059	0.326712	0.798486	0.924591	0.777148	0.896383	1.07595	0.514986	2.96997	2.76497	3.12581
ENSGALG00000053764	CYYR1	1.0194	0.765215	1.51023	0.903779	1.33739	1.36721	2.7314	2.3133	1.73877	1.90432	2.5158	1.23628	5.53242	3.86179	4.79795
ENSGALG00000040807	DMTN	5.699	5.78214	7.24805	6.87291	7.79075	6.62001	14.8632	12.5816	11.3366	10.861	12.5817	9.86659	12.7272	10.5865	11.7558
ENSGALG00000045199	LOC107053353	3.12639	2.85746	1.41088	3.72845	3.97243	3.42774	6.12534	5.81702	6.51454	5.9211	5.99284	4.92565	6.38137	6.38388	7.35332
ENSGALG00000007892	SPAG6	1.34858	1.09196	1.1716	1.1846	1.46435	1.24056	3.50282	3.19942	3.63725	4.64028	4.12633	4.1168	3.7142	3.48916	4.50796
ENSGALG00000038393	DMB2	0.801249	0.786795	1.45144	1.37236	1.30422	1.1594	4.61879	4.2731	4.82465	4.75796	6.48161	3.13245	5.44274	5.43431	4.72534
ENSGALG00000004221	ENSGALG00000004221	7.86712	8.93962	9.87537	9.03102	9.69512	8.37177	14.6184	16.247	13.9281	16.6698	18.4607	12.5546	15.3486	13.68	13.2536
ENSGALG00000051905	PPP1R14D	0.140653	0.130743	0.138551	0.161598	0.123183	0.141547	0.305412	0.289425	0.303214	0.210182	0.211457	0.18037	0.199495	0.106354	0.08165
ENSGALG00000001790	METTL23	3.42676	3.77079	3.74167	3.2367	3.34359	3.68044	2.27802	2.36015	2.0966	1.81946	1.7134	1.67014	1.30357	1.1258	1.34177
ENSGALG00000001798	BBS4	2.30945	2.08634	2.85048	3.01543	3.12228	2.84543	6.49965	6.042	6.07401	7.26958	8.42074	5.92595	7.15925	6.50012	6.3683
ENSGALG00000000820	HTR1D	1.09067	1.12549	1.13969	0.862485	0.778899	0.767511	1.20362	1.38167	1.48622	1.43189	1.55481	1.41116	1.30573	1.13786	1.03121
Gallus_gallus_newGene_4617	Gallus_gallus_newGene_4617	0.185549	0.175012	0.188907	0.227166	0.151597	0.252863	0.441971	0.550883	0.360305	0.558838	0.491803	0.536133	0.501053	0.574777	0.503081
ENSGALG00000006532	FOPNL	8.73817	9.91861	11.2385	9.65936	9.4466	10.6011	15.2718	15.0154	17.2353	16.4476	18.714	12.0126	16.2255	14.0179	16.5105
ENSGALG00000033932	BF1	2.91894	2.93044	2.896	3.23161	4.13202	3.3007	7.20146	6.23012	5.42581	6.93788	8.5908	7.07232	8.89434	9.02853	8.65693
ENSGALG00000002326	ATP8B4	20.702	20.375	23.7513	26.7951	25.6316	26.2205	45.9596	49.4282	49.2244	55.3836	57.9915	44.3794	56.8416	58.6649	57.6829
ENSGALG00000038589	LOC107056877	1.91727	1.82684	1.49607	1.97252	2.35197	1.35768	7.85527	4.21895	4.1105	2.97161	5.40067	11.0522	7.5106	5.22387	7.1239
ENSGALG00000038636	LAPTM5	1.24149	0.903159	1.42793	1.31684	1.19749	1.26227	3.97186	3.96642	3.758	5.08709	5.83809	2.59429	11.868	13.052	13.7584
ENSGALG00000003058	HOMER3	0.200914	0.143199	0.133343	0.098616	0.114325	0.091979	0.317908	0.284813	0.345701	0.371591	0.384335	0.324615	0.497749	0.491637	0.561058
ENSGALG00000009017	STEAP2	4.17407	5.44057	5.5936	5.42486	5.77101	5.80712	8.66866	9.34969	9.5443	11.1936	10.7239	8.57935	10.101	9.5219	8.65348
ENSGALG00000040432	PAPPA2	43.7595	39.3485	26.3473	26.195	27.4732	25.046	52.3847	51.6729	48.3036	71.0187	67.6946	124.263	87.0126	85.9003	96.7026
ENSGALG00000011803	EMP1	103.048	106.457	128.458	112.489	116.661	113.131	68.3922	64.5189	63.3198	54.4479	52.5059	46.9075	54.988	53.4142	52.9253
ENSGALG00000005204	GSTT1L	4.85078	4.84485	7.07141	7.7868	9.07511	8.10344	15.8983	15.6999	16.3701	13.8366	16.3508	10.2107	11.0949	10.4255	10.4758
ENSGALG00000009755	LRIG3	0.362407	0.322881	0.351925	0.326343	0.291574	0.362403	0.519248	0.590895	0.651444	0.480957	0.512234	0.312699	0.323111	0.275911	0.305944
ENSGALG00000000583	SOX13	0.477235	0.68226	0.793925	0.815296	0.849426	0.647152	1.51422	1.4674	1.69829	1.48677	1.8665	1.04097	1.67157	0.988585	1.5681
ENSGALG00000042810	ENSGALG00000042810	0.543976	0.525166	0.6094	0.708263	0.766612	0.686666	1.58821	2.0953	2.26446	3.30025	2.91372	2.74755	2.25588	2.11776	1.90532
ENSGALG00000023612	LZTS2	0.681108	0.75768	0.897342	1.0282	1.42012	0.885291	2.41089	1.97311	1.91125	1.78168	1.96578	2.43678	1.95475	1.68541	1.42
ENSGALG00000003699	EBF1	20.3826	19.6956	17.0659	13.3894	14.013	13.4187	22.1049	23.5117	23.3953	25.6762	23.288	28.8893	16.0341	13.7201	14.926
ENSGALG00000032664	UBE2B	10.4147	11.1571	12.514	11.7011	11.4233	11.3849	18.4282	20.219	19.683	21.1084	22.7446	17.1642	26.5996	26.463	29.3152
ENSGALG00000032660	IFNGR2	63.0591	62.3947	69.3791	66.0121	65.2576	65.7593	120.329	123.472	125.605	140.624	151.987	113.895	164.137	162.855	168.205
ENSGALG00000033212	HSP90AA1	439.44	483.356	638.868	501.187	480.951	484.854	276.773	296.477	301.117	113.512	107.43	64.4139	36.5127	37.1199	36.3551
ENSGALG00000027571	H2B-II; H2B-VI; H2B-I; H2B-IV; H2B-III	78.5094	70.9533	82.4696	70.9947	73.1051	71.8165	45.7916	38.4486	38.3299	23.3517	23.9474	23.5347	26.9345	26.8488	29.4935
Gallus_gallus_newGene_2005	Gallus_gallus_newGene_2005	0.65582	1.08775	1.80992	1.2094	1.44152	1.20889	0.565809	0.910641	0.381935	0.245152	0.258986	0.315806	0.057702	0.306807	0.148314
ENSGALG00000015944	ENSGALG00000015944	0.581785	0.798599	0.776096	0.89607	0.693518	0.905989	0.389256	0.481656	0.40349	0.166662	0.353292	0.130639	0.098114	0.083252	0.12829
ENSGALG00000003906	MPHOSPH10	15.2243	17.0408	21.1918	21.3709	20.7774	21.8053	12.1119	12.197	14.8891	8.46634	9.30622	5.64599	13.0299	13.5029	14.0993
Gallus_gallus_newGene_4647	Gallus_gallus_newGene_4647	11.9744	12.5543	9.74627	9.64371	12.078	10.9425	4.24355	4.051	3.87816	2.15044	2.59325	2.392	1.99078	2.61143	2.53857
ENSGALG00000037791	FRMD4B	0.371681	0.231812	0.425505	0.559774	0.453682	0.609165	0.926135	0.862362	1.2494	1.11102	1.44749	0.86347	1.11336	1.2463	1.20655
ENSGALG00000033781	FEN1	39.256	37.8611	45.9203	38.4719	39.7385	38.6013	21.2395	21.5224	21.4361	10.1938	9.40464	6.80966	5.72749	5.85026	5.2862
ENSGALG00000004738	GLE1	11.7509	11.9211	13.903	12.3465	11.5597	11.4519	7.80164	8.27649	7.68795	4.50342	5.40794	4.16357	3.80424	3.46733	3.75181
ENSGALG00000032789	TBX18	11.9472	11.7184	11.2806	13.4064	12.764	13.6621	8.39649	7.78275	7.35703	6.64041	7.28872	5.85612	9.2096	8.95997	9.61008
ENSGALG00000020921	TTLL6	0.603313	0.646275	0.647292	0.590575	0.680074	0.615565	1.01821	1.14807	1.00679	1.19523	1.09055	0.922042	1.02936	1.09142	0.873222
ENSGALG00000013057	USP41	11.7822	12.6668	14.7826	13.0107	13.1431	13.121	22.2258	21.6209	21.8894	23.2416	24.1277	17.8022	39.8388	42.0585	41.3402
ENSGALG00000017036	LHFPL1	8.91805	9.62417	11.2664	9.80834	9.87103	9.66818	17.1877	17.0637	16.7879	21.1698	23.7907	20.9281	27.7532	25.5199	25.4215
ENSGALG00000015044	GTF3C6	6.06548	5.72422	9.81963	10.5467	11.2445	9.64761	6.36114	7.20392	5.51906	4.38025	4.66184	2.47981	3.77164	3.35782	3.66524
ENSGALG00000015040	SLC16A10	2.30749	2.4771	2.1103	2.1213	1.7678	1.82194	3.10942	2.98465	3.09307	3.68503	3.31596	2.90484	2.08425	1.70853	1.64581
ENSGALG00000008437	NET1	14.321	13.725	18.5344	13.2896	12.8915	13.7274	24.9985	27.3584	26.75	23.5328	27.0114	16.5518	12.3033	11.2609	10.8167
ENSGALG00000010560	EIF2AK2	6.45873	6.62536	6.81488	7.01633	6.26375	6.25608	10.7304	12.1993	11.7506	12.7237	12.3716	13.3398	9.83244	11.1922	11.0329
ENSGALG00000016925	TBC1D4	5.84362	4.68939	5.29423	5.5766	5.31322	5.68435	9.81516	9.59701	9.84822	11.8058	11.747	12.1618	13.7094	14.6693	13.684
ENSGALG00000009388	SUSD4	3.4518	3.23714	3.3549	3.8705	4.44198	3.61881	2.01313	1.99318	2.12567	1.67153	2.19389	1.87083	1.21492	1.46059	0.976832
ENSGALG00000009382	CAPN8	0.320192	0.331848	0.278941	0.30593	0.306802	0.305855	0.210763	0.144664	0.175124	0.138483	0.152829	0.211979	0.057467	0.078091	0.063779
Gallus_gallus_newGene_2702	Gallus_gallus_newGene_2702	0.599215	0.547605	0.533349	0.909396	0.658849	0.914011	1.50343	1.78012	1.99654	1.92935	2.31269	2.72652	1.4747	1.82267	1.94867
ENSGALG00000040018	NUP98	26.832	26.8145	25.4174	25.1059	25.1227	25.3245	17.2249	16.7813	16.3767	13.0111	13.0604	12.5409	10.2581	10.2646	10.3326
ENSGALG00000029766	ITGB5	21.6095	21.2805	20.1247	28.1073	28.3213	27.6081	56.2372	56.4392	54.1357	59.128	62.7291	54.4611	38.0243	38.7466	36.0975
ENSGALG00000035960	MYO7L2	0.432002	0.394994	0.219231	0.50893	0.493078	0.485541	1.2856	1.14777	1.08188	2.21114	2.19729	3.695	3.10712	3.21136	2.86371
ENSGALG00000011314	LRRC3B	6.03309	6.81276	6.84747	8.39979	7.09461	7.66523	12.3958	13.3301	12.9395	11.1935	11.7788	9.05364	4.30278	4.14683	4.15983
ENSGALG00000005626	TPST2	1.08985	1.16457	1.5464	1.41493	1.20351	1.43177	2.30086	2.52054	2.18083	2.52996	2.9378	1.69708	2.26426	2.55653	2.45295
ENSGALG00000041650	DUSP7	7.92325	8.48154	9.40752	8.79923	8.57231	8.67119	15.2794	14.7107	14.6874	18.6953	20.0621	15.8656	23.4291	22.664	24.6351
ENSGALG00000043654	ENSGALG00000043654	2.27989	2.14134	2.12943	3.19265	2.48809	2.60763	4.66025	4.46114	4.37279	6.50753	5.73848	4.58447	6.54625	6.8218	6.82144
ENSGALG00000007665	POLE	10.6518	10.3662	8.53635	9.70784	10.2761	9.09416	4.7615	4.41606	4.76621	3.44786	3.06775	3.49334	1.40086	1.233	1.18289
ENSGALG00000037611	MYO3AL	2.63056	2.62011	3.00662	2.33124	2.83784	2.66067	8.67028	8.54075	8.65465	15.687	16.2181	13.3721	12.1368	10.2588	10.9889
ENSGALG00000038502	CCNF	27.228	28.1375	29.8186	28.5593	28.3184	28.8028	18.1791	19.5645	19.2724	12.0157	12.5557	9.75666	16.2779	16.1004	16.4442
ENSGALG00000002908	TRAIP	7.26542	7.97058	8.90761	6.98492	7.43245	7.02406	5.0701	4.63138	4.89229	2.30346	2.35442	1.61183	1.34993	1.39326	1.35364
ENSGALG00000004505	CCDC137	3.47592	3.44985	3.41448	3.94922	4.65457	3.36255	2.40225	2.6531	2.13239	0.889145	1.70339	1.11461	1.45018	1.47592	1.3746
ENSGALG00000012199	WDHD1	11.0002	11.5148	11.468	9.9484	10.0473	10.0116	6.26896	6.4799	6.6856	3.19748	3.0822	2.93778	1.65996	1.7635	1.99689
ENSGALG00000007466	EDNRB2	0.200784	0.1895	0.27015	0.248876	0.290395	0.282911	8.89813	8.27802	9.46525	30.9836	27.4453	24.8698	26.6164	23.4336	24.7533
ENSGALG00000003614	AZIN2	0.603435	1.18396	0.930906	0.808486	1.1157	0.89451	1.6527	1.62206	1.63447	2.0188	2.67115	2.0006	4.18411	4.22294	3.29386
ENSGALG00000004342	ORC6	4.72645	4.69115	4.73768	4.99554	4.65561	4.91385	3.17578	3.23259	3.25312	2.3176	2.05326	1.67457	1.3665	1.40098	1.57932
ENSGALG00000001925	GNB1L	2.81236	2.93274	3.2074	2.83281	2.66964	2.90838	1.85434	1.95167	1.74792	1.23303	1.30792	1.3275	0.535876	0.71556	0.578021
ENSGALG00000049408	HIST1H2B8	58.6707	53.3229	59.7925	47.6575	52.6441	48.0087	38.2696	29.6679	29.0477	17.4072	19.1078	18.373	14.14	13.3086	11.1947
ENSGALG00000050459	DUSP23	1.18694	0.86934	0.951	1.32094	1.30594	1.28192	2.69561	2.28068	2.14388	2.22852	1.89112	2.40137	2.33579	2.00788	2.06822
ENSGALG00000032836	MAOB	0.187286	0.259046	0.194185	0.493918	0.501279	0.356328	0.91461	1.10187	0.994583	0.66735	0.595462	0.741194	0.508727	0.533276	0.380686
ENSGALG00000030097	RCC1	8.42035	7.66523	8.43835	8.27022	8.32612	8.22342	5.71628	4.85889	4.72059	2.11424	2.39248	2.48561	2.86078	2.557	2.77835
ENSGALG00000038776	SYDE2	14.6655	13.3433	12.9972	12.8277	13.8792	12.0127	9.05705	8.79973	8.8438	6.88515	7.23542	6.96958	9.67323	8.63927	9.57078
ENSGALG00000033012	ENSGALG00000033012	1.17851	0.821231	0.713694	0.747953	0.921271	0.877185	0.530955	0.376139	0.461084	0.658924	0.478401	1.15733	1.3345	1.0642	0.887983
ENSGALG00000033017	C2orf88	3.49212	2.8054	3.63417	4.7302	4.105	4.66561	1.96585	2.70956	1.96644	1.58126	1.94259	1.17433	1.32737	1.63027	2.38291
ENSGALG00000054723	AMOTL2	24.8182	21.1304	20.8462	16.7515	18.0122	15.5401	11.107	10.277	9.08307	8.93802	8.27504	9.64008	13.5622	12.7745	14.4865
ENSGALG00000024081	TGIF2	1.02705	0.766043	0.956926	0.788522	0.838143	0.842804	1.57945	1.57314	1.30365	0.952953	1.21248	1.03237	0.980289	0.652423	0.596649
ENSGALG00000001802	JMJD6	8.82392	9.16758	10.7788	9.50825	9.06494	9.42598	6.30187	5.75485	6.4452	3.86136	3.45377	2.90415	1.6751	1.89615	2.07235
ENSGALG00000016896	ABCC4	19.1445	20.4588	23.1319	21.869	20.9339	22.2436	35.0078	34.8669	34.515	37.2942	35.5758	29.2102	43.2731	42.1935	42.1361
ENSGALG00000046708	PTGES	0.268851	0.193973	0.465964	0.183612	0.298799	0.214317	0.446733	0.436625	0.795845	0.540313	0.67223	0.496099	0.550632	0.400027	0.386299
ENSGALG00000052338	SELENOW	9.04682	6.99081	8.48781	8.13957	12.2476	7.37474	33.7583	23.1416	19.4327	17.1453	27.4467	30.1142	31.2444	25.1963	22.8642
ENSGALG00000052336	ENSGALG00000052336	0.087516	0.090398	0.041699	0.19752	0.138244	0.189888	0.646997	0.815015	0.720429	1.08679	1.09163	0.905094	1.23476	0.808594	1.03743
ENSGALG00000005867	44263	5.56515	5.94763	6.21706	6.5731	6.67518	6.93119	10.5821	11.7078	11.5302	11.4401	11.2934	9.76436	9.22374	9.33185	8.95075
ENSGALG00000034282	LRFN3	2.78485	2.58349	2.57757	2.07	2.14422	2.43629	4.56798	4.10672	4.93685	5.42298	6.37784	5.62755	4.37531	4.34078	4.21675
ENSGALG00000040702	BCKDHB	0.474134	0.575039	0.495758	0.273977	0.553628	0.42589	0.715354	0.627018	1.04432	1.0207	1.18212	1.24467	1.54994	2.04073	1.58612
ENSGALG00000044632	PLIN3	0.335977	0.340074	0.222738	0.225868	0.234331	0.291236	0.564871	0.512457	0.457087	0.806176	0.971553	0.698828	0.392016	0.459765	0.293951
ENSGALG00000039895	EPHA2	18.9137	17.4139	14.6555	16.2396	17.5224	15.3951	9.13452	8.38919	8.29522	7.22252	6.55511	9.00403	13.8881	15.111	15.605
ENSGALG00000002437	FAM69B	3.61503	4.24421	3.90102	3.83402	3.53586	3.47726	7.27075	7.36244	6.48513	9.62215	11.6945	8.38638	15.4388	16.4933	15.5767
ENSGALG00000009305	LBR	104.782	108.95	123.519	108.033	101.83	105.121	64.3345	63.7098	63.1407	40.0809	42.0821	31.7716	48.093	49.0297	49.0117
Gallus_gallus_newGene_2123	Gallus_gallus_newGene_2123	0.293624	0.350293	0.161056	0.24277	0.236065	0.27236	0.522383	0.628024	0.498599	0.662216	0.445499	0.683679	1.12336	0.218828	0.242807
ENSGALG00000008950	EHD4	10.7449	11.323	12.914	14.8858	14.3713	16.5973	10.0673	11.1242	10.0436	7.48002	7.40424	6.05978	6.91977	7.28817	7.18693
ENSGALG00000039200	AXIN2	1.66563	1.41445	0.990978	1.64878	1.52219	1.56306	2.62948	2.47541	2.51809	2.38124	2.60944	3.9059	1.88695	1.47392	1.88181
ENSGALG00000047019	ENSGALG00000047019	0.60037	0.459766	0.217977	0.148454	0.336908	0.143754	0.551726	0.398843	0.442789	0.71853	0.551637	1.74506	0.481145	0.573507	0.611666
ENSGALG00000045529	RAB15	6.17255	5.97126	6.59699	6.68816	6.8674	5.23541	13.1142	11.4418	10.1333	12.3906	13.5963	9.69878	15.1824	13.3468	11.8894
ENSGALG00000045522	C6orf58	2.85036	2.79374	3.44807	2.41366	2.27002	2.89128	4.54124	4.24709	4.72556	5.43887	5.78736	4.04273	10.5115	10.5312	10.0267
ENSGALG00000052649	HIST1H2B5	148.522	128.994	146.59	127.592	136.178	114.5	72.0219	69.0113	66.3948	33.0415	35.4215	32.7278	31.0899	31.4074	30.9901
ENSGALG00000011068	COBLL1	4.68004	4.90716	5.13588	6.02206	5.55201	6.2031	2.86115	3.6179	3.52892	2.5209	2.76059	2.40854	1.94116	2.33243	2.13605
ENSGALG00000040541	SLC5A6	4.4008	3.85974	3.72942	3.40244	4.18661	3.44853	2.42623	2.02596	1.87102	1.10853	1.29536	1.21321	0.838144	0.85648	0.827439
ENSGALG00000040546	ENSGALG00000040546	7.77919	8.49952	8.77623	8.93204	8.09488	8.06211	15.6335	16.0223	17.4942	16.7325	18.2495	16.4057	18.9779	17.9157	18.3997
ENSGALG00000003144	TRIM25	5.65432	5.46525	7.28161	8.66741	7.47365	8.47299	13.9775	13.7304	13.714	16.2071	17.5781	10.5882	23.2174	22.6554	22.7937
ENSGALG00000005517	KIF9	0.17566	0.247478	0.211987	0.37328	0.334424	0.281458	0.566338	0.619222	0.54749	0.916019	1.04008	0.703144	1.43447	1.4043	1.37745
Gallus_gallus_newGene_8437	Gallus_gallus_newGene_8437	0.275698	0.089968	0.215154	0.116597	0.339929	0.151258	0.586694	0.981093	0.616903	0.692467	1.23226	0.354837	0.292107	0.186113	0.347482
ENSGALG00000047837	ENSGALG00000047837	0.171181	0.166986	0.160286	0.296455	0.154569	0.214505	0.583253	0.632053	0.630405	0.550739	0.695713	0.336956	0.448339	0.413093	0.401541
ENSGALG00000006351	FAS	15.1281	16.3494	19.0479	17.3671	14.767	18.4284	27.7867	27.8611	29.9064	37.0761	40.3423	29.497	94.2378	94.0168	100.069
ENSGALG00000007003	LOC771388	0	0	0	0.201783	0.085968	0.206263	0.487253	0.501401	0.508688	0.455609	0.505377	0.229521	0.483551	0.429702	0.391541
ENSGALG00000003580	MMP2	628.609	667.129	864.405	796.205	739.432	800.823	1239.7	1260.38	1263.73	1491.94	1614.61	1029.12	1815.08	1856.25	1802.73
ENSGALG00000002982	SLC2A6	0.061128	0.100137	0.139624	0.165188	0.194696	0.21883	0.643407	0.770957	0.648179	1.30887	1.28625	1.02027	1.7099	1.50955	1.35992
ENSGALG00000038933	FABP7	46.7389	51	67.3603	70.0585	69.4473	74.199	39.1267	39.5007	40.2256	26.5884	27.6947	13.2949	16.0914	16.6144	13.7609
ENSGALG00000015729	LPAR1	2.99214	2.96001	3.62417	4.13482	3.99042	4.28698	10.6334	10.0774	10.8252	12.7567	13.3166	11.1649	7.1704	6.75881	7.14281
ENSGALG00000012111	TMEM37	0.336999	0.368637	0.439847	0.580945	0.485445	0.542485	0.974279	1.14133	1.07783	1.55364	1.61814	1.68636	1.53774	1.53579	1.5858
ENSGALG00000014186	MPPED1	1.10494	1.18438	1.14877	1.59069	1.65572	1.73802	2.71868	2.82355	2.84883	4.26492	3.82013	3.98692	3.9539	4.11048	4.54663
ENSGALG00000027374	KLF9	0.888125	1.4129	1.38209	1.06682	0.839739	0.843008	4.80983	4.1642	4.19873	6.04784	6.30526	7.25077	4.90603	3.14072	3.13369
ENSGALG00000003879	MFSD2A	14.9921	14.7264	19.8878	15.1913	15.203	14.9954	8.54659	9.25127	9.05195	7.31799	7.97109	5.00887	9.0171	10.0069	9.11126
ENSGALG00000016314	ELOVL5	36.9404	36.7736	36.317	43.0804	41.8381	42.0759	28.2581	27.7565	26.4325	24.6758	25.0149	28.2103	29.6378	30.1276	30.0082
ENSGALG00000040351	LOC776173	0.144644	0.197021	0.303843	0.177065	0.364889	0.189725	0.589448	0.506369	0.482717	0.582183	0.768089	0.503256	1.01861	0.746849	0.62547
ENSGALG00000036301	KIAA0895	7.64777	8.36686	9.86368	11.5414	11.9857	11.2117	19.1496	20.1908	20.7259	24.9984	27.6437	18.8693	25.4677	25.3617	26.752
ENSGALG00000037556	SLC1A2	4.71133	4.85926	4.88745	6.82542	6.78399	6.90159	3.94355	4.07369	3.73918	3.24842	3.60065	3.42729	2.9874	2.81782	2.77988
ENSGALG00000033090	VDR	3.91526	3.91518	4.81302	3.32177	3.57039	3.4596	6.2711	5.47244	5.05763	5.04693	5.51143	4.38445	6.15138	5.67707	6.00891
ENSGALG00000032329	NPM3	69.6385	65.5611	86.4634	70.8725	79.9993	66.8449	29.7777	27.5834	26.0471	10.2528	10.1868	6.13774	10.4743	11.0648	10.8436
ENSGALG00000009955	ABCG5	0.411539	0.576711	0.395767	0.457385	0.368676	0.358555	0.911096	0.864835	0.953604	1.05938	1.01062	0.900633	1.08899	1.14794	1.1581
ENSGALG00000003313	MTMR9LP	0.587454	0.400778	0.395465	0.519282	0.320168	0.376435	0.990105	0.975479	0.870972	0.871453	1.43982	1.67893	2.55441	2.12725	1.82128
[truncated: 1,522 more rows]

## Sheet: Sheet2
The differentially expressed transcriptional factors during adipogenic differentiation of chicken abdominal preadipocyte
Gene_ID	Gene_symbol	A0_1	A0_2	A0_3	A12_1	A12_2	A12_3	A48_1	A48_2	A48_3	A72_1	A72_2	A72_3	A120_1	A120_2	A120_3	Transcriptional factor family
ENSGALG00000000713	ZFHX3	11.1729	10.0406	2.70028	2.59048	2.56004	2.35613	3.39831	3.16763	3.02504	4.91228	3.20184	20.1625	2.74131	2.51191	2.98125	Homeobox
ENSGALG00000035487	SP1	7.16192	5.63626	3.89858	2.96819	3.54496	3.10111	5.64239	5.58977	5.3355	6.20611	7.63877	10.6117	12.164	10.2535	10.4646	zf-C2H2
ENSGALG00000008883	TCF7L2	6.57264	6.8116	3.02178	2.53581	2.61518	2.64034	2.58528	2.69223	2.29904	2.99428	2.31276	8.17814	3.19208	3.85484	3.9069	HMG
ENSGALG00000010705	ZBTB18	1.03467	0.934252	1.13466	0.569005	0.368504	0.868269	0.353877	0.425143	0.875274	0.916832	0.427705	1.11498	1.25655	1.21658	0.598687	ZBTB
ENSGALG00000033497	FOXP4	25.4768	22.2013	6.80206	5.65125	5.5193	4.9751	5.91554	6.00123	5.26589	5.56593	4.28486	25.5115	4.74614	4.23184	4.40049	Fork_head
ENSGALG00000034111	FOXF1	1.10024	0.980829	1.44933	2.49849	2.54163	1.96446	3.3835	3.31831	2.88476	3.55883	4.17309	2.8506	7.31013	6.34324	7.39703	Fork_head
ENSGALG00000016462	MYCN	0.290827	0.112732	0.131993	1.13691	1.25604	1.09563	0.151236	0.282828	0.232405	0.24071	0.260959	0.302157	0.984364	1.04398	0.94416	bHLH
ENSGALG00000033997	ZNF800	1.16822	0.959159	1.3783	0.551646	0.784151	0.642513	0.768793	0.383973	0.554116	0.450822	0.447257	0.586704	0.395725	0.290924	0.339487	zf-C2H2
ENSGALG00000023742	AHR2	1.90768	2.14468	2.42876	1.49731	1.49348	1.26995	3.47793	3.61911	3.51089	3.48626	3.71699	2.82776	2.75805	2.0159	2.20371	bHLH
ENSGALG00000008756	PLEK	32.2866	33.64	34.7167	18.6802	19.3574	18.8697	22.3136	23.1627	21.6373	12.3858	13.1002	11.5315	5.75769	6.28315	5.4756	Others
ENSGALG00000000838	THAP12	5.52184	5.80522	3.38394	2.9324	3.01245	2.92006	2.56186	2.66392	2.76162	2.53721	2.00936	3.72608	1.69047	1.57137	1.63003	THAP
ENSGALG00000008014	CEBPB	6.749	5.70386	9.13053	11.89	15.2009	11.0097	24.9173	17.1259	18.4095	14.7011	17.9998	11.2985	24.9823	20.1999	19.5418	TF_bZIP
ENSGALG00000008018	SNAI1	71.7123	69.6643	82.7824	136.902	142.371	132.052	133.772	130.546	122.309	90.9396	94.9631	65.3804	83.8393	74.2687	66.3468	zf-C2H2
ENSGALG00000037787	MEF2D	3.57025	3.13879	1.21409	1.35936	1.46335	1.39024	1.80408	1.57146	1.45163	1.81972	1.483	6.46182	2.03178	1.80589	2.20393	SRF
ENSGALG00000010322	JDP2	5.23515	5.08648	4.71808	11.363	11.1531	10.7681	9.75372	10.2298	9.65735	12.7183	13.4499	8.85332	22.1782	21.8083	17.9636	TF_bZIP
ENSGALG00000041643	NFIC	23.4193	19.0775	3.54677	3.9757	4.29485	3.39599	4.79022	4.57412	3.97933	6.68983	3.04384	29.6603	4.22415	4.09218	5.31046	CTF/NFI
ENSGALG00000013568	NR4A3	1.01524	0.957241	0.507837	0.512607	0.291919	0.395947	0.208599	0.149407	0.168438	0.0888	0.164351	0.349395	0.151842	0.292532	0.338783	NGFIB-like
ENSGALG00000010924	NFIA	29.777	29.3052	20.4043	13.308	14.4533	13.5017	17.3449	17.1821	16.2452	19.0282	14.3939	32.6766	11.9382	10.8896	12.3019	CTF/NFI
ENSGALG00000040276	RUNX2	3.64081	4.41117	3.11278	2.20152	2.36767	2.16113	2.39538	2.76302	1.82016	1.84954	1.8305	4.81796	2.04791	2.28636	2.09282	Runt
ENSGALG00000033631	MYC	21.2211	19.4722	12.0406	9.34591	8.87254	8.77552	8.23935	7.5302	7.42146	7.9524	6.92841	18.0649	11.0264	11.6634	11.6831	bHLH
ENSGALG00000011384	RCOR1	41.3041	41.4267	31.5785	25.2401	24.1052	26.2018	37.3936	37.7861	38.3025	36.7203	36.3428	32.9942	39.4482	42.5633	43.6031	MYB
ENSGALG00000010035	NR3C2	10.0715	9.7931	7.09144	5.76144	5.46138	5.5136	5.96278	7.67373	6.95914	7.49833	6.88137	11.5393	5.19989	6.06448	6.32573	ESR-like
ENSGALG00000010179	RFX3	3.87969	3.92557	3.3403	2.45918	2.34293	2.0813	3.17905	3.21825	2.78758	3.03545	3.28801	4.1664	2.87501	3.1996	2.92497	RFX
ENSGALG00000002878	CREBRF	1.19241	1.06045	1.49387	2.27831	2.10175	2.66238	3.50565	3.35532	3.42741	5.325	5.59303	4.35192	8.99011	9.37599	9.00029	Others
ENSGALG00000034134	ZNF302	4.61812	4.20344	4.70101	7.25864	7.21343	7.45204	6.92158	7.26588	7.17299	8.59668	8.17494	5.74413	17.6715	17.348	16.5557	zf-C2H2
ENSGALG00000025774	HOXB2	0.625134	0.750943	0.773174	1.68524	1.85126	1.34349	1.73157	1.51596	1.49153	1.47251	1.37027	1.40959	2.16158	1.79944	1.99292	Homeobox
ENSGALG00000013683	ARID1B	36.4015	35.7451	20.62	20.8151	19.1844	18.5214	18.0437	17.9778	17.8964	20.2566	15.5759	30.576	17.201	16.9437	19.6443	ARID
ENSGALG00000007426	MKX	7.36787	6.92203	6.47025	19.4391	17.7469	17.591	13.3777	13.6199	13.5532	14.0305	13.1863	13.3549	35.2989	36.0001	36.3504	Homeobox
ENSGALG00000011254	SATB1	1.18012	0.9471	0.864408	0.515103	0.511755	0.533517	1.19598	1.35696	1.51024	1.81034	1.34816	2.40986	0.843265	0.851358	0.815166	CUT
ENSGALG00000004460	FOXK1	11.8284	13.006	8.94986	6.65649	6.22584	5.90842	8.57754	8.40441	7.91092	9.6821	9.39625	14.5995	13.9636	12.1431	12.54	Fork_head
ENSGALG00000034737	GLIS2	2.53697	2.34696	1.52914	1.14891	1.82455	1.23494	2.15745	2.03859	1.34247	1.66564	2.21442	2.64621	2.82089	2.24046	2.78785	zf-C2H2
ENSGALG00000037595	USF1	3.28725	3.01256	1.02358	0.62108	0.899363	0.653552	1.0824	1.09378	1.13775	0.972206	0.714976	5.05025	0.861154	0.666534	0.843916	bHLH
ENSGALG00000012799	RREB1	11.2429	10.6786	7.80865	6.17226	6.11653	5.69608	7.51764	6.97324	7.18931	8.05673	7.90145	11.4781	7.8152	7.66404	8.67025	zf-C2H2
ENSGALG00000042055	RXRA	6.75676	6.00269	2.11548	2.32401	2.43219	2.14434	3.30804	3.50684	3.09474	4.25393	3.02765	13.5832	2.98326	3.64964	3.98653	Miscellaneous
ENSGALG00000027365	HIVEP3	3.08852	2.95184	1.17338	0.768754	0.829565	0.702514	0.988517	1.04682	1.06352	1.62972	0.943782	4.33945	1.85001	1.74287	1.84008	zf-C2H2
ENSGALG00000010323	BATF	0.394506	0.355898	0.284567	0.644668	0.65257	0.728831	0.24405	0.419135	0.526879	0.530795	0.702417	0.389348	1.17422	1.45706	1.12664	TF_bZIP
ENSGALG00000036821	LOC420362	6.57334	5.21652	1.94456	1.67904	1.40142	1.28812	1.3226	1.38723	1.40293	1.51049	1.41774	6.99923	2.07641	1.57631	1.45188	HSF
ENSGALG00000002223	LHX9	1.19899	1.24648	0.858763	0.223317	0.24545	0.320996	0.153226	0.182774	0.209438	0.15616	0.105355	0.215529	0.146698	0.086974	0.115203	Homeobox
ENSGALG00000025907	ZBTB7A	6.78259	6.59169	3.54135	3.37239	3.90814	3.73999	4.01531	3.98991	4.23891	4.07116	4.40462	8.38231	3.74177	3.23859	3.30241	ZBTB
ENSGALG00000041775	ESRRB	1.01124	1.20094	0.899093	0.593488	0.640846	0.549058	0.584678	0.715629	0.451138	0.614028	0.451807	0.669033	0.876525	0.949558	0.955674	ESR-like
ENSGALG00000008050	HBP1	8.24759	8.96643	9.99254	14.7578	14.5137	14.1392	27.9397	30.3461	30.3101	36.6734	40.6328	27.1384	44.9001	46.7403	45.8692	HMG
ENSGALG00000034716	HEY2	18.3499	16.2451	13.3598	9.8836	11.7145	9.3872	9.46509	9.67493	8.44034	6.35295	7.06118	11.3966	10.3043	9.61037	10.8911	bHLH
ENSGALG00000005441	NFIB	1.0382	0.931938	0.903618	0.734786	0.662567	0.435415	0.878414	0.835793	1.24644	1.97757	1.127	1.76398	1.13068	1.25938	1.52786	CTF/NFI
ENSGALG00000037164	ZFHX4	19.9332	19.6211	9.25123	9.24165	8.71239	8.66068	9.09381	9.11974	8.76097	10.905	7.89084	21.7977	6.11619	5.91115	7.3108	Homeobox
ENSGALG00000008393	CREB3L1	29.6537	28.3146	13.8432	12.1177	11.4414	12.3236	17.9597	17.989	18.9918	21.076	18.8291	54.9658	15.4136	15.8052	17.3473	TF_bZIP
ENSGALG00000036133	KLF15	0.185266	0.210075	0.139911	0.395964	0.446391	0.375196	0.771486	0.9115	0.795763	1.35474	1.62247	1.61674	2.71936	2.63316	1.95595	zf-C2H2
ENSGALG00000040060	NRF1	10.059	9.41496	5.02604	3.49353	4.2744	4.12585	6.27328	4.30124	3.5984	4.87521	3.82226	9.0342	4.91521	4.3838	5.89658	Nrf1
ENSGALG00000003120	NCOR2	29.5794	27.7942	10.4731	8.98214	10.1228	8.92025	8.40948	7.05454	7.34425	8.66878	6.3085	26.0342	5.84735	5.71168	6.04015	MYB
ENSGALG00000014645	MEF2C	1.54414	1.93861	2.06119	3.72277	3.16183	2.85053	2.66504	2.69923	2.75716	2.95014	2.95734	1.83746	10.5156	10.2815	11.3619	SRF
ENSGALG00000007963	NFATC2	0.981939	0.975385	0.668791	1.29684	1.38672	1.73361	0.735214	0.487294	0.517628	0.662433	0.815819	1.32336	1.34674	1.47311	1.3447	RHD
ENSGALG00000028037	FOS	0.950351	0.921719	0.693219	0.510509	0.383287	0.492064	1.2411	1.23966	0.850959	0.674167	1.11967	0.920835	0.789427	0.539524	0.774335	TF_bZIP
ENSGALG00000042389	EN1	0.487986	0.61497	0.485617	0.842606	1.14913	0.82829	0.844841	0.613694	0.714638	0.337603	0.517441	0.225306	0.844159	0.420113	0.599729	Homeobox
ENSGALG00000004974	PPARG	1.55769	1.72585	2.0687	8.65294	8.03383	8.33377	4.97175	5.29208	4.79754	6.08926	5.83929	4.00337	24.6173	24.6877	25.3715	THR-like
ENSGALG00000007669	EGR1	13.7694	11.028	10.9532	3.07556	2.41072	2.47808	15.1745	13.6865	13.1909	12.1409	14.6969	12.4677	14.2691	11.8128	12.5624	zf-C2H2
ENSGALG00000027069	TSC22D4	1.57521	1.17807	1.94547	7.42575	8.99955	9.67099	9.93831	10.1349	9.80963	17.8748	21.1444	12.7601	62.0166	56.4119	49.1529	TSC22
ENSGALG00000040266	GLI3	10.4395	10.1833	6.31948	5.74892	5.15988	5.39165	4.35966	4.43395	4.19647	4.3313	3.42689	7.21164	2.9612	3.26711	3.68263	zf-C2H2
ENSGALG00000027188	SREBF1	3.22091	2.47075	0.783638	0.964725	0.932864	0.859562	1.17108	0.731161	0.998116	1.28419	1.05949	5.27033	2.26979	2.06387	1.93783	bHLH
ENSGALG00000016617	NCOA1	2.08119	2.00794	0.9435	0.756373	0.707624	0.582216	1.06227	0.986131	0.6591	1.01139	0.863643	3.38701	0.927313	0.910726	1.05564	bHLH
ENSGALG00000011937	NFE2L1	18.627	17.9339	19.4532	31.8955	34.1543	31.8906	24.1756	25.5589	24.8601	24.1664	27.9564	27.539	35.4965	34.098	35.1319	TF_bZIP
ENSGALG00000037695	OSR2	12.338	10.9524	8.63171	4.65802	4.47483	4.11291	5.84929	5.58146	5.73469	6.33001	6.70928	14.1853	6.18194	4.65075	5.09499	zf-C2H2
ENSGALG00000041592	SMARCC2	6.7419	5.98309	3.37624	3.04723	3.65653	3.02164	3.42699	3.37411	3.22987	3.66843	2.49905	7.19276	3.83883	3.65782	3.35318	MYB
ENSGALG00000015446	POU2F1	9.44969	8.12271	6.71609	4.87893	5.34987	5.25129	4.85639	4.83943	4.68259	5.21392	4.54632	6.46676	4.73733	3.94728	4.28383	Pou
ENSGALG00000038265	CREB5	10.6287	11.0426	10.5644	7.02946	7.23884	7.75096	9.50837	10.248	9.91457	10.3561	11.406	12.2496	11.1406	11.0105	10.9827	TF_bZIP
ENSGALG00000041253	C5H11ORF9	1.22924	1.05404	0.709324	0.572318	0.49532	0.57531	0.719435	0.481389	0.432806	0.421854	0.309502	1.07356	0.233771	0.407464	0.368551	NDT80/PhoG
ENSGALG00000005909	GATA2	7.85108	7.29265	3.72477	3.96183	4.35452	3.23271	4.00088	4.1038	3.30849	2.88328	2.81858	6.09215	2.88763	2.12927	2.43354	zf-GATA
ENSGALG00000003939	KLF2	3.0818	2.48088	2.86008	4.52731	5.4034	4.41386	4.34132	3.82582	3.02351	2.98901	3.5067	2.93074	7.8589	8.08878	8.07411	zf-C2H2
ENSGALG00000037453	TERF1	11.142	11.2289	9.2252	6.72428	6.45459	7.13238	4.83142	5.6036	4.8466	3.76439	2.87268	4.49226	3.05979	3.67876	4.01662	MYB
ENSGALG00000036497	SOX4	1.18552	1.19027	1.55727	2.44141	2.38245	2.10145	3.50332	3.48307	3.11463	3.80135	3.75427	4.24039	2.03847	1.86775	1.90157	HMG
ENSGALG00000039134	ATF7	1.24901	0.936115	0.291751	0.263658	0.420261	0.213877	0.409745	0.418525	0.255918	0.333074	0.370529	1.69782	0.529259	0.333292	0.363372	TF_bZIP
ENSGALG00000027907	NR2F1	2.60055	2.50487	2.51448	2.64881	2.97205	2.76934	4.97656	4.82447	3.84148	3.5084	4.90055	4.1521	3.21936	2.60125	2.89672	RXR-like
ENSGALG00000025759	TFDP2	10.3692	10.8478	10.9844	9.96786	9.21619	9.37936	6.57718	6.48534	6.46554	4.42088	4.42098	4.10768	3.09153	3.02107	3.43012	E2F
ENSGALG00000028908	HOXA6	2.39062	2.18154	2.28141	3.04318	2.77069	3.08039	5.73227	5.47157	4.56569	5.50816	5.57596	4.67672	4.13231	3.80571	4.0777	Homeobox
ENSGALG00000003670	MAFB	2.08788	2.13134	1.62392	2.16896	2.13946	1.84376	6.94429	7.03152	6.92985	7.98132	8.0755	14.7544	4.47729	3.77501	4.55104	TF_bZIP
ENSGALG00000012629	ZNF367	8.21428	6.97221	8.42549	8.97962	8.73817	8.39161	5.4793	5.11655	4.43093	3.38647	3.30808	2.66301	2.74567	2.54837	3.01635	zf-C2H2
ENSGALG00000015150	RORB	3.30828	3.74311	3.44911	4.1851	3.74769	3.66924	1.62274	1.50734	1.64797	0.980645	0.811236	0.921913	0.929372	0.63799	1.00386	THR-like
ENSGALG00000012702	JARID2	1.87447	1.79348	1.72579	2.2828	2.36579	2.24154	3.60356	3.79866	3.6986	4.31005	4.85777	4.41127	5.48727	5.396	5.93405	ARID
ENSGALG00000033304	MYBL1	16.1424	16.1358	13.5514	12.469	12.1238	12.6541	7.86318	7.46514	7.99955	4.74794	5.04758	4.17457	2.8897	3.24311	3.33122	MYB
ENSGALG00000009875	HMGA2	20.8011	19.6352	15.8862	17.8237	17.1275	18.4734	12.6417	11.5804	12.3623	12.506	13.5212	17.9	10.7619	11.1657	12.1729	HMGA
ENSGALG00000010721	GLIS1	1.39006	1.74792	1.65311	1.40009	1.32531	1.42417	4.42134	5.19254	4.72275	5.22328	5.50438	4.17805	2.39608	2.6031	2.66079	zf-C2H2
ENSGALG00000036017	NCOA2	2.60263	2.40554	2.24957	2.19679	2.41487	2.5448	4.3265	4.3628	4.26764	5.15047	5.17209	6.16219	4.64903	4.35679	4.87906	bHLH
ENSGALG00000003045	E2F1	10.5256	10.522	12.3469	10.0136	10.2405	8.91935	6.45737	6.24769	5.98123	2.87423	3.77276	2.61073	2.75377	2.61168	2.42564	E2F
ENSGALG00000039583	MITF	5.8998	5.91443	6.88809	6.14949	6.924	6.71103	10.5999	11.8612	11.8776	14.3874	15.3395	13.6235	23.3338	22.4887	21.9205	bHLH
ENSGALG00000043219	HOXB3	2.09494	1.83056	2.64119	3.29503	3.7139	3.74989	2.20982	2.57828	2.01233	1.59957	2.06945	2.05571	2.17031	2.23924	2.34895	Homeobox
ENSGALG00000003282	STAT5A	27.3555	25.9924	28.8115	19.1726	20.7613	19.3511	50.8552	47.6557	44.9631	51.0722	55.0143	49.4213	58.6436	52.3337	49.64	STAT
ENSGALG00000041404	SALL3	4.97398	4.50938	3.56967	3.32239	3.29386	3.26922	2.34229	2.30874	2.19116	1.90318	1.89756	2.8002	1.39332	1.14369	1.04368	zf-C2H2
ENSGALG00000038540	ZBTB32	2.81384	2.77436	3.19044	4.85369	4.93362	4.05627	8.98302	9.2144	8.51054	9.37342	12.2257	11.3225	11.7072	9.52723	9.67477	ZBTB
ENSGALG00000041296	SOX7	0.335428	0.281081	0.302271	0.469636	0.29144	0.229728	1.49403	1.81543	1.64146	1.77087	2.84737	1.41675	3.65448	3.23227	2.80985	HMG
ENSGALG00000041299	E2F8	18.3985	18.7969	19.4502	16.2768	15.7782	16.1713	10.2868	11.1941	11.0472	5.86223	5.72245	5.27838	3.26879	3.52097	4.55263	E2F
ENSGALG00000029382	BARX2	1.8383	1.69611	2.31184	2.21601	2.20335	2.29386	12.0712	10.4814	11.9903	16.5135	15.6302	11.8902	18.8634	18.196	21.3459	Homeobox
ENSGALG00000028900	CENPT	30.258	30.6412	39.3385	28.9072	27.4902	28.9264	19.2095	19.6195	18.602	11.0367	12.2413	7.70982	12.9316	13.889	13.6168	Others
ENSGALG00000013956	MYB	10.734	11.0721	12.0895	11.1672	10.5043	10.7411	6.97364	7.39188	6.95708	2.98087	2.99453	2.46074	0.887961	1.07946	0.973625	MYB
ENSGALG00000005263	SOX8	4.71687	3.9156	2.35804	4.21906	5.07444	3.96774	2.30894	2.21711	2.05002	2.16916	2.05466	4.89898	2.0068	1.59251	1.5311	HMG
ENSGALG00000031340	E2F7	5.45101	5.64841	4.87916	5.48404	6.29319	5.44522	2.12751	2.06705	1.97331	1.21844	0.860835	1.04299	0.792262	0.829415	0.723503	E2F
ENSGALG00000023415	HMX3	1.15936	1.02327	0.914519	1.53083	2.07761	1.67927	1.02349	0.786378	0.65351	0.354936	0.835405	0.468982	0.927204	1.27719	0.892234	Homeobox
ENSGALG00000042077	HIC1	0.21396	0.23075	0.140586	0.20537	0.293213	0.178394	0.785854	0.777673	0.540992	0.449385	0.438329	0.743401	0.161083	0.170125	0.125113	ZBTB
ENSGALG00000006453	TF	0.072319	0.088209	0.162793	0.094569	0.098853	0.0342	1.13727	1.08923	1.14886	9.51487	9.66955	5.92242	81.1916	75.5948	76.5735	Others
ENSGALG00000040249	BHLHE22	0.456485	0.458094	0.435769	0.846719	0.796242	0.446205	0.355511	0.485684	0.226384	0.277154	0.172016	0.137405	0.333137	0.316209	0.221363	bHLH
ENSGALG00000005757	IRF8	9.52114	10.1639	13.2379	11.4481	11.9297	11.3847	19.3591	18.8884	17.8884	19.5887	19.9101	12.3326	24.0444	23.64	22.4761	IRF
ENSGALG00000015112	ZNF521	10.2111	10.8851	10.0433	8.30502	8.2175	8.25455	16.0231	15.8874	15.7814	17.0738	16.0112	16.6319	17.1288	17.4911	18.7534	zf-C2H2
ENSGALG00000035530	TFCP2	20.8947	20.2121	20.3937	18.1142	18.5486	17.0588	12.0902	12.3032	11.5465	7.84389	8.92499	8.66768	5.13152	5.15486	5.46132	CP2
ENSGALG00000013342	GBX2	0.504079	0.417173	0.384851	0.524931	0.676534	0.480572	0.264319	0.221093	0.336792	0.118375	0.177615	0.137561	0.117622	0.101869	0.154286	Homeobox
ENSGALG00000033739	POU3F3	0.989078	1.28978	0.671774	1.1018	1.21285	1.30714	0.95475	0.653252	0.6163	0.768182	0.681626	1.03496	0.594817	0.761291	0.720955	Pou
ENSGALG00000004274	TWIST2	15.2941	15.1283	19.7594	16.1263	16.9344	16.6269	32.0532	32.7518	33.962	37.7291	40.4285	25.0694	29.1876	29.5311	27.5469	bHLH
ENSGALG00000037160	SMAD7	2.61098	2.43521	1.06042	1.51525	1.75612	1.67577	0.953394	1.25364	0.885646	1.19679	0.555049	2.27903	0.629131	0.972413	0.7533	MH1
ENSGALG00000040886	ENSGALG00000040886	5.80838	5.93018	6.02632	6.67603	5.67972	5.8319	11.1657	11.8311	11.017	13.9429	12.7104	13.0506	12.7923	13.5003	12.2715	zf-C2H2
ENSGALG00000011963	PRDM5	3.50409	3.22107	3.58755	3.31057	3.14243	3.08282	5.64776	6.81752	7.30319	8.44592	9.33114	8.08949	10.6907	11.4919	11.8939	zf-C2H2
ENSGALG00000010356	RAD54L	6.73534	7.42047	8.51382	7.84011	7.39818	7.48658	4.86436	4.65146	4.6346	2.23296	2.40999	1.62757	1.30711	0.900012	0.861075	Others
ENSGALG00000015000	LYAR	27.3257	31.242	40.0267	31.0742	31.5994	33.0303	18.6186	21.5465	20.6905	11.487	13.0146	8.92182	14.2721	15.8097	16.4648	Others
ENSGALG00000000583	SOX13	0.477235	0.68226	0.793925	0.815296	0.849426	0.647152	1.51422	1.4674	1.69829	1.48677	1.8665	1.04097	1.67157	0.988585	1.5681	HMG
ENSGALG00000003699	EBF1	20.3826	19.6956	17.0659	13.3894	14.013	13.4187	22.1049	23.5117	23.3953	25.6762	23.288	28.8893	16.0341	13.7201	14.926	COE
ENSGALG00000032789	TBX18	11.9472	11.7184	11.2806	13.4064	12.764	13.6621	8.39649	7.78275	7.35703	6.64041	7.28872	5.85612	9.2096	8.95997	9.61008	T-box
ENSGALG00000012199	WDHD1	11.0002	11.5148	11.468	9.9484	10.0473	10.0116	6.26896	6.4799	6.6856	3.19748	3.0822	2.93778	1.65996	1.7635	1.99689	HMG
ENSGALG00000024081	TGIF2	1.02705	0.766043	0.956926	0.788522	0.838143	0.842804	1.57945	1.57314	1.30365	0.952953	1.21248	1.03237	0.980289	0.652423	0.596649	Homeobox
ENSGALG00000040546	ENSGALG00000040546	7.77919	8.49952	8.77623	8.93204	8.09488	8.06211	15.6335	16.0223	17.4942	16.7325	18.2495	16.4057	18.9779	17.9157	18.3997	zf-C2H2
ENSGALG00000027374	KLF9	0.888125	1.4129	1.38209	1.06682	0.839739	0.843008	4.80983	4.1642	4.19873	6.04784	6.30526	7.25077	4.90603	3.14072	3.13369	zf-C2H2
ENSGALG00000033090	VDR	3.91526	3.91518	4.81302	3.32177	3.57039	3.4596	6.2711	5.47244	5.05763	5.04693	5.51143	4.38445	6.15138	5.67707	6.00891	THR-like
ENSGALG00000015688	MXD4	11.1577	12.2653	16.0606	18.2561	17.1904	18.3109	57.5201	58.2493	57.3861	62.82	68.9217	48.4024	31.2358	31.4729	30.9652	bHLH
ENSGALG00000016698	SHOX	4.00923	3.89324	4.22271	4.52611	5.5904	4.6627	3.31683	3.3057	2.40013	2.17168	3.46006	1.16746	3.01238	2.66082	2.66809	Homeobox
ENSGALG00000003503	MYBL2	27.191	25.177	30.7368	26.2824	25.6808	26.3544	15.5943	15.9959	16.2696	10.1813	9.52478	7.10743	7.07131	6.85577	7.50338	MYB
ENSGALG00000006785	IRF1	2.41217	2.51338	3.15981	4.08356	3.66999	3.96464	10.7582	9.59014	9.5199	13.2096	13.8743	11.1277	14.4726	13.5147	12.7909	IRF
ENSGALG00000026264	MAFA	1.30239	1.1622	1.19851	2.09554	1.89477	1.81717	1.1592	0.999388	1.19033	0.628729	1.271	0.884489	0.852347	0.793041	0.677525	TF_bZIP
ENSGALG00000011369	LHX8	0.694658	1.04201	0.991306	0.755595	0.926723	0.908644	1.63718	1.35851	1.39153	1.39423	1.5681	1.53167	1.30263	1.29881	1.33436	Homeobox
ENSGALG00000014342	TEAD4	21.9837	22.7258	22.875	24.937	24.372	25.9786	39.5747	38.2847	41.4808	42.9882	47.3835	42.2572	38.7005	34.3799	39.3384	TEA
ENSGALG00000016823	TFDP3	35.4293	35.6279	38.5996	32.3856	31.4942	30.242	24.7533	24.199	23.9606	15.923	15.8139	11.8717	11.1064	11.0132	11.1286	E2F
ENSGALG00000008645	NKRF	13.6321	13.6198	16.5151	13.8432	13.0305	12.8813	10.0607	10.1691	9.84713	6.5076	6.65553	4.76351	7.14018	6.65536	6.42897	Others
ENSGALG00000030396	HMGA1	36.6645	32.5454	57.6773	40.2101	41.8852	36.9833	36.5105	34.2852	31.6758	20.9294	25.3176	10.5212	28.2348	25.405	25.4751	HMGA
ENSGALG00000010745	HMGB2	51.2257	55.9327	74.3172	56.1358	58.7257	58.0235	42.0847	41.1297	41.551	25.7031	27.1975	14.9225	48.4502	55.3621	60.0089	HMG
ENSGALG00000013420	FOXM1	14.6842	14.8384	17.4023	15.7878	16.1949	15.1806	11.6822	10.7819	12.0746	6.65282	7.39263	5.17006	7.61496	8.57859	8.51872	Fork_head
ENSGALG00000035016	ID2	39.135	38.7613	47.7522	51.5892	51.3011	46.4788	42.462	39.1823	36.7092	20.2959	21.9843	13.7045	26.7345	22.8079	24.8717	bHLH
ENSGALG00000033083	ATOH8	24.3937	25.5607	24.0411	33.2952	34.9832	32.9169	29.7889	27.8333	27.0984	17.3302	17.9088	14.855	8.50873	7.71748	8.69461	bHLH
ENSGALG00000015605	BACH2	2.01951	1.84698	1.56235	2.54573	2.13618	2.23136	2.97246	3.35981	2.8793	4.40761	4.58767	7.45683	4.53674	4.19921	4.5726	TF_bZIP
ENSGALG00000026928	KLF4	0.365016	0.383584	0.36244	0.439953	0.575121	0.372156	0.371906	0.351557	0.416057	0.626246	0.566573	0.782319	1.38876	0.988622	1.67317	zf-C2H2
ENSGALG00000005975	ZNF488	0	0.019418	0	0.010554	0.087627	0.100069	0.094001	0.080273	0.069527	0.118679	0.172	0.114356	0.774756	0.573068	0.724678	Others
ENSGALG00000002588	PPARD	15.3595	14.2569	16.6157	15.7239	15.6065	15.0631	14.4536	13.989	14.7485	16.0818	17.9723	16.9122	27.3115	26.1226	25.3854	THR-like
ENSGALG00000001773	RFX2	4.24853	4.98308	6.00027	3.49709	3.61206	3.21107	3.96297	4.30575	4.0476	3.38898	3.69838	3.2055	2.20395	2.14597	2.28156	RFX
ENSGALG00000016947	ELF1	14.8979	15.4691	16.4025	16.4247	15.4255	15.9676	15.1012	15.1334	16.4182	15.5523	16.1172	13.0625	23.9065	24.1128	24.734	ETS
ENSGALG00000000616	ELF3	0	0	0	0	0	0	0.062406	0.026423	0	0.29944	0.64741	0.358073	2.46197	2.89575	2.27292	ETS
ENSGALG00000031301	TULP1	0.057925	0.230296	0.213188	0.147642	0.126036	0.076837	0.453643	0.635964	0.308437	0.619805	0.610187	0.608021	0.278685	0.281333	0.127418	Tub
ENSGALG00000032642	SMARCC1	69.2717	66.8287	47.9819	43.327	45.6981	43.7314	47.1191	49.1126	46.1296	44.7345	43.1186	58.1887	28.9909	28.7671	29.9873	MYB
ENSGALG00000039474	ID4	0.845036	0.699024	1.0604	1.98544	1.2248	1.26322	1.8861	1.18465	0.938731	0.993063	0.952145	1.93301	0.393312	0.788429	0.495901	bHLH
ENSGALG00000030998	MTA2	22.7653	18.6959	8.46083	8.16009	8.76951	7.17838	7.03524	6.50282	7.08136	7.20837	5.09369	21.1802	5.84891	3.84813	4.29167	MYB
ENSGALG00000016059	ETS2	26.4463	26.0004	32.5187	34.3656	32.276	35.6749	27.611	26.2157	26.8402	27.7278	29.5025	21.176	60.3269	63.5506	63.3275	ETS
ENSGALG00000016058	ERG	98.7873	97.1978	88.5218	98.147	93.6529	94.3562	87.6461	88.1438	87.5846	90.9766	94.1508	86.3012	187.232	186.142	196.245	ETS
ENSGALG00000040079	ZFPM2	0	0.014371	0	0.124145	0.110967	0.140583	0	0	0.043476	0.027406	0.018013	0	0.297719	0.353772	0.283745	zf-C2H2
ENSGALG00000040335	CEBPZ	18.7346	18.7114	22.7228	22.5412	21.5391	21.973	15.3666	15.8279	15.7803	11.7586	12.5537	8.74054	24.9684	27.9234	26.7403	Others
ENSGALG00000016774	NPAS2	8.18205	7.87296	6.33502	8.76483	9.30082	8.21208	11.5924	10.5137	10.9208	14.2355	14.0721	17.0393	24.3024	23.8053	24.7374	bHLH
ENSGALG00000034140	ZNF395	5.09083	4.40863	4.35988	4.44853	4.25071	3.84702	3.67651	2.43747	2.86758	2.16264	2.47582	2.57791	1.28239	0.80078	0.78649	Others
ENSGALG00000041470	PPARA	5.38493	5.28385	5.54383	6.75638	6.56278	6.76267	7.44365	7.63343	7.54712	7.73199	7.11038	6.40446	13.6954	15.5432	15.842	THR-like
ENSGALG00000000836	ENSGALG00000000836	4.25531	3.86035	3.96184	5.99078	5.70591	5.57944	6.8061	6.74219	5.85704	5.36185	7.61431	4.12708	2.34087	2.66787	1.84881	RFX
ENSGALG00000038495	TAF1B; GRHL1	4.44104	3.96185	4.67318	5.73032	4.99852	5.17139	5.02391	4.57985	4.78867	4.33854	4.71588	3.25823	8.08861	8.36021	8.35178	CP2
ENSGALG00000014365	RBPJ	27.884	29.0522	34.8806	34.5898	35.4622	32.5982	40.4949	41.6097	41.9907	46.2658	50.2127	34.1604	74.4857	72.3391	74.5131	CSL
ENSGALG00000030008	HHEX	9.8847	9.68046	8.3417	8.08969	7.61825	7.13321	8.58998	8.98924	9.11073	7.7607	7.61373	10.7668	5.64784	5.21358	6.15333	Homeobox
ENSGALG00000030879	AR	16.0687	15.9872	11.1065	13.0575	13.7032	12.4095	17.3512	17.7057	16.2977	19.6507	18.7572	32.0998	13.4882	13.4047	13.8068	ESR-like
ENSGALG00000017376	ENSGALG00000017376	6.41001	0.348605	0.794624	5.27994	5.09736	4.91083	4.15506	4.56738	4.30451	4.24629	3.67275	4.90762	2.66232	3.04665	2.46944	zf-C2H2
ENSGALG00000038420	HSF2	33.2288	35.7574	40.8945	37.4768	37.2176	37.0691	31.5866	32.1158	32.0652	26.0074	28.6678	22.6193	44.8586	47.8712	49.098	HSF
ENSGALG00000005452	TADA2A	5.97329	5.78169	7.09476	6.79649	7.24074	7.13842	6.19414	5.73763	5.93834	4.16747	4.46049	3.72902	2.30647	2.44171	1.98084	MYB
ENSGALG00000009982	ZNF827	7.19975	7.32654	6.19828	5.58538	5.40473	5.34761	7.8442	7.55104	8.08662	8.07403	8.09748	9.98541	5.42353	5.85492	6.21088	zf-C2H2
ENSGALG00000024335	ENSGALG00000024335	11.672	12.5613	14.9544	14.9429	12.5514	14.6268	14.8116	14.8582	17.6181	16.4121	19.1023	13.3516	31.9669	31.0916	39.1096	zf-C2H2
ENSGALG00000001143	ETS1	14.5108	13.3843	16.4294	16.0321	16.9471	16.4771	19.1341	19.8262	19.3686	19.3762	21.3813	19.2114	34.5383	30.6403	33.2482	ETS
ENSGALG00000034076	PBX4	4.48637	4.60827	5.05154	6.02848	5.54125	5.56816	6.96417	7.35783	6.61303	6.85184	6.7257	5.74741	4.4622	3.89069	4.40407	Homeobox
ENSGALG00000032249	MAX	4.39518	3.86878	1.70669	2.19524	3.14406	1.99076	4.27381	2.70391	3.05514	3.39173	2.86706	9.81862	2.3663	1.77622	2.09845	bHLH
ENSGALG00000015305	NR2E1	0.231732	0.341738	0.255511	0.436332	0.478004	0.586609	0.65646	0.861202	0.943027	0.778278	0.830152	0.802096	0.39233	0.525572	0.573231	RXR-like
ENSGALG00000008135	SATB2	8.93792	9.20855	8.75227	6.52705	7.06799	7.16995	7.2668	7.33723	6.92824	6.74585	7.08531	9.23228	12.1324	12.5197	15.3758	CUT
ENSGALG00000001073	NR6A1	1.17202	1.07147	1.40878	1.69999	1.6516	2.73277	2.69445	2.53767	1.7088	3.24676	2.64433	2.40261	5.1445	6.20103	5.17607	GCNF-like
ENSGALG00000037687	ENSGALG00000037687	12.4637	13.2851	17.0939	17.6816	17.3997	16.71	17.4815	15.9506	17.9371	15.3537	16.5658	10.2584	22.1083	24.4774	21.582	CP2
ENSGALG00000038858	ZFP64	13.557	13.4804	14.1044	13.591	12.7405	12.1857	14.6586	14.4044	14.004	13.4491	13.5664	12.999	9.64176	8.28567	8.57042	zf-C2H2
ENSGALG00000011630	GLI2	2.2969	1.60828	0.590787	0.858138	0.771172	0.731784	0.994563	0.929364	0.895305	1.26908	0.833992	2.77397	0.604711	0.527141	0.630566	zf-C2H2
ENSGALG00000011635	TFCP2L1	0.025839	0	0	0	0.016469	0.092005	0.082837	0.102275	0.112556	0.319841	0.352377	0.157395	0.58747	1.1083	0.819072	CP2
ENSGALG00000031534	ARID5B	36.6773	34.8761	25.4156	30.9342	31.5632	31.6049	31.2407	29.9694	28.9855	29.9268	26.9307	43.2684	22.9062	20.913	21.8595	ARID
ENSGALG00000036128	ZNF407	11.0076	11.1817	10.6307	9.56901	9.13424	9.49445	8.26745	8.18536	8.47241	6.66044	5.74972	5.36257	3.7579	3.62788	3.58497	zf-C2H2
ENSGALG00000041845	ZNF692	2.50506	2.80273	3.2216	3.40783	3.57423	3.51494	3.99828	3.57667	2.94239	3.15423	2.84651	2.01613	1.88766	1.71395	1.35448	zf-C2H2
ENSGALG00000017050	SMAD9	7.68217	8.31629	9.1621	11.3804	10.5291	9.20733	7.65473	7.51237	8.0698	5.50213	5.53139	4.32845	3.38714	3.17443	3.55377	MH1
ENSGALG00000034567	POU4F1L	0.103917	0.228077	0.142137	0.406389	0.415193	0.395305	0.728805	0.548665	0.551656	0.558277	0.802656	0.375172	1.45437	1.54483	1.36285	Pou
ENSGALG00000030710	L3MBTL1	0.733507	0.567906	0.577875	0.6942	0.918617	0.878572	0.714375	0.803791	0.676746	0.535481	0.623337	0.619078	0.303266	0.285587	0.27404	zf-C2HC
ENSGALG00000007357	BCL6	0.221575	0.238104	0.304457	0.348092	0.493396	0.621246	0.388877	0.450742	0.424603	0.52171	1.08148	0.485547	1.75061	1.63976	1.61781	ZBTB
ENSGALG00000002514	SFPQ	55.7556	58.5361	62.5993	61.8042	60.9446	63.1209	53.9222	55.8078	55.3027	37.8075	37.7934	24.4539	18.4869	17.6384	17.2298	Others
ENSGALG00000037935	RARA	14.6965	13.1787	13.1682	17.0593	18.8159	10.447	14.9917	13.8424	12.2955	11.7139	12.2343	13.0678	8.3643	7.99217	12.8714	THR-like
ENSGALG00000039300	NFAT5	14.6865	14.846	10.8489	10.604	9.27921	9.45145	10.0655	10.308	10.2363	11.3333	9.8082	15.3133	7.47562	7.03868	7.72327	RHD
ENSGALG00000016473	OSR1	5.97717	5.60082	6.26314	6.97235	8.45502	7.511	7.58976	7.08528	7.92743	6.49073	7.06322	7.42007	3.98443	3.89264	4.67463	zf-C2H2
ENSGALG00000001161	FLI1	8.15885	8.94245	11.3649	7.75683	7.92192	7.50117	11.3074	11.7183	11.9353	14.0913	14.6953	9.9506	23.591	21.7509	22.9159	ETS
ENSGALG00000007845	REL	11.512	11.9431	12.464	11.2046	11.187	10.9996	11.987	11.6926	12.2557	12.196	12.2175	11.5459	18.8395	18.1134	19.238	RHD
ENSGALG00000007260	ZEB1	8.89503	9.34098	11.5861	13.6661	13.5468	13.7601	15.172	16.3296	15.2612	17.6178	18.892	12.6294	27.0829	27.1983	28.7623	zf-C2H2
ENSGALG00000007266	ZNF438	0.603034	0.562791	0.588639	0.843464	0.766814	0.602525	0.929136	0.846275	1.05671	0.954608	1.15094	0.850293	1.71433	1.57939	1.71974	zf-C2H2
ENSGALG00000013882	MXD1	1.62117	1.80473	1.30591	1.31149	1.59425	1.45867	1.26139	1.31407	1.49358	1.1498	1.14857	1.7659	0.76782	0.755961	0.929287	bHLH
ENSGALG00000036678	ETV4	12.6529	12.7801	15.1189	12.2799	11.935	12.6789	9.49087	8.63606	8.0398	7.98103	10.8394	6.74373	17.1619	17.8507	17.4553	ETS
ENSGALG00000042137	ELK4	6.50186	7.08621	7.76913	8.00013	8.90038	8.61116	9.2959	9.56134	8.05144	7.72592	8.6366	7.09047	12.0311	12.3895	13.8038	ETS
ENSGALG00000006805	PLSCR1	13.4581	13.3148	17.1423	16.8299	18.2472	17.3555	24.8592	22.6274	23.2501	32.3311	35.1035	19.653	81.662	79.0232	80.8171	Others
ENSGALG00000032577	MECOM	23.3413	22.3281	18.6131	14.9378	15.9487	15.2688	21.6272	22.7265	21.6977	19.3886	18.6894	27.3585	12.5299	11.2566	13.829	zf-C2H2
ENSGALG00000003324	PRRX1	84.4533	82.6309	96.7951	91.1207	90.6775	91.2086	120.643	118.928	114.944	120.074	135.835	112.39	74.7071	68.5836	72.729	Homeobox
ENSGALG00000005016	ZNF608	0.371609	0.277527	0.230954	0.228008	0.302078	0.194948	0.276939	0.340053	0.300696	0.342219	0.424866	0.350847	0.14025	0.182032	0.156087	Others
ENSGALG00000011291	NR1D2	12.7666	13.1563	12.0566	14.8576	14.8382	15.568	15.9597	17.0298	16.9281	18.3328	19.4059	18.4581	32.4668	34.9824	35.6394	THR-like
ENSGALG00000011870	HIF1A	81.3991	80.3251	60.6352	55.234	53.841	54.263	71.1011	72.921	71.5227	87.995	78.5238	124.317	151.181	164.166	183.888	bHLH
ENSGALG00000011489	TBXT	0.003901	0.036972	0.015752	0.023959	0	0.015559	0.044724	0.018258	0.017375	0.15771	0.04243	0.151227	0.411001	0.413769	0.4508	T-box
ENSGALG00000009896	TRERF1	14.7824	14.2983	15.2305	12.5932	12.5407	12.2862	13.2641	13.9636	14.385	11.5794	12.1153	12.5373	7.8712	7.74737	7.83957	zf-C2H2
ENSGALG00000042976	UBTF	30.4748	30.5544	35.7568	33.8328	34.0467	33.4821	38.2338	39.1341	38.349	34.0223	36.2719	25.5582	18.0096	16.1376	16.1089	HMG
ENSGALG00000012277	MAFF	21.9443	21.7305	37.3057	41.8929	44.3501	42.1283	36.8094	36.6477	34.2169	37.7863	43.9146	14.5317	80.0218	79.9931	71.5965	TF_bZIP
ENSGALG00000034048	BCL11A	0.556724	0.593292	0.237338	0.298048	0.397348	0.303358	0.323399	0.376477	0.418223	0.386414	0.341793	0.978898	0.265318	0.215202	0.177021	zf-C2H2
ENSGALG00000015101	BNC2	6.33097	6.90335	5.84092	5.63118	5.30697	5.56251	7.66507	7.97837	7.92049	8.19587	7.44742	9.0054	5.2578	4.90857	4.92288	zf-C2H2

## Sheet: Sheet3
The differentially expressed lipid-related genes during adipogenic differentiation of chicken abdominal preadipocyte
Gene_ID	Gene_symbol	A0_1	A0_2	A0_3	A12_1	A12_2	A12_3	A48_1	A48_2	A48_3	A72_1	A72_2	A72_3	A120_1	A120_2	A120_3
ENSGALG00000015439	SLC44A1	6.79922	7.35457	7.05479	12.5334	11.6382	13.0561	14.5313	15.5708	14.162	19.8475	17.9955	19.2443	23.2782	25.4785	26.1399
ENSGALG00000005470	PLPPR5	0.350414	0.423546	0.397994	0.918594	0.781525	0.71294	0.485782	0.5233	0.445037	0.548949	0.332101	0.297099	0.764532	0.856608	0.725002
ENSGALG00000010681	CPT2	10.5041	10.8538	10.7889	17.7602	17.8897	17.741	20.2804	21.3347	20.8842	17.7735	19.3021	15.1266	11.9235	10.7188	11.9839
ENSGALG00000019663	ACBD7	3.94307	4.06109	3.89535	6.13545	6.63965	6.87234	8.54809	8.18389	8.06502	7.98573	9.66537	6.56461	12.7292	11.3323	12.9454
ENSGALG00000054319	ELOVL6	27.3199	27.717	33.485	51.2819	50.2329	52.4964	25.7909	23.8343	22.7701	15.0508	17.1916	12.0972	12.8732	13.3257	11.5542
ENSGALG00000049582	LOC107050163	3.27402	3.35783	2.93579	4.97015	6.15646	4.96052	3.67334	3.53128	3.27359	3.57721	3.22652	4.18975	3.4462	3.10593	2.7389
ENSGALG00000010433	FAAH	3.30423	2.99036	3.73577	5.91475	5.81729	5.8499	5.60444	5.88403	5.41826	7.43571	7.33828	5.56756	15.5258	17.5297	16.6625
ENSGALG00000048205	EBP	34.352	35.0452	41.6807	61.0806	65.7873	55.0005	25.3578	23.0127	21.0613	12.991	14.8609	10.7562	9.29247	8.41605	7.09502
ENSGALG00000013848	MVK	25.1003	24.0769	28.1067	43.8604	42.5055	42.8853	17.0639	17.5059	17.1739	11.304	12.9725	8.86657	11.1578	11.7222	11.1416
ENSGALG00000000241	STARD4	28.1019	29.9799	36.2868	58.6698	55.2428	57.3307	13.5731	12.7426	13.0139	9.69401	9.57221	6.45711	11.1492	11.6222	12.069
ENSGALG00000007077	CPT1A	10.8608	11.1308	12.2127	57.4183	55.0728	57.5878	57.5809	60.5331	61.4287	53.8089	55.7917	43.0633	48.4708	48.1529	49.1234
ENSGALG00000016555	ENSGALG00000016555	30.3748	29.8212	34.9978	62.7537	65.9756	63.9226	89.1448	91.7628	91.4528	92.7557	102.584	84.0296	78.1417	75.7638	74.7257
ENSGALG00000009560	MSMO1	295.357	316.94	388.029	559.808	527.067	547.214	234.559	214.684	213.098	145.262	151.043	110.32	203.283	198.101	194.498
ENSGALG00000008813	CROT	38.9193	40.9881	47.0281	73.5279	67.6322	70.8822	85.5473	89.1838	85.0472	81.973	90.6599	54.7541	103.401	105.095	105.113
ENSGALG00000032736	MGLL	0.029095	0.009314	0.038262	0.286506	0.325575	0.437833	2.15847	2.44557	2.57741	6.51945	7.74534	5.67293	5.90095	6.4056	5.74408
ENSGALG00000036085	LOC776273	17.5366	15.5052	14.4479	25.9604	25.82	24.6582	16.7069	17.3657	17.529	18.4857	17.3403	20.2192	25.6874	25.684	24.058
ENSGALG00000021193	STARD5	8.55895	9.09616	9.61232	17.0024	17.0222	15.6773	11.2737	11.7078	11.6012	13.4846	13.9739	12.1436	27.1007	28.3603	26.1519
ENSGALG00000009988	ELOVL1	35.2443	37.7131	48.795	85.0643	84.5207	82.2578	82.4831	83.8292	85.1412	77.8106	79.2869	48.8506	81.4599	81.877	77.2745
ENSGALG00000007251	PCYT2	4.46569	4.51886	3.93293	8.07642	7.20673	7.85388	5.96366	6.59701	5.81706	8.24244	7.60364	5.13913	4.8887	7.654	6.44558
ENSGALG00000016567	EPHX2	3.70036	3.86222	4.45453	7.48941	6.61705	7.08843	9.79512	10.9142	9.81405	11.5138	12.2532	8.05175	14.0092	13.2589	12.0961
ENSGALG00000005034	ACAD9	42.0559	42.6318	47.7776	84.2205	81.5806	86.4661	99.2326	98.3158	98.4935	88.3796	94.9211	63.7197	98.9534	104.407	108.426
ENSGALG00000042554	ABCD2	6.79824	6.66482	6.89149	11.5646	10.2722	11.48	11.4087	10.9323	10.6466	11.497	11.8243	9.5358	11.579	10.914	10.7063
ENSGALG00000007493	NSDHL	57.5423	61.4609	83.2141	111.004	106.464	108.156	43.2892	43.1055	43.202	27.3993	29.3954	16.8344	19.0635	17.2857	18.5956
ENSGALG00000003645	PITPNM2	7.73383	7.52407	5.3653	4.00603	3.94535	3.69778	4.07149	3.7485	3.57081	4.3473	3.00836	6.82796	2.73593	2.58739	2.94427
ENSGALG00000053860	LOC101750112; LOC420486	7.70543	7.66916	8.00114	3.07971	2.95586	2.95337	3.07603	3.29291	3.24536	2.51084	2.42519	1.8048	2.87489	2.51797	2.59537
ENSGALG00000007267	MVD	6.47614	6.0888	7.15564	15.7561	17.7547	14.3038	12.384	8.76452	8.36628	5.45404	6.10677	4.23377	4.81491	3.72646	3.6857
ENSGALG00000007178	FADS2	101.295	105.008	103.325	198.182	198.208	195.151	103.874	97.379	98.3239	57.9246	56.6218	64.015	40.8429	38.5287	39.4537
ENSGALG00000008321	RNPEPL1	4.2496	4.25318	0.810891	1.0015	0.964708	0.636252	1.00097	0.875132	1.09575	2.00625	0.997632	7.49025	1.19109	1.17105	1.18896
ENSGALG00000010493	INPP5A	20.8373	19.6302	18.3391	14.1584	12.2526	12.4353	17.4621	16.6077	17.3257	17.378	16.4423	17.823	16.2668	16.5142	16.1936
ENSGALG00000052952	ENSGALG00000052952	4.47534	3.82904	1.96744	2.22219	1.67906	1.83965	1.67185	2.09841	2.06754	2.12379	1.8183	4.36547	1.39498	1.60627	1.69395
ENSGALG00000037852	HSD17B7	29.8401	31.2049	35.6436	53.6831	53.1163	55.2191	35.9125	33.5288	34.6729	29.6536	33.4483	25.4129	29.4118	28.3053	27.7283
ENSGALG00000016713	PLA2G7	10.0873	9.99794	11.5667	18.0982	17.1396	17.3347	18.2553	18.1837	18.5954	18.1139	18.184	14.5737	12.115	12.9692	12.5642
ENSGALG00000001749	ACSBG2	23.5421	25.1216	31.2559	49.0637	45.717	49.9992	11.5453	10.0359	10.4111	8.41899	8.71927	5.77165	25.281	28.6652	28.2971
ENSGALG00000016456	LPIN1	10.4247	10.2678	10.8682	19.595	18.8012	21.179	15.3131	15.522	15.5706	18.2828	17.9597	14.8481	27.5224	28.8241	30.9048
ENSGALG00000008785	MCCC1	2.03129	2.12092	2.90619	4.02383	3.66175	4.07103	5.22362	5.30108	4.53481	6.69979	7.20462	4.17749	12.7868	13.0019	13.1333
ENSGALG00000030025	FABP4	0.431778	0.650732	0.57254	6.34716	6.6389	6.80231	18.5879	19.3066	21.1944	30.1041	32.8767	21.4256	59.2252	59.8198	63.4184
ENSGALG00000006198	LSS	89.4158	93.7665	96.6418	149.743	144.216	146.085	56.3554	49.5976	51.6387	32.6377	32.6084	27.7491	27.7378	25.9294	25.2308
ENSGALG00000016665	FDFT1	57.7122	60.0213	72.3928	96.8344	97.3948	94.4269	34.7275	32.1628	32.5112	26.9893	28.2762	20.5908	39.3107	38.9283	37.735
ENSGALG00000015433	ABCA1	0.059401	0.042078	0.038033	0.115033	0.05517	0.033601	0.308059	0.225442	0.238844	0.365721	0.437052	0.395202	0.617553	0.761186	0.80313
ENSGALG00000032149	OSBPL7	0.555959	0.548351	0.551429	0.499864	0.748674	0.519048	1.15898	1.18267	0.76377	1.04068	1.18909	1.48815	1.46276	1.32761	1.28067
ENSGALG00000040896	FASN	84.2551	85.7473	65.9941	89.3478	88.4827	92.4449	57.217	54.6401	54.6294	54.1616	47.1984	69.0893	46.9482	48.8742	47.8433
ENSGALG00000049882	SMPDL3A	6.12221	5.90315	7.22672	8.65862	7.99666	8.94407	14.5194	15.3967	15.6045	19.409	21.3052	14.8607	20.012	22.1155	21.3191
ENSGALG00000016102	CYP26B1	0.315903	0.410828	0.397921	0.512236	0.424331	0.480426	1.06827	1.24979	1.31978	1.72553	1.92352	2.39506	3.43084	3.5481	3.79836
ENSGALG00000019768	ACSF2	0.402778	0.183957	0.225482	0.158598	0.175868	0.303109	0.544966	0.47935	0.569659	0.805839	0.725245	0.695942	0.779183	0.645738	0.698006
ENSGALG00000008040	LOC417013	0.216342	0.272184	0.290017	0.305464	0.273653	0.262104	0.689502	0.591986	0.767521	1.61963	1.501	1.00152	2.27866	3.11211	2.20908
ENSGALG00000044574	PLPP5	5.1061	4.82378	6.14946	7.05627	7.65835	7.12014	4.46392	4.59654	3.87082	2.58397	2.69391	1.62263	2.42508	2.44615	2.39056
ENSGALG00000011659	ACAT2	47.1996	46.1955	53.9147	72.4141	67.3415	69.2501	35.9166	33.1007	34.67	25.8354	24.8615	19.3331	18.229	18.2996	18.2428
ENSGALG00000013535	CYP4V2	0.570691	0.516302	0.764576	0.556194	0.478557	0.649671	1.46389	1.29165	1.57223	1.63187	1.7519	0.917143	0.856561	0.608966	0.811361
ENSGALG00000005439	ACACA	27.4425	26.9407	22.0595	23.8494	24.0786	23.2106	15.2342	15.3459	14.9847	15.6056	14.43	18.0477	20.7173	22.1996	22.0354
ENSGALG00000021658	PAFAH2	0.532147	0.513717	0.491233	0.555159	0.624198	0.672911	1.34654	1.32041	1.40408	1.89514	1.9712	1.78131	2.37618	2.18569	2.22336
ENSGALG00000037065	SC5D	19.0712	17.9785	9.51478	13.5726	14.9451	14.2879	7.9403	6.01352	6.05707	5.87776	3.92442	13.897	6.21864	6.46197	7.24041
ENSGALG00000040553	SLC27A1	1.14494	1.24528	1.50065	1.66334	1.39984	1.52643	2.84027	2.46585	2.34337	3.38776	3.51737	3.16206	2.90146	3.0096	2.93113
ENSGALG00000002899	AACS	80.4516	88.7346	101.914	144.123	132.678	142.551	52.8006	47.4788	48.8727	31.2621	29.4158	22.7138	36.2813	36.6319	36.3893
ENSGALG00000014862	HMGCS1	271.093	286.452	343.458	454.801	427.653	443.545	140.49	135.941	135.814	83.0258	88.0951	59.8609	119.517	126.765	128.241
ENSGALG00000015096	SH3GL2	0.321693	0.176675	0.239975	0.115285	0.14425	0.180244	0.462277	0.484773	0.803363	0.882869	0.95327	0.629852	0.829412	0.694741	0.476919
ENSGALG00000014948	HMGCR	110.095	114.099	130.144	169.988	161.843	166.944	71.1686	69.3231	70.9415	53.9616	51.0508	47.2087	84.5394	90.4351	90.2968
ENSGALG00000004769	PSAP	168.443	163.515	182.665	178.323	163.202	181.296	298.795	290.278	306.945	340.793	353.008	267.609	363.947	377.34	358.048
ENSGALG00000004333	ABCA5	2.07265	1.98912	1.96036	2.41079	2.33831	2.10442	3.97542	3.78802	3.65397	4.99974	5.55739	5.85928	3.84671	4.1878	3.9615
ENSGALG00000004106	DHCR7	75.7868	82.3485	105.952	138.322	131.436	138.774	66.7166	63.1956	63.3007	45.2562	44.8197	28.5276	38.2163	40.6924	36.8804
ENSGALG00000009305	LBR	104.782	108.95	123.519	108.033	101.83	105.121	64.3345	63.7098	63.1407	40.0809	42.0821	31.7716	48.093	49.0297	49.0117
ENSGALG00000038933	FABP7	46.7389	51	67.3603	70.0585	69.4473	74.199	39.1267	39.5007	40.2256	26.5884	27.6947	13.2949	16.0914	16.6144	13.7609
ENSGALG00000016314	ELOVL5	36.9404	36.7736	36.317	43.0804	41.8381	42.0759	28.2581	27.7565	26.4325	24.6758	25.0149	28.2103	29.6378	30.1276	30.0082
ENSGALG00000034502	SCD5	8.46816	8.17164	9.80387	10.2003	9.42716	9.01725	15.5904	15.3828	16.5706	18.5615	19.351	15.6812	17.8225	17.924	18.1588
ENSGALG00000014711	PLPP1	7.43561	7.22255	8.28422	7.7774	7.20549	7.58705	16.5917	15.3393	16.0877	22.239	23.4524	19.0207	24.0393	24.1757	21.6233
ENSGALG00000007127	FADS1	14.7939	15.7289	15.8654	22.0431	21.2249	22.4526	13.5267	14.5546	13.3648	11.7922	11.6399	11.4591	11.0907	11.1433	10.2559
ENSGALG00000010652	SCP2	59.3711	60.5362	77.9531	81.9767	78.9257	78.8737	136.359	141.668	140.076	170.599	185.36	114.197	138.087	133.396	138.852
ENSGALG00000036915	SQLE	64.9286	64.395	67.6622	97.0504	92.3563	93.6342	32.8844	29.6887	30.5575	18.6713	20.4792	21.5008	19.7248	20.1292	19.0086
ENSGALG00000005739	SCD	18.4864	19.1913	14.4446	26.1264	26.5628	25.0154	6.94947	6.15005	6.56597	4.27697	3.61756	7.05175	3.54921	3.28021	3.08732
ENSGALG00000026846	JMJD7	0.317042	0.408923	0.431043	0.535884	0.537555	0.653988	0.350718	0.444182	0.397821	0.735653	0.979069	0.673357	0.6268	0.737056	0.608308
ENSGALG00000013297	BBOX1	5.9543	6.77162	7.81119	10.3046	9.25301	10.0248	7.40386	8.76024	8.97536	5.57292	5.35498	3.17218	1.80691	1.75621	1.57371
ENSGALG00000052399	LIPE	0.203861	0.223868	0.15091	0.273569	0.303485	0.296708	0.202846	0.25242	0.271125	0.367323	0.445666	0.37208	0.429328	0.473664	0.324503
ENSGALG00000017163	ACAT1	37.0073	36.4175	41.6572	38.6008	35.4669	36.0215	30.7134	30.978	31.3998	20.3596	20.8387	14.2734	13.4479	14.8494	15.9122
ENSGALG00000023541	SPHK1	1.22945	1.04788	1.07522	1.21354	1.29132	0.96676	1.34895	1.17623	1.21484	1.77969	2.35072	2.42903	2.9605	1.96887	2.57978
ENSGALG00000003553	ABCA12	0.058036	0.06011	0.024844	0.056618	0.035144	0.052279	0.047322	0.039417	0.056544	0.116189	0.106218	0.179231	0.130041	0.159018	0.1478
ENSGALG00000011213	DEGS2	0.163548	0.211226	0.116163	0.113889	0.132011	0.214349	0.219836	0.269539	0.252798	0.555305	0.310876	0.462344	0.11385	0.132148	0.099096
ENSGALG00000036894	ABCA2	3.94346	3.4597	2.22507	2.44528	2.64129	2.35835	2.34424	2.35238	2.48087	3.13101	2.94842	7.76881	2.83896	2.27316	2.69522
ENSGALG00000038440	ENSGALG00000038440	6.13826	6.3784	7.38856	11.0401	8.24086	8.79695	9.03754	9.7373	9.74853	11.162	11.7242	10.7591	18.3156	19.1594	18.4894
ENSGALG00000012426	DDHD1	6.97342	7.74995	8.73596	10.8194	10.576	11.8881	13.1171	13.0659	12.7758	16.22	17.0065	12.3345	34.7643	36.3936	37.1193
ENSGALG00000015219	SELENOI2	0.4086	0.359421	0.417907	0.458105	0.479429	0.474902	0.494571	0.518531	0.441462	0.496539	0.406211	0.378869	0.247457	0.237151	0.202919
ENSGALG00000010785	ACOT11	3.76056	3.25906	4.32395	4.71995	4.75085	4.8057	4.61987	4.57571	3.63774	3.59781	3.72782	2.41101	2.24746	2.00837	1.98555
ENSGALG00000033038	STARD3NL	15.8624	15.0921	17.5534	17.9523	16.7948	17.7107	20.8047	18.9421	20.7401	21.833	22.9333	15.9575	32.1904	32.1211	32.5904
ENSGALG00000003362	ACSS2	6.16552	6.2277	6.59089	9.11394	9.70609	9.93068	14.3962	13.7521	14.0839	17.5165	17.6202	16.2045	40.266	39.1497	38.0604
ENSGALG00000001684	SEC14L1	11.5586	11.5767	11.275	11.6312	11.4942	11.0563	8.70225	8.94357	8.60996	8.98426	8.49262	10.6986	16.2878	18.9991	19.4828
ENSGALG00000000755	ACER3	19.2079	19.8797	22.4743	23.2556	21.7747	23.0338	28.6361	30.4714	28.693	32.4328	35.2793	28.7543	52.1872	56.1671	55.6269
ENSGALG00000035636	PHYH	11.0673	10.1937	15.7934	14.4029	15.4725	15.4895	15.6395	16.0899	15.2172	14.5145	14.36	11.2386	20.4169	22.7443	21.3161
ENSGALG00000014730	ELOVL7	0.124009	0.105592	0.170159	0.293531	0.318513	0.266299	0.2004	0.212742	0.303844	0.31826	0.38642	0.217387	0.673129	0.992135	0.723708
Gallus_gallus_newGene_4376	Gallus_gallus_newGene_4376	3.6008	0.657066	3.34895	0.885252	5.23777	2.12203	7.2543	4.79746	0.871003	0.811122	1.07867	1.96285	3.69401	3.09988	4.7023
ENSGALG00000002637	RBP7	0.048568	0.111453	0.068584	0.238947	0.446889	0.385624	0.629142	0.925379	0.675879	0.54001	0.923324	0.593621	1.42964	1.25608	1.28211
ENSGALG00000003286	ACSBG1	2.47025	2.35851	2.10063	2.37385	2.34262	2.5602	2.82276	2.74776	2.46341	2.93174	3.03686	2.55759	4.43531	4.60326	5.06746
ENSGALG00000004300	PTDSS2	11.2593	11.7116	12.1189	13.4832	13.3091	13.2243	11.3856	11.1957	11.4568	10.8099	10.3992	8.47567	15.2771	16.8468	16.0127
ENSGALG00000020485	ENSGALG00000020485	0.337971	0.697045	0.360257	1.1125	0.752152	1.00081	1.64982	1.38109	1.34417	1.62044	1.87194	1.87953	5.70845	5.94539	6.91155
ENSGALG00000009068	ITPKC	7.48988	6.85919	5.34807	4.93706	5.32918	4.52254	6.13428	5.97659	5.62925	6.41046	5.78265	8.96931	4.24683	3.52554	3.62236
ENSGALG00000028681	LOC422154	3.12189	2.64548	3.16037	1.79862	2.17576	2.20813	1.65417	2.10804	3.21936	3.40982	3.57082	2.57839	4.51019	5.57732	5.28473
ENSGALG00000042181	DDHD2	2.2796	2.31519	2.48452	3.09831	2.86995	2.66967	2.79591	2.69705	2.5711	2.86398	3.29796	2.27659	5.90151	6.01373	5.88145
ENSGALG00000030344	ISYNA1	1.35547	1.10194	1.44809	1.17046	1.49723	0.902274	1.97546	2.17249	1.43036	1.62859	1.74774	1.83704	0.740618	0.666	0.570139
ENSGALG00000004205	SOAT1	5.60536	5.20151	5.54612	5.85508	6.13314	5.30028	6.02496	6.66531	6.86628	6.15621	7.59797	5.547	11.5652	12.5468	11.1824
ENSGALG00000005065	PLA2G4A	36.8973	38.9008	46.1147	57.3175	55.8249	58.9079	87.4403	89.1733	86.6944	109.36	112.754	85.2049	177.293	189.857	191.914
ENSGALG00000001730	DGKD	20.9357	20.7854	22.1489	21.2594	21.0316	21.0607	20.5348	22.3648	21.6044	21.3049	22.0533	18.5066	32.2216	33.963	34.0072
ENSGALG00000023517	AGPAT2	6.64944	6.99919	8.16686	9.4387	8.96739	9.99517	12.2416	13.839	12.7898	16.5251	18.2172	11.8809	37.5148	39.5375	34.755
ENSGALG00000010628	ACSL1	19.0879	20.3158	23.5793	26.2413	24.7135	25.5445	26.2348	28.3437	27.5277	35.4751	37.416	24.3465	99.3124	94.3054	92.0779
ENSGALG00000002510	IP6K1	12.2081	11.7884	10.8361	11.8258	12.0571	11.765	13.9365	13.7485	13.4571	13.7254	12.5352	15.4433	9.6997	9.58215	8.46193
ENSGALG00000009252	PLD1	23.0327	22.619	19.9181	16.5237	17.3845	17.6375	22.4193	20.3097	20.6666	20.1238	18.8049	23.3998	12.7098	11.5208	11.4712
ENSGALG00000014836	LPIN2	21.6558	21.0177	20.8254	17.8766	17.009	17.5704	20.4414	19.6923	19.7571	21.3719	21.1084	24.1755	35.4048	36.6927	37.2872
ENSGALG00000008727	PLA2G4B	0.142777	0.161188	0.22086	0.216697	0.305044	0.18589	0.386786	0.360902	0.402652	0.616325	0.414035	0.47145	0.281087	0.29743	0.260085
ENSGALG00000011312	OXSM	3.00497	3.11404	4.2721	3.5285	3.67712	3.57017	4.25276	4.09183	4.14168	3.41095	3.2313	2.39693	2.06302	1.55307	1.9888
ENSGALG00000040902	SACM1L	42.588	43.8311	43.6	54.4154	52.5188	53.1551	38.0218	39.3126	38.5171	36.1817	36.4255	33.9637	53.0055	56.6732	57.5791
ENSGALG00000040267	IVD	4.86766	5.57431	6.1581	6.31773	6.15597	6.42814	7.54665	8.21033	8.02961	7.58722	7.67846	5.21031	4.41542	3.82256	3.96068
ENSGALG00000005701	IP6K2	8.4144	8.38825	9.35098	11.402	10.7919	11.596	14.4408	14.4672	14.2717	14.1387	14.1003	13.1197	9.06254	9.25833	8.94718
ENSGALG00000026536	IP6K3	0.234333	0.299376	0.158822	0.50851	0.512685	0.521364	0.385703	0.425258	0.489852	0.465143	0.781274	0.80348	1.48195	1.76357	1.64399
ENSGALG00000006872	PISD	25.5427	24.8552	28.2099	29.3453	26.4626	28.1166	21.3859	20.8285	21.0952	18.2112	19.4614	14.73	30.96	31.0509	30.3855
