# Supplementary material for: Integrative analysis of miRNA and mRNA profiles reveals that gga-miR-106-5p inhibits adipogenesis by targeting the KLF15 gene in chickens
Source: J Anim Sci Biotechnol. 2022 Jul 6;13:81. doi: 10.1186/s40104-022-00727-x (PMC9258119; doi:10.1186/s40104-022-00727-x)
Supplement: Supplementary file 1 — Additional file 1: Table S1. Primers used in this study. Table S2. Clustering of differentially expressed miRNA expression profiles in chicken abdominal adipocytes at different stages of differentiation. Table S3. Differentially expressed genes during the adipogenic differentiation of chicken abdominal preadipocytes. Table S4. Functional enrichment analysis of all differentially expressed mRNAs in chicken abdominal adipocytes at different stages of differentiation. Table S5. All targets of differentially expressed miRNAs and functional enrichment analysis of differentially expressed targets. Table S6. Regulatory network analysis of differentially expressed miRNAs and differentially expressed transcriptional factors. Table S7. Potential target genes of the KLF15 transcriptional factor. Table S8. Putative chicken KLF15 motif in the promoters of representative genes related to cell proliferation and lipogenesis. [file 40104_2022_727_MOESM1_ESM.zip › Table S4.xlsx]

## Sheet: GO
GO analysis of all differentially expressed mRNAs in chicken abdominal adipocytes at different differentation stages
GO_ID	GO_term	ontology	Items	Background_Items	p_adj	pvalue	Gene_ID
GO:0005524	ATP binding	Molecular Function	313	1127	6.17801e-08	3.57938e-11	ENSGALG00000036883;ENSGALG00000006040;ENSGALG00000011299;ENSGALG00000005489;ENSGALG00000016996;ENSGALG00000043118;ENSGALG00000002555;ENSGALG00000004613;ENSGALG00000008233;ENSGALG00000009748;ENSGALG00000003476;ENSGALG00000005694;ENSGALG00000010120;ENSGALG00000004195;ENSGALG00000036837;ENSGALG00000008785;ENSGALG00000053916;ENSGALG00000029150;ENSGALG00000003294;ENSGALG00000012295;ENSGALG00000010119;…
GO:0008201	heparin binding	Molecular Function	30	68	0.00935837	5.422e-06	ENSGALG00000001250;ENSGALG00000011962;ENSGALG00000006038;ENSGALG00000015425;ENSGALG00000053318;ENSGALG00000003999;ENSGALG00000004695;ENSGALG00000039786;ENSGALG00000012620;ENSGALG00000002192;ENSGALG00000011835;ENSGALG00000015322;ENSGALG00000004048;ENSGALG00000006453;ENSGALG00000004960;ENSGALG00000030969;ENSGALG00000015795;ENSGALG00000003283;ENSGALG00000037525;ENSGALG00000026983;ENSGALG00000011205;…
GO:0070182	DNA polymerase binding	Molecular Function	9	12	0.107098	6.20496e-05	ENSGALG00000006658;ENSGALG00000040492;ENSGALG00000014573;ENSGALG00000003720;ENSGALG00000033212;ENSGALG00000030313;ENSGALG00000013784;ENSGALG00000006123;ENSGALG00000047145
GO:0003682	chromatin binding	Molecular Function	85	305	0.910197	0.000527345	ENSGALG00000001161;ENSGALG00000007845;ENSGALG00000039448;ENSGALG00000008014;ENSGALG00000040266;ENSGALG00000032642;ENSGALG00000013784;ENSGALG00000012823;ENSGALG00000034453;ENSGALG00000010748;ENSGALG00000053509;ENSGALG00000014365;ENSGALG00000040770;ENSGALG00000007286;ENSGALG00000012702;ENSGALG00000005452;ENSGALG00000035911;ENSGALG00000039182;ENSGALG00000012199;Gallus_gallus_newGene_7657;ENSGALG0000…
GO:0016684	oxidoreductase activity, acting on peroxide as acceptor	Molecular Function	5	6	1	0.00160219	ENSGALG00000005648;ENSGALG00000037603;ENSGALG00000015286;ENSGALG00000033635;ENSGALG00000013625
GO:0042826	histone deacetylase binding	Molecular Function	26	77	1	0.00320086	ENSGALG00000014645;ENSGALG00000037935;ENSGALG00000026928;ENSGALG00000008014;ENSGALG00000002514;ENSGALG00000050127;ENSGALG00000031159;ENSGALG00000036856;ENSGALG00000007932;ENSGALG00000003922;ENSGALG00000041988;ENSGALG00000013565;ENSGALG00000017268;ENSGALG00000033212;ENSGALG00000015305;ENSGALG00000042077;ENSGALG00000003120;ENSGALG00000013626;ENSGALG00000037167;ENSGALG00000035487;ENSGALG00000012023;…
GO:0003677	DNA binding	Molecular Function	136	553	1	0.00412732	ENSGALG00000033781;ENSGALG00000015044;ENSGALG00000049859;ENSGALG00000052649;Gallus_gallus_newGene_8244;ENSGALG00000041299;ENSGALG00000012273;ENSGALG00000028908;ENSGALG00000006963;ENSGALG00000023950;Gallus_gallus_newGene_2249;ENSGALG00000000838;ENSGALG00000002781;ENSGALG00000037167;ENSGALG00000014342;ENSGALG00000012452;ENSGALG00000036792;ENSGALG00000003108;ENSGALG00000039450;ENSGALG00000016278;ENS…
GO:0003688	DNA replication origin binding	Molecular Function	9	18	1	0.00425079	ENSGALG00000014883;ENSGALG00000008175;ENSGALG00000053509;ENSGALG00000016676;ENSGALG00000012546;ENSGALG00000012915;ENSGALG00000008094;ENSGALG00000009944;ENSGALG00000006037
GO:0017108	5'-flap endonuclease activity	Molecular Function	5	7	1	0.00467901	ENSGALG00000016468;ENSGALG00000004037;ENSGALG00000031841;ENSGALG00000010748;ENSGALG00000033781
GO:0002039	p53 binding	Molecular Function	18	49	1	0.00487786	ENSGALG00000012823;ENSGALG00000011870;Gallus_gallus_newGene_2534;ENSGALG00000026137;ENSGALG00000007307;ENSGALG00000008256;ENSGALG00000042816;ENSGALG00000036234;ENSGALG00000008094;Gallus_gallus_newGene_3369;ENSGALG00000005675;ENSGALG00000034725;ENSGALG00000009942;ENSGALG00000009800;ENSGALG00000011548;ENSGALG00000054496;ENSGALG00000047145;ENSGALG00000010129
GO:0004714	transmembrane receptor protein tyrosine kinase activity	Molecular Function	18	49	1	0.00487786	ENSGALG00000039786;ENSGALG00000039322;ENSGALG00000038432;ENSGALG00000008631;ENSGALG00000036883;ENSGALG00000015708;ENSGALG00000039895;ENSGALG00000030613;ENSGALG00000015208;ENSGALG00000013907;ENSGALG00000015403;ENSGALG00000004741;ENSGALG00000002555;ENSGALG00000008257;ENSGALG00000037525;ENSGALG00000005725;ENSGALG00000005802;ENSGALG00000009034
GO:0042393	histone binding	Molecular Function	29	92	1	0.00591476	ENSGALG00000032642;ENSGALG00000015027;ENSGALG00000034453;ENSGALG00000037943;ENSGALG00000038817;ENSGALG00000030097;ENSGALG00000006355;ENSGALG00000009668;ENSGALG00000009944;ENSGALG00000039182;ENSGALG00000030710;Gallus_gallus_newGene_3369;ENSGALG00000001753;ENSGALG00000015363;ENSGALG00000037483;ENSGALG00000016042;ENSGALG00000031702;ENSGALG00000049122;ENSGALG00000010255;ENSGALG00000034030;ENSGALG0000…
GO:0046982	protein heterodimerization activity	Molecular Function	60	222	1	0.00670265	ENSGALG00000049859;ENSGALG00000031832;ENSGALG00000020078;ENSGALG00000028037;ENSGALG00000012178;ENSGALG00000001547;ENSGALG00000052649;ENSGALG00000049422;ENSGALG00000035244;ENSGALG00000029367;ENSGALG00000008713;ENSGALG00000007768;ENSGALG00000037935;ENSGALG00000051251;ENSGALG00000012885;ENSGALG00000050350;ENSGALG00000031518;ENSGALG00000012273;ENSGALG00000048212;ENSGALG00000032645;ENSGALG00000031571;…
GO:0005007	fibroblast growth factor-activated receptor activity	Molecular Function	4	5	1	0.00673148	ENSGALG00000015708;ENSGALG00000037525;ENSGALG00000009495;ENSGALG00000039786
GO:0050700	CARD domain binding	Molecular Function	4	5	1	0.00673148	ENSGALG00000004398;ENSGALG00000036807;ENSGALG00000042365;ENSGALG00000043535
GO:0042813	Wnt-activated receptor activity	Molecular Function	7	13	1	0.00701012	ENSGALG00000017242;ENSGALG00000034973;ENSGALG00000005714;Gallus_gallus_newGene_8442;ENSGALG00000011019;ENSGALG00000009064;ENSGALG00000030847
GO:0003678	DNA helicase activity	Molecular Function	11	26	1	0.00790277	ENSGALG00000006037;ENSGALG00000054496;ENSGALG00000017627;ENSGALG00000012915;ENSGALG00000012546;ENSGALG00000006123;ENSGALG00000004037;ENSGALG00000016676;ENSGALG00000053509;ENSGALG00000014883;ENSGALG00000012348
GO:0005528	FK506 binding	Molecular Function	3	3	1	0.0080137	ENSGALG00000025764;ENSGALG00000014331;ENSGALG00000042148
GO:0047288	monosialoganglioside sialyltransferase activity	Molecular Function	3	3	1	0.0080137	ENSGALG00000029747;ENSGALG00000007003;ENSGALG00000002651
GO:0070051	fibrinogen binding	Molecular Function	3	3	1	0.0080137	ENSGALG00000032349;ENSGALG00000009626;ENSGALG00000014233
GO:0005026	transforming growth factor beta receptor activity, type II	Molecular Function	3	3	1	0.0080137	ENSGALG00000011442;ENSGALG00000012055;ENSGALG00000012444
GO:0000828	inositol hexakisphosphate kinase activity	Molecular Function	3	3	1	0.0080137	ENSGALG00000002510;ENSGALG00000005701;ENSGALG00000026536
GO:0016887	ATPase activity	Molecular Function	41	143	1	0.00802724	ENSGALG00000017083;ENSGALG00000007395;ENSGALG00000006646;ENSGALG00000008094;ENSGALG00000009955;ENSGALG00000042554;ENSGALG00000011299;ENSGALG00000015433;ENSGALG00000054496;ENSGALG00000010901;ENSGALG00000007522;ENSGALG00000034232;ENSGALG00000007190;ENSGALG00000036894;ENSGALG00000004195;ENSGALG00000013208;ENSGALG00000004037;Gallus_gallus_newGene_1193;ENSGALG00000036645;ENSGALG00000016896;ENSGALG0000…
GO:0070491	repressing transcription factor binding	Molecular Function	12	30	1	0.00948057	ENSGALG00000039710;ENSGALG00000040276;ENSGALG00000035487;ENSGALG00000012575;ENSGALG00000002222;Gallus_gallus_newGene_2249;ENSGALG00000034229;ENSGALG00000054106;ENSGALG00000039182;ENSGALG00000036856;ENSGALG00000011963;ENSGALG00000013626
GO:0008134	transcription factor binding	Molecular Function	54	200	1	0.00992467	ENSGALG00000030396;ENSGALG00000014786;ENSGALG00000009690;ENSGALG00000001790;ENSGALG00000020742;ENSGALG00000035530;ENSGALG00000012685;ENSGALG00000008014;ENSGALG00000031340;ENSGALG00000015122;ENSGALG00000014645;ENSGALG00000011548;ENSGALG00000016823;ENSGALG00000007307;ENSGALG00000038933;ENSGALG00000011291;ENSGALG00000001363;ENSGALG00000054106;ENSGALG00000039182;ENSGALG00000008265;ENSGALG00000001332;…
GO:0031435	mitogen-activated protein kinase kinase kinase binding	Molecular Function	5	8	1	0.0104232	ENSGALG00000012342;ENSGALG00000007932;ENSGALG00000004398;ENSGALG00000011524;ENSGALG00000015208
GO:0004861	cyclin-dependent protein serine/threonine kinase inhibitor activity	Molecular Function	5	8	1	0.0104232	ENSGALG00000028318;ENSGALG00000010537;ENSGALG00000026137;ENSGALG00000041926;ENSGALG00000010638
GO:0010997	anaphase-promoting complex binding	Molecular Function	5	8	1	0.0104232	ENSGALG00000002346;ENSGALG00000006110;ENSGALG00000009971;ENSGALG00000013607;ENSGALG00000052573
GO:0004860	protein kinase inhibitor activity	Molecular Function	8	17	1	0.0109425	ENSGALG00000036896;ENSGALG00000029980;ENSGALG00000026137;ENSGALG00000017358;ENSGALG00000015093;ENSGALG00000012208;ENSGALG00000036456;ENSGALG00000014408
GO:0019901	protein kinase binding	Molecular Function	74	289	1	0.0115097	ENSGALG00000038469;ENSGALG00000026850;ENSGALG00000014408;ENSGALG00000007606;ENSGALG00000016931;ENSGALG00000037935;ENSGALG00000013420;ENSGALG00000001678;ENSGALG00000010325;ENSGALG00000007768;ENSGALG00000030597;ENSGALG00000008962;ENSGALG00000013607;ENSGALG00000017062;Gallus_gallus_newGene_7020;ENSGALG00000000535;ENSGALG00000048926;ENSGALG00000008414;ENSGALG00000002192;ENSGALG00000042213;ENSGALG0000…
GO:0001968	fibronectin binding	Molecular Function	7	14	1	0.011623	ENSGALG00000009626;ENSGALG00000042356;ENSGALG00000011468;ENSGALG00000014233;ENSGALG00000028147;ENSGALG00000000379;ENSGALG00000003932
GO:0017017	MAP kinase tyrosine/serine/threonine phosphatase activity	Molecular Function	6	11	1	0.0116708	ENSGALG00000032618;ENSGALG00000006647;ENSGALG00000011207;ENSGALG00000028155;ENSGALG00000011419;ENSGALG00000041650
GO:0003697	single-stranded DNA binding	Molecular Function	22	69	1	0.0132705	ENSGALG00000006037;ENSGALG00000008368;ENSGALG00000012348;ENSGALG00000023199;ENSGALG00000008962;ENSGALG00000041030;ENSGALG00000017073;ENSGALG00000002981;ENSGALG00000014883;ENSGALG00000052268;ENSGALG00000030609;ENSGALG00000012915;ENSGALG00000002689;ENSGALG00000017627;ENSGALG00000030313;ENSGALG00000012546;ENSGALG00000034198;ENSGALG00000040492;ENSGALG00000008094;ENSGALG00000008256;ENSGALG00000053509;…
GO:0017124	SH3 domain binding	Molecular Function	18	54	1	0.0148818	ENSGALG00000007416;ENSGALG00000040761;ENSGALG00000042321;ENSGALG00000036441;ENSGALG00000009723;ENSGALG00000028204;ENSGALG00000003744;ENSGALG00000008999;ENSGALG00000032190;ENSGALG00000006805;Gallus_gallus_newGene_2789;ENSGALG00000029367;ENSGALG00000029077;ENSGALG00000048926;ENSGALG00000016276;ENSGALG00000041255;ENSGALG00000035492;ENSGALG00000008714
GO:0033550	MAP kinase tyrosine phosphatase activity	Molecular Function	4	6	1	0.0169901	ENSGALG00000011419;ENSGALG00000032618;ENSGALG00000028155;ENSGALG00000006647
GO:0048407	platelet-derived growth factor binding	Molecular Function	4	6	1	0.0169901	ENSGALG00000030613;ENSGALG00000041555;ENSGALG00000013929;ENSGALG00000012178
GO:0008330	protein tyrosine/threonine phosphatase activity	Molecular Function	4	6	1	0.0169901	ENSGALG00000028155;ENSGALG00000006647;ENSGALG00000032618;ENSGALG00000011419
GO:0042626	ATPase activity, coupled to transmembrane movement of substances	Molecular Function	16	47	1	0.017079	ENSGALG00000015433;ENSGALG00000036894;ENSGALG00000008912;ENSGALG00000042554;ENSGALG00000007190;ENSGALG00000009955;ENSGALG00000007395;ENSGALG00000004333;ENSGALG00000038152;ENSGALG00000003553;ENSGALG00000007522;ENSGALG00000010901;ENSGALG00000016896;ENSGALG00000030677;ENSGALG00000011096;ENSGALG00000053916
GO:0030515	snoRNA binding	Molecular Function	7	15	1	0.0180824	ENSGALG00000014791;ENSGALG00000016972;ENSGALG00000003467;ENSGALG00000032730;ENSGALG00000008454;ENSGALG00000011285;ENSGALG00000004245
GO:0003777	microtubule motor activity	Molecular Function	20	63	1	0.0185666	ENSGALG00000036645;Gallus_gallus_newGene_7494;ENSGALG00000051848;ENSGALG00000005806;ENSGALG00000050687;ENSGALG00000052903;ENSGALG00000026973;ENSGALG00000001798;ENSGALG00000005517;ENSGALG00000002175;ENSGALG00000034232;ENSGALG00000010120;ENSGALG00000004195;ENSGALG00000011299;ENSGALG00000013208;ENSGALG00000012160;ENSGALG00000046955;ENSGALG00000031553;ENSGALG00000008095;ENSGALG00000030597
GO:0008017	microtubule binding	Molecular Function	47	176	1	0.0186748	ENSGALG00000040156;ENSGALG00000016105;ENSGALG00000008713;ENSGALG00000030597;ENSGALG00000052903;ENSGALG00000026973;ENSGALG00000009723;ENSGALG00000012160;ENSGALG00000013615;ENSGALG00000031553;ENSGALG00000053422;ENSGALG00000032398;ENSGALG00000048349;ENSGALG00000036645;ENSGALG00000042570;ENSGALG00000005806;ENSGALG00000050687;ENSGALG00000051135;ENSGALG00000010120;ENSGALG00000038504;ENSGALG00000035156;…
GO:0017116	single-stranded DNA-dependent ATP-dependent DNA helicase activity	Molecular Function	5	9	1	0.0196151	ENSGALG00000009032;ENSGALG00000000632;ENSGALG00000014924;ENSGALG00000030313;ENSGALG00000017064
GO:0000976	transcription regulatory region sequence-specific DNA binding	Molecular Function	34	121	1	0.0200034	ENSGALG00000015101;ENSGALG00000007669;ENSGALG00000015803;ENSGALG00000027374;ENSGALG00000009896;ENSGALG00000035487;ENSGALG00000011384;ENSGALG00000034737;ENSGALG00000011657;ENSGALG00000000573;Gallus_gallus_newGene_3369;ENSGALG00000005757;ENSGALG00000004460;Gallus_gallus_newGene_7657;ENSGALG00000054106;ENSGALG00000017376;ENSGALG00000012024;ENSGALG00000030998;ENSGALG00000009875;ENSGALG00000003939;ENS…
GO:0000287	magnesium ion binding	Molecular Function	37	135	1	0.0231537	ENSGALG00000016567;ENSGALG00000007161;ENSGALG00000014528;ENSGALG00000010702;ENSGALG00000002397;ENSGALG00000043118;ENSGALG00000006110;ENSGALG00000004442;ENSGALG00000047242;ENSGALG00000014861;ENSGALG00000009032;ENSGALG00000007144;ENSGALG00000050586;ENSGALG00000013892;ENSGALG00000000863;ENSGALG00000003922;ENSGALG00000003476;ENSGALG00000015473;ENSGALG00000021539;ENSGALG00000002326;ENSGALG00000007652;…
GO:0005164	tumor necrosis factor receptor binding	Molecular Function	8	19	1	0.0233054	ENSGALG00000007932;ENSGALG00000009864;ENSGALG00000007174;Gallus_gallus_newGene_4539;ENSGALG00000007240;ENSGALG00000009179;ENSGALG00000053788;ENSGALG00000035966
GO:0005516	calmodulin binding	Molecular Function	23	77	1	0.0253146	ENSGALG00000004150;ENSGALG00000007647;ENSGALG00000006351;ENSGALG00000032335;ENSGALG00000000883;ENSGALG00000041413;ENSGALG00000031987;ENSGALG00000002283;ENSGALG00000011655;ENSGALG00000033471;ENSGALG00000039498;Gallus_gallus_newGene_2287;ENSGALG00000003845;ENSGALG00000038096;ENSGALG00000013640;ENSGALG00000006982;ENSGALG00000032398;ENSGALG00000035058;ENSGALG00000049193;ENSGALG00000005822;ENSGALG0000…
GO:0051184	cofactor transporter activity	Molecular Function	3	4	1	0.027247	ENSGALG00000010326;ENSGALG00000036380;ENSGALG00000009807
GO:0015349	thyroid hormone transmembrane transporter activity	Molecular Function	3	4	1	0.027247	ENSGALG00000007748;ENSGALG00000015040;ENSGALG00000005460
GO:0004719	protein-L-isoaspartate (D-aspartate) O-methyltransferase activity	Molecular Function	3	4	1	0.027247	ENSGALG00000031035;ENSGALG00000032988;ENSGALG00000005901
GO:0051011	microtubule minus-end binding	Molecular Function	3	4	1	0.027247	ENSGALG00000001258;ENSGALG00000039755;ENSGALG00000003693
GO:0090554	phosphatidylcholine-translocating ATPase activity	Molecular Function	3	4	1	0.027247	ENSGALG00000015433;ENSGALG00000008912;ENSGALG00000053916
GO:0003873	6-phosphofructo-2-kinase activity	Molecular Function	3	4	1	0.027247	ENSGALG00000040369;ENSGALG00000001117;ENSGALG00000002099
GO:0034186	apolipoprotein A-I binding	Molecular Function	3	4	1	0.027247	ENSGALG00000015433;ENSGALG00000046226;ENSGALG00000008094
GO:0033192	calmodulin-dependent protein phosphatase activity	Molecular Function	3	4	1	0.027247	ENSGALG00000039498;ENSGALG00000041413;ENSGALG00000005243
GO:0048256	flap endonuclease activity	Molecular Function	3	4	1	0.027247	ENSGALG00000010748;ENSGALG00000016468;ENSGALG00000004037
GO:0005176	ErbB-2 class receptor binding	Molecular Function	3	4	1	0.027247	ENSGALG00000051882;ENSGALG00000015422;ENSGALG00000048048
GO:0003836	beta-galactoside (CMP) alpha-2,3-sialyltransferase activity	Molecular Function	3	4	1	0.027247	ENSGALG00000007003;ENSGALG00000002651;ENSGALG00000029747
GO:0030374	ligand-dependent nuclear receptor transcription coactivator activity	Molecular Function	12	34	1	0.0274398	ENSGALG00000040453;ENSGALG00000036017;ENSGALG00000040864;ENSGALG00000016617;ENSGALG00000020742;ENSGALG00000037943;ENSGALG00000030396;ENSGALG00000011835;ENSGALG00000006138;ENSGALG00000004974;ENSGALG00000036496;ENSGALG00000052088
GO:0097718	disordered domain specific binding	Molecular Function	6	13	1	0.030086	ENSGALG00000031987;ENSGALG00000009942;ENSGALG00000026137;ENSGALG00000033212;ENSGALG00000001258;ENSGALG00000017350
GO:0003887	DNA-directed DNA polymerase activity	Molecular Function	6	13	1	0.030086	ENSGALG00000014956;ENSGALG00000014924;ENSGALG00000010636;ENSGALG00000007665;ENSGALG00000016312;ENSGALG00000015033
GO:0019210	kinase inhibitor activity	Molecular Function	6	13	1	0.030086	ENSGALG00000012208;ENSGALG00000014408;ENSGALG00000007158;ENSGALG00000017358;ENSGALG00000036896;ENSGALG00000026137
GO:0032266	phosphatidylinositol-3-phosphate binding	Molecular Function	10	27	1	0.0304488	ENSGALG00000006836;ENSGALG00000032570;ENSGALG00000008293;ENSGALG00000004215;ENSGALG00000009031;ENSGALG00000009338;ENSGALG00000008725;ENSGALG00000016988;ENSGALG00000005572;ENSGALG00000038141
GO:0003700	transcription factor activity, sequence-specific DNA binding	Molecular Function	85	352	1	0.0309237	ENSGALG00000017376;ENSGALG00000027907;ENSGALG00000011657;Gallus_gallus_newGene_4376;ENSGALG00000041253;ENSGALG00000032577;ENSGALG00000003699;ENSGALG00000042137;ENSGALG00000010924;ENSGALG00000005420;ENSGALG00000010179;ENSGALG00000007669;ENSGALG00000033631;ENSGALG00000035016;ENSGALG00000015803;ENSGALG00000041643;ENSGALG00000037935;ENSGALG00000037160;ENSGALG00000008018;ENSGALG00000011635;ENSGALG0000…
GO:0043531	ADP binding	Molecular Function	8	20	1	0.032186	ENSGALG00000007647;ENSGALG00000037167;ENSGALG00000040492;ENSGALG00000011531;ENSGALG00000031159;ENSGALG00000003476;ENSGALG00000009082;ENSGALG00000008962
GO:0005080	protein kinase C binding	Molecular Function	11	31	1	0.0327282	ENSGALG00000017358;ENSGALG00000008756;ENSGALG00000003932;ENSGALG00000000379;ENSGALG00000037943;ENSGALG00000003922;ENSGALG00000001926;ENSGALG00000035804;ENSGALG00000012023;ENSGALG00000039710;Gallus_gallus_newGene_7020
GO:0048365	Rac GTPase binding	Molecular Function	11	31	1	0.0327282	ENSGALG00000006426;ENSGALG00000030220;ENSGALG00000011738;ENSGALG00000035492;ENSGALG00000002467;ENSGALG00000013091;ENSGALG00000048926;ENSGALG00000008414;ENSGALG00000000681;Gallus_gallus_newGene_7020;ENSGALG00000000816
GO:0030676	Rac guanyl-nucleotide exchange factor activity	Molecular Function	5	10	1	0.0328527	ENSGALG00000016886;ENSGALG00000015842;ENSGALG00000009480;ENSGALG00000002193;ENSGALG00000039327
GO:0004065	arylsulfatase activity	Molecular Function	5	10	1	0.0328527	ENSGALG00000039553;ENSGALG00000004193;ENSGALG00000016648;ENSGALG00000004593;Gallus_gallus_newGene_4221
GO:0017154	semaphorin receptor activity	Molecular Function	5	10	1	0.0328527	ENSGALG00000006097;ENSGALG00000001264;ENSGALG00000011309;ENSGALG00000036883;ENSGALG00000008473
GO:0003906	DNA-(apurinic or apyrimidinic site) lyase activity	Molecular Function	4	7	1	0.0334048	ENSGALG00000009875;ENSGALG00000030396;ENSGALG00000001586;ENSGALG00000008745
GO:0005031	tumor necrosis factor-activated receptor activity	Molecular Function	4	7	1	0.0334048	ENSGALG00000050503;ENSGALG00000006351;ENSGALG00000006106;ENSGALG00000039461
GO:0102338	3-oxo-lignoceronyl-CoA synthase activity	Molecular Function	4	7	1	0.0334048	ENSGALG00000014730;ENSGALG00000009988;ENSGALG00000016314;ENSGALG00000054319
GO:0048185	activin binding	Molecular Function	4	7	1	0.0334048	ENSGALG00000006038;ENSGALG00000012444;ENSGALG00000042356;ENSGALG00000014908
GO:0030274	LIM domain binding	Molecular Function	4	7	1	0.0334048	ENSGALG00000043535;ENSGALG00000014485;ENSGALG00000002548;ENSGALG00000007641
GO:0102337	3-oxo-cerotoyl-CoA synthase activity	Molecular Function	4	7	1	0.0334048	ENSGALG00000014730;ENSGALG00000009988;ENSGALG00000016314;ENSGALG00000054319
GO:0030291	protein serine/threonine kinase inhibitor activity	Molecular Function	4	7	1	0.0334048	ENSGALG00000017358;ENSGALG00000008778;ENSGALG00000034210;ENSGALG00000026137
GO:0102336	3-oxo-arachidoyl-CoA synthase activity	Molecular Function	4	7	1	0.0334048	ENSGALG00000016314;ENSGALG00000054319;ENSGALG00000014730;ENSGALG00000009988
GO:0051015	actin filament binding	Molecular Function	39	148	1	0.0364704	ENSGALG00000006520;ENSGALG00000004150;ENSGALG00000004155;ENSGALG00000017644;ENSGALG00000027853;ENSGALG00000029606;Gallus_gallus_newGene_7020;ENSGALG00000032404;ENSGALG00000013207;ENSGALG00000004997;ENSGALG00000031301;Gallus_gallus_newGene_2789;ENSGALG00000002548;ENSGALG00000008945;ENSGALG00000008797;ENSGALG00000052786;Gallus_gallus_newGene_1193;ENSGALG00000033953;ENSGALG00000037864;ENSGALG0000000…
GO:0047485	protein N-terminus binding	Molecular Function	15	47	1	0.0366127	ENSGALG00000017272;ENSGALG00000050150;ENSGALG00000014365;ENSGALG00000047145;ENSGALG00000013183;Gallus_gallus_newGene_2287;ENSGALG00000003120;ENSGALG00000009942;ENSGALG00000039182;ENSGALG00000016617;ENSGALG00000002981;ENSGALG00000032642;ENSGALG00000031839;ENSGALG00000011910;ENSGALG00000007932
GO:0003835	beta-galactoside alpha-2,6-sialyltransferase activity	Molecular Function	2	2	1	0.0400587	ENSGALG00000016803;ENSGALG00000005550
GO:0008823	cupric reductase activity	Molecular Function	2	2	1	0.0400587	ENSGALG00000009017;ENSGALG00000008997
GO:0030620	U2 snRNA binding	Molecular Function	2	2	1	0.0400587	ENSGALG00000007170;ENSGALG00000044204
GO:0004985	opioid receptor activity	Molecular Function	2	2	1	0.0400587	ENSGALG00000005609;ENSGALG00000015951
GO:0004586	ornithine decarboxylase activity	Molecular Function	2	2	1	0.0400587	ENSGALG00000016444;ENSGALG00000029295
GO:0004667	prostaglandin-D synthase activity	Molecular Function	2	2	1	0.0400587	ENSGALG00000010402;ENSGALG00000046708
GO:0015299	solute:proton antiporter activity	Molecular Function	2	2	1	0.0400587	ENSGALG00000016824;ENSGALG00000016607
GO:0032034	myosin II head/neck binding	Molecular Function	2	2	1	0.0400587	ENSGALG00000014258;ENSGALG00000046914
GO:0005119	smoothened binding	Molecular Function	2	2	1	0.0400587	ENSGALG00000012620;ENSGALG00000010133
GO:0052851	ferric-chelate reductase (NADPH) activity	Molecular Function	2	2	1	0.0400587	ENSGALG00000008997;ENSGALG00000009017
GO:0032564	dATP binding	Molecular Function	2	2	1	0.0400587	ENSGALG00000037167;ENSGALG00000031159
GO:0016846	carbon-sulfur lyase activity	Molecular Function	2	2	1	0.0400587	ENSGALG00000004503;ENSGALG00000011331
GO:0019237	centromeric DNA binding	Molecular Function	2	2	1	0.0400587	ENSGALG00000011683;ENSGALG00000008962
GO:0004817	cysteine-tRNA ligase activity	Molecular Function	2	2	1	0.0400587	ENSGALG00000016847;ENSGALG00000006427
GO:0045134	uridine-diphosphatase activity	Molecular Function	2	2	1	0.0400587	ENSGALG00000000390;ENSGALG00000011822
GO:0051861	glycolipid binding	Molecular Function	2	2	1	0.0400587	ENSGALG00000037998;ENSGALG00000007905
GO:0070539	linoleic acid binding	Molecular Function	2	2	1	0.0400587	ENSGALG00000002588;ENSGALG00000043064
GO:0071886	1-(4-iodo-2,5-dimethoxyphenyl)propan-2-amine binding	Molecular Function	2	2	1	0.0400587	ENSGALG00000016992;ENSGALG00000005853
GO:0017099	very-long-chain-acyl-CoA dehydrogenase activity	Molecular Function	2	2	1	0.0400587	ENSGALG00000035949;ENSGALG00000005034
GO:0004831	tyrosine-tRNA ligase activity	Molecular Function	2	2	1	0.0400587	ENSGALG00000012919;ENSGALG00000003563
GO:0004372	glycine hydroxymethyltransferase activity	Molecular Function	2	2	1	0.0400587	ENSGALG00000052983;ENSGALG00000005046
GO:0004095	carnitine O-palmitoyltransferase activity	Molecular Function	2	2	1	0.0400587	ENSGALG00000010681;ENSGALG00000007077
GO:0004735	pyrroline-5-carboxylate reductase activity	Molecular Function	2	2	1	0.0400587	ENSGALG00000033828;ENSGALG00000007300
GO:0004056	argininosuccinate lyase activity	Molecular Function	2	2	1	0.0400587	ENSGALG00000002576;ENSGALG00000002558
GO:0001635	calcitonin gene-related peptide receptor activity	Molecular Function	2	2	1	0.0400587	ENSGALG00000002632;ENSGALG00000003821
GO:0032558	adenyl deoxyribonucleotide binding	Molecular Function	2	2	1	0.0400587	ENSGALG00000031159;ENSGALG00000037167
GO:0000810	diacylglycerol diphosphate phosphatase activity	Molecular Function	2	2	1	0.0400587	ENSGALG00000044574;ENSGALG00000014711
GO:0070052	collagen V binding	Molecular Function	2	2	1	0.0400587	ENSGALG00000009626;ENSGALG00000004695
GO:0005035	death receptor activity	Molecular Function	2	2	1	0.0400587	ENSGALG00000044874;ENSGALG00000006106
GO:1902388	ceramide 1-phosphate transporter activity	Molecular Function	2	2	1	0.0400587	ENSGALG00000009135;ENSGALG00000037998
GO:0043262	adenosine-diphosphatase activity	Molecular Function	2	2	1	0.0400587	ENSGALG00000011822;ENSGALG00000010932
GO:0034061	DNA polymerase activity	Molecular Function	2	2	1	0.0400587	ENSGALG00000010636;ENSGALG00000014956
GO:0045569	TRAIL binding	Molecular Function	2	2	1	0.0400587	ENSGALG00000009179;ENSGALG00000000452
GO:0003847	1-alkyl-2-acetylglycerophosphocholine esterase activity	Molecular Function	2	2	1	0.0400587	ENSGALG00000021658;ENSGALG00000016713
GO:0003858	3-hydroxybutyrate dehydrogenase activity	Molecular Function	2	2	1	0.0400587	ENSGALG00000012338;ENSGALG00000006947
GO:0042605	peptide antigen binding	Molecular Function	2	2	1	0.0400587	ENSGALG00000010798;ENSGALG00000041380
GO:1902387	ceramide 1-phosphate binding	Molecular Function	2	2	1	0.0400587	ENSGALG00000009135;ENSGALG00000037998
GO:0039552	RIG-I binding	Molecular Function	2	2	1	0.0400587	ENSGALG00000003144;ENSGALG00000001684
GO:0042978	ornithine decarboxylase activator activity	Molecular Function	2	2	1	0.0400587	ENSGALG00000029295;ENSGALG00000003614
GO:0036313	phosphatidylinositol 3-kinase catalytic subunit binding	Molecular Function	2	2	1	0.0400587	ENSGALG00000006942;ENSGALG00000016299
GO:0099038	ceramide-translocating ATPase activity	Molecular Function	2	2	1	0.0400587	ENSGALG00000036894;ENSGALG00000008912
GO:0070991	medium-chain-acyl-CoA dehydrogenase activity	Molecular Function	2	2	1	0.0400587	ENSGALG00000035949;ENSGALG00000005034
GO:0034211	GTP-dependent protein kinase activity	Molecular Function	2	2	1	0.0400587	ENSGALG00000007161;ENSGALG00000034725
GO:0008073	ornithine decarboxylase inhibitor activity	Molecular Function	2	2	1	0.0400587	ENSGALG00000000812;ENSGALG00000036288
GO:0004465	lipoprotein lipase activity	Molecular Function	2	2	1	0.0400587	ENSGALG00000043734;ENSGALG00000015425
GO:0005178	integrin binding	Molecular Function	21	72	1	0.0404382	ENSGALG00000043825;ENSGALG00000017272;ENSGALG00000029766;ENSGALG00000007905;ENSGALG00000030115;ENSGALG00000015422;ENSGALG00000009626;ENSGALG00000005299;ENSGALG00000006546;ENSGALG00000013907;ENSGALG00000005321;ENSGALG00000010978;ENSGALG00000015056;ENSGALG00000000379;ENSGALG00000003578;ENSGALG00000002548;ENSGALG00000029429;ENSGALG00000001412;ENSGALG00000004960;ENSGALG00000011835;ENSGALG00000016584
GO:0031267	small GTPase binding	Molecular Function	16	52	1	0.0435395	ENSGALG00000004515;ENSGALG00000014408;ENSGALG00000008414;ENSGALG00000046210;ENSGALG00000005840;Gallus_gallus_newGene_7855;ENSGALG00000002843;ENSGALG00000039786;ENSGALG00000015433;Gallus_gallus_newGene_7020;ENSGALG00000003314;ENSGALG00000015708;ENSGALG00000047346;ENSGALG00000027122;ENSGALG00000008713;ENSGALG00000011835
GO:0004674	protein serine/threonine kinase activity	Molecular Function	57	231	1	0.0468598	ENSGALG00000043198;ENSGALG00000043535;ENSGALG00000006057;ENSGALG00000000681;ENSGALG00000011695;ENSGALG00000037943;ENSGALG00000035058;ENSGALG00000028438;ENSGALG00000006051;ENSGALG00000009298;ENSGALG00000036837;ENSGALG00000010129;ENSGALG00000016582;ENSGALG00000007356;Gallus_gallus_newGene_4376;ENSGALG00000014094;ENSGALG00000031832;ENSGALG00000015879;ENSGALG00000003175;ENSGALG00000041988;ENSGALG0000…
GO:0019903	protein phosphatase binding	Molecular Function	16	53	1	0.0511764	ENSGALG00000012173;ENSGALG00000039872;ENSGALG00000036883;Gallus_gallus_newGene_981;ENSGALG00000014786;ENSGALG00000013892;ENSGALG00000000734;ENSGALG00000017414;ENSGALG00000009854;Gallus_gallus_newGene_2287;Gallus_gallus_newGene_2935;ENSGALG00000005725;ENSGALG00000005802;ENSGALG00000015958;ENSGALG00000032349;ENSGALG00000012885
GO:0035035	histone acetyltransferase binding	Molecular Function	7	18	1	0.0513608	ENSGALG00000040266;ENSGALG00000013568;ENSGALG00000005065;ENSGALG00000008014;ENSGALG00000025907;ENSGALG00000011870;ENSGALG00000007669
GO:0003774	motor activity	Molecular Function	15	49	1	0.051746	ENSGALG00000006520;ENSGALG00000000674;Gallus_gallus_newGene_1193;ENSGALG00000033618;ENSGALG00000029606;ENSGALG00000031553;ENSGALG00000037864;ENSGALG00000035960;ENSGALG00000032404;ENSGALG00000020999;ENSGALG00000028612;Gallus_gallus_newGene_8907;ENSGALG00000007153;ENSGALG00000015358;ENSGALG00000037611
GO:0003707	steroid hormone receptor activity	Molecular Function	13	41	1	0.0521237	ENSGALG00000016675;ENSGALG00000015305;ENSGALG00000013568;ENSGALG00000042055;ENSGALG00000009680;ENSGALG00000030879;ENSGALG00000002588;ENSGALG00000033090;ENSGALG00000001073;ENSGALG00000027907;ENSGALG00000011291;ENSGALG00000004974;ENSGALG00000015150
GO:0051019	mitogen-activated protein kinase binding	Molecular Function	8	22	1	0.0562385	ENSGALG00000011419;ENSGALG00000004496;ENSGALG00000000883;ENSGALG00000006647;ENSGALG00000002283;ENSGALG00000032618;ENSGALG00000012200;ENSGALG00000028155
GO:0008046	axon guidance receptor activity	Molecular Function	4	8	1	0.0563863	ENSGALG00000004741;ENSGALG00000008537;ENSGALG00000053318;ENSGALG00000015511
GO:0015020	glucuronosyltransferase activity	Molecular Function	4	8	1	0.0563863	ENSGALG00000010125;ENSGALG00000011805;ENSGALG00000012559;ENSGALG00000004196
GO:0005160	transforming growth factor beta receptor binding	Molecular Function	4	8	1	0.0563863	ENSGALG00000009612;ENSGALG00000009256;ENSGALG00000013948;ENSGALG00000006038
GO:0031492	nucleosomal DNA binding	Molecular Function	4	8	1	0.0563863	ENSGALG00000011747;ENSGALG00000030097;ENSGALG00000032207;ENSGALG00000011783
GO:0030296	protein tyrosine kinase activator activity	Molecular Function	4	8	1	0.0563863	ENSGALG00000008999;ENSGALG00000015422;ENSGALG00000006426;ENSGALG00000016820
GO:0008191	metalloendopeptidase inhibitor activity	Molecular Function	4	8	1	0.0563863	ENSGALG00000027070;ENSGALG00000009651;ENSGALG00000004969;ENSGALG00000028627
GO:0047372	acylglycerol lipase activity	Molecular Function	4	8	1	0.0563863	ENSGALG00000014938;ENSGALG00000005696;ENSGALG00000010433;ENSGALG00000032736
GO:0071837	HMG box domain binding	Molecular Function	4	8	1	0.0563863	ENSGALG00000033739;ENSGALG00000030008;ENSGALG00000035487;ENSGALG00000014645
GO:0001076	transcription factor activity, RNA polymerase II transcription factor binding	Molecular Function	3	5	1	0.0580202	ENSGALG00000041775;ENSGALG00000028037;ENSGALG00000026928
GO:0015232	heme transporter activity	Molecular Function	3	5	1	0.0580202	ENSGALG00000036380;ENSGALG00000009807;ENSGALG00000010326
GO:0061575	cyclin-dependent protein serine/threonine kinase activator activity	Molecular Function	3	5	1	0.0580202	ENSGALG00000038817;ENSGALG00000011910;ENSGALG00000011138
GO:0070728	leucine binding	Molecular Function	3	5	1	0.0580202	ENSGALG00000037603;ENSGALG00000015286;ENSGALG00000005648
GO:0035173	histone kinase activity	Molecular Function	3	5	1	0.0580202	Gallus_gallus_newGene_8244;ENSGALG00000032699;ENSGALG00000003085
GO:0015057	thrombin-activated receptor activity	Molecular Function	3	5	1	0.0580202	ENSGALG00000014984;ENSGALG00000044485;ENSGALG00000023379
GO:0051213	dioxygenase activity	Molecular Function	3	5	1	0.0580202	ENSGALG00000005408;ENSGALG00000040866;ENSGALG00000033635
GO:0008970	phosphatidylcholine 1-acylhydrolase activity	Molecular Function	3	5	1	0.0580202	ENSGALG00000014938;ENSGALG00000005065;ENSGALG00000043734
GO:0035312	5'-3' exodeoxyribonuclease activity	Molecular Function	3	5	1	0.0580202	ENSGALG00000010748;ENSGALG00000008938;ENSGALG00000016468
GO:0003988	acetyl-CoA C-acyltransferase activity	Molecular Function	3	5	1	0.0580202	ENSGALG00000011659;ENSGALG00000016555;ENSGALG00000017163
GO:0004720	protein-lysine 6-oxidase activity	Molecular Function	3	5	1	0.0580202	ENSGALG00000000402;ENSGALG00000038458;Gallus_gallus_newGene_6231
GO:0001042	RNA polymerase I core binding	Molecular Function	3	5	1	0.0580202	ENSGALG00000041124;ENSGALG00000006355;ENSGALG00000005535
GO:0005088	Ras guanyl-nucleotide exchange factor activity	Molecular Function	9	26	1	0.0593364	ENSGALG00000010435;ENSGALG00000046210;ENSGALG00000011835;ENSGALG00000039450;ENSGALG00000043694;ENSGALG00000015598;ENSGALG00000005840;ENSGALG00000039786;ENSGALG00000015708
GO:0042056	chemoattractant activity	Molecular Function	6	15	1	0.0611671	ENSGALG00000027716;ENSGALG00000012178;ENSGALG00000029819;ENSGALG00000012173;ENSGALG00000033974;ENSGALG00000011835
GO:0008139	nuclear localization sequence binding	Molecular Function	6	15	1	0.0611671	ENSGALG00000036962;ENSGALG00000029674;ENSGALG00000040018;ENSGALG00000027864;ENSGALG00000012720;ENSGALG00000017009
GO:0032947	protein complex scaffold activity	Molecular Function	6	15	1	0.0611671	ENSGALG00000039349;ENSGALG00000023703;ENSGALG00000008414;ENSGALG00000052302;ENSGALG00000002199;ENSGALG00000014813
GO:0048027	mRNA 5'-UTR binding	Molecular Function	6	15	1	0.0611671	ENSGALG00000005046;ENSGALG00000033690;ENSGALG00000013041;ENSGALG00000040109;ENSGALG00000032400;ENSGALG00000037935
GO:0005248	voltage-gated sodium channel activity	Molecular Function	6	15	1	0.0611671	ENSGALG00000010943;ENSGALG00000034427;ENSGALG00000006112;ENSGALG00000005215;ENSGALG00000001342;ENSGALG00000027793
GO:0017134	fibroblast growth factor binding	Molecular Function	6	15	1	0.0611671	ENSGALG00000015708;ENSGALG00000037525;ENSGALG00000009626;ENSGALG00000039786;ENSGALG00000006038;ENSGALG00000040316
GO:0003779	actin binding	Molecular Function	46	185	1	0.0612132	ENSGALG00000016937;ENSGALG00000037611;ENSGALG00000007161;ENSGALG00000021572;ENSGALG00000006572;ENSGALG00000002199;ENSGALG00000000521;ENSGALG00000007052;ENSGALG00000001329;ENSGALG00000014819;ENSGALG00000013817;ENSGALG00000012357;ENSGALG00000043642;ENSGALG00000014999;ENSGALG00000020067;Gallus_gallus_newGene_8907;ENSGALG00000010055;ENSGALG00000036441;ENSGALG00000035960;ENSGALG00000014203;ENSGALG0000…
GO:0042802	identical protein binding	Molecular Function	158	707	1	0.0623425	ENSGALG00000017358;ENSGALG00000043618;ENSGALG00000040761;ENSGALG00000010402;ENSGALG00000023689;ENSGALG00000033834;ENSGALG00000006992;ENSGALG00000011096;ENSGALG00000001264;ENSGALG00000041299;ENSGALG00000003932;ENSGALG00000043825;ENSGALG00000011531;ENSGALG00000034030;ENSGALG00000033974;ENSGALG00000000329;ENSGALG00000008520;ENSGALG00000013848;Gallus_gallus_newGene_981;ENSGALG00000023950;ENSGALG00000…
GO:0005540	hyaluronic acid binding	Molecular Function	7	19	1	0.0677265	ENSGALG00000042009;ENSGALG00000043672;ENSGALG00000012481;ENSGALG00000015322;ENSGALG00000045469;ENSGALG00000039080;ENSGALG00000006413
GO:0005085	guanyl-nucleotide exchange factor activity	Molecular Function	24	89	1	0.068984	ENSGALG00000008744;ENSGALG00000036327;Gallus_gallus_newGene_3286;ENSGALG00000015708;ENSGALG00000040156;ENSGALG00000004364;ENSGALG00000000311;ENSGALG00000009157;ENSGALG00000017326;ENSGALG00000034024;ENSGALG00000012273;ENSGALG00000005030;ENSGALG00000003412;ENSGALG00000005840;ENSGALG00000010903;ENSGALG00000005036;ENSGALG00000039786;ENSGALG00000016504;ENSGALG00000031009;ENSGALG00000011835;ENSGALG0000…
GO:0016705	oxidoreductase activity, acting on paired donors, with incorporation or reduction of molecular oxygen	Molecular Function	8	23	1	0.0716354	ENSGALG00000009365;ENSGALG00000041422;ENSGALG00000004436;ENSGALG00000033635;ENSGALG00000040866;ENSGALG00000042030;ENSGALG00000049414;ENSGALG00000013535
GO:0004497	monooxygenase activity	Molecular Function	8	23	1	0.0716354	ENSGALG00000005408;ENSGALG00000049414;ENSGALG00000013535;ENSGALG00000026846;ENSGALG00000016102;ENSGALG00000025822;ENSGALG00000011532;ENSGALG00000009365
GO:0043027	cysteine-type endopeptidase inhibitor activity involved in apoptotic process	Molecular Function	5	12	1	0.0726963	ENSGALG00000016820;ENSGALG00000008491;ENSGALG00000027761;ENSGALG00000008713;ENSGALG00000017186
GO:0010314	phosphatidylinositol-5-phosphate binding	Molecular Function	5	12	1	0.0726963	ENSGALG00000008293;ENSGALG00000032570;ENSGALG00000009682;ENSGALG00000009031;ENSGALG00000016988
GO:0005539	glycosaminoglycan binding	Molecular Function	9	27	1	0.0737802	ENSGALG00000011442;ENSGALG00000011835;ENSGALG00000006038;ENSGALG00000004593;ENSGALG00000037525;ENSGALG00000015708;ENSGALG00000053318;ENSGALG00000039786;ENSGALG00000049951
GO:0008289	lipid binding	Molecular Function	22	81	1	0.0740595	ENSGALG00000005065;ENSGALG00000038933;ENSGALG00000002846;ENSGALG00000001330;ENSGALG00000015096;ENSGALG00000008094;ENSGALG00000008414;ENSGALG00000009286;ENSGALG00000009031;ENSGALG00000014952;Gallus_gallus_newGene_1193;ENSGALG00000033938;ENSGALG00000013715;ENSGALG00000028681;ENSGALG00000005421;ENSGALG00000007905;ENSGALG00000039541;ENSGALG00000037998;ENSGALG00000010785;ENSGALG00000037935;ENSGALG0000…
GO:0019899	enzyme binding	Molecular Function	76	326	1	0.0772208	Gallus_gallus_newGene_981;ENSGALG00000026137;Gallus_gallus_newGene_2249;ENSGALG00000031971;ENSGALG00000002893;ENSGALG00000006355;ENSGALG00000046210;ENSGALG00000037167;Gallus_gallus_newGene_7855;ENSGALG00000042469;ENSGALG00000003313;ENSGALG00000017358;ENSGALG00000041775;ENSGALG00000000636;ENSGALG00000047498;ENSGALG00000003932;ENSGALG00000010798;ENSGALG00000027122;ENSGALG00000033635;Gallus_gallus_n…
GO:0070577	lysine-acetylated histone binding	Molecular Function	6	16	1	0.0818494	Gallus_gallus_newGene_3369;ENSGALG00000012823;ENSGALG00000034725;ENSGALG00000047145;ENSGALG00000008163;ENSGALG00000000156
GO:0044183	protein binding involved in protein folding	Molecular Function	6	16	1	0.0818494	ENSGALG00000033212;ENSGALG00000001926;ENSGALG00000009975;ENSGALG00000051280;ENSGALG00000002363;ENSGALG00000008094
GO:0070273	phosphatidylinositol-4-phosphate binding	Molecular Function	6	16	1	0.0818494	ENSGALG00000016988;ENSGALG00000009135;ENSGALG00000030382;ENSGALG00000009031;ENSGALG00000008293;ENSGALG00000032570
GO:0001972	retinoic acid binding	Molecular Function	4	9	1	0.0858033	ENSGALG00000011532;ENSGALG00000037935;ENSGALG00000016102;ENSGALG00000004196
GO:0008195	phosphatidate phosphatase activity	Molecular Function	4	9	1	0.0858033	ENSGALG00000016456;ENSGALG00000014711;ENSGALG00000044574;ENSGALG00000005470
GO:0015179	L-amino acid transmembrane transporter activity	Molecular Function	4	9	1	0.0858033	ENSGALG00000009758;ENSGALG00000005845;ENSGALG00000002783;ENSGALG00000033204
GO:0030898	actin-dependent ATPase activity	Molecular Function	4	9	1	0.0858033	ENSGALG00000007647;Gallus_gallus_newGene_1193;ENSGALG00000033198;ENSGALG00000004150
GO:0005347	ATP transmembrane transporter activity	Molecular Function	7	20	1	0.0868638	ENSGALG00000000378;ENSGALG00000014680;ENSGALG00000010117;ENSGALG00000042894;ENSGALG00000011220;ENSGALG00000005095;ENSGALG00000012013
GO:0019207	kinase regulator activity	Molecular Function	7	20	1	0.0868638	ENSGALG00000014408;ENSGALG00000037935;ENSGALG00000026137;ENSGALG00000036896;ENSGALG00000017358;ENSGALG00000026928;ENSGALG00000012208
GO:0004879	RNA polymerase II transcription factor activity, ligand-activated sequence-specific DNA binding	Molecular Function	10	32	1	0.0899913	ENSGALG00000011291;ENSGALG00000004974;ENSGALG00000015150;ENSGALG00000041775;ENSGALG00000030879;ENSGALG00000033090;ENSGALG00000002588;ENSGALG00000037935;ENSGALG00000023742;ENSGALG00000013568
GO:0017147	Wnt-protein binding	Molecular Function	9	28	1	0.0902029	ENSGALG00000009064;ENSGALG00000011019;ENSGALG00000015208;ENSGALG00000034973;ENSGALG00000030847;ENSGALG00000003473;ENSGALG00000027655;Gallus_gallus_newGene_8442;ENSGALG00000031997
GO:0043167	ion binding	Molecular Function	38	154	1	0.0904232	ENSGALG00000010402;ENSGALG00000031159;ENSGALG00000033834;ENSGALG00000015708;ENSGALG00000010636;ENSGALG00000049122;ENSGALG00000008713;ENSGALG00000037935;Gallus_gallus_newGene_8244;ENSGALG00000026928;ENSGALG00000053318;Gallus_gallus_newGene_2757;ENSGALG00000002846;ENSGALG00000007191;ENSGALG00000011835;ENSGALG00000008414;ENSGALG00000037167;Gallus_gallus_newGene_1193;Gallus_gallus_newGene_2534;ENSGAL…
GO:0004672	protein kinase activity	Molecular Function	43	177	1	0.0926107	ENSGALG00000007647;ENSGALG00000029760;ENSGALG00000012792;ENSGALG00000015708;ENSGALG00000036456;ENSGALG00000050395;ENSGALG00000034725;ENSGALG00000011744;Gallus_gallus_newGene_8244;ENSGALG00000012444;ENSGALG00000011322;ENSGALG00000044466;ENSGALG00000011835;ENSGALG00000010119;ENSGALG00000049026;ENSGALG00000016457;Gallus_gallus_newGene_4376;ENSGALG00000005685;ENSGALG00000010560;ENSGALG00000009298;ENS…
GO:0005201	extracellular matrix structural constituent	Molecular Function	15	53	1	0.0938347	ENSGALG00000004960;ENSGALG00000041555;ENSGALG00000015322;ENSGALG00000006958;ENSGALG00000035584;ENSGALG00000032220;ENSGALG00000015253;ENSGALG00000007905;ENSGALG00000006802;ENSGALG00000014233;ENSGALG00000034119;ENSGALG00000053371;ENSGALG00000016377;ENSGALG00000029617;ENSGALG00000015347
GO:0043168	anion binding	Molecular Function	24	92	1	0.0945479	ENSGALG00000015708;ENSGALG00000033834;ENSGALG00000031159;ENSGALG00000009031;ENSGALG00000033938;Gallus_gallus_newGene_1193;ENSGALG00000049122;ENSGALG00000037525;ENSGALG00000054496;Gallus_gallus_newGene_8244;ENSGALG00000037935;ENSGALG00000039509;ENSGALG00000039541;ENSGALG00000015096;ENSGALG00000053318;ENSGALG00000039786;ENSGALG00000005065;ENSGALG00000011835;ENSGALG00000002846;ENSGALG00000038933;Gal…
GO:0043175	RNA polymerase core enzyme binding	Molecular Function	3	6	1	0.0990503	ENSGALG00000041775;ENSGALG00000006355;ENSGALG00000034725
GO:0035727	lysophosphatidic acid binding	Molecular Function	3	6	1	0.0990503	ENSGALG00000007981;ENSGALG00000029731;ENSGALG00000015729
GO:0005161	platelet-derived growth factor receptor binding	Molecular Function	3	6	1	0.0990503	ENSGALG00000030613;ENSGALG00000003476;ENSGALG00000012178
GO:0043515	kinetochore binding	Molecular Function	3	6	1	0.0990503	ENSGALG00000015874;ENSGALG00000013208;ENSGALG00000014788
GO:0030550	acetylcholine receptor inhibitor activity	Molecular Function	3	6	1	0.0990503	ENSGALG00000041621;ENSGALG00000050403;ENSGALG00000012470
GO:0009922	fatty acid elongase activity	Molecular Function	3	6	1	0.0990503	ENSGALG00000016314;ENSGALG00000054319;ENSGALG00000014730
GO:1990459	transferrin receptor binding	Molecular Function	3	6	1	0.0990503	ENSGALG00000012052;ENSGALG00000031832;ENSGALG00000006546
GO:0001094	TFIID-class transcription factor binding	Molecular Function	3	6	1	0.0990503	ENSGALG00000043193;ENSGALG00000002981;ENSGALG00000008454
GO:0047555	3',5'-cyclic-GMP phosphodiesterase activity	Molecular Function	3	6	1	0.0990503	ENSGALG00000005992;ENSGALG00000016186;ENSGALG00000011982
GO:0001164	RNA polymerase I CORE element sequence-specific DNA binding	Molecular Function	3	6	1	0.0990503	ENSGALG00000047145;ENSGALG00000042976;ENSGALG00000025868
GO:0009931	calcium-dependent protein serine/threonine kinase activity	Molecular Function	3	6	1	0.0990503	ENSGALG00000003845;ENSGALG00000002283;ENSGALG00000000883
GO:0051880	G-quadruplex DNA binding	Molecular Function	3	6	1	0.0990503	ENSGALG00000053509;ENSGALG00000008256;ENSGALG00000040492
GO:0098505	G-rich strand telomeric DNA binding	Molecular Function	3	6	1	0.0990503	ENSGALG00000037453;ENSGALG00000000903;ENSGALG00000000734
GO:0034046	poly(G) binding	Molecular Function	3	6	1	0.0990503	ENSGALG00000023199;ENSGALG00000012709;ENSGALG00000042641
GO:0051378	serotonin binding	Molecular Function	5	13	1	0.0993278	ENSGALG00000007681;ENSGALG00000015895;ENSGALG00000005853;ENSGALG00000016992;ENSGALG00000000820
GO:0005506	iron ion binding	Molecular Function	25	97	1	0.100116	ENSGALG00000041422;ENSGALG00000030200;ENSGALG00000005857;ENSGALG00000009560;ENSGALG00000009365;ENSGALG00000016522;ENSGALG00000029435;ENSGALG00000049414;ENSGALG00000006677;ENSGALG00000013297;ENSGALG00000013535;ENSGALG00000015803;ENSGALG00000006453;ENSGALG00000006855;ENSGALG00000025822;ENSGALG00000004436;ENSGALG00000020454;ENSGALG00000016102;ENSGALG00000042030;ENSGALG00000011524;ENSGALG00000001802;…
GO:0003713	transcription coactivator activity	Molecular Function	33	133	1	0.102249	ENSGALG00000009738;ENSGALG00000005230;ENSGALG00000036497;ENSGALG00000035016;ENSGALG00000011835;Gallus_gallus_newGene_2249;ENSGALG00000017148;ENSGALG00000002781;ENSGALG00000010214;ENSGALG00000001802;ENSGALG00000000616;ENSGALG00000031534;ENSGALG00000002232;ENSGALG00000031702;ENSGALG00000041775;ENSGALG00000037935;ENSGALG00000037655;ENSGALG00000047145;ENSGALG00000047000;ENSGALG00000040018;ENSGALG0000…
GO:0032554	purine deoxyribonucleotide binding	Molecular Function	2	3	1	0.104149	ENSGALG00000031159;ENSGALG00000037167
GO:0019976	interleukin-2 binding	Molecular Function	2	3	1	0.104149	ENSGALG00000044480;ENSGALG00000042471
GO:0034618	arginine binding	Molecular Function	2	3	1	0.104149	ENSGALG00000007964;ENSGALG00000038096
GO:0005094	Rho GDP-dissociation inhibitor activity	Molecular Function	2	3	1	0.104149	ENSGALG00000011738;ENSGALG00000049395
GO:0004748	ribonucleoside-diphosphate reductase activity, thioredoxin disulfide as acceptor	Molecular Function	2	3	1	0.104149	ENSGALG00000017350;ENSGALG00000016442
GO:0015189	L-lysine transmembrane transporter activity	Molecular Function	2	3	1	0.104149	ENSGALG00000017085;ENSGALG00000033204
GO:0016701	oxidoreductase activity, acting on single donors with incorporation of molecular oxygen	Molecular Function	2	3	1	0.104149	ENSGALG00000005408;ENSGALG00000033635
GO:0016782	transferase activity, transferring sulfur-containing groups	Molecular Function	2	3	1	0.104149	ENSGALG00000023120;ENSGALG00000028423
GO:0055056	D-glucose transmembrane transporter activity	Molecular Function	2	3	1	0.104149	ENSGALG00000004889;ENSGALG00000014324
GO:0008035	high-density lipoprotein particle binding	Molecular Function	2	3	1	0.104149	ENSGALG00000008094;ENSGALG00000046226
GO:0047493	ceramide cholinephosphotransferase activity	Molecular Function	2	3	1	0.104149	ENSGALG00000003701;ENSGALG00000005004
GO:0008514	organic anion transmembrane transporter activity	Molecular Function	2	3	1	0.104149	ENSGALG00000007395;ENSGALG00000033204
GO:0031852	mu-type opioid receptor binding	Molecular Function	2	3	1	0.104149	ENSGALG00000003163;Gallus_gallus_newGene_7020
GO:0001875	lipopolysaccharide receptor activity	Molecular Function	2	3	1	0.104149	ENSGALG00000046226;ENSGALG00000000783
GO:0033188	sphingomyelin synthase activity	Molecular Function	2	3	1	0.104149	ENSGALG00000005004;ENSGALG00000003701
GO:0060002	plus-end directed microfilament motor activity	Molecular Function	2	3	1	0.104149	Gallus_gallus_newGene_1193;ENSGALG00000007647
GO:0015651	quaternary ammonium group transmembrane transporter activity	Molecular Function	2	3	1	0.104149	ENSGALG00000036920;ENSGALG00000035026
GO:0001190	transcriptional activator activity, RNA polymerase II transcription factor binding	Molecular Function	2	3	1	0.104149	ENSGALG00000026928;ENSGALG00000028037
GO:0030197	extracellular matrix constituent, lubricant activity	Molecular Function	2	3	1	0.104149	ENSGALG00000048048;ENSGALG00000051882
GO:0015181	arginine transmembrane transporter activity	Molecular Function	2	3	1	0.104149	ENSGALG00000017085;ENSGALG00000033204
GO:0050501	hyaluronan synthase activity	Molecular Function	2	3	1	0.104149	ENSGALG00000000785;ENSGALG00000029596
GO:2001070	starch binding	Molecular Function	2	3	1	0.104149	ENSGALG00000027872;ENSGALG00000009130
GO:0032552	deoxyribonucleotide binding	Molecular Function	2	3	1	0.104149	ENSGALG00000031159;ENSGALG00000037167
GO:0008332	low voltage-gated calcium channel activity	Molecular Function	2	3	1	0.104149	Gallus_gallus_newGene_2287;ENSGALG00000005215
GO:0008426	protein kinase C inhibitor activity	Molecular Function	2	3	1	0.104149	ENSGALG00000017358;ENSGALG00000001926
GO:0044729	hemi-methylated DNA-binding	Molecular Function	2	3	1	0.104149	ENSGALG00000034271;ENSGALG00000007669
GO:0017034	Rap guanyl-nucleotide exchange factor activity	Molecular Function	2	3	1	0.104149	ENSGALG00000003712;ENSGALG00000043775
GO:0034056	estrogen response element binding	Molecular Function	2	3	1	0.104149	ENSGALG00000012823;Gallus_gallus_newGene_3369
GO:0005381	iron ion transmembrane transporter activity	Molecular Function	2	3	1	0.104149	ENSGALG00000000378;ENSGALG00000043618
GO:0043395	heparan sulfate proteoglycan binding	Molecular Function	2	3	1	0.104149	ENSGALG00000037784;ENSGALG00000002192
GO:0036374	glutathione hydrolase activity	Molecular Function	2	3	1	0.104149	ENSGALG00000001062;ENSGALG00000040504
GO:0002950	ceramide phosphoethanolamine synthase activity	Molecular Function	2	3	1	0.104149	ENSGALG00000003701;ENSGALG00000005004
GO:0097108	hedgehog family protein binding	Molecular Function	2	3	1	0.104149	ENSGALG00000010133;ENSGALG00000012620
GO:0008158	hedgehog receptor activity	Molecular Function	2	3	1	0.104149	ENSGALG00000010133;ENSGALG00000012620
GO:0016868	intramolecular transferase activity, phosphotransferases	Molecular Function	2	3	1	0.104149	ENSGALG00000007606;ENSGALG00000017304
GO:0000048	peptidyltransferase activity	Molecular Function	2	3	1	0.104149	ENSGALG00000040504;ENSGALG00000001062
GO:0070538	oleic acid binding	Molecular Function	2	3	1	0.104149	ENSGALG00000043064;ENSGALG00000010652
GO:0030235	nitric-oxide synthase regulator activity	Molecular Function	2	3	1	0.104149	ENSGALG00000033212;ENSGALG00000041238
GO:0005048	signal sequence binding	Molecular Function	2	3	1	0.104149	ENSGALG00000027864;ENSGALG00000029674
GO:0098821	BMP receptor activity	Molecular Function	2	3	1	0.104149	ENSGALG00000008459;ENSGALG00000012444
GO:0090555	phosphatidylethanolamine-translocating ATPase activity	Molecular Function	2	3	1	0.104149	ENSGALG00000008912;ENSGALG00000002326
GO:0008301	DNA binding, bending	Molecular Function	2	3	1	0.104149	ENSGALG00000037453;ENSGALG00000003922
GO:0003896	DNA primase activity	Molecular Function	2	3	1	0.104149	ENSGALG00000016278;ENSGALG00000010636
GO:0003910	DNA ligase (ATP) activity	Molecular Function	2	3	1	0.104149	ENSGALG00000016854;ENSGALG00000043938
GO:0015227	acyl carnitine transmembrane transporter activity	Molecular Function	2	3	1	0.104149	ENSGALG00000011225;ENSGALG00000011220
GO:0003985	acetyl-CoA C-acetyltransferase activity	Molecular Function	2	3	1	0.104149	ENSGALG00000017163;ENSGALG00000011659
GO:0010485	H4 histone acetyltransferase activity	Molecular Function	2	3	1	0.104149	ENSGALG00000009525;ENSGALG00000017073
GO:0045296	cadherin binding	Molecular Function	11	37	1	0.104836	ENSGALG00000054783;ENSGALG00000016943;ENSGALG00000017414;ENSGALG00000013207;ENSGALG00000013907;ENSGALG00000043373;ENSGALG00000012941;ENSGALG00000039985;ENSGALG00000008459;ENSGALG00000027853;Gallus_gallus_newGene_2757
GO:0050840	extracellular matrix binding	Molecular Function	6	17	1	0.105918	ENSGALG00000002667;ENSGALG00000015795;ENSGALG00000003589;ENSGALG00000049951;ENSGALG00000029429;ENSGALG00000037939
GO:0005261	cation channel activity	Molecular Function	9	29	1	0.108599	ENSGALG00000038162;ENSGALG00000016868;Gallus_gallus_newGene_2287;ENSGALG00000005215;ENSGALG00000006112;ENSGALG00000027793;ENSGALG00000015154;ENSGALG00000041563;ENSGALG00000005840
GO:0061631	ubiquitin conjugating enzyme activity	Molecular Function	7	21	1	0.108737	ENSGALG00000000102;ENSGALG00000038128;ENSGALG00000015775;ENSGALG00000052573;ENSGALG00000024332;ENSGALG00000026380;ENSGALG00000033593
GO:0015293	symporter activity	Molecular Function	7	21	1	0.108737	ENSGALG00000000558;ENSGALG00000040541;ENSGALG00000041419;ENSGALG00000000795;ENSGALG00000008811;ENSGALG00000000394;ENSGALG00000010673
GO:0008009	chemokine activity	Molecular Function	8	25	1	0.109347	ENSGALG00000026098;ENSGALG00000006346;ENSGALG00000003003;ENSGALG00000032717;ENSGALG00000011668;ENSGALG00000034478;ENSGALG00000046192;ENSGALG00000026663
GO:0001103	RNA polymerase II repressing transcription factor binding	Molecular Function	8	25	1	0.109347	ENSGALG00000014365;ENSGALG00000008883;ENSGALG00000013565;ENSGALG00000004974;ENSGALG00000050127;ENSGALG00000001798;ENSGALG00000046776;ENSGALG00000030998
GO:0030170	pyridoxal phosphate binding	Molecular Function	13	46	1	0.114583	ENSGALG00000015180;ENSGALG00000011331;ENSGALG00000013149;ENSGALG00000000893;ENSGALG00000012312;ENSGALG00000002321;ENSGALG00000008508;ENSGALG00000052983;ENSGALG00000005046;ENSGALG00000033338;ENSGALG00000033730;ENSGALG00000003948;ENSGALG00000004553
GO:0003690	double-stranded DNA binding	Molecular Function	25	99	1	0.120382	ENSGALG00000041775;ENSGALG00000028037;ENSGALG00000031159;ENSGALG00000040886;ENSGALG00000042469;ENSGALG00000017142;ENSGALG00000026928;ENSGALG00000023199;ENSGALG00000011783;ENSGALG00000008014;ENSGALG00000037935;ENSGALG00000015101;ENSGALG00000011747;ENSGALG00000008094;ENSGALG00000034737;ENSGALG00000005757;ENSGALG00000030313;ENSGALG00000054106;Gallus_gallus_newGene_7657;ENSGALG00000011657;ENSGALG0000…
GO:0016702	oxidoreductase activity, acting on single donors with incorporation of molecular oxygen, incorporation of two atoms of oxygen	Molecular Function	4	10	1	0.121104	ENSGALG00000005857;ENSGALG00000033635;ENSGALG00000006677;ENSGALG00000005408
GO:0015347	sodium-independent organic anion transmembrane transporter activity	Molecular Function	4	10	1	0.121104	ENSGALG00000005460;ENSGALG00000029842;ENSGALG00000006871;ENSGALG00000006471
GO:0016853	isomerase activity	Molecular Function	4	10	1	0.121104	ENSGALG00000003154;ENSGALG00000007606;ENSGALG00000010402;ENSGALG00000017083
GO:0031681	G-protein beta-subunit binding	Molecular Function	4	10	1	0.121104	ENSGALG00000014984;ENSGALG00000040648;ENSGALG00000012542;ENSGALG00000013041
GO:0008373	sialyltransferase activity	Molecular Function	4	10	1	0.121104	ENSGALG00000007003;ENSGALG00000029747;ENSGALG00000035927;ENSGALG00000037773
GO:0003727	single-stranded RNA binding	Molecular Function	10	34	1	0.125695	ENSGALG00000006963;ENSGALG00000001802;ENSGALG00000023199;ENSGALG00000035911;ENSGALG00000017142;ENSGALG00000036867;ENSGALG00000040492;ENSGALG00000043711;ENSGALG00000053509;ENSGALG00000003086
GO:0019894	kinesin binding	Molecular Function	9	30	1	0.128923	ENSGALG00000039349;ENSGALG00000023763;ENSGALG00000031553;ENSGALG00000012137;ENSGALG00000001812;ENSGALG00000036527;ENSGALG00000023709;ENSGALG00000028807;ENSGALG00000051848
GO:0070840	dynein complex binding	Molecular Function	5	14	1	0.130103	ENSGALG00000034373;ENSGALG00000009690;ENSGALG00000044610;ENSGALG00000003258;ENSGALG00000001258
GO:0043015	gamma-tubulin binding	Molecular Function	5	14	1	0.130103	ENSGALG00000023763;ENSGALG00000017073;ENSGALG00000011094;ENSGALG00000054783;ENSGALG00000017148
GO:0005109	frizzled binding	Molecular Function	8	26	1	0.131573	ENSGALG00000040993;ENSGALG00000003473;ENSGALG00000015208;ENSGALG00000034973;ENSGALG00000009064;ENSGALG00000005401;ENSGALG00000008414;ENSGALG00000040156
GO:0051018	protein kinase A binding	Molecular Function	6	18	1	0.133196	ENSGALG00000029794;ENSGALG00000012023;ENSGALG00000007161;ENSGALG00000009995;ENSGALG00000037935;ENSGALG00000036240
GO:1990782	protein tyrosine kinase binding	Molecular Function	7	22	1	0.133236	ENSGALG00000015441;ENSGALG00000008414;ENSGALG00000008459;ENSGALG00000053321;ENSGALG00000017358;ENSGALG00000032349;ENSGALG00000033212
GO:0005244	voltage-gated ion channel activity	Molecular Function	7	22	1	0.133236	ENSGALG00000012111;ENSGALG00000027793;ENSGALG00000010943;ENSGALG00000006112;ENSGALG00000034427;Gallus_gallus_newGene_2287;ENSGALG00000029502
GO:0002020	protease binding	Molecular Function	15	56	1	0.136367	ENSGALG00000008094;ENSGALG00000017073;ENSGALG00000041555;Gallus_gallus_newGene_2534;ENSGALG00000013640;ENSGALG00000008414;ENSGALG00000027070;ENSGALG00000017627;ENSGALG00000017272;ENSGALG00000004969;ENSGALG00000012885;ENSGALG00000013861;ENSGALG00000014412;ENSGALG00000008341;ENSGALG00000008293
GO:0016301	kinase activity	Molecular Function	27	110	1	0.142296	ENSGALG00000053281;ENSGALG00000004741;Gallus_gallus_newGene_8244;ENSGALG00000037525;ENSGALG00000012444;ENSGALG00000002816;ENSGALG00000034725;ENSGALG00000015708;ENSGALG00000011207;ENSGALG00000032699;ENSGALG00000045305;ENSGALG00000026536;ENSGALG00000003732;ENSGALG00000053184;ENSGALG00000009298;ENSGALG00000025751;ENSGALG00000005701;Gallus_gallus_newGene_3369;Gallus_gallus_newGene_4376;ENSGALG0000000…
GO:0004725	protein tyrosine phosphatase activity	Molecular Function	21	83	1	0.142979	ENSGALG00000038469;ENSGALG00000017112;ENSGALG00000005888;ENSGALG00000010935;ENSGALG00000050459;ENSGALG00000012220;ENSGALG00000037889;ENSGALG00000013867;ENSGALG00000042297;ENSGALG00000009823;ENSGALG00000011207;ENSGALG00000006567;ENSGALG00000016271;ENSGALG00000021572;ENSGALG00000041650;ENSGALG00000002192;ENSGALG00000000584;ENSGALG00000006382;ENSGALG00000004048;ENSGALG00000007177;ENSGALG00000012627
GO:0004842	ubiquitin-protein transferase activity	Molecular Function	30	124	1	0.146022	ENSGALG00000012704;ENSGALG00000039269;ENSGALG00000009864;ENSGALG00000010203;ENSGALG00000048716;ENSGALG00000014818;ENSGALG00000037193;ENSGALG00000016050;ENSGALG00000007932;ENSGALG00000008713;Gallus_gallus_newGene_2534;ENSGALG00000043628;ENSGALG00000002781;ENSGALG00000033593;ENSGALG00000002486;ENSGALG00000008860;ENSGALG00000013861;ENSGALG00000035254;Gallus_gallus_newGene_3369;ENSGALG00000015809;ENS…
GO:0046332	SMAD binding	Molecular Function	10	35	1	0.146046	ENSGALG00000003803;ENSGALG00000028037;Gallus_gallus_newGene_7020;ENSGALG00000025907;ENSGALG00000007364;ENSGALG00000008393;ENSGALG00000011442;Gallus_gallus_newGene_3369;ENSGALG00000006038;ENSGALG00000029301
GO:0000978	RNA polymerase II core promoter proximal region sequence-specific DNA binding	Molecular Function	80	358	1	0.146988	ENSGALG00000039300;ENSGALG00000008014;ENSGALG00000001073;ENSGALG00000036133;ENSGALG00000016947;ENSGALG00000012799;ENSGALG00000041080;ENSGALG00000007845;ENSGALG00000001161;ENSGALG00000013568;ENSGALG00000007426;ENSGALG00000001256;ENSGALG00000014365;ENSGALG00000034048;ENSGALG00000040060;ENSGALG00000035487;ENSGALG00000040266;ENSGALG00000011291;ENSGALG00000040546;ENSGALG00000041299;ENSGALG00000005441;…
GO:0036122	BMP binding	Molecular Function	3	7	1	0.148284	ENSGALG00000008459;ENSGALG00000012444;ENSGALG00000055021
GO:0051428	peptide hormone receptor binding	Molecular Function	3	7	1	0.148284	ENSGALG00000013604;ENSGALG00000026518;ENSGALG00000029788
GO:0000988	transcription factor activity, protein binding	Molecular Function	3	7	1	0.148284	ENSGALG00000041775;ENSGALG00000026928;ENSGALG00000028037
GO:0043139	5'-3' DNA helicase activity	Molecular Function	3	7	1	0.148284	ENSGALG00000009032;ENSGALG00000004037;ENSGALG00000017627
GO:0000989	transcription factor activity, transcription factor binding	Molecular Function	3	7	1	0.148284	ENSGALG00000026928;ENSGALG00000028037;ENSGALG00000041775
GO:0048406	nerve growth factor binding	Molecular Function	3	7	1	0.148284	ENSGALG00000044874;ENSGALG00000030076;ENSGALG00000008341
GO:0038085	vascular endothelial growth factor binding	Molecular Function	3	7	1	0.148284	ENSGALG00000005802;ENSGALG00000030613;ENSGALG00000013907
GO:0016176	superoxide-generating NADPH oxidase activator activity	Molecular Function	3	7	1	0.148284	ENSGALG00000005572;ENSGALG00000012178;ENSGALG00000038141
GO:0043274	phospholipase binding	Molecular Function	3	7	1	0.148284	ENSGALG00000011149;ENSGALG00000014692;ENSGALG00000048926
GO:0042803	protein homodimerization activity	Molecular Function	91	411	1	0.151267	ENSGALG00000009690;ENSGALG00000039872;ENSGALG00000017405;ENSGALG00000037453;ENSGALG00000005046;ENSGALG00000001073;ENSGALG00000039509;ENSGALG00000012200;ENSGALG00000029416;ENSGALG00000002816;ENSGALG00000008014;ENSGALG00000007981;ENSGALG00000014847;ENSGALG00000012919;ENSGALG00000003484;ENSGALG00000035487;ENSGALG00000040060;ENSGALG00000009612;ENSGALG00000038096;ENSGALG00000033635;ENSGALG00000008185;…
GO:0019787	ubiquitin-like protein transferase activity	Molecular Function	14	53	1	0.15951	Gallus_gallus_newGene_3369;ENSGALG00000033593;ENSGALG00000008860;ENSGALG00000026137;ENSGALG00000013940;ENSGALG00000038128;ENSGALG00000008713;ENSGALG00000003916;ENSGALG00000002846;ENSGALG00000043628;Gallus_gallus_newGene_2534;ENSGALG00000048712;ENSGALG00000016359;ENSGALG00000001682
GO:0004721	phosphoprotein phosphatase activity	Molecular Function	7	23	1	0.160186	ENSGALG00000011419;ENSGALG00000001489;ENSGALG00000032618;ENSGALG00000006647;ENSGALG00000041650;ENSGALG00000021572;ENSGALG00000028155
GO:0046935	1-phosphatidylinositol-3-kinase regulator activity	Molecular Function	4	11	1	0.161446	ENSGALG00000026167;ENSGALG00000023193;ENSGALG00000007158;ENSGALG00000027786
GO:0019199	transmembrane receptor protein kinase activity	Molecular Function	4	11	1	0.161446	ENSGALG00000039786;ENSGALG00000015708;ENSGALG00000037525;ENSGALG00000012444
GO:0071889	14-3-3 protein binding	Molecular Function	4	11	1	0.161446	ENSGALG00000039710;ENSGALG00000010325;ENSGALG00000004460;ENSGALG00000034210
GO:0016747	transferase activity, transferring acyl groups other than amino-acyl groups	Molecular Function	4	11	1	0.161446	ENSGALG00000039541;ENSGALG00000010652;Gallus_gallus_newGene_3516;ENSGALG00000015096
GO:0005159	insulin-like growth factor receptor binding	Molecular Function	4	11	1	0.161446	ENSGALG00000050619;ENSGALG00000017358;ENSGALG00000007158;ENSGALG00000014786
GO:0030169	low-density lipoprotein particle binding	Molecular Function	4	11	1	0.161446	ENSGALG00000009626;ENSGALG00000043672;ENSGALG00000014910;ENSGALG00000046226
GO:0008028	monocarboxylic acid transmembrane transporter activity	Molecular Function	4	11	1	0.161446	ENSGALG00000003172;ENSGALG00000007748;ENSGALG00000004162;ENSGALG00000002728
GO:0070679	inositol 1,4,5 trisphosphate binding	Molecular Function	4	11	1	0.161446	ENSGALG00000006297;ENSGALG00000029416;ENSGALG00000008113;Gallus_gallus_newGene_1086
GO:0000146	microfilament motor activity	Molecular Function	4	11	1	0.161446	ENSGALG00000033198;ENSGALG00000004150;Gallus_gallus_newGene_1193;ENSGALG00000031987
GO:0043236	laminin binding	Molecular Function	4	11	1	0.161446	ENSGALG00000040316;ENSGALG00000012173;ENSGALG00000037784;ENSGALG00000009626
GO:0003714	transcription corepressor activity	Molecular Function	31	130	1	0.161645	ENSGALG00000025907;ENSGALG00000002232;ENSGALG00000001753;ENSGALG00000033025;ENSGALG00000035623;ENSGALG00000041299;ENSGALG00000047145;ENSGALG00000037935;ENSGALG00000025864;ENSGALG00000016245;ENSGALG00000010322;ENSGALG00000011384;ENSGALG00000009738;ENSGALG00000050763;ENSGALG00000051280;Gallus_gallus_newGene_2249;ENSGALG00000007364;ENSGALG00000012575;ENSGALG00000031340;ENSGALG00000002222;ENSGALG0000…
GO:0097367	carbohydrate derivative binding	Molecular Function	16	62	1	0.162239	ENSGALG00000039786;ENSGALG00000053318;ENSGALG00000031159;ENSGALG00000015708;ENSGALG00000033834;ENSGALG00000008094;ENSGALG00000011835;Gallus_gallus_newGene_8244;ENSGALG00000054496;ENSGALG00000029449;Gallus_gallus_newGene_2935;ENSGALG00000037525;ENSGALG00000037167;ENSGALG00000040771;ENSGALG00000039705;ENSGALG00000007905
GO:0004620	phospholipase activity	Molecular Function	6	19	1	0.163413	ENSGALG00000005065;ENSGALG00000005696;ENSGALG00000042181;ENSGALG00000008319;ENSGALG00000034950;ENSGALG00000012426
GO:0008137	NADH dehydrogenase (ubiquinone) activity	Molecular Function	6	19	1	0.163413	ENSGALG00000043768;ENSGALG00000042750;ENSGALG00000038714;ENSGALG00000027688;ENSGALG00000029500;ENSGALG00000039212
GO:0000979	RNA polymerase II core promoter sequence-specific DNA binding	Molecular Function	5	15	1	0.16457	ENSGALG00000008014;ENSGALG00000005263;ENSGALG00000015803;ENSGALG00000013342;ENSGALG00000028037
GO:0017016	Ras GTPase binding	Molecular Function	14	54	1	0.177901	ENSGALG00000005840;Gallus_gallus_newGene_7855;ENSGALG00000046210;ENSGALG00000004515;ENSGALG00000014408;ENSGALG00000008414;ENSGALG00000011835;ENSGALG00000012890;ENSGALG00000008713;ENSGALG00000015708;ENSGALG00000047346;ENSGALG00000027122;ENSGALG00000039786;Gallus_gallus_newGene_7020
GO:0035091	phosphatidylinositol binding	Molecular Function	18	72	1	0.17942	ENSGALG00000016362;ENSGALG00000006121;ENSGALG00000002846;ENSGALG00000012052;ENSGALG00000007052;ENSGALG00000002548;ENSGALG00000001258;ENSGALG00000015660;ENSGALG00000043570;ENSGALG00000003758;ENSGALG00000043825;ENSGALG00000052952;ENSGALG00000004150;Gallus_gallus_newGene_1193;ENSGALG00000009252;ENSGALG00000034166;ENSGALG00000009031;ENSGALG00000029678
GO:0098882	structural constituent of presynaptic active zone	Molecular Function	2	4	1	0.18105	ENSGALG00000009738;ENSGALG00000001849
GO:0043125	ErbB-3 class receptor binding	Molecular Function	2	4	1	0.18105	ENSGALG00000015422;ENSGALG00000014786
GO:0140036	ubiquitin-dependent protein binding	Molecular Function	2	4	1	0.18105	ENSGALG00000032723;ENSGALG00000043357
GO:1990247	N6-methyladenosine-containing RNA binding	Molecular Function	2	4	1	0.18105	ENSGALG00000005745;ENSGALG00000034831
GO:1990226	histone methyltransferase binding	Molecular Function	2	4	1	0.18105	ENSGALG00000032730;ENSGALG00000033926
GO:0036310	annealing helicase activity	Molecular Function	2	4	1	0.18105	ENSGALG00000010356;ENSGALG00000008256
GO:0015269	calcium-activated potassium channel activity	Molecular Function	2	4	1	0.18105	ENSGALG00000002118;ENSGALG00000031929
GO:0086006	voltage-gated sodium channel activity involved in cardiac muscle cell action potential	Molecular Function	2	4	1	0.18105	ENSGALG00000007409;ENSGALG00000021272
GO:0046906	tetrapyrrole binding	Molecular Function	2	4	1	0.18105	ENSGALG00000036380;ENSGALG00000033635
GO:0034513	box H/ACA snoRNA binding	Molecular Function	2	4	1	0.18105	ENSGALG00000033666;ENSGALG00000020164
GO:0042171	lysophosphatidic acid acyltransferase activity	Molecular Function	2	4	1	0.18105	ENSGALG00000039541;ENSGALG00000015096
GO:1990254	keratin filament binding	Molecular Function	2	4	1	0.18105	ENSGALG00000033118;Gallus_gallus_newGene_981
GO:0098531	transcription factor activity, direct ligand regulated sequence-specific DNA binding	Molecular Function	2	4	1	0.18105	ENSGALG00000041775;ENSGALG00000037935
GO:0070087	chromo shadow domain binding	Molecular Function	2	4	1	0.18105	ENSGALG00000009305;ENSGALG00000001126
GO:0005432	calcium:sodium antiporter activity	Molecular Function	2	4	1	0.18105	ENSGALG00000008544;ENSGALG00000009400
GO:0042015	interleukin-20 binding	Molecular Function	2	4	1	0.18105	ENSGALG00000013869;ENSGALG00000004221
GO:0004301	epoxide hydrolase activity	Molecular Function	2	4	1	0.18105	ENSGALG00000016567;ENSGALG00000009291
GO:0004128	cytochrome-b5 reductase activity, acting on NAD(P)H	Molecular Function	2	4	1	0.18105	ENSGALG00000052460;ENSGALG00000010758
GO:0048029	monosaccharide binding	Molecular Function	2	4	1	0.18105	ENSGALG00000012074;ENSGALG00000006543
GO:0008449	N-acetylglucosamine-6-sulfatase activity	Molecular Function	2	4	1	0.18105	ENSGALG00000039553;ENSGALG00000004593
GO:0004062	aryl sulfotransferase activity	Molecular Function	2	4	1	0.18105	ENSGALG00000011812;ENSGALG00000023120
GO:0045159	myosin II binding	Molecular Function	2	4	1	0.18105	ENSGALG00000014258;ENSGALG00000014408
GO:0061676	importin-alpha family protein binding	Molecular Function	2	4	1	0.18105	ENSGALG00000006267;ENSGALG00000036962
GO:0071617	lysophospholipid acyltransferase activity	Molecular Function	2	4	1	0.18105	ENSGALG00000039541;ENSGALG00000015096
GO:0047631	ADP-ribose diphosphatase activity	Molecular Function	2	4	1	0.18105	ENSGALG00000010932;ENSGALG00000005631
GO:0008821	crossover junction endodeoxyribonuclease activity	Molecular Function	2	4	1	0.18105	ENSGALG00000031841;ENSGALG00000016468
GO:0061650	ubiquitin-like protein conjugating enzyme activity	Molecular Function	2	4	1	0.18105	ENSGALG00000033593;ENSGALG00000038128
GO:0015562	efflux transmembrane transporter activity	Molecular Function	2	4	1	0.18105	ENSGALG00000008912;ENSGALG00000006646
GO:0004694	eukaryotic translation initiation factor 2alpha kinase activity	Molecular Function	2	4	1	0.18105	ENSGALG00000015958;ENSGALG00000010560
GO:0005501	retinoid binding	Molecular Function	2	4	1	0.18105	ENSGALG00000037935;ENSGALG00000002637
GO:0004849	uridine kinase activity	Molecular Function	2	4	1	0.18105	ENSGALG00000003732;ENSGALG00000006040
GO:0016888	endodeoxyribonuclease activity, producing 5'-phosphomonoesters	Molecular Function	2	4	1	0.18105	ENSGALG00000004037;ENSGALG00000006963
GO:1990817	RNA adenylyltransferase activity	Molecular Function	2	4	1	0.18105	ENSGALG00000036117;ENSGALG00000035903
GO:0090722	receptor-receptor interaction	Molecular Function	2	4	1	0.18105	ENSGALG00000011835;ENSGALG00000039786
GO:0008146	sulfotransferase activity	Molecular Function	8	28	1	0.182189	ENSGALG00000002155;ENSGALG00000023122;ENSGALG00000005886;ENSGALG00000012345;ENSGALG00000023120;ENSGALG00000028423;ENSGALG00000005626;ENSGALG00000042505
GO:0001227	transcriptional repressor activity, RNA polymerase II transcription regulatory region sequence-specific binding	Molecular Function	40	174	1	0.185403	ENSGALG00000008050;ENSGALG00000013882;ENSGALG00000007357;ENSGALG00000011384;ENSGALG00000041845;ENSGALG00000010322;ENSGALG00000049065;ENSGALG00000011963;ENSGALG00000016059;ENSGALG00000027907;ENSGALG00000002588;ENSGALG00000005757;ENSGALG00000015305;ENSGALG00000036821;ENSGALG00000038540;ENSGALG00000024081;ENSGALG00000004974;ENSGALG00000025907;ENSGALG00000007260;ENSGALG00000042389;ENSGALG00000049422;…
GO:1990837	sequence-specific double-stranded DNA binding	Molecular Function	17	68	1	0.188038	ENSGALG00000023742;Gallus_gallus_newGene_7657;ENSGALG00000054106;ENSGALG00000014692;ENSGALG00000005757;Gallus_gallus_newGene_3369;ENSGALG00000011657;ENSGALG00000034737;ENSGALG00000008094;ENSGALG00000015101;ENSGALG00000037935;ENSGALG00000017142;ENSGALG00000026928;ENSGALG00000008014;ENSGALG00000028037;ENSGALG00000040886;ENSGALG00000041775
GO:0005245	voltage-gated calcium channel activity	Molecular Function	7	24	1	0.189356	ENSGALG00000003833;ENSGALG00000035466;Gallus_gallus_newGene_2287;Gallus_gallus_newGene_2289;ENSGALG00000008486;ENSGALG00000050887;ENSGALG00000038242
GO:0005112	Notch binding	Molecular Function	6	20	1	0.196219	ENSGALG00000003120;ENSGALG00000024083;ENSGALG00000027874;ENSGALG00000002958;ENSGALG00000008414;ENSGALG00000011696
GO:0004081	bis(5'-nucleosyl)-tetraphosphatase (asymmetrical) activity	Molecular Function	1	1	1	0.200179	ENSGALG00000005694
GO:0051978	lysophospholipid transporter activity	Molecular Function	1	1	1	0.200179	ENSGALG00000003879
GO:0008488	gamma-glutamyl carboxylase activity	Molecular Function	1	1	1	0.200179	ENSGALG00000052348
GO:0061898	all-trans retinoic acid 3,4-desaturase activity	Molecular Function	1	1	1	0.200179	ENSGALG00000011532
GO:0045183	translation factor activity, non-nucleic acid binding	Molecular Function	1	1	1	0.200179	ENSGALG00000008281
GO:0034188	apolipoprotein A-I receptor activity	Molecular Function	1	1	1	0.200179	ENSGALG00000015433
GO:0033798	thyroxine 5-deiodinase activity	Molecular Function	1	1	1	0.200179	ENSGALG00000026005
GO:0004697	protein kinase C activity	Molecular Function	1	1	1	0.200179	ENSGALG00000037943
GO:0008336	gamma-butyrobetaine dioxygenase activity	Molecular Function	1	1	1	0.200179	ENSGALG00000013297
GO:0034590	L-hydroxyproline transmembrane transporter activity	Molecular Function	1	1	1	0.200179	ENSGALG00000008811
GO:0016742	hydroxymethyl-, formyl- and related transferase activity	Molecular Function	1	1	1	0.200179	ENSGALG00000012691
GO:0005292	high-affinity lysine transmembrane transporter activity	Molecular Function	1	1	1	0.200179	ENSGALG00000011220
GO:0004396	hexokinase activity	Molecular Function	1	1	1	0.200179	ENSGALG00000034855
GO:0004671	protein C-terminal S-isoprenylcysteine carboxyl O-methyltransferase activity	Molecular Function	1	1	1	0.200179	ENSGALG00000024053
GO:0015295	solute:proton symporter activity	Molecular Function	1	1	1	0.200179	ENSGALG00000010302
GO:0008732	L-allo-threonine aldolase activity	Molecular Function	1	1	1	0.200179	ENSGALG00000027822
GO:0036458	hepatocyte growth factor binding	Molecular Function	1	1	1	0.200179	ENSGALG00000006796
GO:0004031	aldehyde oxidase activity	Molecular Function	1	1	1	0.200179	ENSGALG00000008185
GO:0034040	lipid-transporting ATPase activity	Molecular Function	1	1	1	0.200179	ENSGALG00000006646
GO:0004108	citrate (Si)-synthase activity	Molecular Function	1	1	1	0.200179	ENSGALG00000030466
GO:0033678	5'-3' DNA/RNA helicase activity	Molecular Function	1	1	1	0.200179	ENSGALG00000009032
GO:0003711	obsolete transcription elongation regulator activity	Molecular Function	1	1	1	0.200179	ENSGALG00000032529
GO:0046623	sphingolipid-translocating ATPase activity	Molecular Function	1	1	1	0.200179	ENSGALG00000015433
GO:0015173	aromatic amino acid transmembrane transporter activity	Molecular Function	1	1	1	0.200179	ENSGALG00000015040
GO:0035242	protein-arginine omega-N asymmetric methyltransferase activity	Molecular Function	1	1	1	0.200179	ENSGALG00000013272
GO:0016890	site-specific endodeoxyribonuclease activity, specific for altered base	Molecular Function	1	1	1	0.200179	ENSGALG00000004037
GO:0032408	MutSbeta complex binding	Molecular Function	1	1	1	0.200179	ENSGALG00000014883
GO:0004021	L-alanine:2-oxoglutarate aminotransferase activity	Molecular Function	1	1	1	0.200179	ENSGALG00000033338
GO:0044540	L-cystine L-cysteine-lyase (deaminating)	Molecular Function	1	1	1	0.200179	ENSGALG00000011331
GO:0045174	glutathione dehydrogenase (ascorbate) activity	Molecular Function	1	1	1	0.200179	ENSGALG00000008409
GO:0030735	carnosine N-methyltransferase activity	Molecular Function	1	1	1	0.200179	ENSGALG00000015155
GO:0034736	cholesterol O-acyltransferase activity	Molecular Function	1	1	1	0.200179	ENSGALG00000004205
GO:0004998	transferrin receptor activity	Molecular Function	1	1	1	0.200179	ENSGALG00000007485
GO:0033842	N-acetyl-beta-glucosaminyl-glycoprotein 4-beta-N-acetylgalactosaminyltransferase activity	Molecular Function	1	1	1	0.200179	ENSGALG00000012988
GO:0070463	tubulin-dependent ATPase activity	Molecular Function	1	1	1	0.200179	ENSGALG00000012160
GO:0033691	sialic acid binding	Molecular Function	1	1	1	0.200179	ENSGALG00000005554
GO:0044610	FMN transmembrane transporter activity	Molecular Function	1	1	1	0.200179	ENSGALG00000012013
GO:0070037	rRNA (pseudouridine) methyltransferase activity	Molecular Function	1	1	1	0.200179	ENSGALG00000014568
GO:0030229	very-low-density lipoprotein particle receptor activity	Molecular Function	1	1	1	0.200179	ENSGALG00000010692
GO:0000250	lanosterol synthase activity	Molecular Function	1	1	1	0.200179	ENSGALG00000006198
GO:0048244	phytanoyl-CoA dioxygenase activity	Molecular Function	1	1	1	0.200179	ENSGALG00000035636
GO:0008458	carnitine O-octanoyltransferase activity	Molecular Function	1	1	1	0.200179	ENSGALG00000008813
GO:0070540	stearic acid binding	Molecular Function	1	1	1	0.200179	ENSGALG00000043064
GO:0004145	diamine N-acetyltransferase activity	Molecular Function	1	1	1	0.200179	ENSGALG00000016348
GO:0033749	histone demethylase activity (H4-R3 specific)	Molecular Function	1	1	1	0.200179	ENSGALG00000001802
GO:0004382	guanosine-diphosphatase activity	Molecular Function	1	1	1	0.200179	ENSGALG00000011822
GO:0051724	NAD transporter activity	Molecular Function	1	1	1	0.200179	ENSGALG00000012013
GO:0008890	glycine C-acetyltransferase activity	Molecular Function	1	1	1	0.200179	ENSGALG00000012312
GO:0008743	L-threonine 3-dehydrogenase activity	Molecular Function	1	1	1	0.200179	ENSGALG00000016651
GO:0051430	corticotropin-releasing hormone receptor 1 binding	Molecular Function	1	1	1	0.200179	ENSGALG00000003163
GO:0072354	histone kinase activity (H3-T3 specific)	Molecular Function	1	1	1	0.200179	Gallus_gallus_newGene_8244
GO:0002951	leukotriene-C(4) hydrolase	Molecular Function	1	1	1	0.200179	ENSGALG00000040504
GO:0015093	ferrous iron transmembrane transporter activity	Molecular Function	1	1	1	0.200179	ENSGALG00000043618
GO:0005338	nucleotide-sugar transmembrane transporter activity	Molecular Function	1	1	1	0.200179	ENSGALG00000009940
GO:0005369	taurine:sodium symporter activity	Molecular Function	1	1	1	0.200179	ENSGALG00000006425
GO:0033897	ribonuclease T2 activity	Molecular Function	1	1	1	0.200179	ENSGALG00000011426
GO:0017159	pantetheine hydrolase activity	Molecular Function	1	1	1	0.200179	ENSGALG00000048781
GO:0050473	arachidonate 15-lipoxygenase activity	Molecular Function	1	1	1	0.200179	ENSGALG00000033635
GO:0031715	C5L2 anaphylatoxin chemotactic receptor binding	Molecular Function	1	1	1	0.200179	ENSGALG00000030038
GO:0004423	iduronate-2-sulfatase activity	Molecular Function	1	1	1	0.200179	ENSGALG00000009154
GO:0046539	histamine N-methyltransferase activity	Molecular Function	1	1	1	0.200179	ENSGALG00000012377
GO:0070095	fructose-6-phosphate binding	Molecular Function	1	1	1	0.200179	ENSGALG00000006543
GO:1990599	3' overhang single-stranded DNA endodeoxyribonuclease activity	Molecular Function	1	1	1	0.200179	ENSGALG00000002981
GO:0004123	cystathionine gamma-lyase activity	Molecular Function	1	1	1	0.200179	ENSGALG00000011331
GO:0004838	L-tyrosine:2-oxoglutarate aminotransferase activity	Molecular Function	1	1	1	0.200179	ENSGALG00000000893
GO:0004146	dihydrofolate reductase activity	Molecular Function	1	1	1	0.200179	ENSGALG00000026757
GO:0005011	macrophage colony-stimulating factor receptor activity	Molecular Function	1	1	1	0.200179	ENSGALG00000005725
GO:0032357	oxidized purine DNA binding	Molecular Function	1	1	1	0.200179	ENSGALG00000008962
GO:0047560	3-dehydrosphinganine reductase activity	Molecular Function	1	1	1	0.200179	ENSGALG00000012882
GO:0019785	ISG15-specific protease activity	Molecular Function	1	1	1	0.200179	ENSGALG00000013057
GO:0004163	diphosphomevalonate decarboxylase activity	Molecular Function	1	1	1	0.200179	ENSGALG00000007267
GO:0008955	peptidoglycan glycosyltransferase activity	Molecular Function	1	1	1	0.200179	ENSGALG00000010125
GO:0050897	cobalt ion binding	Molecular Function	1	1	1	0.200179	ENSGALG00000008713
GO:0036219	GTP diphosphatase activity	Molecular Function	1	1	1	0.200179	ENSGALG00000004245
GO:0004512	inositol-3-phosphate synthase activity	Molecular Function	1	1	1	0.200179	ENSGALG00000030344
GO:0043141	ATP-dependent 5'-3' DNA helicase activity	Molecular Function	1	1	1	0.200179	ENSGALG00000004037
GO:0001861	complement component C4b receptor activity	Molecular Function	1	1	1	0.200179	ENSGALG00000023950
GO:0005008	hepatocyte growth factor-activated receptor activity	Molecular Function	1	1	1	0.200179	ENSGALG00000036883
GO:0060072	large conductance calcium-activated potassium channel activity	Molecular Function	1	1	1	0.200179	ENSGALG00000004980
GO:0008265	Mo-molybdopterin cofactor sulfurase activity	Molecular Function	1	1	1	0.200179	ENSGALG00000013149
GO:0008817	cob(I)yrinic acid a,c-diamide adenosyltransferase activity	Molecular Function	1	1	1	0.200179	ENSGALG00000029947
GO:0051908	double-stranded DNA 5'-3' exodeoxyribonuclease activity	Molecular Function	1	1	1	0.200179	ENSGALG00000010748
GO:0099580	ion antiporter activity involved in regulation of postsynaptic membrane potential	Molecular Function	1	1	1	0.200179	ENSGALG00000009400
GO:0004394	heparan sulfate 2-O-sulfotransferase activity	Molecular Function	1	1	1	0.200179	ENSGALG00000028423
GO:0005087	Ran guanyl-nucleotide exchange factor activity	Molecular Function	1	1	1	0.200179	ENSGALG00000030097
GO:0016155	formyltetrahydrofolate dehydrogenase activity	Molecular Function	1	1	1	0.200179	ENSGALG00000012691
GO:0052816	long-chain acyl-CoA hydrolase activity	Molecular Function	1	1	1	0.200179	Gallus_gallus_newGene_3516
GO:0015319	sodium:inorganic phosphate symporter activity	Molecular Function	1	1	1	0.200179	ENSGALG00000013740
GO:0031716	calcitonin receptor binding	Molecular Function	1	1	1	0.200179	ENSGALG00000006054
GO:0070815	peptidyl-lysine 5-dioxygenase activity	Molecular Function	1	1	1	0.200179	ENSGALG00000001802
GO:0004648	O-phospho-L-serine:2-oxoglutarate aminotransferase activity	Molecular Function	1	1	1	0.200179	ENSGALG00000015180
GO:0003870	5-aminolevulinate synthase activity	Molecular Function	1	1	1	0.200179	ENSGALG00000003948
GO:0031177	phosphopantetheine binding	Molecular Function	1	1	1	0.200179	ENSGALG00000040896
GO:1990407	calcitonin gene-related peptide binding	Molecular Function	1	1	1	0.200179	ENSGALG00000003821
GO:0050038	L-xylulose reductase (NADP+) activity	Molecular Function	1	1	1	0.200179	ENSGALG00000002849
GO:0070856	myosin VI light chain binding	Molecular Function	1	1	1	0.200179	ENSGALG00000049193
GO:0097621	monoamine oxidase activity	Molecular Function	1	1	1	0.200179	ENSGALG00000029829
GO:0000831	inositol hexakisphosphate 6-kinase activity	Molecular Function	1	1	1	0.200179	ENSGALG00000026536
GO:0016717	oxidoreductase activity, acting on paired donors, with oxidation of a pair of donors resulting in the reduction of molecular oxygen to two molecules of water	Molecular Function	1	1	1	0.200179	ENSGALG00000005739
GO:0042300	beta-amyrin synthase activity	Molecular Function	1	1	1	0.200179	ENSGALG00000006198
GO:0061770	translation elongation factor binding	Molecular Function	1	1	1	0.200179	ENSGALG00000036821
GO:0008521	acetyl-CoA transporter activity	Molecular Function	1	1	1	0.200179	ENSGALG00000010302
GO:0004686	elongation factor-2 kinase activity	Molecular Function	1	1	1	0.200179	ENSGALG00000006982
GO:0016405	CoA-ligase activity	Molecular Function	1	1	1	0.200179	ENSGALG00000003286
GO:0090556	phosphatidylserine-translocating ATPase activity	Molecular Function	1	1	1	0.200179	ENSGALG00000015433
GO:1990890	netrin receptor binding	Molecular Function	1	1	1	0.200179	ENSGALG00000000059
GO:0017065	single-strand selective uracil DNA N-glycosylase activity	Molecular Function	1	1	1	0.200179	ENSGALG00000053068
GO:0047820	D-glutamate cyclase activity	Molecular Function	1	1	1	0.200179	ENSGALG00000010703
GO:0004113	2',3'-cyclic-nucleotide 3'-phosphodiesterase activity	Molecular Function	1	1	1	0.200179	ENSGALG00000003457
GO:0019136	deoxynucleoside kinase activity	Molecular Function	1	1	1	0.200179	ENSGALG00000007191
GO:0047750	cholestenol delta-isomerase activity	Molecular Function	1	1	1	0.200179	ENSGALG00000048205
GO:0071207	histone pre-mRNA stem-loop binding	Molecular Function	1	1	1	0.200179	ENSGALG00000015712
GO:0005342	organic acid transmembrane transporter activity	Molecular Function	1	1	1	0.200179	ENSGALG00000033204
GO:0061899	11-cis-retinal 3,4-desaturase activity	Molecular Function	1	1	1	0.200179	ENSGALG00000011532
GO:0003830	beta-1,4-mannosylglycoprotein 4-beta-N-acetylglucosaminyltransferase activity	Molecular Function	1	1	1	0.200179	ENSGALG00000036743
GO:0004325	ferrochelatase activity	Molecular Function	1	1	1	0.200179	ENSGALG00000038461
GO:0005163	nerve growth factor receptor binding	Molecular Function	1	1	1	0.200179	ENSGALG00000002556
GO:0004797	thymidine kinase activity	Molecular Function	1	1	1	0.200179	ENSGALG00000007191
GO:0004489	methylenetetrahydrofolate reductase (NAD(P)H) activity	Molecular Function	1	1	1	0.200179	ENSGALG00000004612
GO:0004152	dihydroorotate dehydrogenase activity	Molecular Function	1	1	1	0.200179	ENSGALG00000000802
GO:1990829	C-rich single-stranded DNA binding	Molecular Function	1	1	1	0.200179	ENSGALG00000041030
GO:0015174	basic amino acid transmembrane transporter activity	Molecular Function	1	1	1	0.200179	ENSGALG00000033204
GO:0033746	histone demethylase activity (H3-R2 specific)	Molecular Function	1	1	1	0.200179	ENSGALG00000001802
GO:0052744	phosphatidylinositol monophosphate phosphatase activity	Molecular Function	1	1	1	0.200179	ENSGALG00000003313
GO:0004014	adenosylmethionine decarboxylase activity	Molecular Function	1	1	1	0.200179	ENSGALG00000039575
GO:0004844	uracil DNA N-glycosylase activity	Molecular Function	1	1	1	0.200179	ENSGALG00000021285
GO:0004452	isopentenyl-diphosphate delta-isomerase activity	Molecular Function	1	1	1	0.200179	ENSGALG00000006723
GO:0061897	all-trans retinal 3,4-desaturase activity	Molecular Function	1	1	1	0.200179	ENSGALG00000011532
GO:0047598	7-dehydrocholesterol reductase activity	Molecular Function	1	1	1	0.200179	ENSGALG00000004106
GO:0035403	histone kinase activity (H3-T6 specific)	Molecular Function	1	1	1	0.200179	ENSGALG00000037943
GO:0003937	IMP cyclohydrolase activity	Molecular Function	1	1	1	0.200179	ENSGALG00000003570
GO:0097372	NAD-dependent histone deacetylase activity (H3-K18 specific)	Molecular Function	1	1	1	0.200179	ENSGALG00000007286
GO:0043142	single-stranded DNA-dependent ATPase activity	Molecular Function	1	1	1	0.200179	ENSGALG00000004037
GO:0004630	phospholipase D activity	Molecular Function	1	1	1	0.200179	ENSGALG00000009252
GO:0003968	RNA-directed 5'-3' RNA polymerase activity	Molecular Function	1	1	1	0.200179	ENSGALG00000013183
GO:0047391	alkylglycerophosphoethanolamine phosphodiesterase activity	Molecular Function	1	1	1	0.200179	ENSGALG00000032746
GO:0043136	glycerol-3-phosphatase activity	Molecular Function	1	1	1	0.200179	ENSGALG00000005888
GO:0030249	guanylate cyclase regulator activity	Molecular Function	1	1	1	0.200179	ENSGALG00000026518
GO:0015228	coenzyme A transmembrane transporter activity	Molecular Function	1	1	1	0.200179	ENSGALG00000012013
GO:0003721	telomerase RNA reverse transcriptase activity	Molecular Function	1	1	1	0.200179	ENSGALG00000013183
GO:0004910	interleukin-1, Type II, blocking receptor activity	Molecular Function	1	1	1	0.200179	ENSGALG00000046326
GO:0051996	squalene synthase activity	Molecular Function	1	1	1	0.200179	ENSGALG00000016665
GO:0033721	aldehyde dehydrogenase (NADP+) activity	Molecular Function	1	1	1	0.200179	ENSGALG00000009538
GO:0003878	ATP citrate synthase activity	Molecular Function	1	1	1	0.200179	ENSGALG00000003475
GO:0061501	cyclic-GMP-AMP synthase activity	Molecular Function	1	1	1	0.200179	ENSGALG00000015925
GO:0032406	MutLbeta complex binding	Molecular Function	1	1	1	0.200179	ENSGALG00000014883
GO:0001730	2'-5'-oligoadenylate synthetase activity	Molecular Function	1	1	1	0.200179	ENSGALG00000013723
GO:0051400	BH domain binding	Molecular Function	1	1	1	0.200179	ENSGALG00000012885
GO:0030172	troponin C binding	Molecular Function	1	1	1	0.200179	ENSGALG00000006572
GO:0047693	ATP diphosphatase activity	Molecular Function	1	1	1	0.200179	ENSGALG00000004245
GO:0004349	glutamate 5-kinase activity	Molecular Function	1	1	1	0.200179	ENSGALG00000034655
GO:0015367	oxoglutarate:malate antiporter activity	Molecular Function	1	1	1	0.200179	ENSGALG00000029383
GO:0034649	histone demethylase activity (H3-monomethyl-K4 specific)	Molecular Function	1	1	1	0.200179	ENSGALG00000012685
GO:0061896	all-trans retinol 3,4-desaturase activity	Molecular Function	1	1	1	0.200179	ENSGALG00000011532
GO:0005043	netrin receptor activity involved in chemorepulsion	Molecular Function	1	1	1	0.200179	ENSGALG00000012219
GO:0009383	rRNA (cytosine-C5-)-methyltransferase activity	Molecular Function	1	1	1	0.200179	ENSGALG00000037807
GO:0032028	myosin head/neck binding	Molecular Function	1	1	1	0.200179	ENSGALG00000014258
GO:0031493	nucleosomal histone binding	Molecular Function	1	1	1	0.200179	ENSGALG00000034271
GO:0008321	Ral guanyl-nucleotide exchange factor activity	Molecular Function	1	1	1	0.200179	ENSGALG00000004728
GO:0036479	peroxidase inhibitor activity	Molecular Function	1	1	1	0.200179	ENSGALG00000007161
GO:0102757	NADPH phosphatase activity	Molecular Function	1	1	1	0.200179	ENSGALG00000032957
GO:0045142	triplex DNA binding	Molecular Function	1	1	1	0.200179	ENSGALG00000053509
GO:0042296	ISG15 transferase activity	Molecular Function	1	1	1	0.200179	ENSGALG00000033593
GO:0003708	retinoic acid receptor activity	Molecular Function	1	1	1	0.200179	ENSGALG00000037935
GO:0038147	C-X-C motif chemokine 12 receptor activity	Molecular Function	1	1	1	0.200179	ENSGALG00000012357
GO:0030791	arsenite methyltransferase activity	Molecular Function	1	1	1	0.200179	ENSGALG00000008133
GO:0001134	transcription factor activity, transcription factor recruiting	Molecular Function	1	1	1	0.200179	ENSGALG00000026928
GO:0036328	VEGF-C-activated receptor activity	Molecular Function	1	1	1	0.200179	ENSGALG00000005802
GO:0038187	pattern recognition receptor activity	Molecular Function	1	1	1	0.200179	ENSGALG00000014910
GO:0030171	voltage-gated proton channel activity	Molecular Function	1	1	1	0.200179	ENSGALG00000004562
GO:0102867	molybdenum cofactor sulfurtransferase activity	Molecular Function	1	1	1	0.200179	ENSGALG00000013149
GO:0008267	poly-glutamine tract binding	Molecular Function	1	1	1	0.200179	Gallus_gallus_newGene_2249
GO:0047395	glycerophosphoinositol glycerophosphodiesterase activity	Molecular Function	1	1	1	0.200179	ENSGALG00000006916
GO:0004631	phosphomevalonate kinase activity	Molecular Function	1	1	1	0.200179	ENSGALG00000046656
GO:0004310	farnesyl-diphosphate farnesyltransferase activity	Molecular Function	1	1	1	0.200179	ENSGALG00000016665
GO:0036143	kringle domain binding	Molecular Function	1	1	1	0.200179	ENSGALG00000030969
GO:0004496	mevalonate kinase activity	Molecular Function	1	1	1	0.200179	ENSGALG00000013848
GO:0003904	deoxyribodipyrimidine photo-lyase activity	Molecular Function	1	1	1	0.200179	ENSGALG00000007536
GO:0031802	type 5 metabotropic glutamate receptor binding	Molecular Function	1	1	1	0.200179	ENSGALG00000014813
GO:0015217	ADP transmembrane transporter activity	Molecular Function	1	1	1	0.200179	ENSGALG00000012013
GO:0010853	cyclase activator activity	Molecular Function	1	1	1	0.200179	ENSGALG00000026518
GO:0031750	D3 dopamine receptor binding	Molecular Function	1	1	1	0.200179	ENSGALG00000026055
GO:0001191	transcriptional repressor activity, RNA polymerase II transcription factor binding	Molecular Function	1	1	1	0.200179	ENSGALG00000041775
GO:0000217	DNA secondary structure binding	Molecular Function	1	1	1	0.200179	ENSGALG00000002346
GO:0001616	growth hormone secretagogue receptor activity	Molecular Function	1	1	1	0.200179	ENSGALG00000027947
GO:0005018	platelet-derived growth factor alpha-receptor activity	Molecular Function	1	1	1	0.200179	ENSGALG00000013929
GO:0052925	dol-P-Man:Man(5)GlcNAc(2)-PP-Dol alpha-1,3-mannosyltransferase activity	Molecular Function	1	1	1	0.200179	ENSGALG00000008503
GO:0101020	estrogen 16-alpha-hydroxylase activity	Molecular Function	1	1	1	0.200179	ENSGALG00000025822
GO:0004350	glutamate-5-semialdehyde dehydrogenase activity	Molecular Function	1	1	1	0.200179	ENSGALG00000034655
GO:0047389	glycerophosphocholine phosphodiesterase activity	Molecular Function	1	1	1	0.200179	ENSGALG00000009130
GO:0061751	neutral sphingomyelin phosphodiesterase activity	Molecular Function	1	1	1	0.200179	ENSGALG00000034950
GO:0008470	isovaleryl-CoA dehydrogenase activity	Molecular Function	1	1	1	0.200179	ENSGALG00000040267
GO:0031707	endothelin A receptor binding	Molecular Function	1	1	1	0.200179	ENSGALG00000012735
GO:0004643	phosphoribosylaminoimidazolecarboxamide formyltransferase activity	Molecular Function	1	1	1	0.200179	ENSGALG00000003570
GO:0071814	protein-lipid complex binding	Molecular Function	1	1	1	0.200179	ENSGALG00000008094
GO:0034483	heparan sulfate sulfotransferase activity	Molecular Function	1	1	1	0.200179	ENSGALG00000028423
GO:0034634	glutathione transmembrane transporter activity	Molecular Function	1	1	1	0.200179	ENSGALG00000006646
GO:0004336	galactosylceramidase activity	Molecular Function	1	1	1	0.200179	ENSGALG00000010593
GO:0004051	arachidonate 5-lipoxygenase activity	Molecular Function	1	1	1	0.200179	ENSGALG00000005857
GO:1901480	oleate transporter activity	Molecular Function	1	1	1	0.200179	ENSGALG00000003879
GO:0004820	glycine-tRNA ligase activity	Molecular Function	1	1	1	0.200179	ENSGALG00000005694
GO:0032143	single thymine insertion binding	Molecular Function	1	1	1	0.200179	ENSGALG00000008962
GO:0005384	manganese ion transmembrane transporter activity	Molecular Function	1	1	1	0.200179	ENSGALG00000005631
GO:0004420	hydroxymethylglutaryl-CoA reductase (NADPH) activity	Molecular Function	1	1	1	0.200179	ENSGALG00000014948
GO:0015230	FAD transmembrane transporter activity	Molecular Function	1	1	1	0.200179	ENSGALG00000012013
GO:0001010	transcription factor activity, sequence-specific DNA binding transcription factor recruiting	Molecular Function	1	1	1	0.200179	ENSGALG00000026928
GO:0042282	hydroxymethylglutaryl-CoA reductase activity	Molecular Function	1	1	1	0.200179	ENSGALG00000014948
GO:0047280	nicotinamide phosphoribosyltransferase activity	Molecular Function	1	1	1	0.200179	ENSGALG00000008098
GO:0001165	RNA polymerase I upstream control element sequence-specific DNA binding	Molecular Function	1	1	1	0.200179	ENSGALG00000042976
GO:0016638	oxidoreductase activity, acting on the CH-NH2 group of donors	Molecular Function	1	1	1	0.200179	Gallus_gallus_newGene_6231
GO:0016641	oxidoreductase activity, acting on the CH-NH2 group of donors, oxygen as acceptor	Molecular Function	1	1	1	0.200179	Gallus_gallus_newGene_6231
GO:0015431	glutathione S-conjugate-exporting ATPase activity	Molecular Function	1	1	1	0.200179	ENSGALG00000006646
GO:0046538	2,3-bisphosphoglycerate-dependent phosphoglycerate mutase activity	Molecular Function	1	1	1	0.200179	ENSGALG00000007606
GO:0098770	FBXO family protein binding	Molecular Function	1	1	1	0.200179	ENSGALG00000009476
GO:0003882	CDP-diacylglycerol-serine O-phosphatidyltransferase activity	Molecular Function	1	1	1	0.200179	ENSGALG00000004300
GO:0023026	MHC class II protein complex binding	Molecular Function	1	1	1	0.200179	ENSGALG00000000158
GO:0004137	deoxycytidine kinase activity	Molecular Function	1	1	1	0.200179	ENSGALG00000028501
GO:0004757	sepiapterin reductase activity	Molecular Function	1	1	1	0.200179	ENSGALG00000000067
GO:0019865	immunoglobulin binding	Molecular Function	1	1	1	0.200179	ENSGALG00000017272
GO:0004506	squalene monooxygenase activity	Molecular Function	1	1	1	0.200179	ENSGALG00000036915
GO:0000170	sphingosine hydroxylase activity	Molecular Function	1	1	1	0.200179	ENSGALG00000011213
GO:0002153	steroid receptor RNA activator RNA binding	Molecular Function	1	1	1	0.200179	ENSGALG00000002354
GO:0005283	sodium:amino acid symporter activity	Molecular Function	1	1	1	0.200179	ENSGALG00000010098
GO:0019178	NADP phosphatase activity	Molecular Function	1	1	1	0.200179	ENSGALG00000032957
GO:0031956	medium-chain fatty acid-CoA ligase activity	Molecular Function	1	1	1	0.200179	ENSGALG00000019768
GO:0019806	bromide peroxidase activity	Molecular Function	1	1	1	0.200179	ENSGALG00000016377
GO:0035438	cyclic-di-GMP binding	Molecular Function	1	1	1	0.200179	ENSGALG00000041129
GO:0001587	Gq/11-coupled serotonin receptor activity	Molecular Function	1	1	1	0.200179	ENSGALG00000005853
GO:0008892	guanine deaminase activity	Molecular Function	1	1	1	0.200179	ENSGALG00000015141
GO:0004617	phosphoglycerate dehydrogenase activity	Molecular Function	1	1	1	0.200179	Gallus_gallus_newGene_4536
GO:0005289	high-affinity arginine transmembrane transporter activity	Molecular Function	1	1	1	0.200179	ENSGALG00000011220
GO:0072587	DNA topoisomerase (ATP-hydrolyzing) activator activity	Molecular Function	1	1	1	0.200179	ENSGALG00000032270
GO:0032038	myosin II heavy chain binding	Molecular Function	1	1	1	0.200179	ENSGALG00000014258
GO:0004312	fatty acid synthase activity	Molecular Function	1	1	1	0.200179	ENSGALG00000040896
GO:0047291	lactosylceramide alpha-2,3-sialyltransferase activity	Molecular Function	1	1	1	0.200179	ENSGALG00000033260
GO:0019211	phosphatase activator activity	Molecular Function	1	1	1	0.200179	ENSGALG00000029301
GO:0098680	template-free RNA nucleotidyltransferase	Molecular Function	1	1	1	0.200179	ENSGALG00000013183
GO:0046316	gluconokinase activity	Molecular Function	1	1	1	0.200179	ENSGALG00000012583
GO:0070123	transforming growth factor beta receptor activity, type III	Molecular Function	1	1	1	0.200179	ENSGALG00000006038
GO:0015195	L-threonine transmembrane transporter activity	Molecular Function	1	1	1	0.200179	ENSGALG00000008811
GO:0005334	norepinephrine:sodium symporter activity	Molecular Function	1	1	1	0.200179	ENSGALG00000003560
GO:0001591	dopamine neurotransmitter receptor activity, coupled via Gi/Go	Molecular Function	1	1	1	0.200179	ENSGALG00000040761
GO:0031151	histone methyltransferase activity (H3-K79 specific)	Molecular Function	1	1	1	0.200179	ENSGALG00000000843
GO:0050613	delta14-sterol reductase activity	Molecular Function	1	1	1	0.200179	ENSGALG00000009305
GO:1990699	palmitoleyl hydrolase activity	Molecular Function	1	1	1	0.200179	ENSGALG00000002900
GO:0001642	group III metabotropic glutamate receptor activity	Molecular Function	1	1	1	0.200179	ENSGALG00000002840
GO:0004060	arylamine N-acetyltransferase activity	Molecular Function	1	1	1	0.200179	ENSGALG00000005472
GO:0038177	death receptor agonist activity	Molecular Function	1	1	1	0.200179	ENSGALG00000035966
GO:0017050	D-erythro-sphingosine kinase activity	Molecular Function	1	1	1	0.200179	ENSGALG00000023541
GO:0003884	D-amino-acid oxidase activity	Molecular Function	1	1	1	0.200179	ENSGALG00000043053
GO:0106018	phosphatidylinositol-3,5-bisphosphate phosphatase activity	Molecular Function	1	1	1	0.200179	ENSGALG00000017112
GO:0070774	phytoceramidase activity	Molecular Function	1	1	1	0.200179	ENSGALG00000000755
GO:0042497	triacyl lipopeptide binding	Molecular Function	1	1	1	0.200179	ENSGALG00000034722
GO:0008176	tRNA (guanine-N7-)-methyltransferase activity	Molecular Function	1	1	1	0.200179	ENSGALG00000016187
GO:0001571	non-tyrosine kinase fibroblast growth factor receptor activity	Molecular Function	1	1	1	0.200179	ENSGALG00000037525
GO:0046943	carboxylic acid transmembrane transporter activity	Molecular Function	1	1	1	0.200179	ENSGALG00000033204
GO:0034191	apolipoprotein A-I receptor binding	Molecular Function	1	1	1	0.200179	ENSGALG00000003553
GO:0004315	3-oxoacyl-[acyl-carrier-protein] synthase activity	Molecular Function	1	1	1	0.200179	ENSGALG00000011312
GO:0003934	GTP cyclohydrolase I activity	Molecular Function	1	1	1	0.200179	ENSGALG00000012200
GO:0003920	GMP reductase activity	Molecular Function	1	1	1	0.200179	ENSGALG00000012705
GO:0004161	dimethylallyltranstransferase activity	Molecular Function	1	1	1	0.200179	ENSGALG00000028880
GO:0035184	histone threonine kinase activity	Molecular Function	1	1	1	0.200179	Gallus_gallus_newGene_8244
GO:0004567	beta-mannosidase activity	Molecular Function	1	1	1	0.200179	ENSGALG00000012308
GO:0061768	magnesium:sodium antiporter activity	Molecular Function	1	1	1	0.200179	ENSGALG00000000721
GO:0004055	argininosuccinate synthase activity	Molecular Function	1	1	1	0.200179	ENSGALG00000023689
GO:0015132	prostaglandin transmembrane transporter activity	Molecular Function	1	1	1	0.200179	ENSGALG00000006471
GO:0008269	JAK pathway signal transduction adaptor activity	Molecular Function	1	1	1	0.200179	ENSGALG00000050619
GO:0018478	malonate-semialdehyde dehydrogenase (acetylating) activity	Molecular Function	1	1	1	0.200179	ENSGALG00000010211
GO:0019863	IgE binding	Molecular Function	1	1	1	0.200179	ENSGALG00000012173
GO:0016866	intramolecular transferase activity	Molecular Function	1	1	1	0.200179	ENSGALG00000007606
GO:0047237	glucuronylgalactosylproteoglycan 4-beta-N-acetylgalactosaminyltransferase activity	Molecular Function	1	1	1	0.200179	ENSGALG00000010125
GO:0030729	acetoacetate-CoA ligase activity	Molecular Function	1	1	1	0.200179	ENSGALG00000002899
GO:0004768	stearoyl-CoA 9-desaturase activity	Molecular Function	1	1	1	0.200179	ENSGALG00000034502
GO:0000246	delta24(24-1) sterol reductase activity	Molecular Function	1	1	1	0.200179	ENSGALG00000010798
GO:0005328	neurotransmitter:sodium symporter activity	Molecular Function	1	1	1	0.200179	ENSGALG00000003560
GO:0003834	beta-carotene 15,15'-monooxygenase activity	Molecular Function	1	1	1	0.200179	ENSGALG00000005408
GO:0005330	dopamine:sodium symporter activity	Molecular Function	1	1	1	0.200179	ENSGALG00000003560
GO:1990883	rRNA cytidine N-acetyltransferase activity	Molecular Function	1	1	1	0.200179	ENSGALG00000014573
GO:0035256	G-protein coupled glutamate receptor binding	Molecular Function	1	1	1	0.200179	ENSGALG00000014813
GO:0010851	cyclase regulator activity	Molecular Function	1	1	1	0.200179	ENSGALG00000026518
GO:0004877	complement component C3b receptor activity	Molecular Function	1	1	1	0.200179	ENSGALG00000023950
GO:0048257	3'-flap endonuclease activity	Molecular Function	1	1	1	0.200179	ENSGALG00000031841
GO:0004491	methylmalonate-semialdehyde dehydrogenase (acylating) activity	Molecular Function	1	1	1	0.200179	ENSGALG00000010211
GO:0004990	oxytocin receptor activity	Molecular Function	1	1	1	0.200179	ENSGALG00000003138
GO:0008523	sodium-dependent multivitamin transmembrane transporter activity	Molecular Function	1	1	1	0.200179	ENSGALG00000040541
GO:0080122	AMP transmembrane transporter activity	Molecular Function	1	1	1	0.200179	ENSGALG00000012013
GO:0009918	sterol delta7 reductase activity	Molecular Function	1	1	1	0.200179	ENSGALG00000004106
GO:0004601	peroxidase activity	Molecular Function	5	16	1	0.202171	ENSGALG00000013625;ENSGALG00000016377;ENSGALG00000026704;ENSGALG00000033635;ENSGALG00000028204
GO:0004693	cyclin-dependent protein serine/threonine kinase activity	Molecular Function	5	16	1	0.202171	ENSGALG00000003085;ENSGALG00000011138;ENSGALG00000009476;ENSGALG00000032699;ENSGALG00000012295
GO:0017162	aryl hydrocarbon receptor binding	Molecular Function	3	8	1	0.203423	ENSGALG00000049138;ENSGALG00000036017;ENSGALG00000016617
GO:0043394	proteoglycan binding	Molecular Function	3	8	1	0.203423	ENSGALG00000028147;ENSGALG00000030016;ENSGALG00000003578
GO:0016805	dipeptidase activity	Molecular Function	3	8	1	0.203423	ENSGALG00000011176;ENSGALG00000035853;ENSGALG00000015779
GO:0052813	phosphatidylinositol bisphosphate kinase activity	Molecular Function	3	8	1	0.203423	ENSGALG00000039786;ENSGALG00000011835;ENSGALG00000015708
GO:0016627	oxidoreductase activity, acting on the CH-CH group of donors	Molecular Function	3	8	1	0.203423	ENSGALG00000004106;ENSGALG00000009305;ENSGALG00000008040
GO:0008484	sulfuric ester hydrolase activity	Molecular Function	3	8	1	0.203423	Gallus_gallus_newGene_4221;ENSGALG00000009154;ENSGALG00000016622
GO:0000400	four-way junction DNA binding	Molecular Function	3	8	1	0.203423	ENSGALG00000008962;ENSGALG00000016468;ENSGALG00000008256
GO:0055106	ubiquitin-protein transferase regulator activity	Molecular Function	3	8	1	0.203423	ENSGALG00000016457;ENSGALG00000026137;ENSGALG00000036456
GO:0035004	phosphatidylinositol 3-kinase activity	Molecular Function	3	8	1	0.203423	ENSGALG00000039786;ENSGALG00000015708;ENSGALG00000011835
GO:0000900	translation repressor activity, nucleic acid binding	Molecular Function	3	8	1	0.203423	ENSGALG00000037935;ENSGALG00000033512;ENSGALG00000005046
GO:0008574	ATP-dependent microtubule motor activity, plus-end-directed	Molecular Function	3	8	1	0.203423	ENSGALG00000030597;ENSGALG00000012160;ENSGALG00000008725
GO:0004407	histone deacetylase activity	Molecular Function	4	12	1	0.205821	ENSGALG00000004288;ENSGALG00000007286;ENSGALG00000030998;Gallus_gallus_newGene_2249
GO:0005496	steroid binding	Molecular Function	4	12	1	0.205821	ENSGALG00000004196;ENSGALG00000016675;ENSGALG00000030879;ENSGALG00000009680
GO:0052742	phosphatidylinositol kinase activity	Molecular Function	4	12	1	0.205821	ENSGALG00000006121;ENSGALG00000039786;ENSGALG00000015708;ENSGALG00000011835
GO:0016829	lyase activity	Molecular Function	4	12	1	0.205821	ENSGALG00000004614;ENSGALG00000013149;ENSGALG00000016919;ENSGALG00000001586
GO:0042974	retinoic acid receptor binding	Molecular Function	4	12	1	0.205821	ENSGALG00000008713;ENSGALG00000009738;ENSGALG00000030396;ENSGALG00000036496
GO:0061608	nuclear import signal receptor activity	Molecular Function	4	12	1	0.205821	ENSGALG00000000397;ENSGALG00000036962;ENSGALG00000003584;ENSGALG00000017009
GO:0008022	protein C-terminus binding	Molecular Function	25	106	1	0.209354	ENSGALG00000034725;Gallus_gallus_newGene_2287;ENSGALG00000025996;ENSGALG00000003922;ENSGALG00000009971;ENSGALG00000008962;ENSGALG00000017009;ENSGALG00000017073;ENSGALG00000003803;ENSGALG00000002981;ENSGALG00000009690;ENSGALG00000014233;ENSGALG00000030313;ENSGALG00000013183;ENSGALG00000016854;ENSGALG00000041078;ENSGALG00000012709;ENSGALG00000007307;ENSGALG00000001586;ENSGALG00000035717;ENSGALG0000…
GO:0051539	4 iron, 4 sulfur cluster binding	Molecular Function	7	25	1	0.220471	ENSGALG00000006123;ENSGALG00000007665;ENSGALG00000016312;ENSGALG00000030200;ENSGALG00000016400;ENSGALG00000010226;ENSGALG00000016278
GO:0042169	SH2 domain binding	Molecular Function	7	25	1	0.220471	ENSGALG00000037784;ENSGALG00000005699;ENSGALG00000013715;ENSGALG00000004444;ENSGALG00000008999;ENSGALG00000035804;ENSGALG00000016276
GO:0016538	cyclin-dependent protein serine/threonine kinase regulator activity	Molecular Function	7	25	1	0.220471	ENSGALG00000026137;ENSGALG00000028664;ENSGALG00000010347;ENSGALG00000025810;ENSGALG00000011138;ENSGALG00000038502;ENSGALG00000040794
GO:0004386	helicase activity	Molecular Function	7	25	1	0.220471	ENSGALG00000004037;ENSGALG00000006974;ENSGALG00000042254;ENSGALG00000050568;ENSGALG00000054496;ENSGALG00000033656;ENSGALG00000002964
GO:0043169	cation binding	Molecular Function	19	79	1	0.220776	ENSGALG00000026928;Gallus_gallus_newGene_2534;ENSGALG00000008713;ENSGALG00000010636;ENSGALG00000031159;ENSGALG00000010402;ENSGALG00000003013;Gallus_gallus_newGene_3369;ENSGALG00000037167;Gallus_gallus_newGene_6840;ENSGALG00000008860;ENSGALG00000005065;ENSGALG00000007191;ENSGALG00000003916;ENSGALG00000002846;Gallus_gallus_newGene_4221;Gallus_gallus_newGene_2757;ENSGALG00000048712;ENSGALG00000005147
GO:0019902	phosphatase binding	Molecular Function	9	34	1	0.227451	ENSGALG00000010122;ENSGALG00000003313;Gallus_gallus_newGene_981;ENSGALG00000048159;ENSGALG00000000903;ENSGALG00000012885;ENSGALG00000016362;Gallus_gallus_newGene_2935;Gallus_gallus_newGene_2287
GO:0001540	amyloid-beta binding	Molecular Function	9	34	1	0.227451	ENSGALG00000016996;ENSGALG00000014903;ENSGALG00000046226;ENSGALG00000047813;ENSGALG00000009612;ENSGALG00000051415;ENSGALG00000007298;ENSGALG00000008312;ENSGALG00000004741
GO:0046914	transition metal ion binding	Molecular Function	13	52	1	0.228917	ENSGALG00000008713;Gallus_gallus_newGene_2534;ENSGALG00000002846;ENSGALG00000003916;ENSGALG00000037599;ENSGALG00000007191;ENSGALG00000048712;ENSGALG00000010636;Gallus_gallus_newGene_3369;ENSGALG00000001250;ENSGALG00000026928;ENSGALG00000008860;ENSGALG00000026613
GO:0004993	G-protein coupled serotonin receptor activity	Molecular Function	6	21	1	0.231212	ENSGALG00000007681;ENSGALG00000040761;ENSGALG00000015895;ENSGALG00000005853;ENSGALG00000016992;ENSGALG00000000820
GO:1901981	phosphatidylinositol phosphate binding	Molecular Function	6	21	1	0.231212	ENSGALG00000016988;ENSGALG00000002846;ENSGALG00000032687;Gallus_gallus_newGene_1193;ENSGALG00000034788;ENSGALG00000009031
GO:0000993	RNA polymerase II core binding	Molecular Function	6	21	1	0.231212	ENSGALG00000032529;ENSGALG00000041775;ENSGALG00000014656;ENSGALG00000034725;ENSGALG00000037699;ENSGALG00000039034
GO:0017137	Rab GTPase binding	Molecular Function	24	103	1	0.234382	ENSGALG00000006906;ENSGALG00000027122;ENSGALG00000010190;Gallus_gallus_newGene_7855;ENSGALG00000002234;ENSGALG00000008326;ENSGALG00000002843;ENSGALG00000016925;ENSGALG00000007954;ENSGALG00000047346;ENSGALG00000015036;ENSGALG00000032190;ENSGALG00000002371;ENSGALG00000047393;ENSGALG00000051144;ENSGALG00000004515;ENSGALG00000014408;ENSGALG00000031987;ENSGALG00000054783;ENSGALG00000005379;ENSGALG0000…
GO:0070888	E-box binding	Molecular Function	8	30	1	0.239787	ENSGALG00000001363;ENSGALG00000033083;ENSGALG00000005507;ENSGALG00000011870;ENSGALG00000007260;ENSGALG00000002514;ENSGALG00000029892;ENSGALG00000017142
GO:0001530	lipopolysaccharide binding	Molecular Function	5	17	1	0.242276	ENSGALG00000006453;ENSGALG00000038433;ENSGALG00000046226;ENSGALG00000000783;ENSGALG00000008094
GO:0140030	modification-dependent protein binding	Molecular Function	4	13	1	0.253151	Gallus_gallus_newGene_3369;ENSGALG00000034725;ENSGALG00000054496;ENSGALG00000008094
GO:0001046	core promoter sequence-specific DNA binding	Molecular Function	4	13	1	0.253151	ENSGALG00000040060;ENSGALG00000028037;ENSGALG00000008014;ENSGALG00000023742
GO:0120020	intermembrane cholesterol transfer activity	Molecular Function	4	13	1	0.253151	ENSGALG00000009955;ENSGALG00000000241;ENSGALG00000021193;ENSGALG00000015433
GO:0004709	MAP kinase kinase kinase activity	Molecular Function	4	13	1	0.253151	ENSGALG00000013892;ENSGALG00000007396;ENSGALG00000007356;ENSGALG00000006655
GO:0001085	RNA polymerase II transcription factor binding	Molecular Function	11	44	1	0.254433	ENSGALG00000026928;ENSGALG00000013342;Gallus_gallus_newGene_2249;ENSGALG00000036932;ENSGALG00000030998;ENSGALG00000049065;ENSGALG00000040079;ENSGALG00000011489;ENSGALG00000012023;ENSGALG00000028037;ENSGALG00000002232
GO:0003724	RNA helicase activity	Molecular Function	9	35	1	0.255629	ENSGALG00000011208;ENSGALG00000007490;ENSGALG00000005489;ENSGALG00000010884;ENSGALG00000017156;ENSGALG00000050568;ENSGALG00000049780;ENSGALG00000012147;ENSGALG00000004144
GO:0000062	fatty-acyl-CoA binding	Molecular Function	3	9	1	0.262233	ENSGALG00000019663;ENSGALG00000004205;ENSGALG00000005034
GO:0005385	zinc ion transmembrane transporter activity	Molecular Function	3	9	1	0.262233	ENSGALG00000007777;ENSGALG00000009858;ENSGALG00000013209
GO:0016208	AMP binding	Molecular Function	3	9	1	0.262233	ENSGALG00000037167;ENSGALG00000006543;ENSGALG00000031159
GO:0005005	transmembrane-ephrin receptor activity	Molecular Function	3	9	1	0.262233	ENSGALG00000015403;ENSGALG00000004741;ENSGALG00000039895
GO:0016706	oxidoreductase activity, acting on paired donors, with incorporation or reduction of molecular oxygen, 2-oxoglutarate as one donor, and incorporation of one atom each of oxygen into both donors	Molecular Function	3	9	1	0.262233	ENSGALG00000026846;ENSGALG00000040866;ENSGALG00000005417
GO:0004115	3',5'-cyclic-AMP phosphodiesterase activity	Molecular Function	3	9	1	0.262233	ENSGALG00000013143;ENSGALG00000011094;ENSGALG00000005992
GO:0001223	transcription coactivator binding	Molecular Function	3	9	1	0.262233	ENSGALG00000013183;ENSGALG00000013568;ENSGALG00000002588
GO:0016209	antioxidant activity	Molecular Function	3	9	1	0.262233	ENSGALG00000033635;ENSGALG00000041353;ENSGALG00000013625
GO:0035014	phosphatidylinositol 3-kinase regulator activity	Molecular Function	2	5	1	0.26307	ENSGALG00000026928;ENSGALG00000037935
GO:0045545	syndecan binding	Molecular Function	2	5	1	0.26307	ENSGALG00000039990;ENSGALG00000026983
GO:0004875	complement receptor activity	Molecular Function	2	5	1	0.26307	ENSGALG00000035182;ENSGALG00000023950
GO:0004687	myosin light chain kinase activity	Molecular Function	2	5	1	0.26307	ENSGALG00000011708;ENSGALG00000004334
GO:1990948	ubiquitin ligase inhibitor activity	Molecular Function	2	5	1	0.26307	ENSGALG00000013607;ENSGALG00000026137
GO:0004741	[pyruvate dehydrogenase (lipoamide)] phosphatase activity	Molecular Function	2	5	1	0.26307	ENSGALG00000034876;ENSGALG00000005146
GO:0031628	opioid receptor binding	Molecular Function	2	5	1	0.26307	Gallus_gallus_newGene_7020;ENSGALG00000015419
GO:0005024	transforming growth factor beta-activated receptor activity	Molecular Function	2	5	1	0.26307	ENSGALG00000012444;ENSGALG00000006038
GO:0017069	snRNA binding	Molecular Function	2	5	1	0.26307	ENSGALG00000003318;ENSGALG00000007170
GO:0047676	arachidonate-CoA ligase activity	Molecular Function	2	5	1	0.26307	ENSGALG00000010628;ENSGALG00000001749
GO:0004767	sphingomyelin phosphodiesterase activity	Molecular Function	2	5	1	0.26307	ENSGALG00000034950;ENSGALG00000049882
GO:0032036	myosin heavy chain binding	Molecular Function	2	5	1	0.26307	ENSGALG00000014258;ENSGALG00000008148
GO:0033300	dehydroascorbic acid transporter activity	Molecular Function	2	5	1	0.26307	ENSGALG00000004889;ENSGALG00000014324
GO:0016860	intramolecular oxidoreductase activity	Molecular Function	2	5	1	0.26307	ENSGALG00000003154;ENSGALG00000010402
GO:0050321	tau-protein kinase activity	Molecular Function	2	5	1	0.26307	ENSGALG00000007144;ENSGALG00000041988
GO:0016407	acetyltransferase activity	Molecular Function	2	5	1	0.26307	ENSGALG00000005473;ENSGALG00000005474
GO:0005114	type II transforming growth factor beta receptor binding	Molecular Function	2	5	1	0.26307	ENSGALG00000006038;ENSGALG00000009612
GO:0043559	insulin binding	Molecular Function	2	5	1	0.26307	ENSGALG00000008094;ENSGALG00000014786
GO:0042609	CD4 receptor binding	Molecular Function	2	5	1	0.26307	ENSGALG00000006388;ENSGALG00000006805
GO:0000774	adenyl-nucleotide exchange factor activity	Molecular Function	2	5	1	0.26307	ENSGALG00000015549;ENSGALG00000017077
GO:0001848	complement binding	Molecular Function	2	5	1	0.26307	ENSGALG00000040371;ENSGALG00000023950
GO:0015616	DNA translocase activity	Molecular Function	2	5	1	0.26307	ENSGALG00000003881;ENSGALG00000010356
GO:0004478	methionine adenosyltransferase activity	Molecular Function	2	5	1	0.26307	ENSGALG00000002479;ENSGALG00000047947
GO:0140033	acetylation-dependent protein binding	Molecular Function	2	5	1	0.26307	ENSGALG00000034725;Gallus_gallus_newGene_3369
GO:0038036	sphingosine-1-phosphate receptor activity	Molecular Function	2	5	1	0.26307	ENSGALG00000049475;ENSGALG00000005208
GO:0016174	NAD(P)H oxidase activity	Molecular Function	2	5	1	0.26307	ENSGALG00000052460;ENSGALG00000032190
GO:0070742	C2H2 zinc finger domain binding	Molecular Function	2	5	1	0.26307	ENSGALG00000052748;ENSGALG00000005909
GO:0070181	small ribosomal subunit rRNA binding	Molecular Function	2	5	1	0.26307	ENSGALG00000032400;ENSGALG00000027579
GO:0019838	growth factor binding	Molecular Function	6	22	1	0.267954	ENSGALG00000037525;ENSGALG00000015708;ENSGALG00000012444;ENSGALG00000039786;ENSGALG00000030613;ENSGALG00000005725
GO:0016462	pyrophosphatase activity	Molecular Function	10	40	1	0.268924	ENSGALG00000015167;ENSGALG00000008094;ENSGALG00000033683;ENSGALG00000007190;ENSGALG00000031553;ENSGALG00000004037;ENSGALG00000050568;Gallus_gallus_newGene_1193;ENSGALG00000023542;ENSGALG00000054496
GO:0030971	receptor tyrosine kinase binding	Molecular Function	10	40	1	0.268924	ENSGALG00000009480;ENSGALG00000029077;ENSGALG00000029983;ENSGALG00000001289;ENSGALG00000008414;ENSGALG00000005011;ENSGALG00000007364;ENSGALG00000017358;ENSGALG00000053321;ENSGALG00000016820
GO:0008270	zinc ion binding	Molecular Function	126	598	1	0.269968	ENSGALG00000012823;ENSGALG00000048712;ENSGALG00000011291;ENSGALG00000013568;ENSGALG00000001392;ENSGALG00000001905;ENSGALG00000040432;ENSGALG00000035814;ENSGALG00000009338;ENSGALG00000044739;ENSGALG00000051123;ENSGALG00000050173;ENSGALG00000002846;ENSGALG00000015150;ENSGALG00000015305;ENSGALG00000021340;ENSGALG00000035804;ENSGALG00000002781;ENSGALG00000007332;ENSGALG00000030209;ENSGALG00000054948;…
GO:0000982	transcription factor activity, RNA polymerase II core promoter proximal region sequence-specific binding	Molecular Function	8	31	1	0.270635	ENSGALG00000041775;ENSGALG00000005757;ENSGALG00000026928;Gallus_gallus_newGene_4376;ENSGALG00000008014;ENSGALG00000034737;ENSGALG00000028037;ENSGALG00000040886
GO:0008307	structural constituent of muscle	Molecular Function	8	31	1	0.270635	ENSGALG00000037784;ENSGALG00000008945;ENSGALG00000041238;ENSGALG00000008148;ENSGALG00000006520;ENSGALG00000004155;ENSGALG00000014847;ENSGALG00000011865
GO:0043539	protein serine/threonine kinase activator activity	Molecular Function	5	18	1	0.28423	ENSGALG00000007365;ENSGALG00000006453;ENSGALG00000017005;ENSGALG00000035814;ENSGALG00000016906
GO:0043425	bHLH transcription factor binding	Molecular Function	5	18	1	0.28423	ENSGALG00000029892;ENSGALG00000035016;ENSGALG00000006525;ENSGALG00000023742;ENSGALG00000040276
GO:0001882	nucleoside binding	Molecular Function	5	18	1	0.28423	ENSGALG00000031159;ENSGALG00000036496;Gallus_gallus_newGene_2935;ENSGALG00000037167;ENSGALG00000007382
GO:0051721	protein phosphatase 2A binding	Molecular Function	5	18	1	0.28423	ENSGALG00000026182;Gallus_gallus_newGene_981;Gallus_gallus_newGene_2935;Gallus_gallus_newGene_2287;ENSGALG00000012885
GO:0000049	tRNA binding	Molecular Function	9	36	1	0.284851	ENSGALG00000002354;ENSGALG00000001965;ENSGALG00000006427;ENSGALG00000013064;ENSGALG00000003563;ENSGALG00000013183;ENSGALG00000004813;ENSGALG00000012919;ENSGALG00000014573
GO:0004722	protein serine/threonine phosphatase activity	Molecular Function	9	36	1	0.284851	ENSGALG00000016522;ENSGALG00000011524;ENSGALG00000052162;ENSGALG00000005146;ENSGALG00000020805;ENSGALG00000012888;ENSGALG00000011266;ENSGALG00000012220;ENSGALG00000034876
GO:0046983	protein dimerization activity	Molecular Function	49	226	1	0.288383	ENSGALG00000003045;Gallus_gallus_newGene_6840;ENSGALG00000027188;ENSGALG00000032249;ENSGALG00000015688;ENSGALG00000008094;ENSGALG00000034716;ENSGALG00000039786;ENSGALG00000033635;ENSGALG00000014813;ENSGALG00000033083;ENSGALG00000039474;ENSGALG00000016774;ENSGALG00000034373;ENSGALG00000039509;ENSGALG00000002816;ENSGALG00000008014;ENSGALG00000005694;ENSGALG00000002843;ENSGALG00000016462;ENSGALG0000…
GO:0000977	RNA polymerase II regulatory region sequence-specific DNA binding	Molecular Function	46	212	1	0.293895	Gallus_gallus_newGene_3369;ENSGALG00000004460;ENSGALG00000013568;ENSGALG00000054106;ENSGALG00000032789;ENSGALG00000012702;ENSGALG00000030008;ENSGALG00000016997;ENSGALG00000016823;ENSGALG00000034716;ENSGALG00000034737;ENSGALG00000036496;ENSGALG00000011291;ENSGALG00000040266;ENSGALG00000002878;ENSGALG00000008014;ENSGALG00000007266;ENSGALG00000037695;ENSGALG00000014645;ENSGALG00000002223;ENSGALG0000…
GO:0019904	protein domain specific binding	Molecular Function	36	164	1	0.295163	ENSGALG00000008473;ENSGALG00000036175;ENSGALG00000016823;ENSGALG00000002199;ENSGALG00000013625;ENSGALG00000017096;ENSGALG00000002193;ENSGALG00000015112;ENSGALG00000013892;ENSGALG00000000674;ENSGALG00000054496;ENSGALG00000014258;ENSGALG00000049426;Gallus_gallus_newGene_981;ENSGALG00000036962;ENSGALG00000005714;ENSGALG00000043775;ENSGALG00000026137;ENSGALG00000016059;ENSGALG00000013940;Gallus_gallu…
GO:0097110	scaffold protein binding	Molecular Function	10	41	1	0.296742	ENSGALG00000005535;ENSGALG00000007354;ENSGALG00000042976;ENSGALG00000009942;ENSGALG00000033212;ENSGALG00000005215;Gallus_gallus_newGene_981;ENSGALG00000031832;ENSGALG00000014813;ENSGALG00000031244
GO:0016303	1-phosphatidylinositol-3-kinase activity	Molecular Function	4	14	1	0.302371	ENSGALG00000015708;ENSGALG00000011835;ENSGALG00000039786;ENSGALG00000006121
GO:0005086	ARF guanyl-nucleotide exchange factor activity	Molecular Function	4	14	1	0.302371	ENSGALG00000012454;ENSGALG00000048151;ENSGALG00000015428;ENSGALG00000012975
GO:0004467	long-chain fatty acid-CoA ligase activity	Molecular Function	4	14	1	0.302371	ENSGALG00000001749;ENSGALG00000003286;ENSGALG00000010628;ENSGALG00000040553
GO:0071949	FAD binding	Molecular Function	8	32	1	0.30251	ENSGALG00000008997;ENSGALG00000008185;ENSGALG00000007728;ENSGALG00000036915;ENSGALG00000043053;ENSGALG00000004612;ENSGALG00000010798;ENSGALG00000032190
GO:0051879	Hsp90 protein binding	Molecular Function	6	23	1	0.305989	ENSGALG00000003476;ENSGALG00000036962;ENSGALG00000009451;ENSGALG00000011524;ENSGALG00000036821;ENSGALG00000011870
GO:0005089	Rho guanyl-nucleotide exchange factor activity	Molecular Function	6	23	1	0.305989	ENSGALG00000006017;ENSGALG00000011744;ENSGALG00000012395;ENSGALG00000017326;ENSGALG00000005481;ENSGALG00000008437
GO:0061659	ubiquitin-like protein ligase activity	Molecular Function	6	23	1	0.305989	Gallus_gallus_newGene_3369;ENSGALG00000002846;ENSGALG00000003916;Gallus_gallus_newGene_2534;ENSGALG00000008860;ENSGALG00000048712
GO:0001228	transcriptional activator activity, RNA polymerase II transcription regulatory region sequence-specific binding	Molecular Function	60	281	1	0.308208	ENSGALG00000040335;ENSGALG00000006805;ENSGALG00000000836;ENSGALG00000016462;ENSGALG00000011489;ENSGALG00000035530;ENSGALG00000002878;ENSGALG00000014645;ENSGALG00000008883;ENSGALG00000006785;ENSGALG00000034737;ENSGALG00000026264;ENSGALG00000025774;ENSGALG00000049422;ENSGALG00000003670;ENSGALG00000000616;ENSGALG00000026928;ENSGALG00000031518;ENSGALG00000013956;ENSGALG00000008135;ENSGALG00000029382;…
GO:0004222	metalloendopeptidase activity	Molecular Function	19	84	1	0.314916	ENSGALG00000044866;ENSGALG00000003744;ENSGALG00000010861;ENSGALG00000009567;ENSGALG00000003580;ENSGALG00000006992;ENSGALG00000039219;ENSGALG00000041255;ENSGALG00000008976;ENSGALG00000041934;ENSGALG00000027655;ENSGALG00000015795;ENSGALG00000019063;ENSGALG00000001392;ENSGALG00000008582;ENSGALG00000054512;ENSGALG00000030602;ENSGALG00000002081;ENSGALG00000011623
GO:0030165	PDZ domain binding	Molecular Function	12	51	1	0.315654	ENSGALG00000009480;ENSGALG00000030847;ENSGALG00000034973;ENSGALG00000030908;ENSGALG00000007354;ENSGALG00000012444;ENSGALG00000012254;ENSGALG00000013940;ENSGALG00000017096;ENSGALG00000015729;ENSGALG00000040156;ENSGALG00000009064
GO:0035257	nuclear hormone receptor binding	Molecular Function	7	28	1	0.322315	ENSGALG00000008014;Gallus_gallus_newGene_3369;ENSGALG00000008713;ENSGALG00000011870;ENSGALG00000016617;ENSGALG00000036017;ENSGALG00000008883
GO:0015485	cholesterol binding	Molecular Function	7	28	1	0.322315	ENSGALG00000010652;ENSGALG00000006546;ENSGALG00000004205;ENSGALG00000033038;ENSGALG00000012620;ENSGALG00000021193;ENSGALG00000000241
GO:0004114	3',5'-cyclic-nucleotide phosphodiesterase activity	Molecular Function	3	10	1	0.322717	ENSGALG00000039022;ENSGALG00000014727;ENSGALG00000006626
GO:0016018	cyclosporin A binding	Molecular Function	3	10	1	0.322717	ENSGALG00000039498;ENSGALG00000009451;ENSGALG00000004809
GO:0016175	superoxide-generating NADPH oxidase activity	Molecular Function	3	10	1	0.322717	ENSGALG00000038141;ENSGALG00000029367;ENSGALG00000013659
GO:0005452	inorganic anion exchanger activity	Molecular Function	3	10	1	0.322717	ENSGALG00000030032;ENSGALG00000016017;ENSGALG00000011405
GO:0005546	phosphatidylinositol-4,5-bisphosphate binding	Molecular Function	10	42	1	0.325253	ENSGALG00000010770;ENSGALG00000009031;ENSGALG00000002467;ENSGALG00000031301;ENSGALG00000006836;ENSGALG00000015925;ENSGALG00000005763;ENSGALG00000034973;ENSGALG00000041501;ENSGALG00000008293
GO:1901681	sulfur compound binding	Molecular Function	5	19	1	0.327379	ENSGALG00000039786;ENSGALG00000053318;ENSGALG00000015708;ENSGALG00000037525;ENSGALG00000011835
GO:0046875	ephrin receptor binding	Molecular Function	5	19	1	0.327379	ENSGALG00000029175;ENSGALG00000054637;ENSGALG00000029077;ENSGALG00000002723;ENSGALG00000042321
GO:0035198	miRNA binding	Molecular Function	5	19	1	0.327379	ENSGALG00000004622;ENSGALG00000002021;ENSGALG00000036497;ENSGALG00000012607;ENSGALG00000043711
GO:0051082	unfolded protein binding	Molecular Function	14	61	1	0.330167	ENSGALG00000036850;Gallus_gallus_newGene_2534;ENSGALG00000008812;ENSGALG00000003476;ENSGALG00000013041;ENSGALG00000008094;ENSGALG00000051280;ENSGALG00000009975;ENSGALG00000033212;ENSGALG00000015549;ENSGALG00000023709;ENSGALG00000016088;ENSGALG00000003914;ENSGALG00000002363
GO:0008168	methyltransferase activity	Molecular Function	11	47	1	0.33406	ENSGALG00000015155;ENSGALG00000008133;ENSGALG00000042726;ENSGALG00000008686;ENSGALG00000000891;ENSGALG00000013064;ENSGALG00000051748;ENSGALG00000008493;ENSGALG00000009365;ENSGALG00000001790;ENSGALG00000003206
GO:0008013	beta-catenin binding	Molecular Function	11	47	1	0.33406	ENSGALG00000014873;ENSGALG00000040266;ENSGALG00000012023;ENSGALG00000032349;ENSGALG00000026928;ENSGALG00000041501;ENSGALG00000039182;ENSGALG00000054496;ENSGALG00000008883;ENSGALG00000008414;ENSGALG00000037655
GO:0016740	transferase activity	Molecular Function	42	196	1	0.336536	ENSGALG00000033593;ENSGALG00000009298;ENSGALG00000003039;Gallus_gallus_newGene_4376;ENSGALG00000020793;ENSGALG00000002846;ENSGALG00000011835;ENSGALG00000013940;ENSGALG00000026137;ENSGALG00000007191;Gallus_gallus_newGene_8244;ENSGALG00000012444;ENSGALG00000034725;ENSGALG00000010402;ENSGALG00000011286;ENSGALG00000010636;ENSGALG00000015708;ENSGALG00000045305;ENSGALG00000043628;ENSGALG00000008713;ENS…
GO:0044212	transcription regulatory region DNA binding	Molecular Function	16	71	1	0.34176	ENSGALG00000041775;ENSGALG00000040886;ENSGALG00000028037;ENSGALG00000008014;ENSGALG00000017142;ENSGALG00000026928;ENSGALG00000037935;ENSGALG00000015101;ENSGALG00000034737;Gallus_gallus_newGene_3369;ENSGALG00000011657;Gallus_gallus_newGene_7673;Gallus_gallus_newGene_7657;ENSGALG00000054106;ENSGALG00000039182;ENSGALG00000005757
GO:0001067	regulatory region nucleic acid binding	Molecular Function	16	71	1	0.34176	ENSGALG00000008014;ENSGALG00000017142;ENSGALG00000026928;ENSGALG00000037935;ENSGALG00000041775;ENSGALG00000040886;ENSGALG00000028037;Gallus_gallus_newGene_3369;Gallus_gallus_newGene_7673;ENSGALG00000011657;Gallus_gallus_newGene_7657;ENSGALG00000054106;ENSGALG00000039182;ENSGALG00000005757;ENSGALG00000015101;ENSGALG00000034737
GO:0042910	xenobiotic transporter activity	Molecular Function	2	6	1	0.345081	ENSGALG00000008912;ENSGALG00000006646
GO:0032051	clathrin light chain binding	Molecular Function	2	6	1	0.345081	ENSGALG00000005139;ENSGALG00000041760
GO:0008190	eukaryotic initiation factor 4E binding	Molecular Function	2	6	1	0.345081	ENSGALG00000008520;ENSGALG00000040109
GO:0005123	death receptor binding	Molecular Function	2	6	1	0.345081	ENSGALG00000035966;ENSGALG00000011436
GO:0005222	intracellular cAMP activated cation channel activity	Molecular Function	2	6	1	0.345081	ENSGALG00000039826;ENSGALG00000001342
GO:0033293	monocarboxylic acid binding	Molecular Function	2	6	1	0.345081	ENSGALG00000037935;ENSGALG00000038933
GO:0008331	high voltage-gated calcium channel activity	Molecular Function	2	6	1	0.345081	Gallus_gallus_newGene_2287;ENSGALG00000013022
GO:0034338	short-chain carboxylesterase activity	Molecular Function	2	6	1	0.345081	ENSGALG00000010364;ENSGALG00000014938
GO:0004970	ionotropic glutamate receptor activity	Molecular Function	2	6	1	0.345081	ENSGALG00000037366;ENSGALG00000009405
GO:0031404	chloride ion binding	Molecular Function	2	6	1	0.345081	ENSGALG00000017405;ENSGALG00000016607
GO:0097371	MDM2/MDM4 family protein binding	Molecular Function	2	6	1	0.345081	ENSGALG00000026137;ENSGALG00000036234
GO:0008179	adenylate cyclase binding	Molecular Function	2	6	1	0.345081	ENSGALG00000036240;ENSGALG00000031244
GO:0003689	DNA clamp loader activity	Molecular Function	2	6	1	0.345081	ENSGALG00000017064;ENSGALG00000000632
GO:0036312	phosphatidylinositol 3-kinase regulatory subunit binding	Molecular Function	2	6	1	0.345081	ENSGALG00000016299;ENSGALG00000014786
GO:0001099	basal RNA polymerase II transcription machinery binding	Molecular Function	2	6	1	0.345081	ENSGALG00000034725;ENSGALG00000041775
GO:0030976	thiamine pyrophosphate binding	Molecular Function	2	6	1	0.345081	ENSGALG00000003674;ENSGALG00000050586
GO:0034185	apolipoprotein binding	Molecular Function	2	6	1	0.345081	ENSGALG00000010166;ENSGALG00000008094
GO:0005225	volume-sensitive anion channel activity	Molecular Function	2	6	1	0.345081	ENSGALG00000012888;ENSGALG00000020805
GO:0004931	extracellular ATP-gated cation channel activity	Molecular Function	2	6	1	0.345081	ENSGALG00000004613;ENSGALG00000003863
GO:2001069	glycogen binding	Molecular Function	2	6	1	0.345081	ENSGALG00000030303;ENSGALG00000027872
GO:0089720	caspase binding	Molecular Function	2	6	1	0.345081	ENSGALG00000004398;ENSGALG00000043535
GO:0005536	glucose binding	Molecular Function	2	6	1	0.345081	ENSGALG00000034855;ENSGALG00000027287
GO:0019829	cation-transporting ATPase activity	Molecular Function	2	6	1	0.345081	ENSGALG00000007190;ENSGALG00000030908
GO:0038024	cargo receptor activity	Molecular Function	2	6	1	0.345081	ENSGALG00000010166;ENSGALG00000003803
GO:1904680	peptide transmembrane transporter activity	Molecular Function	2	6	1	0.345081	ENSGALG00000011671;ENSGALG00000054469
GO:0001098	basal transcription machinery binding	Molecular Function	2	6	1	0.345081	ENSGALG00000034725;ENSGALG00000041775
GO:0005021	vascular endothelial growth factor-activated receptor activity	Molecular Function	2	6	1	0.345081	ENSGALG00000013907;ENSGALG00000005802
GO:0039706	co-receptor binding	Molecular Function	2	6	1	0.345081	ENSGALG00000029301;ENSGALG00000001774
GO:0000014	single-stranded DNA endodeoxyribonuclease activity	Molecular Function	2	6	1	0.345081	ENSGALG00000004037;ENSGALG00000002981
GO:0005153	interleukin-8 receptor binding	Molecular Function	2	6	1	0.345081	ENSGALG00000026098;ENSGALG00000011668
GO:0015280	ligand-gated sodium channel activity	Molecular Function	2	6	1	0.345081	ENSGALG00000006270;ENSGALG00000040424
GO:0070016	armadillo repeat domain binding	Molecular Function	2	6	1	0.345081	ENSGALG00000054496;ENSGALG00000008883
GO:0034511	U3 snoRNA binding	Molecular Function	2	6	1	0.345081	ENSGALG00000044204;ENSGALG00000002624
GO:0001665	alpha-N-acetylgalactosaminide alpha-2,6-sialyltransferase activity	Molecular Function	2	6	1	0.345081	ENSGALG00000005298;ENSGALG00000001862
GO:0000981	RNA polymerase II transcription factor activity, sequence-specific DNA binding	Molecular Function	55	260	1	0.345681	Gallus_gallus_newGene_2249;ENSGALG00000005757;ENSGALG00000036497;ENSGALG00000015101;ENSGALG00000011870;ENSGALG00000011630;ENSGALG00000047857;ENSGALG00000028908;ENSGALG00000041299;ENSGALG00000028037;ENSGALG00000024081;ENSGALG00000041775;ENSGALG00000040249;ENSGALG00000003045;ENSGALG00000007426;ENSGALG00000054106;ENSGALG00000040266;ENSGALG00000035487;ENSGALG00000036133;ENSGALG00000003408;ENSGALG0000…
GO:0008353	RNA polymerase II carboxy-terminal domain kinase activity	Molecular Function	4	15	1	0.35248	ENSGALG00000011910;ENSGALG00000034725;ENSGALG00000011138;ENSGALG00000003085
GO:0070034	telomerase RNA binding	Molecular Function	4	15	1	0.35248	ENSGALG00000020164;ENSGALG00000033666;ENSGALG00000013183;ENSGALG00000003108
GO:0016298	lipase activity	Molecular Function	4	15	1	0.35248	ENSGALG00000052399;ENSGALG00000043734;ENSGALG00000005065;ENSGALG00000032736
GO:0005520	insulin-like growth factor binding	Molecular Function	4	15	1	0.35248	ENSGALG00000030115;ENSGALG00000033591;ENSGALG00000008661;ENSGALG00000047383
GO:0005507	copper ion binding	Molecular Function	7	29	1	0.35798	ENSGALG00000000402;ENSGALG00000037410;ENSGALG00000040316;ENSGALG00000038458;Gallus_gallus_newGene_6231;ENSGALG00000029298;ENSGALG00000033522
GO:0044325	ion channel binding	Molecular Function	15	67	1	0.359531	ENSGALG00000032349;ENSGALG00000005502;ENSGALG00000007409;Gallus_gallus_newGene_7020;ENSGALG00000009995;ENSGALG00000042321;ENSGALG00000048923;ENSGALG00000035580;ENSGALG00000007161;ENSGALG00000039092;ENSGALG00000011094;ENSGALG00000036496;ENSGALG00000005714;ENSGALG00000035016;ENSGALG00000014813
GO:0004619	phosphoglycerate mutase activity	Molecular Function	1	2	1	0.3603	ENSGALG00000007606
GO:0008469	histone-arginine N-methyltransferase activity	Molecular Function	1	2	1	0.3603	ENSGALG00000013272
GO:0070905	serine binding	Molecular Function	1	2	1	0.3603	ENSGALG00000005046
GO:0047690	aspartyltransferase activity	Molecular Function	1	2	1	0.3603	ENSGALG00000029077
GO:0071813	lipoprotein particle binding	Molecular Function	1	2	1	0.3603	ENSGALG00000008094
GO:0061860	DNA clamp unloader activity	Molecular Function	1	2	1	0.3603	ENSGALG00000003294
GO:0001847	opsonin receptor activity	Molecular Function	1	2	1	0.3603	ENSGALG00000023950
GO:0004798	thymidylate kinase activity	Molecular Function	1	2	1	0.3603	ENSGALG00000028982
GO:0050211	procollagen galactosyltransferase activity	Molecular Function	1	2	1	0.3603	ENSGALG00000038320
GO:1904768	all-trans-retinol binding	Molecular Function	1	2	1	0.3603	ENSGALG00000011532
GO:0004066	asparagine synthase (glutamine-hydrolyzing) activity	Molecular Function	1	2	1	0.3603	ENSGALG00000009748
GO:0051434	BH3 domain binding	Molecular Function	1	2	1	0.3603	ENSGALG00000012885
GO:0050265	RNA uridylyltransferase activity	Molecular Function	1	2	1	0.3603	ENSGALG00000012607
GO:0032142	single guanine insertion binding	Molecular Function	1	2	1	0.3603	ENSGALG00000008962
GO:0004647	phosphoserine phosphatase activity	Molecular Function	1	2	1	0.3603	ENSGALG00000002397
GO:0004485	methylcrotonoyl-CoA carboxylase activity	Molecular Function	1	2	1	0.3603	ENSGALG00000008785
GO:0004800	thyroxine 5'-deiodinase activity	Molecular Function	1	2	1	0.3603	ENSGALG00000026005
GO:0008967	phosphoglycolate phosphatase activity	Molecular Function	1	2	1	0.3603	ENSGALG00000005888
GO:0036041	long-chain fatty acid binding	Molecular Function	1	2	1	0.3603	ENSGALG00000030025
GO:0031708	endothelin B receptor binding	Molecular Function	1	2	1	0.3603	ENSGALG00000012735
GO:0004122	cystathionine beta-synthase activity	Molecular Function	1	2	1	0.3603	ENSGALG00000016196
GO:0004532	exoribonuclease activity	Molecular Function	1	2	1	0.3603	ENSGALG00000002021
GO:0015196	L-tryptophan transmembrane transporter activity	Molecular Function	1	2	1	0.3603	ENSGALG00000005845
GO:0001216	bacterial-type RNA polymerase transcriptional activator activity, sequence-specific DNA binding	Molecular Function	1	2	1	0.3603	ENSGALG00000003045
GO:0052856	NADHX epimerase activity	Molecular Function	1	2	1	0.3603	ENSGALG00000046023
GO:0004597	peptide-aspartate beta-dioxygenase activity	Molecular Function	1	2	1	0.3603	ENSGALG00000030112
GO:0017002	activin-activated receptor activity	Molecular Function	1	2	1	0.3603	ENSGALG00000012444
GO:0036055	protein-succinyllysine desuccinylase activity	Molecular Function	1	2	1	0.3603	ENSGALG00000007286
GO:0061513	glucose 6-phosphate:inorganic phosphate antiporter activity	Molecular Function	1	2	1	0.3603	ENSGALG00000035842
GO:0000150	recombinase activity	Molecular Function	1	2	1	0.3603	ENSGALG00000030313
GO:0008440	inositol-1,4,5-trisphosphate 3-kinase activity	Molecular Function	1	2	1	0.3603	ENSGALG00000009068
GO:0003680	AT DNA binding	Molecular Function	1	2	1	0.3603	ENSGALG00000014645
GO:0016881	acid-amino acid ligase activity	Molecular Function	1	2	1	0.3603	ENSGALG00000003333
GO:0047757	chondroitin-glucuronate 5-epimerase activity	Molecular Function	1	2	1	0.3603	ENSGALG00000042505
GO:0004098	cerebroside-sulfatase activity	Molecular Function	1	2	1	0.3603	Gallus_gallus_newGene_4221
GO:0042285	xylosyltransferase activity	Molecular Function	1	2	1	0.3603	ENSGALG00000012559
GO:0030228	lipoprotein particle receptor activity	Molecular Function	1	2	1	0.3603	ENSGALG00000010166
GO:0046592	polyamine oxidase activity	Molecular Function	1	2	1	0.3603	ENSGALG00000015977
GO:0004331	fructose-2,6-bisphosphate 2-phosphatase activity	Molecular Function	1	2	1	0.3603	ENSGALG00000001117
GO:0008310	single-stranded DNA 3'-5' exodeoxyribonuclease activity	Molecular Function	1	2	1	0.3603	ENSGALG00000044204
GO:0070053	thrombospondin receptor activity	Molecular Function	1	2	1	0.3603	ENSGALG00000003932
GO:0005095	GTPase inhibitor activity	Molecular Function	1	2	1	0.3603	ENSGALG00000012890
GO:0016421	CoA carboxylase activity	Molecular Function	1	2	1	0.3603	ENSGALG00000008785
GO:0003875	ADP-ribosylarginine hydrolase activity	Molecular Function	1	2	1	0.3603	ENSGALG00000015473
GO:0009041	uridylate kinase activity	Molecular Function	1	2	1	0.3603	ENSGALG00000028982
GO:0052817	very long chain acyl-CoA hydrolase activity	Molecular Function	1	2	1	0.3603	Gallus_gallus_newGene_3516
GO:0070061	fructose binding	Molecular Function	1	2	1	0.3603	ENSGALG00000006543
GO:1990409	adrenomedullin binding	Molecular Function	1	2	1	0.3603	ENSGALG00000002632
GO:0004850	uridine phosphorylase activity	Molecular Function	1	2	1	0.3603	ENSGALG00000013073
GO:0004556	alpha-amylase activity	Molecular Function	1	2	1	0.3603	ENSGALG00000005147
GO:0008476	protein-tyrosine sulfotransferase activity	Molecular Function	1	2	1	0.3603	ENSGALG00000005626
GO:0004337	geranyltranstransferase activity	Molecular Function	1	2	1	0.3603	ENSGALG00000028880
GO:0032137	guanine/thymine mispair binding	Molecular Function	1	2	1	0.3603	ENSGALG00000008962
GO:0004911	interleukin-2 receptor activity	Molecular Function	1	2	1	0.3603	ENSGALG00000042471
GO:1990757	ubiquitin ligase activator activity	Molecular Function	1	2	1	0.3603	ENSGALG00000009971
GO:0004309	exopolyphosphatase activity	Molecular Function	1	2	1	0.3603	ENSGALG00000001812
GO:0031690	adrenergic receptor binding	Molecular Function	1	2	1	0.3603	ENSGALG00000025915
GO:0046625	sphingolipid binding	Molecular Function	1	2	1	0.3603	ENSGALG00000007905
GO:0032041	NAD-dependent histone deacetylase activity (H3-K14 specific)	Molecular Function	1	2	1	0.3603	ENSGALG00000039710
GO:0019960	C-X3-C chemokine binding	Molecular Function	1	2	1	0.3603	ENSGALG00000041577
GO:0050649	testosterone 6-beta-hydroxylase activity	Molecular Function	1	2	1	0.3603	ENSGALG00000004436
GO:0005412	glucose:sodium symporter activity	Molecular Function	1	2	1	0.3603	ENSGALG00000006728
GO:0031821	G-protein coupled serotonin receptor binding	Molecular Function	1	2	1	0.3603	ENSGALG00000003163
GO:0034711	inhibin binding	Molecular Function	1	2	1	0.3603	ENSGALG00000012444
GO:0015238	drug transmembrane transporter activity	Molecular Function	1	2	1	0.3603	ENSGALG00000033204
GO:0047238	glucuronosyl-N-acetylgalactosaminyl-proteoglycan 4-beta-N-acetylgalactosaminyltransferase activity	Molecular Function	1	2	1	0.3603	ENSGALG00000010125
GO:0031755	Edg-2 lysophosphatidic acid receptor binding	Molecular Function	1	2	1	0.3603	ENSGALG00000031893
GO:0008384	IkappaB kinase activity	Molecular Function	1	2	1	0.3603	ENSGALG00000031832
GO:0003720	telomerase activity	Molecular Function	1	2	1	0.3603	ENSGALG00000037453
GO:0032977	membrane insertase activity	Molecular Function	1	2	1	0.3603	ENSGALG00000011626
GO:0030548	acetylcholine receptor regulator activity	Molecular Function	1	2	1	0.3603	ENSGALG00000012470
GO:0047696	beta-adrenergic receptor kinase activity	Molecular Function	1	2	1	0.3603	ENSGALG00000009403
GO:0032052	bile acid binding	Molecular Function	1	2	1	0.3603	ENSGALG00000021193
GO:0004370	glycerol kinase activity	Molecular Function	1	2	1	0.3603	ENSGALG00000016285
GO:0072545	tyrosine binding	Molecular Function	1	2	1	0.3603	ENSGALG00000012919
GO:0032217	riboflavin transporter activity	Molecular Function	1	2	1	0.3603	ENSGALG00000006194
GO:0031013	troponin I binding	Molecular Function	1	2	1	0.3603	ENSGALG00000006572
GO:0015144	carbohydrate transmembrane transporter activity	Molecular Function	1	2	1	0.3603	ENSGALG00000026253
GO:0034617	tetrahydrobiopterin binding	Molecular Function	1	2	1	0.3603	ENSGALG00000038096
GO:0042284	sphingolipid delta-4 desaturase activity	Molecular Function	1	2	1	0.3603	ENSGALG00000011213
GO:0004170	dUTP diphosphatase activity	Molecular Function	1	2	1	0.3603	ENSGALG00000038032
GO:0008126	acetylesterase activity	Molecular Function	1	2	1	0.3603	ENSGALG00000014938
GO:0043199	sulfate binding	Molecular Function	1	2	1	0.3603	ENSGALG00000030097
GO:0004416	hydroxyacylglutathione hydrolase activity	Molecular Function	1	2	1	0.3603	ENSGALG00000005398
GO:0001846	opsonin binding	Molecular Function	1	2	1	0.3603	ENSGALG00000023950
GO:0097243	flavonoid binding	Molecular Function	1	2	1	0.3603	ENSGALG00000005701
GO:0004360	glutamine-fructose-6-phosphate transaminase (isomerizing) activity	Molecular Function	1	2	1	0.3603	ENSGALG00000039705
GO:0003918	DNA topoisomerase type II (ATP-hydrolyzing) activity	Molecular Function	1	2	1	0.3603	ENSGALG00000003922
GO:0008511	sodium:potassium:chloride symporter activity	Molecular Function	1	2	1	0.3603	ENSGALG00000004945
GO:0099122	RNA polymerase II C-terminal domain binding	Molecular Function	1	2	1	0.3603	ENSGALG00000034725
GO:0016435	rRNA (guanine) methyltransferase activity	Molecular Function	1	2	1	0.3603	ENSGALG00000032993
GO:0061697	protein-glutaryllysine deglutarylase activity	Molecular Function	1	2	1	0.3603	ENSGALG00000007286
GO:0050220	prostaglandin-E synthase activity	Molecular Function	1	2	1	0.3603	ENSGALG00000046708
GO:0004069	L-aspartate:2-oxoglutarate aminotransferase activity	Molecular Function	1	2	1	0.3603	ENSGALG00000002321
GO:0008413	8-oxo-7,8-dihydroguanosine triphosphate pyrophosphatase activity	Molecular Function	1	2	1	0.3603	ENSGALG00000004245
GO:0000253	3-keto sterol reductase activity	Molecular Function	1	2	1	0.3603	ENSGALG00000037852
GO:0030792	methylarsonite methyltransferase activity	Molecular Function	1	2	1	0.3603	ENSGALG00000008133
GO:0046923	ER retention sequence binding	Molecular Function	1	2	1	0.3603	ENSGALG00000006413
GO:0004776	succinate-CoA ligase (GDP-forming) activity	Molecular Function	1	2	1	0.3603	ENSGALG00000007652
GO:0072572	poly-ADP-D-ribose binding	Molecular Function	1	2	1	0.3603	ENSGALG00000009668
GO:0004609	phosphatidylserine decarboxylase activity	Molecular Function	1	2	1	0.3603	ENSGALG00000006872
GO:0030899	calcium-dependent ATPase activity	Molecular Function	1	2	1	0.3603	ENSGALG00000006572
GO:0004367	glycerol-3-phosphate dehydrogenase [NAD+] activity	Molecular Function	1	2	1	0.3603	ENSGALG00000012061
GO:0070290	N-acylphosphatidylethanolamine-specific phospholipase D activity	Molecular Function	1	2	1	0.3603	ENSGALG00000009252
GO:0098519	nucleotide phosphatase activity, acting on free nucleotides	Molecular Function	1	2	1	0.3603	ENSGALG00000005888
GO:0043208	glycosphingolipid binding	Molecular Function	1	2	1	0.3603	ENSGALG00000007905
GO:0004019	adenylosuccinate synthase activity	Molecular Function	1	2	1	0.3603	ENSGALG00000010702
GO:0019788	NEDD8 transferase activity	Molecular Function	1	2	1	0.3603	ENSGALG00000043628
GO:0005314	high-affinity glutamate transmembrane transporter activity	Molecular Function	1	2	1	0.3603	ENSGALG00000037556
GO:0001855	complement component C4b binding	Molecular Function	1	2	1	0.3603	ENSGALG00000023950
GO:0015218	pyrimidine nucleotide transmembrane transporter activity	Molecular Function	1	2	1	0.3603	ENSGALG00000014680
GO:0030911	TPR domain binding	Molecular Function	1	2	1	0.3603	ENSGALG00000033212
GO:0008396	oxysterol 7-alpha-hydroxylase activity	Molecular Function	1	2	1	0.3603	ENSGALG00000029435
GO:0016864	intramolecular oxidoreductase activity, transposing S-S bonds	Molecular Function	1	2	1	0.3603	ENSGALG00000003154
GO:0005006	epidermal growth factor-activated receptor activity	Molecular Function	1	2	1	0.3603	ENSGALG00000037901
GO:0008184	glycogen phosphorylase activity	Molecular Function	1	2	1	0.3603	ENSGALG00000008508
GO:0032181	dinucleotide repeat insertion binding	Molecular Function	1	2	1	0.3603	ENSGALG00000008962
GO:0090624	endoribonuclease activity, cleaving miRNA-paired mRNA	Molecular Function	1	2	1	0.3603	ENSGALG00000043711
GO:0015378	sodium:chloride symporter activity	Molecular Function	1	2	1	0.3603	ENSGALG00000004945
GO:0047963	glycine N-choloyltransferase activity	Molecular Function	1	2	1	0.3603	Gallus_gallus_newGene_3516
GO:0008670	2,4-dienoyl-CoA reductase (NADPH) activity	Molecular Function	1	2	1	0.3603	ENSGALG00000036990
GO:0035539	8-oxo-7,8-dihydrodeoxyguanosine triphosphate pyrophosphatase activity	Molecular Function	1	2	1	0.3603	ENSGALG00000004245
GO:0070506	high-density lipoprotein particle receptor activity	Molecular Function	1	2	1	0.3603	ENSGALG00000046226
GO:0043812	phosphatidylinositol-4-phosphate phosphatase activity	Molecular Function	1	2	1	0.3603	ENSGALG00000040902
GO:0043008	ATP-dependent protein binding	Molecular Function	1	2	1	0.3603	ENSGALG00000014725
GO:0072509	divalent inorganic cation transmembrane transporter activity	Molecular Function	1	2	1	0.3603	ENSGALG00000000721
GO:0004819	glutamine-tRNA ligase activity	Molecular Function	1	2	1	0.3603	ENSGALG00000029980
GO:1990439	MAP kinase serine/threonine phosphatase activity	Molecular Function	1	2	1	0.3603	ENSGALG00000011419
GO:0070699	type II activin receptor binding	Molecular Function	1	2	1	0.3603	ENSGALG00000034616
GO:0102499	SHG alpha-glucan phosphorylase activity	Molecular Function	1	2	1	0.3603	ENSGALG00000008508
GO:0004948	calcitonin receptor activity	Molecular Function	1	2	1	0.3603	ENSGALG00000002632
GO:0004421	hydroxymethylglutaryl-CoA synthase activity	Molecular Function	1	2	1	0.3603	ENSGALG00000014862
GO:0050544	arachidonic acid binding	Molecular Function	1	2	1	0.3603	ENSGALG00000043064
GO:0047710	bis(5'-adenosyl)-triphosphatase activity	Molecular Function	1	2	1	0.3603	ENSGALG00000016708
GO:0034988	Fc-gamma receptor I complex binding	Molecular Function	1	2	1	0.3603	Gallus_gallus_newGene_7020
GO:0004035	alkaline phosphatase activity	Molecular Function	1	2	1	0.3603	ENSGALG00000023542
GO:0030337	DNA polymerase processivity factor activity	Molecular Function	1	2	1	0.3603	ENSGALG00000029292
GO:0003868	4-hydroxyphenylpyruvate dioxygenase activity	Molecular Function	1	2	1	0.3603	ENSGALG00000004343
GO:0052857	NADPHX epimerase activity	Molecular Function	1	2	1	0.3603	ENSGALG00000046023
GO:0086080	protein binding involved in heterotypic cell-cell adhesion	Molecular Function	1	2	1	0.3603	ENSGALG00000009514
GO:0071208	histone pre-mRNA DCP binding	Molecular Function	1	2	1	0.3603	ENSGALG00000002127
GO:0004992	platelet activating factor receptor activity	Molecular Function	1	2	1	0.3603	ENSGALG00000000783
GO:0061749	forked DNA-dependent helicase activity	Molecular Function	1	2	1	0.3603	ENSGALG00000008256
GO:0004000	adenosine deaminase activity	Molecular Function	1	2	1	0.3603	ENSGALG00000004170
GO:0008934	inositol monophosphate 1-phosphatase activity	Molecular Function	1	2	1	0.3603	ENSGALG00000013814
GO:0005017	platelet-derived growth factor-activated receptor activity	Molecular Function	1	2	1	0.3603	ENSGALG00000030613
GO:0005019	platelet-derived growth factor beta-receptor activity	Molecular Function	1	2	1	0.3603	ENSGALG00000030613
GO:0004392	heme oxygenase (decyclizing) activity	Molecular Function	1	2	1	0.3603	ENSGALG00000007638
GO:0052832	inositol monophosphate 3-phosphatase activity	Molecular Function	1	2	1	0.3603	ENSGALG00000013814
GO:0000822	inositol hexakisphosphate binding	Molecular Function	1	2	1	0.3603	ENSGALG00000004738
GO:0010484	H3 histone acetyltransferase activity	Molecular Function	1	2	1	0.3603	ENSGALG00000017073
GO:0103025	alpha-amylase activity (releasing maltohexaose)	Molecular Function	1	2	1	0.3603	ENSGALG00000005147
GO:0070404	NADH binding	Molecular Function	1	2	1	0.3603	ENSGALG00000029829
GO:0045145	single-stranded DNA 5'-3' exodeoxyribonuclease activity	Molecular Function	1	2	1	0.3603	ENSGALG00000010748
GO:0015194	L-serine transmembrane transporter activity	Molecular Function	1	2	1	0.3603	ENSGALG00000008811
GO:0031208	POZ domain binding	Molecular Function	1	2	1	0.3603	ENSGALG00000002199
GO:0004551	nucleotide diphosphatase activity	Molecular Function	1	2	1	0.3603	ENSGALG00000032746
GO:0000406	double-strand/single-strand DNA junction binding	Molecular Function	1	2	1	0.3603	ENSGALG00000008962
GO:0019206	nucleoside kinase activity	Molecular Function	1	2	1	0.3603	ENSGALG00000007191
GO:0004821	histidine-tRNA ligase activity	Molecular Function	1	2	1	0.3603	ENSGALG00000035080
GO:0071916	dipeptide transmembrane transporter activity	Molecular Function	1	2	1	0.3603	ENSGALG00000011671
GO:0035515	oxidative RNA demethylase activity	Molecular Function	1	2	1	0.3603	ENSGALG00000001802
GO:0008650	rRNA (uridine-2'-O-)-methyltransferase activity	Molecular Function	1	2	1	0.3603	ENSGALG00000032993
GO:0004828	serine-tRNA ligase activity	Molecular Function	1	2	1	0.3603	ENSGALG00000026809
GO:1990698	palmitoleoyltransferase activity	Molecular Function	1	2	1	0.3603	ENSGALG00000007077
GO:0038062	protein tyrosine kinase collagen receptor activity	Molecular Function	1	2	1	0.3603	ENSGALG00000039322
GO:0036442	hydrogen-exporting ATPase activity	Molecular Function	1	2	1	0.3603	ENSGALG00000007190
GO:0019840	isoprenoid binding	Molecular Function	1	2	1	0.3603	ENSGALG00000037935
GO:1904713	beta-catenin destruction complex binding	Molecular Function	1	2	1	0.3603	ENSGALG00000007161
GO:0004090	carbonyl reductase (NADPH) activity	Molecular Function	1	2	1	0.3603	ENSGALG00000002849
GO:0030250	guanylate cyclase activator activity	Molecular Function	1	2	1	0.3603	ENSGALG00000026518
GO:0051373	FATZ binding	Molecular Function	1	2	1	0.3603	ENSGALG00000053130
GO:0033862	UMP kinase activity	Molecular Function	1	2	1	0.3603	ENSGALG00000028982
GO:0004822	isoleucine-tRNA ligase activity	Molecular Function	1	2	1	0.3603	ENSGALG00000004813
GO:0031699	beta-3 adrenergic receptor binding	Molecular Function	1	2	1	0.3603	ENSGALG00000025915
GO:0008242	omega peptidase activity	Molecular Function	1	2	1	0.3603	ENSGALG00000014261
GO:0043028	cysteine-type endopeptidase regulator activity involved in apoptotic process	Molecular Function	1	2	1	0.3603	ENSGALG00000008713
GO:0019798	procollagen-proline dioxygenase activity	Molecular Function	1	2	1	0.3603	ENSGALG00000040866
GO:0032453	histone demethylase activity (H3-K4 specific)	Molecular Function	1	2	1	0.3603	ENSGALG00000020454
GO:0055077	gap junction hemi-channel activity	Molecular Function	1	2	1	0.3603	ENSGALG00000014873
GO:1903763	gap junction channel activity involved in cell communication by electrical coupling	Molecular Function	1	2	1	0.3603	ENSGALG00000014873
GO:0004666	prostaglandin-endoperoxide synthase activity	Molecular Function	1	2	1	0.3603	ENSGALG00000033635
GO:0034714	type III transforming growth factor beta receptor binding	Molecular Function	1	2	1	0.3603	ENSGALG00000009612
GO:0004677	DNA-dependent protein kinase activity	Molecular Function	1	2	1	0.3603	ENSGALG00000042469
GO:0032542	sulfiredoxin activity	Molecular Function	1	2	1	0.3603	ENSGALG00000037603
GO:0033961	cis-stilbene-oxide hydrolase activity	Molecular Function	1	2	1	0.3603	ENSGALG00000009291
GO:0030506	ankyrin binding	Molecular Function	5	20	1	0.371099	Gallus_gallus_newGene_7020;ENSGALG00000005822;ENSGALG00000009514;ENSGALG00000008544;ENSGALG00000002192
GO:0001077	transcriptional activator activity, RNA polymerase II core promoter proximal region sequence-specific binding	Molecular Function	5	20	1	0.371099	ENSGALG00000034737;ENSGALG00000028037;ENSGALG00000008014;Gallus_gallus_newGene_4376;ENSGALG00000026928
GO:0043325	phosphatidylinositol-3,4-bisphosphate binding	Molecular Function	5	20	1	0.371099	ENSGALG00000008293;ENSGALG00000008725;ENSGALG00000008756;ENSGALG00000009338;ENSGALG00000009031
GO:0017056	structural constituent of nuclear pore	Molecular Function	5	20	1	0.371099	ENSGALG00000040018;ENSGALG00000029674;ENSGALG00000012720;ENSGALG00000043074;ENSGALG00000002689
GO:0005154	epidermal growth factor receptor binding	Molecular Function	5	20	1	0.371099	ENSGALG00000006805;ENSGALG00000037901;ENSGALG00000012052;ENSGALG00000016299;ENSGALG00000039327
GO:0043565	sequence-specific DNA binding	Molecular Function	59	282	1	0.373929	ENSGALG00000007669;ENSGALG00000042137;ENSGALG00000011657;ENSGALG00000033090;ENSGALG00000002588;ENSGALG00000042389;ENSGALG00000004192;ENSGALG00000038540;ENSGALG00000034567;ENSGALG00000011635;ENSGALG00000012885;ENSGALG00000013956;ENSGALG00000017142;ENSGALG00000026928;ENSGALG00000037935;ENSGALG00000023415;ENSGALG00000001363;ENSGALG00000010705;ENSGALG00000034737;ENSGALG00000008094;ENSGALG00000026264;…
GO:0031490	chromatin DNA binding	Molecular Function	9	39	1	0.376663	ENSGALG00000009837;ENSGALG00000037935;ENSGALG00000036821;ENSGALG00000037167;ENSGALG00000036496;ENSGALG00000031159;ENSGALG00000007357;ENSGALG00000002219;ENSGALG00000015803
GO:0004857	enzyme inhibitor activity	Molecular Function	9	39	1	0.376663	ENSGALG00000017358;ENSGALG00000010325;ENSGALG00000026137;ENSGALG00000036896;ENSGALG00000048409;ENSGALG00000012208;ENSGALG00000008713;ENSGALG00000014408;ENSGALG00000004196
GO:0019213	deacetylase activity	Molecular Function	3	11	1	0.383194	ENSGALG00000010364;ENSGALG00000007286;Gallus_gallus_newGene_2249
GO:0008266	poly(U) RNA binding	Molecular Function	3	11	1	0.383194	ENSGALG00000012709;ENSGALG00000016276;ENSGALG00000042641
GO:0070402	NADPH binding	Molecular Function	3	11	1	0.383194	ENSGALG00000009305;ENSGALG00000014948;ENSGALG00000036990
GO:0003823	antigen binding	Molecular Function	3	11	1	0.383194	ENSGALG00000040771;ENSGALG00000038433;ENSGALG00000043654
GO:0047617	acyl-CoA hydrolase activity	Molecular Function	3	11	1	0.383194	ENSGALG00000009292;ENSGALG00000001749;Gallus_gallus_newGene_3516
GO:0001078	transcriptional repressor activity, RNA polymerase II core promoter proximal region sequence-specific binding	Molecular Function	3	11	1	0.383194	ENSGALG00000008014;ENSGALG00000040886;ENSGALG00000005757
GO:0001222	transcription corepressor binding	Molecular Function	3	11	1	0.383194	ENSGALG00000005521;ENSGALG00000025907;ENSGALG00000000573
GO:0016709	oxidoreductase activity, acting on paired donors, with incorporation or reduction of molecular oxygen, NAD(P)H as one donor, and incorporation of one atom of oxygen	Molecular Function	3	11	1	0.383194	ENSGALG00000016102;ENSGALG00000032190;ENSGALG00000038096
GO:0001158	enhancer sequence-specific DNA binding	Molecular Function	3	11	1	0.383194	ENSGALG00000041775;ENSGALG00000008014;ENSGALG00000015101
GO:0008271	secondary active sulfate transmembrane transporter activity	Molecular Function	3	11	1	0.383194	ENSGALG00000008222;ENSGALG00000007959;ENSGALG00000007018
GO:0033613	activating transcription factor binding	Molecular Function	6	25	1	0.38415	ENSGALG00000025907;ENSGALG00000039710;ENSGALG00000028037;ENSGALG00000033083;ENSGALG00000014645;ENSGALG00000026159
GO:0008094	DNA-dependent ATPase activity	Molecular Function	6	25	1	0.38415	ENSGALG00000011910;ENSGALG00000004037;ENSGALG00000011533;ENSGALG00000054496;ENSGALG00000008962;ENSGALG00000047145
GO:0035591	signaling adaptor activity	Molecular Function	6	25	1	0.38415	ENSGALG00000008414;ENSGALG00000053321;Gallus_gallus_newGene_8218;ENSGALG00000008999;ENSGALG00000014813;ENSGALG00000013091
GO:0005518	collagen binding	Molecular Function	12	54	1	0.394725	ENSGALG00000030016;ENSGALG00000030603;ENSGALG00000021869;ENSGALG00000053371;ENSGALG00000017272;ENSGALG00000028147;ENSGALG00000000461;ENSGALG00000037939;ENSGALG00000000681;ENSGALG00000029429;ENSGALG00000012178;ENSGALG00000039322
GO:0061630	ubiquitin protein ligase activity	Molecular Function	36	171	1	0.396748	Gallus_gallus_newGene_3369;ENSGALG00000009207;ENSGALG00000029077;ENSGALG00000008860;ENSGALG00000034271;ENSGALG00000003916;ENSGALG00000012823;ENSGALG00000003144;ENSGALG00000005867;ENSGALG00000041616;ENSGALG00000048712;ENSGALG00000036234;ENSGALG00000008368;ENSGALG00000013999;ENSGALG00000008491;Gallus_gallus_newGene_2534;ENSGALG00000007819;ENSGALG00000002225;ENSGALG00000032644;ENSGALG00000047464;ENS…
GO:0070063	RNA polymerase binding	Molecular Function	4	16	1	0.402583	ENSGALG00000034725;ENSGALG00000041775;ENSGALG00000006355;ENSGALG00000002781
GO:0015078	hydrogen ion transmembrane transporter activity	Molecular Function	4	16	1	0.402583	ENSGALG00000001330;ENSGALG00000007190;ENSGALG00000020754;ENSGALG00000036069
GO:0003951	NAD+ kinase activity	Molecular Function	4	16	1	0.402583	ENSGALG00000032413;ENSGALG00000012890;ENSGALG00000023541;ENSGALG00000001730
GO:0051059	NF-kappaB binding	Molecular Function	4	16	1	0.402583	ENSGALG00000042816;ENSGALG00000002247;ENSGALG00000026137;ENSGALG00000027864
GO:0045499	chemorepellent activity	Molecular Function	4	16	1	0.402583	ENSGALG00000003058;ENSGALG00000015422;ENSGALG00000001412;ENSGALG00000030542
GO:0051087	chaperone binding	Molecular Function	14	64	1	0.403203	ENSGALG00000033530;ENSGALG00000036850;ENSGALG00000008094;ENSGALG00000015549;ENSGALG00000051280;ENSGALG00000012013;ENSGALG00000013183;Gallus_gallus_newGene_2534;ENSGALG00000049122;ENSGALG00000008713;ENSGALG00000011489;ENSGALG00000038469;ENSGALG00000017272;ENSGALG00000039509
GO:0004713	protein tyrosine kinase activity	Molecular Function	9	40	1	0.407942	ENSGALG00000037525;Gallus_gallus_newGene_3369;ENSGALG00000009901;ENSGALG00000039786;ENSGALG00000006057;ENSGALG00000015708;ENSGALG00000011695;ENSGALG00000028438;ENSGALG00000011835
GO:0008092	cytoskeletal protein binding	Molecular Function	24	113	1	0.409103	Gallus_gallus_newGene_7020;ENSGALG00000039349;ENSGALG00000017358;ENSGALG00000008713;Gallus_gallus_newGene_1193;ENSGALG00000012704;ENSGALG00000014408;ENSGALG00000034373;ENSGALG00000037935;ENSGALG00000014258;ENSGALG00000011605;ENSGALG00000023763;ENSGALG00000011865;Gallus_gallus_newGene_981;Gallus_gallus_newGene_2789;ENSGALG00000031553;ENSGALG00000032398;ENSGALG00000009915;ENSGALG00000005420;ENSGALG…
GO:0042623	ATPase activity, coupled	Molecular Function	5	21	1	0.414814	ENSGALG00000004037;Gallus_gallus_newGene_1193;ENSGALG00000050568;ENSGALG00000054496;ENSGALG00000007190
GO:0015459	potassium channel regulator activity	Molecular Function	5	21	1	0.414814	ENSGALG00000031929;ENSGALG00000040724;ENSGALG00000002118;ENSGALG00000043570;Gallus_gallus_newGene_7020
GO:0030215	semaphorin receptor binding	Molecular Function	5	21	1	0.414814	ENSGALG00000030542;ENSGALG00000029621;ENSGALG00000001412;ENSGALG00000002294;ENSGALG00000003058
GO:0005125	cytokine activity	Molecular Function	18	84	1	0.415526	ENSGALG00000012735;ENSGALG00000029819;ENSGALG00000033854;ENSGALG00000009612;ENSGALG00000034616;ENSGALG00000011835;ENSGALG00000028407;ENSGALG00000003161;ENSGALG00000005401;ENSGALG00000009256;ENSGALG00000007874;ENSGALG00000009870;ENSGALG00000007174;ENSGALG00000009179;ENSGALG00000053788;ENSGALG00000029301;ENSGALG00000006388;ENSGALG00000008098
GO:0008144	drug binding	Molecular Function	11	50	1	0.417639	ENSGALG00000037167;Gallus_gallus_newGene_8244;ENSGALG00000007681;ENSGALG00000002588;ENSGALG00000037935;ENSGALG00000054496;ENSGALG00000029449;ENSGALG00000003473;ENSGALG00000015895;ENSGALG00000033834;ENSGALG00000031159
GO:0015631	tubulin binding	Molecular Function	12	55	1	0.421496	ENSGALG00000034373;ENSGALG00000017148;ENSGALG00000007161;ENSGALG00000014999;ENSGALG00000048103;ENSGALG00000037784;ENSGALG00000003854;ENSGALG00000008713;ENSGALG00000009915;ENSGALG00000032398;ENSGALG00000012219;ENSGALG00000014873
GO:0000987	core promoter proximal region sequence-specific DNA binding	Molecular Function	12	55	1	0.421496	ENSGALG00000028037;ENSGALG00000040886;ENSGALG00000016823;ENSGALG00000041775;ENSGALG00000003045;ENSGALG00000037935;ENSGALG00000017142;ENSGALG00000026928;ENSGALG00000005757;ENSGALG00000005263;Gallus_gallus_newGene_3369;ENSGALG00000008014
GO:0001012	RNA polymerase II regulatory region DNA binding	Molecular Function	12	55	1	0.421496	ENSGALG00000054106;ENSGALG00000026928;ENSGALG00000005757;ENSGALG00000017142;ENSGALG00000008014;Gallus_gallus_newGene_3369;ENSGALG00000011657;ENSGALG00000037935;ENSGALG00000041775;ENSGALG00000034737;ENSGALG00000028037;ENSGALG00000040886
GO:0030276	clathrin binding	Molecular Function	6	26	1	0.423428	ENSGALG00000008055;ENSGALG00000011690;ENSGALG00000015846;ENSGALG00000007161;ENSGALG00000014646;ENSGALG00000002548
GO:0048037	cofactor binding	Molecular Function	6	26	1	0.423428	ENSGALG00000036380;ENSGALG00000003475;ENSGALG00000035636;ENSGALG00000029892;ENSGALG00000033635;ENSGALG00000008713
GO:0001614	purinergic nucleotide receptor activity	Molecular Function	2	7	1	0.423799	ENSGALG00000003863;ENSGALG00000004613
GO:0015279	store-operated calcium channel activity	Molecular Function	2	7	1	0.423799	ENSGALG00000029416;ENSGALG00000006297
GO:0016504	peptidase activator activity	Molecular Function	2	7	1	0.423799	ENSGALG00000008163;ENSGALG00000014233
GO:0030955	potassium ion binding	Molecular Function	2	7	1	0.423799	ENSGALG00000017163;ENSGALG00000015473
GO:0033130	acetylcholine receptor binding	Molecular Function	2	7	1	0.423799	ENSGALG00000009107;ENSGALG00000050403
GO:0015085	calcium ion transmembrane transporter activity	Molecular Function	2	7	1	0.423799	ENSGALG00000005840;Gallus_gallus_newGene_2287
GO:0015379	potassium:chloride symporter activity	Molecular Function	2	7	1	0.423799	ENSGALG00000034179;ENSGALG00000004945
GO:0031996	thioesterase binding	Molecular Function	2	7	1	0.423799	ENSGALG00000007932;ENSGALG00000009864
GO:1990756	protein binding, bridging involved in substrate recognition for ubiquitination	Molecular Function	2	7	1	0.423799	ENSGALG00000007012;ENSGALG00000032053
GO:0004385	guanylate kinase activity	Molecular Function	2	7	1	0.423799	ENSGALG00000045305;ENSGALG00000005071
GO:0008430	selenium binding	Molecular Function	2	7	1	0.423799	ENSGALG00000000866;ENSGALG00000014857
GO:0016798	hydrolase activity, acting on glycosyl bonds	Molecular Function	2	7	1	0.423799	ENSGALG00000010226;ENSGALG00000016917
GO:0031434	mitogen-activated protein kinase kinase binding	Molecular Function	2	7	1	0.423799	ENSGALG00000016457;ENSGALG00000036456
GO:0070700	BMP receptor binding	Molecular Function	2	7	1	0.423799	ENSGALG00000032349;ENSGALG00000029301
GO:1990841	promoter-specific chromatin binding	Molecular Function	7	31	1	0.42992	ENSGALG00000041080;ENSGALG00000040018;ENSGALG00000002981;ENSGALG00000036821;ENSGALG00000026928;ENSGALG00000001332;ENSGALG00000007669
GO:0003684	damaged DNA binding	Molecular Function	7	31	1	0.42992	ENSGALG00000017493;ENSGALG00000008938;ENSGALG00000014956;ENSGALG00000001586;ENSGALG00000000734;ENSGALG00000002981;ENSGALG00000021285
GO:0015075	ion transmembrane transporter activity	Molecular Function	7	31	1	0.42992	ENSGALG00000005840;ENSGALG00000033956;ENSGALG00000033204;ENSGALG00000008114;ENSGALG00000014873;Gallus_gallus_newGene_2287;ENSGALG00000007190
GO:0035064	methylated histone binding	Molecular Function	8	36	1	0.435041	ENSGALG00000035911;ENSGALG00000054496;ENSGALG00000034271;ENSGALG00000001491;ENSGALG00000036856;ENSGALG00000026846;ENSGALG00000008167;ENSGALG00000006525
GO:0008173	RNA methyltransferase activity	Molecular Function	3	12	1	0.442318	ENSGALG00000039523;ENSGALG00000048263;ENSGALG00000032993
GO:0031418	L-ascorbic acid binding	Molecular Function	3	12	1	0.442318	ENSGALG00000042030;ENSGALG00000041422;ENSGALG00000006677
GO:0016811	hydrolase activity, acting on carbon-nitrogen (but not peptide) bonds, in linear amides	Molecular Function	3	12	1	0.442318	ENSGALG00000013993;ENSGALG00000000724;Gallus_gallus_newGene_2249
GO:0035326	enhancer binding	Molecular Function	3	12	1	0.442318	ENSGALG00000008014;ENSGALG00000015101;ENSGALG00000041775
GO:0017080	sodium channel regulator activity	Molecular Function	3	12	1	0.442318	ENSGALG00000007409;ENSGALG00000007320;ENSGALG00000021272
GO:0004602	glutathione peroxidase activity	Molecular Function	3	12	1	0.442318	ENSGALG00000026704;ENSGALG00000028204;ENSGALG00000029502
GO:0001162	RNA polymerase II intronic transcription regulatory region sequence-specific DNA binding	Molecular Function	3	12	1	0.442318	ENSGALG00000036821;ENSGALG00000036017;ENSGALG00000038420
GO:0031406	carboxylic acid binding	Molecular Function	3	12	1	0.442318	ENSGALG00000035636;ENSGALG00000038933;ENSGALG00000037935
GO:0019205	nucleobase-containing compound kinase activity	Molecular Function	3	12	1	0.442318	ENSGALG00000005071;ENSGALG00000007191;ENSGALG00000045305
GO:0046934	phosphatidylinositol-4,5-bisphosphate 3-kinase activity	Molecular Function	3	12	1	0.442318	ENSGALG00000011835;ENSGALG00000015708;ENSGALG00000039786
GO:0050699	WW domain binding	Molecular Function	3	12	1	0.442318	ENSGALG00000040424;ENSGALG00000049426;ENSGALG00000006270
GO:0000030	mannosyltransferase activity	Molecular Function	3	12	1	0.442318	ENSGALG00000026294;ENSGALG00000012956;ENSGALG00000010975
GO:0019900	kinase binding	Molecular Function	24	115	1	0.446337	ENSGALG00000006543;ENSGALG00000006351;Gallus_gallus_newGene_7020;ENSGALG00000016462;ENSGALG00000017358;ENSGALG00000007606;ENSGALG00000014408;ENSGALG00000037935;ENSGALG00000003932;ENSGALG00000014847;ENSGALG00000008014;Gallus_gallus_newGene_981;ENSGALG00000012023;ENSGALG00000053321;ENSGALG00000026137;ENSGALG00000032398;ENSGALG00000005992;ENSGALG00000015842;ENSGALG00000010435;ENSGALG00000008414;ENSG…
GO:0050681	androgen receptor binding	Molecular Function	4	17	1	0.451909	ENSGALG00000047145;ENSGALG00000015803;ENSGALG00000025907;ENSGALG00000037943
GO:0016922	ligand-dependent nuclear receptor binding	Molecular Function	4	17	1	0.451909	ENSGALG00000012823;Gallus_gallus_newGene_3369;ENSGALG00000016617;ENSGALG00000036017
GO:0032549	ribonucleoside binding	Molecular Function	4	17	1	0.451909	ENSGALG00000037167;ENSGALG00000032273;ENSGALG00000031159;Gallus_gallus_newGene_2935
GO:0051020	GTPase binding	Molecular Function	14	66	1	0.452531	ENSGALG00000046210;ENSGALG00000033212;Gallus_gallus_newGene_7855;ENSGALG00000008414;ENSGALG00000011835;ENSGALG00000039786;ENSGALG00000027122;ENSGALG00000005840;ENSGALG00000004515;ENSGALG00000014408;ENSGALG00000008713;Gallus_gallus_newGene_7020;ENSGALG00000015708;ENSGALG00000047346
GO:0016787	hydrolase activity	Molecular Function	35	170	1	0.456509	Gallus_gallus_newGene_2249;ENSGALG00000001986;ENSGALG00000053084;ENSGALG00000048430;ENSGALG00000031553;ENSGALG00000041978;ENSGALG00000041685;ENSGALG00000054099;ENSGALG00000050568;ENSGALG00000003313;ENSGALG00000049859;ENSGALG00000020754;ENSGALG00000006723;ENSGALG00000014186;ENSGALG00000050380;ENSGALG00000038589;ENSGALG00000009382;ENSGALG00000008094;ENSGALG00000054154;ENSGALG00000054680;ENSGALG0000…
GO:0015026	coreceptor activity	Molecular Function	5	22	1	0.458008	ENSGALG00000044874;ENSGALG00000006038;ENSGALG00000003821;ENSGALG00000021031;ENSGALG00000012444
GO:0031593	polyubiquitin modification-dependent protein binding	Molecular Function	5	22	1	0.458008	ENSGALG00000015666;ENSGALG00000010543;ENSGALG00000004496;ENSGALG00000011961;ENSGALG00000029783
GO:0030544	Hsp70 protein binding	Molecular Function	5	22	1	0.458008	ENSGALG00000034104;ENSGALG00000003476;ENSGALG00000003085;ENSGALG00000011524;ENSGALG00000051280
GO:0051393	alpha-actinin binding	Molecular Function	5	22	1	0.458008	Gallus_gallus_newGene_2789;ENSGALG00000013022;ENSGALG00000037784;ENSGALG00000037935;ENSGALG00000039872
GO:0005216	ion channel activity	Molecular Function	6	27	1	0.462326	ENSGALG00000005840;ENSGALG00000051473;ENSGALG00000055056;Gallus_gallus_newGene_2287;ENSGALG00000004660;ENSGALG00000004519
GO:0004896	cytokine receptor activity	Molecular Function	7	32	1	0.465595	ENSGALG00000044480;ENSGALG00000030800;ENSGALG00000016693;ENSGALG00000013869;ENSGALG00000004221;ENSGALG00000035447;ENSGALG00000032660
GO:0046872	metal ion binding	Molecular Function	139	689	1	0.474022	ENSGALG00000008222;ENSGALG00000034134;ENSGALG00000043734;ENSGALG00000049653;ENSGALG00000014727;ENSGALG00000003645;ENSGALG00000036850;ENSGALG00000011963;ENSGALG00000029190;ENSGALG00000021301;Gallus_gallus_newGene_2757;ENSGALG00000034876;ENSGALG00000016186;ENSGALG00000041934;ENSGALG00000039269;ENSGALG00000000636;ENSGALG00000039327;ENSGALG00000007354;ENSGALG00000011982;ENSGALG00000041380;ENSGALG0000…
GO:0030246	carbohydrate binding	Molecular Function	13	62	1	0.476067	ENSGALG00000011235;ENSGALG00000011319;ENSGALG00000000461;Gallus_gallus_newGene_4193;ENSGALG00000030969;ENSGALG00000027096;ENSGALG00000032882;ENSGALG00000012173;Gallus_gallus_newGene_8160;ENSGALG00000014910;ENSGALG00000001130;ENSGALG00000036789;ENSGALG00000002242
GO:0005543	phospholipid binding	Molecular Function	15	72	1	0.478023	ENSGALG00000002846;ENSGALG00000005065;ENSGALG00000015096;ENSGALG00000008940;ENSGALG00000004738;Gallus_gallus_newGene_8219;ENSGALG00000008414;ENSGALG00000002689;ENSGALG00000033938;Gallus_gallus_newGene_1193;ENSGALG00000015428;ENSGALG00000009031;ENSGALG00000016713;ENSGALG00000039541;ENSGALG00000000783
GO:0005509	calcium ion binding	Molecular Function	109	540	1	0.478325	ENSGALG00000048048;ENSGALG00000052768;ENSGALG00000010166;ENSGALG00000011524;ENSGALG00000014233;Gallus_gallus_newGene_2757;ENSGALG00000025764;ENSGALG00000049951;ENSGALG00000001038;ENSGALG00000016522;ENSGALG00000017229;ENSGALG00000030904;ENSGALG00000014674;ENSGALG00000023172;ENSGALG00000037901;ENSGALG00000006822;ENSGALG00000026613;ENSGALG00000039985;ENSGALG00000029834;ENSGALG00000029077;ENSGALG0000…
GO:0000249	C-22 sterol desaturase activity	Molecular Function	1	3	1	0.488375	ENSGALG00000016102
GO:0000403	Y-form DNA binding	Molecular Function	1	3	1	0.488375	ENSGALG00000008256
GO:0061663	NEDD8 ligase activity	Molecular Function	1	3	1	0.488375	ENSGALG00000009942
GO:0070492	oligosaccharide binding	Molecular Function	1	3	1	0.488375	ENSGALG00000000402
GO:0050786	RAGE receptor binding	Molecular Function	1	3	1	0.488375	ENSGALG00000026613
GO:0001018	mitochondrial RNA polymerase regulatory region DNA binding	Molecular Function	1	3	1	0.488375	ENSGALG00000040492
GO:0004813	alanine-tRNA ligase activity	Molecular Function	1	3	1	0.488375	ENSGALG00000001965
GO:0005173	stem cell factor receptor binding	Molecular Function	1	3	1	0.488375	ENSGALG00000008778
GO:0008422	beta-glucosidase activity	Molecular Function	1	3	1	0.488375	ENSGALG00000012260
GO:0061821	telomeric D-loop binding	Molecular Function	1	3	1	0.488375	ENSGALG00000008256
GO:0140034	methylation-dependent protein binding	Molecular Function	1	3	1	0.488375	ENSGALG00000054496
GO:0004373	glycogen (starch) synthase activity	Molecular Function	1	3	1	0.488375	ENSGALG00000046826
GO:0008525	phosphatidylcholine transporter activity	Molecular Function	1	3	1	0.488375	ENSGALG00000052952
GO:0070717	poly-purine tract binding	Molecular Function	1	3	1	0.488375	ENSGALG00000023199
GO:0098639	collagen binding involved in cell-matrix adhesion	Molecular Function	1	3	1	0.488375	ENSGALG00000014903
GO:0001851	complement component C3b binding	Molecular Function	1	3	1	0.488375	ENSGALG00000023950
GO:0016941	natriuretic peptide receptor activity	Molecular Function	1	3	1	0.488375	ENSGALG00000017405
GO:0015190	L-leucine transmembrane transporter activity	Molecular Function	1	3	1	0.488375	ENSGALG00000005845
GO:0036033	mediator complex binding	Molecular Function	1	3	1	0.488375	ENSGALG00000040266
GO:0035673	oligopeptide transmembrane transporter activity	Molecular Function	1	3	1	0.488375	ENSGALG00000011671
GO:0001205	transcriptional activator activity, RNA polymerase II distal enhancer sequence-specific binding	Molecular Function	1	3	1	0.488375	ENSGALG00000041775
GO:0030628	pre-mRNA 3'-splice site binding	Molecular Function	1	3	1	0.488375	ENSGALG00000052748
GO:0005351	sugar:proton symporter activity	Molecular Function	1	3	1	0.488375	ENSGALG00000013980
GO:0052815	medium-chain acyl-CoA hydrolase activity	Molecular Function	1	3	1	0.488375	Gallus_gallus_newGene_3516
GO:0097643	amylin receptor activity	Molecular Function	1	3	1	0.488375	ENSGALG00000003821
GO:0019870	potassium channel inhibitor activity	Molecular Function	1	3	1	0.488375	ENSGALG00000038850
GO:0004517	nitric-oxide synthase activity	Molecular Function	1	3	1	0.488375	ENSGALG00000038096
GO:0001605	adrenomedullin receptor activity	Molecular Function	1	3	1	0.488375	ENSGALG00000002632
GO:0004468	lysine N-acetyltransferase activity, acting on acetyl phosphate as donor	Molecular Function	1	3	1	0.488375	ENSGALG00000016583
GO:0004514	nicotinate-nucleotide diphosphorylase (carboxylating) activity	Molecular Function	1	3	1	0.488375	ENSGALG00000008098
GO:0032407	MutSalpha complex binding	Molecular Function	1	3	1	0.488375	ENSGALG00000014883
GO:0019797	procollagen-proline 3-dioxygenase activity	Molecular Function	1	3	1	0.488375	ENSGALG00000040866
GO:0015643	toxic substance binding	Molecular Function	1	3	1	0.488375	ENSGALG00000016567
GO:0001156	TFIIIC-class transcription factor binding	Molecular Function	1	3	1	0.488375	ENSGALG00000034210
GO:0000064	L-ornithine transmembrane transporter activity	Molecular Function	1	3	1	0.488375	ENSGALG00000017085
GO:0015662	ATPase activity, coupled to transmembrane movement of ions, phosphorylative mechanism	Molecular Function	1	3	1	0.488375	ENSGALG00000007190
GO:0070097	delta-catenin binding	Molecular Function	1	3	1	0.488375	ENSGALG00000012023
GO:0004445	inositol-polyphosphate 5-phosphatase activity	Molecular Function	1	3	1	0.488375	ENSGALG00000010493
GO:0004346	glucose-6-phosphatase activity	Molecular Function	1	3	1	0.488375	ENSGALG00000010899
GO:0042608	T cell receptor binding	Molecular Function	1	3	1	0.488375	ENSGALG00000015441
GO:0000026	alpha-1,2-mannosyltransferase activity	Molecular Function	1	3	1	0.488375	ENSGALG00000026294
GO:0004945	angiotensin type II receptor activity	Molecular Function	1	3	1	0.488375	ENSGALG00000004623
GO:0033142	progesterone receptor binding	Molecular Function	1	3	1	0.488375	ENSGALG00000009451
GO:0005315	inorganic phosphate transmembrane transporter activity	Molecular Function	1	3	1	0.488375	ENSGALG00000013740
GO:0004937	alpha1-adrenergic receptor activity	Molecular Function	1	3	1	0.488375	ENSGALG00000001416
GO:0000254	C-4 methylsterol oxidase activity	Molecular Function	1	3	1	0.488375	ENSGALG00000009560
GO:0003876	AMP deaminase activity	Molecular Function	1	3	1	0.488375	ENSGALG00000034009
GO:0086056	voltage-gated calcium channel activity involved in AV node cell action potential	Molecular Function	1	3	1	0.488375	ENSGALG00000013022
GO:0004477	methenyltetrahydrofolate cyclohydrolase activity	Molecular Function	1	3	1	0.488375	ENSGALG00000034344
GO:0004775	succinate-CoA ligase (ADP-forming) activity	Molecular Function	1	3	1	0.488375	ENSGALG00000007652
GO:0004962	endothelin receptor activity	Molecular Function	1	3	1	0.488375	ENSGALG00000007466
GO:0016428	tRNA (cytosine-5-)-methyltransferase activity	Molecular Function	1	3	1	0.488375	ENSGALG00000013064
GO:0043184	vascular endothelial growth factor receptor 2 binding	Molecular Function	1	3	1	0.488375	ENSGALG00000032349
GO:0004859	phospholipase inhibitor activity	Molecular Function	1	3	1	0.488375	ENSGALG00000010978
GO:0004854	xanthine dehydrogenase activity	Molecular Function	1	3	1	0.488375	ENSGALG00000008185
GO:0044323	retinoic acid-responsive element binding	Molecular Function	1	3	1	0.488375	ENSGALG00000037935
GO:0005503	all-trans retinal binding	Molecular Function	1	3	1	0.488375	ENSGALG00000011532
GO:0097200	cysteine-type endopeptidase activity involved in execution phase of apoptosis	Molecular Function	1	3	1	0.488375	ENSGALG00000010638
GO:0004356	glutamate-ammonia ligase activity	Molecular Function	1	3	1	0.488375	ENSGALG00000043754
GO:0052642	lysophosphatidic acid phosphatase activity	Molecular Function	1	3	1	0.488375	ENSGALG00000016567
GO:0002196	Ser-tRNA(Ala) hydrolase activity	Molecular Function	1	3	1	0.488375	ENSGALG00000001965
GO:0004308	exo-alpha-sialidase activity	Molecular Function	1	3	1	0.488375	ENSGALG00000028960
GO:0140031	phosphorylation-dependent protein binding	Molecular Function	1	3	1	0.488375	ENSGALG00000042321
GO:0070325	lipoprotein particle receptor binding	Molecular Function	1	3	1	0.488375	ENSGALG00000008193
GO:0001161	intronic transcription regulatory region sequence-specific DNA binding	Molecular Function	1	3	1	0.488375	ENSGALG00000007357
GO:0017064	fatty acid amide hydrolase activity	Molecular Function	1	3	1	0.488375	ENSGALG00000010433
GO:1905502	acetyl-CoA binding	Molecular Function	1	3	1	0.488375	ENSGALG00000001895
GO:0032405	MutLalpha complex binding	Molecular Function	1	3	1	0.488375	ENSGALG00000008962
GO:0010385	double-stranded methylated DNA binding	Molecular Function	1	3	1	0.488375	ENSGALG00000007669
GO:0004487	methylenetetrahydrofolate dehydrogenase (NAD+) activity	Molecular Function	1	3	1	0.488375	ENSGALG00000034344
GO:0004528	phosphodiesterase I activity	Molecular Function	1	3	1	0.488375	ENSGALG00000032746
GO:0032184	SUMO polymer binding	Molecular Function	1	3	1	0.488375	ENSGALG00000043047
GO:0098919	structural constituent of postsynaptic density	Molecular Function	1	3	1	0.488375	ENSGALG00000035580
GO:0070326	very-low-density lipoprotein particle receptor binding	Molecular Function	1	3	1	0.488375	ENSGALG00000008193
GO:0001758	retinal dehydrogenase activity	Molecular Function	1	3	1	0.488375	ENSGALG00000033365
GO:0038191	neuropilin binding	Molecular Function	1	3	1	0.488375	ENSGALG00000006563
GO:0004634	phosphopyruvate hydratase activity	Molecular Function	1	3	1	0.488375	ENSGALG00000014528
GO:0044547	DNA topoisomerase binding	Molecular Function	1	3	1	0.488375	ENSGALG00000032270
GO:0004965	G-protein coupled GABA receptor activity	Molecular Function	1	3	1	0.488375	ENSGALG00000048814
GO:0016289	CoA hydrolase activity	Molecular Function	1	3	1	0.488375	Gallus_gallus_newGene_3516
GO:0004691	cAMP-dependent protein kinase activity	Molecular Function	1	3	1	0.488375	ENSGALG00000028530
GO:0031694	alpha-2A adrenergic receptor binding	Molecular Function	1	3	1	0.488375	ENSGALG00000014261
GO:0097016	L27 domain binding	Molecular Function	1	3	1	0.488375	ENSGALG00000010939
GO:0099583	neurotransmitter receptor activity involved in regulation of postsynaptic cytosolic calcium ion concentration	Molecular Function	1	3	1	0.488375	ENSGALG00000004083
GO:0004427	inorganic diphosphatase activity	Molecular Function	1	3	1	0.488375	ENSGALG00000004442
GO:0004013	adenosylhomocysteinase activity	Molecular Function	1	3	1	0.488375	ENSGALG00000000329
GO:0004971	AMPA glutamate receptor activity	Molecular Function	1	3	1	0.488375	ENSGALG00000004083
GO:0004591	oxoglutarate dehydrogenase (succinyl-transferring) activity	Molecular Function	1	3	1	0.488375	ENSGALG00000003674
GO:0003839	gamma-glutamylcyclotransferase activity	Molecular Function	1	3	1	0.488375	ENSGALG00000027874
GO:0008187	poly-pyrimidine tract binding	Molecular Function	1	3	1	0.488375	ENSGALG00000017142
GO:0004865	protein serine/threonine phosphatase inhibitor activity	Molecular Function	1	3	1	0.488375	ENSGALG00000036390
GO:1905773	8-hydroxy-2'-deoxyguanosine DNA binding	Molecular Function	1	3	1	0.488375	ENSGALG00000008256
GO:0035241	protein-arginine omega-N monomethyltransferase activity	Molecular Function	1	3	1	0.488375	ENSGALG00000013272
GO:0016891	endoribonuclease activity, producing 5'-phosphomonoesters	Molecular Function	1	3	1	0.488375	ENSGALG00000006963
GO:0031544	peptidyl-proline 3-dioxygenase activity	Molecular Function	1	3	1	0.488375	ENSGALG00000040866
GO:0019158	mannokinase activity	Molecular Function	1	3	1	0.488375	ENSGALG00000027287
GO:0090079	translation regulator activity, nucleic acid binding	Molecular Function	1	3	1	0.488375	ENSGALG00000037935
GO:0016494	C-X-C chemokine receptor activity	Molecular Function	1	3	1	0.488375	ENSGALG00000021031
GO:0031543	peptidyl-proline dioxygenase activity	Molecular Function	1	3	1	0.488375	ENSGALG00000040866
GO:0030275	LRR domain binding	Molecular Function	1	3	1	0.488375	ENSGALG00000005420
GO:0052833	inositol monophosphate 4-phosphatase activity	Molecular Function	1	3	1	0.488375	ENSGALG00000013814
GO:0004657	proline dehydrogenase activity	Molecular Function	1	3	1	0.488375	ENSGALG00000007728
GO:0005220	inositol 1,4,5-trisphosphate-sensitive calcium-release channel activity	Molecular Function	1	3	1	0.488375	Gallus_gallus_newGene_1086
GO:0071209	U7 snRNA binding	Molecular Function	1	3	1	0.488375	ENSGALG00000002127
GO:0004656	procollagen-proline 4-dioxygenase activity	Molecular Function	1	3	1	0.488375	ENSGALG00000006677
GO:0016248	channel inhibitor activity	Molecular Function	1	3	1	0.488375	ENSGALG00000012885
GO:0003872	6-phosphofructokinase activity	Molecular Function	1	3	1	0.488375	ENSGALG00000006543
GO:0015245	fatty acid transporter activity	Molecular Function	1	3	1	0.488375	ENSGALG00000040553
GO:0097747	RNA polymerase activity	Molecular Function	1	3	1	0.488375	ENSGALG00000010636
GO:1990460	leptin receptor binding	Molecular Function	1	3	1	0.488375	ENSGALG00000012052
GO:0008349	MAP kinase kinase kinase kinase activity	Molecular Function	1	3	1	0.488375	ENSGALG00000009298
GO:0016429	tRNA (adenine-N1-)-methyltransferase activity	Molecular Function	1	3	1	0.488375	ENSGALG00000011522
GO:0036042	long-chain fatty acyl-CoA binding	Molecular Function	1	3	1	0.488375	ENSGALG00000010652
GO:0015184	L-cystine transmembrane transporter activity	Molecular Function	1	3	1	0.488375	ENSGALG00000008811
GO:0004565	beta-galactosidase activity	Molecular Function	1	3	1	0.488375	ENSGALG00000001604
GO:0008240	tripeptidyl-peptidase activity	Molecular Function	1	3	1	0.488375	ENSGALG00000029731
GO:0071633	dihydroceramidase activity	Molecular Function	1	3	1	0.488375	ENSGALG00000000755
GO:0008865	fructokinase activity	Molecular Function	1	3	1	0.488375	ENSGALG00000027287
GO:0000832	inositol hexakisphosphate 5-kinase activity	Molecular Function	1	3	1	0.488375	ENSGALG00000005701
GO:0016655	oxidoreductase activity, acting on NAD(P)H, quinone or similar compound as acceptor	Molecular Function	1	3	1	0.488375	ENSGALG00000002849
GO:0004003	ATP-dependent DNA helicase activity	Molecular Function	1	3	1	0.488375	ENSGALG00000004037
GO:0042800	histone methyltransferase activity (H3-K4 specific)	Molecular Function	2	8	1	0.497258	ENSGALG00000031702;ENSGALG00000049653
GO:0050145	nucleoside phosphate kinase activity	Molecular Function	2	8	1	0.497258	ENSGALG00000005071;ENSGALG00000045305
GO:0008186	RNA-dependent ATPase activity	Molecular Function	2	8	1	0.497258	ENSGALG00000050568;ENSGALG00000053509
GO:0070300	phosphatidic acid binding	Molecular Function	2	8	1	0.497258	ENSGALG00000009031;ENSGALG00000008414
GO:0017171	serine hydrolase activity	Molecular Function	2	8	1	0.497258	ENSGALG00000010364;ENSGALG00000053084
GO:0045182	translation regulator activity	Molecular Function	2	8	1	0.497258	ENSGALG00000037935;ENSGALG00000001965
GO:0070035	purine NTP-dependent helicase activity	Molecular Function	2	8	1	0.497258	ENSGALG00000004037;ENSGALG00000050568
GO:0017166	vinculin binding	Molecular Function	2	8	1	0.497258	ENSGALG00000037784;ENSGALG00000002548
GO:0043024	ribosomal small subunit binding	Molecular Function	2	8	1	0.497258	ENSGALG00000040109;ENSGALG00000021285
GO:0001047	core promoter binding	Molecular Function	2	8	1	0.497258	ENSGALG00000028037;ENSGALG00000008014
GO:0043422	protein kinase B binding	Molecular Function	2	8	1	0.497258	ENSGALG00000007932;ENSGALG00000037935
GO:0008026	ATP-dependent helicase activity	Molecular Function	2	8	1	0.497258	ENSGALG00000004037;ENSGALG00000050568
GO:0032027	myosin light chain binding	Molecular Function	2	8	1	0.497258	ENSGALG00000032398;ENSGALG00000012357
GO:0016597	amino acid binding	Molecular Function	2	8	1	0.497258	ENSGALG00000001965;ENSGALG00000023689
GO:0004536	deoxyribonuclease activity	Molecular Function	2	8	1	0.497258	ENSGALG00000005688;ENSGALG00000004037
GO:0004415	hyalurononglucosaminidase activity	Molecular Function	2	8	1	0.497258	ENSGALG00000000785;ENSGALG00000006413
GO:0004622	lysophospholipase activity	Molecular Function	3	13	1	0.499069	ENSGALG00000006916;ENSGALG00000032746;ENSGALG00000005065
GO:0003705	transcription factor activity, RNA polymerase II distal enhancer sequence-specific binding	Molecular Function	3	13	1	0.499069	ENSGALG00000041775;ENSGALG00000005757;ENSGALG00000008014
GO:0004724	magnesium-dependent protein serine/threonine phosphatase activity	Molecular Function	3	13	1	0.499069	ENSGALG00000011266;ENSGALG00000005146;ENSGALG00000034876
GO:0043014	alpha-tubulin binding	Molecular Function	4	18	1	0.499817	ENSGALG00000001798;ENSGALG00000016105;ENSGALG00000016674;ENSGALG00000017077
GO:0051959	dynein light intermediate chain binding	Molecular Function	5	23	1	0.500235	ENSGALG00000003314;ENSGALG00000002843;ENSGALG00000004297;ENSGALG00000040156;ENSGALG00000002350
GO:0003899	DNA-directed 5'-3' RNA polymerase activity	Molecular Function	5	23	1	0.500235	ENSGALG00000049838;ENSGALG00000047565;ENSGALG00000010636;ENSGALG00000017681;ENSGALG00000032273
GO:0019887	protein kinase regulator activity	Molecular Function	5	23	1	0.500235	ENSGALG00000017358;ENSGALG00000026137;ENSGALG00000036896;ENSGALG00000012208;ENSGALG00000014408
GO:0030554	adenyl nucleotide binding	Molecular Function	6	28	1	0.500511	ENSGALG00000037167;Gallus_gallus_newGene_8244;ENSGALG00000033834;ENSGALG00000031159;ENSGALG00000054496;ENSGALG00000029449
GO:0032559	adenyl ribonucleotide binding	Molecular Function	6	28	1	0.500511	ENSGALG00000037167;Gallus_gallus_newGene_8244;ENSGALG00000033834;ENSGALG00000054496;ENSGALG00000031159;ENSGALG00000029449
GO:0051117	ATPase binding	Molecular Function	9	43	1	0.501009	ENSGALG00000008454;ENSGALG00000016972;ENSGALG00000051280;ENSGALG00000039498;Gallus_gallus_newGene_2534;ENSGALG00000003648;ENSGALG00000015433;ENSGALG00000031893;ENSGALG00000007190
GO:0050660	flavin adenine dinucleotide binding	Molecular Function	11	53	1	0.501225	ENSGALG00000008040;ENSGALG00000001800;ENSGALG00000008185;ENSGALG00000012685;ENSGALG00000005034;ENSGALG00000035345;ENSGALG00000034917;ENSGALG00000035949;ENSGALG00000040573;ENSGALG00000038096;ENSGALG00000040267
GO:0020037	heme binding	Molecular Function	23	113	1	0.502022	ENSGALG00000052460;ENSGALG00000011894;ENSGALG00000033126;ENSGALG00000002893;ENSGALG00000009807;ENSGALG00000008997;ENSGALG00000011532;ENSGALG00000016377;ENSGALG00000013535;ENSGALG00000038096;ENSGALG00000033635;ENSGALG00000016102;ENSGALG00000036380;ENSGALG00000025822;ENSGALG00000004436;ENSGALG00000010326;ENSGALG00000049414;ENSGALG00000007638;ENSGALG00000029435;ENSGALG00000029367;ENSGALG00000005076;…
GO:0031625	ubiquitin protein ligase binding	Molecular Function	34	168	1	0.502513	ENSGALG00000012885;ENSGALG00000027864;ENSGALG00000000102;ENSGALG00000009864;ENSGALG00000009942;ENSGALG00000002363;ENSGALG00000007932;ENSGALG00000048409;ENSGALG00000007768;ENSGALG00000036456;ENSGALG00000005699;ENSGALG00000041030;ENSGALG00000008912;ENSGALG00000033212;ENSGALG00000052396;ENSGALG00000000573;ENSGALG00000009975;ENSGALG00000039200;ENSGALG00000035804;ENSGALG00000016457;ENSGALG00000002781;…
GO:0016817	hydrolase activity, acting on acid anhydrides	Molecular Function	8	39	1	0.53293	ENSGALG00000041080;ENSGALG00000007190;ENSGALG00000008094;ENSGALG00000050568;Gallus_gallus_newGene_1193;ENSGALG00000031553;ENSGALG00000004037;ENSGALG00000054496
GO:0017048	Rho GTPase binding	Molecular Function	6	29	1	0.537694	Gallus_gallus_newGene_7020;ENSGALG00000016937;ENSGALG00000010055;ENSGALG00000007161;ENSGALG00000049193;ENSGALG00000008414
GO:0001784	phosphotyrosine residue binding	Molecular Function	6	29	1	0.537694	ENSGALG00000015665;ENSGALG00000014786;ENSGALG00000038637;ENSGALG00000040926;ENSGALG00000029077;ENSGALG00000027786
GO:0005262	calcium channel activity	Molecular Function	5	24	1	0.541121	ENSGALG00000005840;ENSGALG00000012111;Gallus_gallus_newGene_2287;ENSGALG00000004660;ENSGALG00000005714
GO:0001965	G-protein alpha-subunit binding	Molecular Function	4	19	1	0.5458	ENSGALG00000014984;ENSGALG00000007681;Gallus_gallus_newGene_8244;ENSGALG00000040156
GO:0003785	actin monomer binding	Molecular Function	4	19	1	0.5458	ENSGALG00000013102;ENSGALG00000002467;ENSGALG00000011068;ENSGALG00000012024
GO:0004364	glutathione transferase activity	Molecular Function	4	19	1	0.5458	ENSGALG00000005204;ENSGALG00000008409;ENSGALG00000016322;ENSGALG00000010402
GO:0080025	phosphatidylinositol-3,5-bisphosphate binding	Molecular Function	4	19	1	0.5458	ENSGALG00000009031;ENSGALG00000015831;ENSGALG00000008725;ENSGALG00000007040
GO:0042162	telomeric DNA binding	Molecular Function	4	19	1	0.5458	ENSGALG00000013183;ENSGALG00000009032;ENSGALG00000000903;ENSGALG00000003108
GO:0051371	muscle alpha-actinin binding	Molecular Function	4	19	1	0.5458	ENSGALG00000014847;Gallus_gallus_newGene_2789;ENSGALG00000004155;ENSGALG00000012211
GO:0004089	carbonate dehydratase activity	Molecular Function	3	14	1	0.552713	ENSGALG00000033428;ENSGALG00000037975;ENSGALG00000021340
GO:0019957	C-C chemokine binding	Molecular Function	3	14	1	0.552713	ENSGALG00000012357;ENSGALG00000041491;ENSGALG00000005305
GO:0032550	purine ribonucleoside binding	Molecular Function	3	14	1	0.552713	Gallus_gallus_newGene_2935;ENSGALG00000031159;ENSGALG00000037167
GO:0016836	hydro-lyase activity	Molecular Function	3	14	1	0.552713	ENSGALG00000021340;ENSGALG00000037975;ENSGALG00000033428
GO:0004197	cysteine-type endopeptidase activity	Molecular Function	9	45	1	0.560689	ENSGALG00000007307;ENSGALG00000028147;ENSGALG00000004228;ENSGALG00000003473;ENSGALG00000035007;ENSGALG00000014261;ENSGALG00000013057;ENSGALG00000030016;ENSGALG00000012610
GO:0043130	ubiquitin binding	Molecular Function	9	45	1	0.560689	ENSGALG00000038817;ENSGALG00000021378;ENSGALG00000014261;ENSGALG00000012357;ENSGALG00000013861;ENSGALG00000035804;ENSGALG00000009942;ENSGALG00000048246;ENSGALG00000003922
GO:0045028	G-protein coupled purinergic nucleotide receptor activity	Molecular Function	2	9	1	0.564407	ENSGALG00000040561;ENSGALG00000000783
GO:0005092	GDP-dissociation inhibitor activity	Molecular Function	2	9	1	0.564407	ENSGALG00000006906;ENSGALG00000037603
GO:0030553	cGMP binding	Molecular Function	2	9	1	0.564407	ENSGALG00000039826;ENSGALG00000011982
GO:0015301	anion:anion antiporter activity	Molecular Function	2	9	1	0.564407	ENSGALG00000008222;ENSGALG00000007959
GO:0005247	voltage-gated chloride channel activity	Molecular Function	2	9	1	0.564407	ENSGALG00000016607;ENSGALG00000003713
GO:0046965	retinoid X receptor binding	Molecular Function	2	9	1	0.564407	ENSGALG00000030396;ENSGALG00000008713
GO:0004438	phosphatidylinositol-3-phosphatase activity	Molecular Function	2	9	1	0.564407	ENSGALG00000017112;ENSGALG00000003313
GO:0002161	aminoacyl-tRNA editing activity	Molecular Function	2	9	1	0.564407	ENSGALG00000004813;ENSGALG00000001965
GO:0004708	MAP kinase kinase activity	Molecular Function	2	9	1	0.564407	ENSGALG00000004370;ENSGALG00000007161
GO:0051379	epinephrine binding	Molecular Function	2	9	1	0.564407	ENSGALG00000040761;ENSGALG00000029829
GO:0003841	1-acylglycerol-3-phosphate O-acyltransferase activity	Molecular Function	2	9	1	0.564407	ENSGALG00000023517;ENSGALG00000040363
GO:0030247	polysaccharide binding	Molecular Function	2	9	1	0.564407	ENSGALG00000003589;ENSGALG00000032746
GO:0005545	1-phosphatidylinositol binding	Molecular Function	2	9	1	0.564407	ENSGALG00000009338;ENSGALG00000015846
GO:0016776	phosphotransferase activity, phosphate group as acceptor	Molecular Function	2	9	1	0.564407	ENSGALG00000005071;ENSGALG00000045305
GO:0031957	very long-chain fatty acid-CoA ligase activity	Molecular Function	2	9	1	0.564407	ENSGALG00000003286;ENSGALG00000040553
GO:0035259	glucocorticoid receptor binding	Molecular Function	2	9	1	0.564407	ENSGALG00000008014;ENSGALG00000013568
GO:0015116	sulfate transmembrane transporter activity	Molecular Function	2	9	1	0.564407	ENSGALG00000008222;ENSGALG00000007959
GO:0004745	retinol dehydrogenase activity	Molecular Function	2	9	1	0.564407	ENSGALG00000029301;ENSGALG00000030376
GO:0019531	oxalate transmembrane transporter activity	Molecular Function	2	9	1	0.564407	ENSGALG00000007959;ENSGALG00000008222
GO:0008083	growth factor activity	Molecular Function	18	91	1	0.564697	ENSGALG00000029301;ENSGALG00000010290;ENSGALG00000002556;ENSGALG00000033974;ENSGALG00000016866;ENSGALG00000011696;ENSGALG00000012178;ENSGALG00000012163;ENSGALG00000052151;ENSGALG00000010978;ENSGALG00000003161;ENSGALG00000009256;ENSGALG00000011835;ENSGALG00000042840;ENSGALG00000028407;ENSGALG00000034616;ENSGALG00000009612;ENSGALG00000033854
GO:0051287	NAD binding	Molecular Function	5	25	1	0.580364	ENSGALG00000008185;ENSGALG00000012338;ENSGALG00000012061;Gallus_gallus_newGene_4536;ENSGALG00000009738
GO:0001786	phosphatidylserine binding	Molecular Function	5	25	1	0.580364	ENSGALG00000016820;ENSGALG00000014646;ENSGALG00000002548;ENSGALG00000009626;ENSGALG00000008055
GO:0017022	myosin binding	Molecular Function	5	25	1	0.580364	ENSGALG00000032398;ENSGALG00000033471;ENSGALG00000014258;ENSGALG00000031893;ENSGALG00000014408
GO:0005246	calcium channel regulator activity	Molecular Function	5	25	1	0.580364	ENSGALG00000005140;ENSGALG00000009107;ENSGALG00000037943;ENSGALG00000032506;ENSGALG00000027255
GO:0030594	neurotransmitter receptor activity	Molecular Function	9	46	1	0.589387	ENSGALG00000015384;ENSGALG00000000820;ENSGALG00000015382;ENSGALG00000016992;ENSGALG00000007681;ENSGALG00000005853;ENSGALG00000014206;ENSGALG00000040761;ENSGALG00000015895
GO:0030674	protein binding, bridging	Molecular Function	9	46	1	0.589387	ENSGALG00000016972;ENSGALG00000050213;ENSGALG00000008414;ENSGALG00000000314;ENSGALG00000034992;ENSGALG00000036856;ENSGALG00000034210;ENSGALG00000053321;ENSGALG00000016820
GO:0000175	3'-5'-exoribonuclease activity	Molecular Function	4	20	1	0.589476	ENSGALG00000010333;ENSGALG00000052355;ENSGALG00000003086;ENSGALG00000044204
GO:0016772	transferase activity, transferring phosphorus-containing groups	Molecular Function	16	82	1	0.589816	ENSGALG00000045305;ENSGALG00000010636;ENSGALG00000015708;ENSGALG00000002816;ENSGALG00000034725;ENSGALG00000037525;ENSGALG00000012444;Gallus_gallus_newGene_8244;ENSGALG00000011835;ENSGALG00000007191;ENSGALG00000039786;ENSGALG00000005071;Gallus_gallus_newGene_3369;Gallus_gallus_newGene_4376;ENSGALG00000009298;ENSGALG00000053184
GO:0035240	dopamine binding	Molecular Function	1	4	1	0.590817	ENSGALG00000040761
GO:0042625	ATPase coupled ion transmembrane transporter activity	Molecular Function	1	4	1	0.590817	ENSGALG00000007190
GO:0003917	DNA topoisomerase type I activity	Molecular Function	1	4	1	0.590817	ENSGALG00000029572
GO:0034648	histone demethylase activity (H3-dimethyl-K4 specific)	Molecular Function	1	4	1	0.590817	ENSGALG00000012685
GO:0004525	ribonuclease III activity	Molecular Function	1	4	1	0.590817	ENSGALG00000033126
GO:0032050	clathrin heavy chain binding	Molecular Function	1	4	1	0.590817	ENSGALG00000006413
GO:0015101	organic cation transmembrane transporter activity	Molecular Function	1	4	1	0.590817	ENSGALG00000011615
GO:0042289	MHC class II protein binding	Molecular Function	1	4	1	0.590817	ENSGALG00000006546
GO:0031995	insulin-like growth factor II binding	Molecular Function	1	4	1	0.590817	ENSGALG00000011468
GO:0019828	aspartic-type endopeptidase inhibitor activity	Molecular Function	1	4	1	0.590817	ENSGALG00000001169
GO:0030151	molybdenum ion binding	Molecular Function	1	4	1	0.590817	ENSGALG00000013149
GO:0015187	glycine transmembrane transporter activity	Molecular Function	1	4	1	0.590817	ENSGALG00000010098
GO:0003726	double-stranded RNA adenosine deaminase activity	Molecular Function	1	4	1	0.590817	ENSGALG00000021475
GO:0005042	netrin receptor activity	Molecular Function	1	4	1	0.590817	ENSGALG00000012219
GO:0051033	RNA transmembrane transporter activity	Molecular Function	1	4	1	0.590817	ENSGALG00000030139
GO:0034604	pyruvate dehydrogenase (NAD+) activity	Molecular Function	1	4	1	0.590817	ENSGALG00000033753
GO:0004499	N,N-dimethylaniline monooxygenase activity	Molecular Function	1	4	1	0.590817	ENSGALG00000040573
GO:0005223	intracellular cGMP activated cation channel activity	Molecular Function	1	4	1	0.590817	ENSGALG00000039826
GO:0047499	calcium-independent phospholipase A2 activity	Molecular Function	1	4	1	0.590817	ENSGALG00000016713
GO:0015333	peptide:proton symporter activity	Molecular Function	1	4	1	0.590817	ENSGALG00000011671
GO:0043522	leucine zipper domain binding	Molecular Function	1	4	1	0.590817	ENSGALG00000005420
GO:0015081	sodium ion transmembrane transporter activity	Molecular Function	1	4	1	0.590817	ENSGALG00000004945
GO:0045295	gamma-catenin binding	Molecular Function	1	4	1	0.590817	ENSGALG00000008883
GO:0004126	cytidine deaminase activity	Molecular Function	1	4	1	0.590817	ENSGALG00000007382
GO:0035368	selenocysteine insertion sequence binding	Molecular Function	1	4	1	0.590817	ENSGALG00000041362
GO:0004530	deoxyribonuclease I activity	Molecular Function	1	4	1	0.590817	ENSGALG00000005688
GO:0034062	5'-3' RNA polymerase activity	Molecular Function	1	4	1	0.590817	ENSGALG00000010636
GO:0008131	primary amine oxidase activity	Molecular Function	1	4	1	0.590817	ENSGALG00000033522
GO:0008401	retinoic acid 4-hydroxylase activity	Molecular Function	1	4	1	0.590817	ENSGALG00000016102
GO:0016893	endonuclease activity, active with either ribo- or deoxyribonucleic acids and producing 5'-phosphomonoesters	Molecular Function	1	4	1	0.590817	ENSGALG00000004037
GO:0051575	5'-deoxyribose-5-phosphate lyase activity	Molecular Function	1	4	1	0.590817	ENSGALG00000014924
GO:0016423	tRNA (guanine) methyltransferase activity	Molecular Function	1	4	1	0.590817	ENSGALG00000009119
GO:0005324	long-chain fatty acid transporter activity	Molecular Function	1	4	1	0.590817	ENSGALG00000030025
GO:0003796	lysozyme activity	Molecular Function	1	4	1	0.590817	ENSGALG00000043257
GO:0005313	L-glutamate transmembrane transporter activity	Molecular Function	1	4	1	0.590817	ENSGALG00000000558
GO:0004826	phenylalanine-tRNA ligase activity	Molecular Function	1	4	1	0.590817	ENSGALG00000005236
GO:0019966	interleukin-1 binding	Molecular Function	1	4	1	0.590817	ENSGALG00000046326
GO:0019958	C-X-C chemokine binding	Molecular Function	1	4	1	0.590817	ENSGALG00000021031
GO:0097322	7SK snRNA binding	Molecular Function	1	4	1	0.590817	ENSGALG00000041926
GO:0035650	AP-1 adaptor complex binding	Molecular Function	1	4	1	0.590817	ENSGALG00000028807
GO:0070579	methylcytosine dioxygenase activity	Molecular Function	1	4	1	0.590817	ENSGALG00000037860
GO:0015467	G-protein activated inward rectifier potassium channel activity	Molecular Function	1	4	1	0.590817	ENSGALG00000001181
GO:0004679	AMP-activated protein kinase activity	Molecular Function	1	4	1	0.590817	ENSGALG00000001678
GO:0019104	DNA N-glycosylase activity	Molecular Function	1	4	1	0.590817	ENSGALG00000001586
GO:0030957	Tat protein binding	Molecular Function	1	4	1	0.590817	ENSGALG00000047145
GO:0008235	metalloexopeptidase activity	Molecular Function	1	4	1	0.590817	ENSGALG00000006334
GO:1990269	RNA polymerase II C-terminal domain phosphoserine binding	Molecular Function	1	4	1	0.590817	ENSGALG00000034725
GO:0070915	lysophosphatidic acid receptor activity	Molecular Function	1	4	1	0.590817	ENSGALG00000015729
GO:0016780	phosphotransferase activity, for other substituted phosphate groups	Molecular Function	1	4	1	0.590817	ENSGALG00000015219
GO:0022853	active ion transmembrane transporter activity	Molecular Function	1	4	1	0.590817	ENSGALG00000007190
GO:0001727	lipid kinase activity	Molecular Function	1	4	1	0.590817	ENSGALG00000023541
GO:0015204	urea transmembrane transporter activity	Molecular Function	1	4	1	0.590817	ENSGALG00000035595
GO:0008140	cAMP response element binding protein binding	Molecular Function	1	4	1	0.590817	ENSGALG00000041988
GO:0042392	sphingosine-1-phosphate phosphatase activity	Molecular Function	1	4	1	0.590817	ENSGALG00000014711
GO:0008499	UDP-galactose:beta-N-acetylglucosamine beta-1,3-galactosyltransferase activity	Molecular Function	1	4	1	0.590817	ENSGALG00000054759
GO:0004749	ribose phosphate diphosphokinase activity	Molecular Function	1	4	1	0.590817	ENSGALG00000021539
GO:0035174	histone serine kinase activity	Molecular Function	1	4	1	0.590817	ENSGALG00000007768
GO:0005113	patched binding	Molecular Function	1	4	1	0.590817	ENSGALG00000012620
GO:0052866	phosphatidylinositol phosphate phosphatase activity	Molecular Function	1	4	1	0.590817	ENSGALG00000003313
GO:0004176	ATP-dependent peptidase activity	Molecular Function	1	4	1	0.590817	ENSGALG00000040492
GO:0004488	methylenetetrahydrofolate dehydrogenase (NADP+) activity	Molecular Function	1	4	1	0.590817	ENSGALG00000034344
GO:0097109	neuroligin family protein binding	Molecular Function	1	4	1	0.590817	ENSGALG00000009107
GO:0051377	mannose-ethanolamine phosphotransferase activity	Molecular Function	1	4	1	0.590817	ENSGALG00000012903
GO:0009378	four-way junction helicase activity	Molecular Function	1	4	1	0.590817	ENSGALG00000008256
GO:0030375	thyroid hormone receptor coactivator activity	Molecular Function	1	4	1	0.590817	ENSGALG00000036017
GO:0055105	ubiquitin-protein transferase inhibitor activity	Molecular Function	1	4	1	0.590817	ENSGALG00000026137
GO:0008502	melatonin receptor activity	Molecular Function	1	4	1	0.590817	ENSGALG00000015150
GO:0004127	cytidylate kinase activity	Molecular Function	1	4	1	0.590817	ENSGALG00000028982
GO:0000179	rRNA (adenine-N6,N6-)-dimethyltransferase activity	Molecular Function	1	4	1	0.590817	ENSGALG00000000576
GO:0035374	chondroitin sulfate binding	Molecular Function	1	4	1	0.590817	ENSGALG00000004048
GO:0005131	growth hormone receptor binding	Molecular Function	1	4	1	0.590817	ENSGALG00000050619
GO:0017150	tRNA dihydrouridine synthase activity	Molecular Function	1	4	1	0.590817	ENSGALG00000001800
GO:0004340	glucokinase activity	Molecular Function	1	4	1	0.590817	ENSGALG00000027287
GO:0031731	CCR6 chemokine receptor binding	Molecular Function	1	4	1	0.590817	ENSGALG00000003003
GO:0004111	creatine kinase activity	Molecular Function	1	4	1	0.590817	ENSGALG00000011511
GO:0004594	pantothenate kinase activity	Molecular Function	1	4	1	0.590817	ENSGALG00000001895
GO:0005502	11-cis retinal binding	Molecular Function	1	4	1	0.590817	ENSGALG00000011532
GO:0000405	bubble DNA binding	Molecular Function	1	4	1	0.590817	ENSGALG00000008256
GO:0043621	protein self-association	Molecular Function	8	41	1	0.594471	ENSGALG00000003648;ENSGALG00000004889;ENSGALG00000040156;ENSGALG00000013861;ENSGALG00000036821;ENSGALG00000016400;ENSGALG00000012444;ENSGALG00000012709
GO:0003755	peptidyl-prolyl cis-trans isomerase activity	Molecular Function	7	36	1	0.600582	ENSGALG00000004809;ENSGALG00000035060;ENSGALG00000042148;ENSGALG00000009451;ENSGALG00000025764;ENSGALG00000014747;ENSGALG00000014331
GO:0003723	RNA binding	Molecular Function	82	418	1	0.602439	ENSGALG00000031390;ENSGALG00000042641;ENSGALG00000003836;ENSGALG00000021475;ENSGALG00000038757;ENSGALG00000002426;ENSGALG00000030730;ENSGALG00000026716;ENSGALG00000007490;ENSGALG00000003484;ENSGALG00000031313;ENSGALG00000000650;ENSGALG00000006437;ENSGALG00000020742;ENSGALG00000009850;ENSGALG00000035906;ENSGALG00000000891;ENSGALG00000032057;ENSGALG00000003108;ENSGALG00000017357;ENSGALG00000050608;…
GO:0016874	ligase activity	Molecular Function	3	15	1	0.602772	ENSGALG00000002846;ENSGALG00000009942;ENSGALG00000014261
GO:0036459	thiol-dependent ubiquitinyl hydrolase activity	Molecular Function	3	15	1	0.602772	ENSGALG00000006969;ENSGALG00000037496;ENSGALG00000011990
GO:0008569	ATP-dependent microtubule motor activity, minus-end-directed	Molecular Function	3	15	1	0.602772	ENSGALG00000002350;ENSGALG00000041814;ENSGALG00000004297
GO:0030295	protein kinase activator activity	Molecular Function	3	15	1	0.602772	ENSGALG00000034210;ENSGALG00000035386;ENSGALG00000002028
GO:0008138	protein tyrosine/serine/threonine phosphatase activity	Molecular Function	6	31	1	0.608119	ENSGALG00000040969;ENSGALG00000012627;ENSGALG00000041650;ENSGALG00000042297;ENSGALG00000021572;ENSGALG00000050459
GO:0016757	transferase activity, transferring glycosyl groups	Molecular Function	6	31	1	0.608119	ENSGALG00000036743;ENSGALG00000002242;ENSGALG00000034078;ENSGALG00000001130;ENSGALG00000012559;ENSGALG00000011235
GO:0016788	hydrolase activity, acting on ester bonds	Molecular Function	10	52	1	0.611618	ENSGALG00000008728;ENSGALG00000003313;ENSGALG00000017219;ENSGALG00000040896;Gallus_gallus_newGene_4221;ENSGALG00000003108;ENSGALG00000022030;ENSGALG00000004037;ENSGALG00000005065;Gallus_gallus_newGene_3516
GO:0050839	cell adhesion molecule binding	Molecular Function	10	52	1	0.611618	ENSGALG00000051904;Gallus_gallus_newGene_2757;ENSGALG00000039786;ENSGALG00000011835;ENSGALG00000035595;ENSGALG00000009107;ENSGALG00000041577;Gallus_gallus_newGene_6840;ENSGALG00000039196;ENSGALG00000007905
GO:0051427	hormone receptor binding	Molecular Function	5	26	1	0.61773	ENSGALG00000030025;ENSGALG00000026518;ENSGALG00000008713;Gallus_gallus_newGene_3369;ENSGALG00000008014
GO:0043021	ribonucleoprotein complex binding	Molecular Function	5	26	1	0.61773	ENSGALG00000036856;ENSGALG00000003108;ENSGALG00000009942;ENSGALG00000041362;ENSGALG00000053353
GO:0047498	calcium-dependent phospholipase A2 activity	Molecular Function	2	10	1	0.62483	ENSGALG00000008727;ENSGALG00000005065
GO:0004143	diacylglycerol kinase activity	Molecular Function	2	10	1	0.62483	ENSGALG00000012890;ENSGALG00000001730
GO:0004198	calcium-dependent cysteine-type endopeptidase activity	Molecular Function	2	10	1	0.62483	ENSGALG00000009069;ENSGALG00000008006
GO:0017160	Ral GTPase binding	Molecular Function	2	10	1	0.62483	ENSGALG00000011889;Gallus_gallus_newGene_7020
GO:0016790	thiolester hydrolase activity	Molecular Function	2	10	1	0.62483	ENSGALG00000010785;Gallus_gallus_newGene_3516
GO:0016651	oxidoreductase activity, acting on NAD(P)H	Molecular Function	2	10	1	0.62483	ENSGALG00000002849;ENSGALG00000029829
GO:0004683	calmodulin-dependent protein kinase activity	Molecular Function	2	10	1	0.62483	ENSGALG00000033061;ENSGALG00000035058
GO:0035497	cAMP response element binding	Molecular Function	2	10	1	0.62483	ENSGALG00000008393;ENSGALG00000013568
GO:0051010	microtubule plus-end binding	Molecular Function	2	10	1	0.62483	ENSGALG00000001258;ENSGALG00000012160
GO:0048156	tau protein binding	Molecular Function	2	10	1	0.62483	ENSGALG00000005420;ENSGALG00000033212
GO:0061135	endopeptidase regulator activity	Molecular Function	2	10	1	0.62483	ENSGALG00000008713;ENSGALG00000036894
GO:0016810	hydrolase activity, acting on carbon-nitrogen (but not peptide) bonds	Molecular Function	2	10	1	0.62483	Gallus_gallus_newGene_2249;ENSGALG00000041203
GO:0035925	mRNA 3'-UTR AU-rich region binding	Molecular Function	2	10	1	0.62483	ENSGALG00000011884;ENSGALG00000002021
GO:0030552	cAMP binding	Molecular Function	2	10	1	0.62483	ENSGALG00000011094;ENSGALG00000043694
GO:0005523	tropomyosin binding	Molecular Function	2	10	1	0.62483	ENSGALG00000028721;ENSGALG00000006572
GO:0019888	protein phosphatase regulator activity	Molecular Function	4	21	1	0.630573	ENSGALG00000030303;ENSGALG00000052511;ENSGALG00000016702;ENSGALG00000000611
GO:0000149	SNARE binding	Molecular Function	7	37	1	0.631476	ENSGALG00000014646;ENSGALG00000045478;ENSGALG00000008055;ENSGALG00000014408;ENSGALG00000011446;Gallus_gallus_newGene_2287;ENSGALG00000007161
GO:0017111	nucleoside-triphosphatase activity	Molecular Function	7	37	1	0.631476	ENSGALG00000054496;ENSGALG00000050568;Gallus_gallus_newGene_1193;ENSGALG00000031553;ENSGALG00000004037;ENSGALG00000007190;ENSGALG00000008094
GO:0001102	RNA polymerase II activating transcription factor binding	Molecular Function	7	37	1	0.631476	ENSGALG00000032789;ENSGALG00000049065;ENSGALG00000029892;ENSGALG00000016997;ENSGALG00000034716;ENSGALG00000011489;ENSGALG00000028037
GO:0035639	purine ribonucleoside triphosphate binding	Molecular Function	7	37	1	0.631476	ENSGALG00000031159;ENSGALG00000033834;Gallus_gallus_newGene_8244;ENSGALG00000054496;ENSGALG00000029449;Gallus_gallus_newGene_2935;ENSGALG00000037167
GO:0016773	phosphotransferase activity, alcohol group as acceptor	Molecular Function	14	74	1	0.639539	ENSGALG00000034725;ENSGALG00000002816;ENSGALG00000034504;Gallus_gallus_newGene_8244;ENSGALG00000012444;ENSGALG00000037525;ENSGALG00000038768;ENSGALG00000015708;Gallus_gallus_newGene_3369;Gallus_gallus_newGene_4376;ENSGALG00000053184;ENSGALG00000009298;ENSGALG00000011835;ENSGALG00000039786
GO:0022848	acetylcholine-gated cation-selective channel activity	Molecular Function	3	16	1	0.648969	ENSGALG00000015384;ENSGALG00000015382;ENSGALG00000002707
GO:0030507	spectrin binding	Molecular Function	3	16	1	0.648969	Gallus_gallus_newGene_1193;ENSGALG00000008222;ENSGALG00000002192
GO:0070412	R-SMAD binding	Molecular Function	3	16	1	0.648969	ENSGALG00000037780;Gallus_gallus_newGene_3369;ENSGALG00000028037
GO:0004869	cysteine-type endopeptidase inhibitor activity	Molecular Function	3	16	1	0.648969	ENSGALG00000014412;ENSGALG00000006453;ENSGALG00000008713
GO:0015171	amino acid transmembrane transporter activity	Molecular Function	3	16	1	0.648969	ENSGALG00000017085;ENSGALG00000002204;ENSGALG00000033204
GO:0032561	guanyl ribonucleotide binding	Molecular Function	3	16	1	0.648969	ENSGALG00000031159;Gallus_gallus_newGene_2935;ENSGALG00000037167
GO:0001883	purine nucleoside binding	Molecular Function	3	16	1	0.648969	ENSGALG00000031159;Gallus_gallus_newGene_2935;ENSGALG00000037167
GO:0019955	cytokine binding	Molecular Function	5	27	1	0.653049	ENSGALG00000012444;ENSGALG00000044480;ENSGALG00000005725;ENSGALG00000016693;ENSGALG00000030800
GO:0005254	chloride channel activity	Molecular Function	5	27	1	0.653049	ENSGALG00000008811;ENSGALG00000043605;ENSGALG00000029502;ENSGALG00000014206;ENSGALG00000038789
GO:0031072	heat shock protein binding	Molecular Function	7	38	1	0.660966	ENSGALG00000002363;ENSGALG00000014331;ENSGALG00000027864;ENSGALG00000001790;ENSGALG00000042148;ENSGALG00000036850;ENSGALG00000016245
GO:0016818	hydrolase activity, acting on acid anhydrides, in phosphorus-containing anhydrides	Molecular Function	7	38	1	0.660966	ENSGALG00000054496;ENSGALG00000008094;ENSGALG00000007190;ENSGALG00000004037;ENSGALG00000031553;Gallus_gallus_newGene_1193;ENSGALG00000050568
GO:0033218	amide binding	Molecular Function	4	22	1	0.668921	ENSGALG00000027864;ENSGALG00000029674;ENSGALG00000008094;ENSGALG00000010624
GO:0016746	transferase activity, transferring acyl groups	Molecular Function	4	22	1	0.668921	ENSGALG00000033753;ENSGALG00000015096;ENSGALG00000039541;Gallus_gallus_newGene_3516
GO:0003958	NADPH-hemoprotein reductase activity	Molecular Function	1	5	1	0.672754	ENSGALG00000038096
GO:0008121	ubiquinol-cytochrome-c reductase activity	Molecular Function	1	5	1	0.672754	ENSGALG00000032079
GO:0008641	small protein activating enzyme activity	Molecular Function	1	5	1	0.672754	ENSGALG00000054753
GO:0032452	histone demethylase activity	Molecular Function	1	5	1	0.672754	ENSGALG00000012702
GO:0005041	low-density lipoprotein receptor activity	Molecular Function	1	5	1	0.672754	ENSGALG00000043672
GO:0035005	1-phosphatidylinositol-4-phosphate 3-kinase activity	Molecular Function	1	5	1	0.672754	ENSGALG00000006121
GO:0003828	alpha-N-acetylneuraminate alpha-2,8-sialyltransferase activity	Molecular Function	1	5	1	0.672754	ENSGALG00000026192
GO:0004322	ferroxidase activity	Molecular Function	1	5	1	0.672754	ENSGALG00000037410
GO:0004999	vasoactive intestinal polypeptide receptor activity	Molecular Function	1	5	1	0.672754	ENSGALG00000006575
GO:0004527	exonuclease activity	Molecular Function	1	5	1	0.672754	ENSGALG00000030609
GO:0004029	aldehyde dehydrogenase (NAD) activity	Molecular Function	1	5	1	0.672754	ENSGALG00000033365
GO:0008656	cysteine-type endopeptidase activator activity involved in apoptotic process	Molecular Function	1	5	1	0.672754	ENSGALG00000011531
GO:0043120	tumor necrosis factor binding	Molecular Function	1	5	1	0.672754	ENSGALG00000039461
GO:0015175	neutral amino acid transmembrane transporter activity	Molecular Function	1	5	1	0.672754	ENSGALG00000002783
GO:0034713	type I transforming growth factor beta receptor binding	Molecular Function	1	5	1	0.672754	ENSGALG00000011442
GO:0004791	thioredoxin-disulfide reductase activity	Molecular Function	1	5	1	0.672754	ENSGALG00000035345
GO:0003989	acetyl-CoA carboxylase activity	Molecular Function	1	5	1	0.672754	ENSGALG00000005439
GO:0015180	L-alanine transmembrane transporter activity	Molecular Function	1	5	1	0.672754	ENSGALG00000008811
GO:0031419	cobalamin binding	Molecular Function	1	5	1	0.672754	ENSGALG00000029947
GO:0016620	oxidoreductase activity, acting on the aldehyde or oxo group of donors, NAD or NADP as acceptor	Molecular Function	1	5	1	0.672754	ENSGALG00000012691
GO:0019215	intermediate filament binding	Molecular Function	1	5	1	0.672754	Gallus_gallus_newGene_981
GO:1990050	phosphatidic acid transporter activity	Molecular Function	1	5	1	0.672754	ENSGALG00000013830
GO:0004520	endodeoxyribonuclease activity	Molecular Function	1	5	1	0.672754	ENSGALG00000004037
GO:0008526	phosphatidylinositol transporter activity	Molecular Function	1	5	1	0.672754	ENSGALG00000052952
GO:0019855	calcium channel inhibitor activity	Molecular Function	1	5	1	0.672754	ENSGALG00000009858
GO:0071532	ankyrin repeat binding	Molecular Function	1	5	1	0.672754	ENSGALG00000037453
GO:0051380	norepinephrine binding	Molecular Function	1	5	1	0.672754	ENSGALG00000040761
GO:0001221	transcription cofactor binding	Molecular Function	1	5	1	0.672754	ENSGALG00000026928
GO:0043546	molybdopterin cofactor binding	Molecular Function	1	5	1	0.672754	ENSGALG00000008185
GO:0030619	U1 snRNA binding	Molecular Function	1	5	1	0.672754	ENSGALG00000044204
GO:0008308	voltage-gated anion channel activity	Molecular Function	1	5	1	0.672754	ENSGALG00000006503
GO:0016409	palmitoyltransferase activity	Molecular Function	1	5	1	0.672754	ENSGALG00000010253
GO:0017128	phospholipid scramblase activity	Molecular Function	1	5	1	0.672754	ENSGALG00000006805
GO:0050815	phosphoserine residue binding	Molecular Function	1	5	1	0.672754	ENSGALG00000034725
GO:0045236	CXCR chemokine receptor binding	Molecular Function	1	5	1	0.672754	ENSGALG00000011668
GO:0045294	alpha-catenin binding	Molecular Function	1	5	1	0.672754	ENSGALG00000017414
GO:0004703	G-protein coupled receptor kinase activity	Molecular Function	1	5	1	0.672754	ENSGALG00000009403
GO:0099604	ligand-gated calcium channel activity	Molecular Function	1	5	1	0.672754	ENSGALG00000005631
GO:0015193	L-proline transmembrane transporter activity	Molecular Function	1	5	1	0.672754	ENSGALG00000008811
GO:0001609	G-protein coupled adenosine receptor activity	Molecular Function	1	5	1	0.672754	ENSGALG00000014182
GO:1905538	polysome binding	Molecular Function	1	5	1	0.672754	ENSGALG00000015093
GO:0002162	dystroglycan binding	Molecular Function	1	5	1	0.672754	ENSGALG00000037784
GO:0005337	nucleoside transmembrane transporter activity	Molecular Function	1	5	1	0.672754	ENSGALG00000010182
GO:0044389	ubiquitin-like protein ligase binding	Molecular Function	8	44	1	0.678515	ENSGALG00000008014;ENSGALG00000012885;ENSGALG00000027864;ENSGALG00000052396;ENSGALG00000026380;Gallus_gallus_newGene_2935;ENSGALG00000048409;ENSGALG00000008094
GO:0042277	peptide binding	Molecular Function	8	44	1	0.678515	ENSGALG00000027864;ENSGALG00000008341;ENSGALG00000008094;ENSGALG00000010624;ENSGALG00000029674;ENSGALG00000038728;ENSGALG00000033256;ENSGALG00000003138
GO:0015297	antiporter activity	Molecular Function	2	11	1	0.678527	ENSGALG00000001374;ENSGALG00000009940
GO:0017049	GTP-Rho binding	Molecular Function	2	11	1	0.678527	ENSGALG00000054891;ENSGALG00000040929
GO:0004698	calcium-dependent protein kinase C activity	Molecular Function	2	11	1	0.678527	ENSGALG00000037943;ENSGALG00000011889
GO:1990404	protein ADP-ribosylase activity	Molecular Function	2	11	1	0.678527	ENSGALG00000004517;ENSGALG00000007365
GO:0070403	NAD+ binding	Molecular Function	2	11	1	0.678527	ENSGALG00000007286;ENSGALG00000033365
GO:0042043	neurexin family protein binding	Molecular Function	2	11	1	0.678527	ENSGALG00000051904;ENSGALG00000008326
GO:0008143	poly(A) binding	Molecular Function	2	11	1	0.678527	ENSGALG00000023199;ENSGALG00000016276
GO:0070851	growth factor receptor binding	Molecular Function	2	11	1	0.678527	ENSGALG00000012178;ENSGALG00000011835
GO:0015106	bicarbonate transmembrane transporter activity	Molecular Function	2	11	1	0.678527	ENSGALG00000008222;ENSGALG00000007959
GO:0008198	ferrous iron binding	Molecular Function	2	11	1	0.678527	ENSGALG00000035636;ENSGALG00000037410
GO:0030145	manganese ion binding	Molecular Function	7	39	1	0.688974	ENSGALG00000016522;ENSGALG00000009901;ENSGALG00000011524;ENSGALG00000006334;ENSGALG00000010636;ENSGALG00000038768;ENSGALG00000012559
GO:0005319	lipid transporter activity	Molecular Function	3	17	1	0.691196	ENSGALG00000004333;ENSGALG00000003553;ENSGALG00000015433
GO:0031683	G-protein beta/gamma-subunit complex binding	Molecular Function	3	17	1	0.691196	ENSGALG00000013785;ENSGALG00000003163;ENSGALG00000006719
GO:0070530	K63-linked polyubiquitin modification-dependent protein binding	Molecular Function	3	17	1	0.691196	ENSGALG00000035804;ENSGALG00000013861;ENSGALG00000015666
GO:0003730	mRNA 3'-UTR binding	Molecular Function	6	34	1	0.701572	ENSGALG00000040109;ENSGALG00000032400;ENSGALG00000033690;ENSGALG00000013041;ENSGALG00000041362;ENSGALG00000033512
GO:0019706	protein-cysteine S-palmitoyltransferase activity	Molecular Function	4	23	1	0.704433	ENSGALG00000038810;ENSGALG00000007362;ENSGALG00000010253;ENSGALG00000015123
GO:0030332	cyclin binding	Molecular Function	4	23	1	0.704433	ENSGALG00000032699;ENSGALG00000009476;ENSGALG00000003085;ENSGALG00000012620
GO:0016491	oxidoreductase activity	Molecular Function	23	125	1	0.709298	ENSGALG00000012685;ENSGALG00000032836;ENSGALG00000029624;ENSGALG00000013625;ENSGALG00000007178;ENSGALG00000006976;ENSGALG00000009560;ENSGALG00000002818;ENSGALG00000005408;ENSGALG00000040896;ENSGALG00000015977;ENSGALG00000002849;ENSGALG00000037065;ENSGALG00000040866;ENSGALG00000016102;Gallus_gallus_newGene_6231;ENSGALG00000007127;ENSGALG00000029298;ENSGALG00000046347;ENSGALG00000007493;ENSGALG0000…
GO:0017046	peptide hormone binding	Molecular Function	5	29	1	0.71715	ENSGALG00000043618;ENSGALG00000034616;ENSGALG00000017405;ENSGALG00000008094;ENSGALG00000006575
GO:0004177	aminopeptidase activity	Molecular Function	2	12	1	0.725769	ENSGALG00000026846;ENSGALG00000006334
GO:0030371	translation repressor activity	Molecular Function	2	12	1	0.725769	ENSGALG00000037935;ENSGALG00000041790
GO:0004535	poly(A)-specific ribonuclease activity	Molecular Function	2	12	1	0.725769	ENSGALG00000010333;ENSGALG00000032957
GO:0043177	organic acid binding	Molecular Function	2	12	1	0.725769	ENSGALG00000038933;ENSGALG00000037935
GO:0050431	transforming growth factor beta binding	Molecular Function	2	12	1	0.725769	ENSGALG00000011442;ENSGALG00000006038
GO:0004540	ribonuclease activity	Molecular Function	2	12	1	0.725769	ENSGALG00000006138;ENSGALG00000003108
GO:0004867	serine-type endopeptidase inhibitor activity	Molecular Function	8	46	1	0.728119	ENSGALG00000007381;ENSGALG00000012866;ENSGALG00000005135;ENSGALG00000003923;ENSGALG00000009315;ENSGALG00000019552;ENSGALG00000008341;ENSGALG00000001250
GO:0008066	glutamate receptor activity	Molecular Function	3	18	1	0.729472	ENSGALG00000004083;ENSGALG00000037366;ENSGALG00000002840
GO:0004521	endoribonuclease activity	Molecular Function	4	24	1	0.737096	ENSGALG00000003476;ENSGALG00000002021;ENSGALG00000003108;ENSGALG00000011426
GO:0003924	GTPase activity	Molecular Function	44	237	1	0.737915	ENSGALG00000012542;ENSGALG00000006719;ENSGALG00000032506;ENSGALG00000001569;ENSGALG00000002624;ENSGALG00000010315;ENSGALG00000013112;ENSGALG00000005021;ENSGALG00000011738;ENSGALG00000011289;ENSGALG00000004245;ENSGALG00000036218;ENSGALG00000016764;ENSGALG00000039724;ENSGALG00000033244;ENSGALG00000048103;ENSGALG00000012850;ENSGALG00000016844;ENSGALG00000016340;ENSGALG00000026315;ENSGALG00000040784;…
GO:0001517	N-acetylglucosamine 6-O-sulfotransferase activity	Molecular Function	1	6	1	0.738288	ENSGALG00000034507
GO:0043492	ATPase activity, coupled to movement of substances	Molecular Function	1	6	1	0.738288	ENSGALG00000007190
GO:0008199	ferric iron binding	Molecular Function	1	6	1	0.738288	ENSGALG00000016442
GO:0015399	primary active transmembrane transporter activity	Molecular Function	1	6	1	0.738288	ENSGALG00000007190
GO:0015129	lactate transmembrane transporter activity	Molecular Function	1	6	1	0.738288	ENSGALG00000002728
GO:0005000	vasopressin receptor activity	Molecular Function	1	6	1	0.738288	ENSGALG00000003138
GO:0043295	glutathione binding	Molecular Function	1	6	1	0.738288	ENSGALG00000046708
GO:0003995	acyl-CoA dehydrogenase activity	Molecular Function	1	6	1	0.738288	ENSGALG00000034917
GO:0070410	co-SMAD binding	Molecular Function	1	6	1	0.738288	Gallus_gallus_newGene_3369
GO:0061578	Lys63-specific deubiquitinase activity	Molecular Function	1	6	1	0.738288	ENSGALG00000006331
GO:0050998	nitric-oxide synthase binding	Molecular Function	1	6	1	0.738288	ENSGALG00000036871
GO:0043023	ribosomal large subunit binding	Molecular Function	1	6	1	0.738288	ENSGALG00000000542
GO:0033558	protein deacetylase activity	Molecular Function	1	6	1	0.738288	Gallus_gallus_newGene_2249
GO:0101005	ubiquitinyl hydrolase activity	Molecular Function	1	6	1	0.738288	ENSGALG00000009387
GO:0070324	thyroid hormone binding	Molecular Function	1	6	1	0.738288	ENSGALG00000033365
GO:0005068	transmembrane receptor protein tyrosine kinase adaptor activity	Molecular Function	1	6	1	0.738288	ENSGALG00000053321
GO:0034452	dynactin binding	Molecular Function	1	6	1	0.738288	ENSGALG00000001798
GO:0072341	modified amino acid binding	Molecular Function	1	6	1	0.738288	ENSGALG00000004612
GO:0019911	structural constituent of myelin sheath	Molecular Function	1	6	1	0.738288	ENSGALG00000013640
GO:0031994	insulin-like growth factor I binding	Molecular Function	1	6	1	0.738288	ENSGALG00000011468
GO:0097199	cysteine-type endopeptidase activity involved in apoptotic signaling pathway	Molecular Function	1	6	1	0.738288	ENSGALG00000010638
GO:0015405	P-P-bond-hydrolysis-driven transmembrane transporter activity	Molecular Function	1	6	1	0.738288	ENSGALG00000007190
GO:0071933	Arp2/3 complex binding	Molecular Function	1	6	1	0.738288	ENSGALG00000014819
GO:0001618	virus receptor activity	Molecular Function	1	6	1	0.738288	ENSGALG00000006546
GO:0070513	death domain binding	Molecular Function	1	6	1	0.738288	ENSGALG00000012885
GO:0022843	voltage-gated cation channel activity	Molecular Function	1	6	1	0.738288	Gallus_gallus_newGene_2287
GO:0004004	ATP-dependent RNA helicase activity	Molecular Function	1	6	1	0.738288	ENSGALG00000050568
GO:0004675	transmembrane receptor protein serine/threonine kinase activity	Molecular Function	1	6	1	0.738288	ENSGALG00000012444
GO:0008135	translation factor activity, RNA binding	Molecular Function	1	6	1	0.738288	ENSGALG00000033512
GO:0004908	interleukin-1 receptor activity	Molecular Function	1	6	1	0.738288	ENSGALG00000046326
GO:0016831	carboxy-lyase activity	Molecular Function	1	6	1	0.738288	ENSGALG00000004553
GO:0042577	lipid phosphatase activity	Molecular Function	1	6	1	0.738288	ENSGALG00000016567
GO:0003854	3-beta-hydroxy-delta5-steroid dehydrogenase activity	Molecular Function	1	6	1	0.738288	ENSGALG00000007493
GO:0036002	pre-mRNA binding	Molecular Function	1	6	1	0.738288	ENSGALG00000000990
GO:0008568	microtubule-severing ATPase activity	Molecular Function	1	6	1	0.738288	ENSGALG00000017083
GO:0032555	purine ribonucleotide binding	Molecular Function	7	41	1	0.740353	Gallus_gallus_newGene_2935;ENSGALG00000029449;ENSGALG00000054496;Gallus_gallus_newGene_8244;ENSGALG00000037167;ENSGALG00000033834;ENSGALG00000031159
GO:0032553	ribonucleotide binding	Molecular Function	7	41	1	0.740353	Gallus_gallus_newGene_8244;ENSGALG00000054496;ENSGALG00000029449;Gallus_gallus_newGene_2935;ENSGALG00000037167;ENSGALG00000031159;ENSGALG00000033834
GO:0004866	endopeptidase inhibitor activity	Molecular Function	5	30	1	0.745854	ENSGALG00000030038;ENSGALG00000036447;ENSGALG00000008713;ENSGALG00000003742;ENSGALG00000017040
GO:0005179	hormone activity	Molecular Function	10	58	1	0.750618	ENSGALG00000011104;ENSGALG00000034616;ENSGALG00000005554;ENSGALG00000012735;ENSGALG00000013604;ENSGALG00000010983;ENSGALG00000001857;ENSGALG00000006054;ENSGALG00000002893;ENSGALG00000029788
GO:0003725	double-stranded RNA binding	Molecular Function	8	47	1	0.750877	Gallus_gallus_newGene_981;ENSGALG00000013468;ENSGALG00000008094;ENSGALG00000013723;ENSGALG00000033126;ENSGALG00000007485;ENSGALG00000010560;ENSGALG00000043711
GO:0022803	passive transmembrane transporter activity	Molecular Function	3	19	1	0.76391	ENSGALG00000012885;ENSGALG00000005840;Gallus_gallus_newGene_2287
GO:0019001	guanyl nucleotide binding	Molecular Function	3	19	1	0.76391	ENSGALG00000037167;Gallus_gallus_newGene_2935;ENSGALG00000031159
GO:0030331	estrogen receptor binding	Molecular Function	3	19	1	0.76391	ENSGALG00000002219;ENSGALG00000007490;ENSGALG00000016617
GO:0004402	histone acetyltransferase activity	Molecular Function	3	19	1	0.76391	ENSGALG00000043370;ENSGALG00000007762;ENSGALG00000009944
GO:0022890	inorganic cation transmembrane transporter activity	Molecular Function	3	19	1	0.76391	ENSGALG00000005840;ENSGALG00000007190;Gallus_gallus_newGene_2287
GO:0050661	NADP binding	Molecular Function	3	19	1	0.76391	ENSGALG00000038096;ENSGALG00000026757;ENSGALG00000040573
GO:0004888	transmembrane signaling receptor activity	Molecular Function	23	129	1	0.765746	ENSGALG00000015708;ENSGALG00000033068;ENSGALG00000012444;ENSGALG00000005969;ENSGALG00000053318;ENSGALG00000013468;ENSGALG00000023950;ENSGALG00000015441;ENSGALG00000015382;ENSGALG00000006106;ENSGALG00000034722;ENSGALG00000009239;ENSGALG00000027093;ENSGALG00000009392;ENSGALG00000007416;ENSGALG00000017485;ENSGALG00000037525;ENSGALG00000030603;ENSGALG00000008166;ENSGALG00000002707;ENSGALG00000039786;…
GO:0015318	inorganic solute uptake transmembrane transporter activity	Molecular Function	4	25	1	0.766949	Gallus_gallus_newGene_2287;ENSGALG00000007190;ENSGALG00000005840;ENSGALG00000033204
GO:0016791	phosphatase activity	Molecular Function	4	25	1	0.766949	ENSGALG00000005888;ENSGALG00000003313;ENSGALG00000033683;ENSGALG00000044574
GO:0016251	obsolete general RNA polymerase II transcription factor activity	Molecular Function	2	13	1	0.766987	ENSGALG00000049138;ENSGALG00000043370
GO:0052689	carboxylic ester hydrolase activity	Molecular Function	2	13	1	0.766987	ENSGALG00000005065;ENSGALG00000002900
GO:0008408	3'-5' exonuclease activity	Molecular Function	2	13	1	0.766987	ENSGALG00000008745;ENSGALG00000030609
GO:0000166	nucleotide binding	Molecular Function	14	81	1	0.771607	ENSGALG00000005076;ENSGALG00000031159;ENSGALG00000033834;ENSGALG00000003086;ENSGALG00000054496;Gallus_gallus_newGene_8244;ENSGALG00000015033;ENSGALG00000012592;ENSGALG00000037167;ENSGALG00000007665;ENSGALG00000016312;ENSGALG00000046023;ENSGALG00000029449;Gallus_gallus_newGene_2935
GO:0003729	mRNA binding	Molecular Function	20	114	1	0.779848	ENSGALG00000031313;ENSGALG00000008520;ENSGALG00000040018;ENSGALG00000015712;ENSGALG00000005525;ENSGALG00000010047;ENSGALG00000003318;ENSGALG00000015669;ENSGALG00000041790;ENSGALG00000009332;ENSGALG00000034831;ENSGALG00000041547;Gallus_gallus_newGene_2393;ENSGALG00000041030;ENSGALG00000016276;ENSGALG00000017142;ENSGALG00000010291;ENSGALG00000037935;ENSGALG00000036283;ENSGALG00000032957
GO:0017076	purine nucleotide binding	Molecular Function	7	43	1	0.785455	ENSGALG00000037167;Gallus_gallus_newGene_8244;Gallus_gallus_newGene_2935;ENSGALG00000029449;ENSGALG00000054496;ENSGALG00000033834;ENSGALG00000031159
GO:0044877	macromolecular complex binding	Molecular Function	37	205	1	0.785931	ENSGALG00000013929;ENSGALG00000053371;ENSGALG00000003438;Gallus_gallus_newGene_2789;ENSGALG00000001169;ENSGALG00000011835;ENSGALG00000009738;ENSGALG00000034210;ENSGALG00000004612;Gallus_gallus_newGene_981;ENSGALG00000034725;ENSGALG00000014788;ENSGALG00000027864;ENSGALG00000007905;ENSGALG00000012444;ENSGALG00000049122;ENSGALG00000044610;ENSGALG00000041775;ENSGALG00000039349;ENSGALG00000004203;ENSG…
GO:0043138	3'-5' DNA helicase activity	Molecular Function	1	7	1	0.790703	ENSGALG00000008256
GO:0005168	neurotrophin TRKA receptor binding	Molecular Function	1	7	1	0.790703	ENSGALG00000014786
GO:0016765	transferase activity, transferring alkyl or aryl (other than methyl) groups	Molecular Function	1	7	1	0.790703	ENSGALG00000010402
GO:0016410	N-acyltransferase activity	Molecular Function	1	7	1	0.790703	Gallus_gallus_newGene_3516
GO:0019869	chloride channel inhibitor activity	Molecular Function	1	7	1	0.790703	ENSGALG00000038850
GO:0008553	hydrogen-exporting ATPase activity, phosphorylative mechanism	Molecular Function	1	7	1	0.790703	ENSGALG00000007190
GO:0005219	ryanodine-sensitive calcium-release channel activity	Molecular Function	1	7	1	0.790703	ENSGALG00000009705
GO:0051864	histone demethylase activity (H3-K36 specific)	Molecular Function	1	7	1	0.790703	ENSGALG00000020454
GO:0032183	SUMO binding	Molecular Function	1	7	1	0.790703	ENSGALG00000035911
GO:0005388	calcium-transporting ATPase activity	Molecular Function	1	7	1	0.790703	ENSGALG00000030908
GO:0019789	SUMO transferase activity	Molecular Function	1	7	1	0.790703	ENSGALG00000026137
GO:0005004	GPI-linked ephrin receptor activity	Molecular Function	1	7	1	0.790703	ENSGALG00000015403
GO:0048038	quinone binding	Molecular Function	1	7	1	0.790703	ENSGALG00000033522
GO:0000339	RNA cap binding	Molecular Function	1	7	1	0.790703	ENSGALG00000010084
GO:0022804	active transmembrane transporter activity	Molecular Function	1	7	1	0.790703	ENSGALG00000007190
GO:0008494	translation activator activity	Molecular Function	1	7	1	0.790703	ENSGALG00000040109
GO:0005003	ephrin receptor activity	Molecular Function	1	7	1	0.790703	ENSGALG00000008537
GO:0046974	histone methyltransferase activity (H3-K9 specific)	Molecular Function	1	7	1	0.790703	ENSGALG00000031839
GO:0008509	anion transmembrane transporter activity	Molecular Function	1	7	1	0.790703	ENSGALG00000033204
GO:0004862	cAMP-dependent protein kinase inhibitor activity	Molecular Function	1	7	1	0.790703	ENSGALG00000053281
GO:0000980	RNA polymerase II distal enhancer sequence-specific DNA binding	Molecular Function	1	7	1	0.790703	ENSGALG00000041775
GO:0005544	calcium-dependent phospholipid binding	Molecular Function	8	49	1	0.792283	ENSGALG00000005956;ENSGALG00000008055;ENSGALG00000008727;ENSGALG00000007025;ENSGALG00000005065;ENSGALG00000005299;ENSGALG00000016105;ENSGALG00000014646
GO:0046873	metal ion transmembrane transporter activity	Molecular Function	3	20	1	0.794693	ENSGALG00000005840;ENSGALG00000041533;Gallus_gallus_newGene_2287
GO:0005158	insulin receptor binding	Molecular Function	3	20	1	0.794693	ENSGALG00000038722;ENSGALG00000012052;ENSGALG00000014786
GO:0097602	cullin family protein binding	Molecular Function	2	14	1	0.802699	ENSGALG00000005651;ENSGALG00000017268
GO:0017075	syntaxin-1 binding	Molecular Function	2	14	1	0.802699	ENSGALG00000036527;ENSGALG00000007161
GO:0008157	protein phosphatase 1 binding	Molecular Function	2	14	1	0.802699	ENSGALG00000035930;ENSGALG00000030303
GO:0048020	CCR chemokine receptor binding	Molecular Function	2	14	1	0.802699	ENSGALG00000034478;ENSGALG00000003003
GO:0070006	metalloaminopeptidase activity	Molecular Function	2	14	1	0.802699	ENSGALG00000030254;ENSGALG00000008321
GO:0004129	cytochrome-c oxidase activity	Molecular Function	2	14	1	0.802699	ENSGALG00000032142;ENSGALG00000014121
GO:0035254	glutamate receptor binding	Molecular Function	2	14	1	0.802699	ENSGALG00000045305;ENSGALG00000014813
GO:0005102	receptor binding	Molecular Function	44	245	1	0.813577	ENSGALG00000035966;ENSGALG00000037935;ENSGALG00000007905;ENSGALG00000012998;ENSGALG00000025915;ENSGALG00000015422;ENSGALG00000039990;Gallus_gallus_newGene_7020;ENSGALG00000017358;ENSGALG00000045305;ENSGALG00000008713;ENSGALG00000049122;ENSGALG00000008414;ENSGALG00000029983;ENSGALG00000043499;ENSGALG00000042642;ENSGALG00000040771;ENSGALG00000045925;ENSGALG00000043535;ENSGALG00000008306;ENSGALG0000…
GO:0004252	serine-type endopeptidase activity	Molecular Function	18	106	1	0.81666	ENSGALG00000055047;ENSGALG00000007886;ENSGALG00000002722;ENSGALG00000033974;ENSGALG00000003709;ENSGALG00000030076;ENSGALG00000029731;ENSGALG00000014603;ENSGALG00000055053;ENSGALG00000012004;ENSGALG00000041140;ENSGALG00000008341;ENSGALG00000001331;ENSGALG00000040492;ENSGALG00000014659;ENSGALG00000053084;ENSGALG00000042452;ENSGALG00000033256
GO:0016616	oxidoreductase activity, acting on the CH-OH group of donors, NAD or NADP as acceptor	Molecular Function	4	27	1	0.818607	ENSGALG00000012338;ENSGALG00000007493;ENSGALG00000002849;ENSGALG00000009738
GO:0004519	endonuclease activity	Molecular Function	4	27	1	0.818607	ENSGALG00000030609;ENSGALG00000003108;ENSGALG00000004037;ENSGALG00000051336
GO:0008324	cation transmembrane transporter activity	Molecular Function	4	27	1	0.818607	Gallus_gallus_newGene_2287;ENSGALG00000007190;ENSGALG00000005840;ENSGALG00000033204
GO:0004175	endopeptidase activity	Molecular Function	5	33	1	0.818891	ENSGALG00000026846;ENSGALG00000029731;ENSGALG00000002578;ENSGALG00000053084;ENSGALG00000045788
GO:0048487	beta-tubulin binding	Molecular Function	3	21	1	0.822046	ENSGALG00000023763;ENSGALG00000001798;ENSGALG00000013041
GO:0004623	phospholipase A2 activity	Molecular Function	3	21	1	0.822046	ENSGALG00000014938;ENSGALG00000005065;ENSGALG00000008727
GO:0008395	steroid hydroxylase activity	Molecular Function	3	21	1	0.822046	ENSGALG00000004436;ENSGALG00000029435;ENSGALG00000011894
GO:0004435	phosphatidylinositol phospholipase C activity	Molecular Function	3	21	1	0.822046	ENSGALG00000003345;ENSGALG00000008113;ENSGALG00000036085
GO:0045505	dynein intermediate chain binding	Molecular Function	3	21	1	0.822046	ENSGALG00000004297;ENSGALG00000004870;ENSGALG00000002350
GO:0001664	G-protein coupled receptor binding	Molecular Function	7	45	1	0.824421	ENSGALG00000003163;ENSGALG00000005208;ENSGALG00000014813;ENSGALG00000025915;ENSGALG00000010983;Gallus_gallus_newGene_7020;ENSGALG00000008414
GO:0004571	mannosyl-oligosaccharide 1,2-alpha-mannosidase activity	Molecular Function	1	8	1	0.832624	ENSGALG00000001038
GO:0008381	mechanically-gated ion channel activity	Molecular Function	1	8	1	0.832624	ENSGALG00000006889
GO:0050811	GABA receptor binding	Molecular Function	1	8	1	0.832624	ENSGALG00000008113
GO:0043548	phosphatidylinositol 3-kinase binding	Molecular Function	1	8	1	0.832624	ENSGALG00000008631
GO:0070411	I-SMAD binding	Molecular Function	1	8	1	0.832624	ENSGALG00000039200
GO:0003810	protein-glutamine gamma-glutamyltransferase activity	Molecular Function	1	8	1	0.832624	ENSGALG00000033171
GO:0097153	cysteine-type endopeptidase activity involved in apoptotic process	Molecular Function	1	8	1	0.832624	ENSGALG00000010638
GO:0008093	cytoskeletal adaptor activity	Molecular Function	1	8	1	0.832624	ENSGALG00000028373
GO:0005237	inhibitory extracellular ligand-gated ion channel activity	Molecular Function	1	8	1	0.832624	ENSGALG00000014206
GO:0098632	protein binding involved in cell-cell adhesion	Molecular Function	1	8	1	0.832624	ENSGALG00000031193
GO:0016614	oxidoreductase activity, acting on CH-OH group of donors	Molecular Function	1	8	1	0.832624	ENSGALG00000002849
GO:0008061	chitin binding	Molecular Function	1	8	1	0.832624	ENSGALG00000004960
GO:0008519	ammonium transmembrane transporter activity	Molecular Function	1	8	1	0.832624	ENSGALG00000040279
GO:0008097	5S rRNA binding	Molecular Function	1	8	1	0.832624	ENSGALG00000009942
GO:0004383	guanylate cyclase activity	Molecular Function	1	8	1	0.832624	ENSGALG00000005076
GO:0016907	G-protein coupled acetylcholine receptor activity	Molecular Function	1	8	1	0.832624	ENSGALG00000008365
GO:0005521	lamin binding	Molecular Function	1	8	1	0.832624	ENSGALG00000001603
GO:0042975	peroxisome proliferator activated receptor binding	Molecular Function	1	8	1	0.832624	ENSGALG00000030396
GO:0043560	insulin receptor substrate binding	Molecular Function	1	8	1	0.832624	ENSGALG00000014786
GO:0008409	5'-3' exonuclease activity	Molecular Function	1	8	1	0.832624	ENSGALG00000033781
GO:0003691	double-stranded telomeric DNA binding	Molecular Function	1	8	1	0.832624	ENSGALG00000037453
GO:0015095	magnesium ion transmembrane transporter activity	Molecular Function	2	15	1	0.833457	ENSGALG00000010253;ENSGALG00000000721
GO:0031210	phosphatidylcholine binding	Molecular Function	2	15	1	0.833457	ENSGALG00000052952;ENSGALG00000015433
GO:0035255	ionotropic glutamate receptor binding	Molecular Function	2	15	1	0.833457	ENSGALG00000035804;ENSGALG00000045305
GO:0016493	C-C chemokine receptor activity	Molecular Function	2	15	1	0.833457	ENSGALG00000005305;ENSGALG00000041491
GO:0016779	nucleotidyltransferase activity	Molecular Function	2	15	1	0.833457	ENSGALG00000012607;ENSGALG00000010636
GO:1901363	heterocyclic compound binding	Molecular Function	44	248	1	0.837678	ENSGALG00000031159;ENSGALG00000033834;ENSGALG00000028037;ENSGALG00000023083;ENSGALG00000041775;ENSGALG00000009654;ENSGALG00000009837;ENSGALG00000037935;Gallus_gallus_newGene_8244;ENSGALG00000012885;ENSGALG00000017142;ENSGALG00000023199;ENSGALG00000026928;ENSGALG00000034725;Gallus_gallus_newGene_981;ENSGALG00000023950;ENSGALG00000015101;ENSGALG00000006355;Gallus_gallus_newGene_2853;ENSGALG00000011…
GO:0051219	phosphoprotein binding	Molecular Function	5	34	1	0.839118	ENSGALG00000034725;ENSGALG00000035911;ENSGALG00000003860;ENSGALG00000006567;ENSGALG00000038504
GO:0008536	Ran GTPase binding	Molecular Function	4	28	1	0.840674	ENSGALG00000000397;ENSGALG00000008713;ENSGALG00000029476;ENSGALG00000036962
GO:0005044	scavenger receptor activity	Molecular Function	12	75	1	0.845958	ENSGALG00000005305;ENSGALG00000021031;ENSGALG00000000402;ENSGALG00000012004;ENSGALG00000046217;ENSGALG00000014910;ENSGALG00000053187;ENSGALG00000041491;ENSGALG00000043672;ENSGALG00000003589;ENSGALG00000032746;ENSGALG00000047807
GO:0004181	metallocarboxypeptidase activity	Molecular Function	3	22	1	0.846224	ENSGALG00000030209;ENSGALG00000006834;ENSGALG00000020067
GO:0005547	phosphatidylinositol-3,4,5-trisphosphate binding	Molecular Function	3	22	1	0.846224	Gallus_gallus_newGene_1193;ENSGALG00000008725;ENSGALG00000009338
GO:0034237	protein kinase A regulatory subunit binding	Molecular Function	3	22	1	0.846224	ENSGALG00000028530;ENSGALG00000033017;ENSGALG00000040724
GO:0005198	structural molecule activity	Molecular Function	26	153	1	0.851976	ENSGALG00000027853;ENSGALG00000039349;ENSGALG00000016943;ENSGALG00000007905;ENSGALG00000011865;ENSGALG00000014408;ENSGALG00000005139;ENSGALG00000029674;Gallus_gallus_newGene_981;ENSGALG00000041760;ENSGALG00000046210;ENSGALG00000053107;ENSGALG00000039571;ENSGALG00000006802;ENSGALG00000053371;ENSGALG00000008414;ENSGALG00000032672;ENSGALG00000039447;ENSGALG00000051754;ENSGALG00000017414;ENSGALG00000…
GO:0003824	catalytic activity	Molecular Function	67	372	1	0.853099	ENSGALG00000007190;ENSGALG00000003108;Gallus_gallus_newGene_1193;ENSGALG00000016400;ENSGALG00000037525;ENSGALG00000003614;ENSGALG00000002816;ENSGALG00000039541;ENSGALG00000023120;Gallus_gallus_newGene_3516;ENSGALG00000015096;ENSGALG00000016359;ENSGALG00000048712;ENSGALG00000003916;ENSGALG00000033635;ENSGALG00000002849;ENSGALG00000015155;ENSGALG00000005071;ENSGALG00000010402;ENSGALG00000003313;ENS…
GO:0005525	GTP binding	Molecular Function	52	293	1	0.855208	ENSGALG00000026315;ENSGALG00000016844;ENSGALG00000012850;ENSGALG00000016764;ENSGALG00000039724;ENSGALG00000037167;ENSGALG00000036218;ENSGALG00000011289;ENSGALG00000013112;ENSGALG00000005021;ENSGALG00000002624;ENSGALG00000032506;ENSGALG00000012542;ENSGALG00000028186;ENSGALG00000016556;ENSGALG00000040586;ENSGALG00000041471;ENSGALG00000000059;ENSGALG00000052737;ENSGALG00000005998;ENSGALG00000013785;…
GO:0097159	organic cyclic compound binding	Molecular Function	44	251	1	0.859473	ENSGALG00000023199;ENSGALG00000026928;ENSGALG00000017142;ENSGALG00000012885;ENSGALG00000034725;ENSGALG00000009837;Gallus_gallus_newGene_8244;ENSGALG00000037935;ENSGALG00000041775;ENSGALG00000009654;ENSGALG00000033834;ENSGALG00000028037;ENSGALG00000031159;ENSGALG00000023083;ENSGALG00000005757;ENSGALG00000005525;ENSGALG00000011657;ENSGALG00000037167;ENSGALG00000052242;ENSGALG00000011285;Gallus_gall…
GO:0008234	cysteine-type peptidase activity	Molecular Function	2	16	1	0.859812	ENSGALG00000041923;ENSGALG00000010638
GO:0016279	protein-lysine N-methyltransferase activity	Molecular Function	2	16	1	0.859812	ENSGALG00000002247;ENSGALG00000008493
GO:0042805	actinin binding	Molecular Function	2	16	1	0.859812	Gallus_gallus_newGene_2789;ENSGALG00000037935
GO:0015108	chloride transmembrane transporter activity	Molecular Function	2	16	1	0.859812	ENSGALG00000007959;ENSGALG00000008222
GO:0008081	phosphoric diester hydrolase activity	Molecular Function	2	16	1	0.859812	ENSGALG00000016721;ENSGALG00000005842
GO:0017112	Rab guanyl-nucleotide exchange factor activity	Molecular Function	4	29	1	0.860437	ENSGALG00000015036;ENSGALG00000043771;ENSGALG00000005840;ENSGALG00000000154
GO:0060090	binding, bridging	Molecular Function	10	65	1	0.864259	ENSGALG00000014813;ENSGALG00000003400;ENSGALG00000053321;ENSGALG00000050213;ENSGALG00000005608;ENSGALG00000008414;Gallus_gallus_newGene_8218;ENSGALG00000004203;ENSGALG00000016811;ENSGALG00000040724
GO:0032454	histone demethylase activity (H3-K9 specific)	Molecular Function	1	9	1	0.866151	ENSGALG00000015803
GO:0042562	hormone binding	Molecular Function	1	9	1	0.866151	ENSGALG00000008094
GO:0004017	adenylate kinase activity	Molecular Function	1	9	1	0.866151	ENSGALG00000029150
GO:0070878	primary miRNA binding	Molecular Function	1	9	1	0.866151	ENSGALG00000033126
GO:0019842	vitamin binding	Molecular Function	1	9	1	0.866151	ENSGALG00000001895
GO:0009374	biotin binding	Molecular Function	1	9	1	0.866151	ENSGALG00000025945
GO:0022832	voltage-gated channel activity	Molecular Function	1	9	1	0.866151	Gallus_gallus_newGene_2287
GO:0005078	MAP-kinase scaffold activity	Molecular Function	1	9	1	0.866151	ENSGALG00000051055
GO:0018024	histone-lysine N-methyltransferase activity	Molecular Function	1	9	1	0.866151	ENSGALG00000009800
GO:0035258	steroid hormone receptor binding	Molecular Function	1	9	1	0.866151	ENSGALG00000008014
GO:0045309	protein phosphorylated amino acid binding	Molecular Function	1	9	1	0.866151	ENSGALG00000034725
GO:0005504	fatty acid binding	Molecular Function	1	9	1	0.866151	ENSGALG00000038933
GO:0035613	RNA stem-loop binding	Molecular Function	1	9	1	0.866151	ENSGALG00000002021
GO:0005548	phospholipid transporter activity	Molecular Function	1	9	1	0.866151	ENSGALG00000003645
GO:0042287	MHC protein binding	Molecular Function	1	9	1	0.866151	ENSGALG00000005867
GO:0030159	receptor signaling complex scaffold activity	Molecular Function	1	9	1	0.866151	ENSGALG00000008414
GO:0008233	peptidase activity	Molecular Function	5	36	1	0.874001	ENSGALG00000053084;ENSGALG00000006453;ENSGALG00000004087;ENSGALG00000008306;ENSGALG00000008738
GO:0004715	non-membrane spanning protein tyrosine kinase activity	Molecular Function	5	36	1	0.874001	ENSGALG00000011166;ENSGALG00000039264;ENSGALG00000014124;ENSGALG00000015027;ENSGALG00000042321
GO:0004550	nucleoside diphosphate kinase activity	Molecular Function	2	17	1	0.882295	ENSGALG00000029150;ENSGALG00000028982
GO:0019956	chemokine binding	Molecular Function	2	17	1	0.882295	ENSGALG00000041491;ENSGALG00000005305
GO:0022838	substrate-specific channel activity	Molecular Function	2	17	1	0.882295	Gallus_gallus_newGene_2287;ENSGALG00000005840
GO:0008236	serine-type peptidase activity	Molecular Function	2	17	1	0.882295	ENSGALG00000053084;ENSGALG00000008738
GO:0016247	channel regulator activity	Molecular Function	2	17	1	0.882295	Gallus_gallus_newGene_7020;ENSGALG00000012885
GO:0003712	transcription cofactor activity	Molecular Function	17	107	1	0.886114	ENSGALG00000015422;ENSGALG00000033834;ENSGALG00000033025;ENSGALG00000014485;ENSGALG00000041775;ENSGALG00000030998;ENSGALG00000047000;ENSGALG00000037935;ENSGALG00000020742;ENSGALG00000013956;ENSGALG00000011835;ENSGALG00000005230;ENSGALG00000007641;ENSGALG00000025759;Gallus_gallus_newGene_2249;ENSGALG00000039182;Gallus_gallus_newGene_3369
GO:1904315	transmitter-gated ion channel activity involved in regulation of postsynaptic membrane potential	Molecular Function	3	24	1	0.886121	ENSGALG00000014206;ENSGALG00000004083;ENSGALG00000037366
GO:0048306	calcium-dependent protein binding	Molecular Function	3	24	1	0.886121	ENSGALG00000006572;ENSGALG00000003743;ENSGALG00000005299
GO:0003950	NAD+ ADP-ribosyltransferase activity	Molecular Function	3	24	1	0.886121	ENSGALG00000004517;ENSGALG00000007365;ENSGALG00000013911
GO:0004518	nuclease activity	Molecular Function	3	24	1	0.886121	ENSGALG00000003108;ENSGALG00000004037;ENSGALG00000007676
GO:0036094	small molecule binding	Molecular Function	10	67	1	0.88775	ENSGALG00000031159;ENSGALG00000033834;ENSGALG00000054496;ENSGALG00000037935;Gallus_gallus_newGene_8244;ENSGALG00000038933;ENSGALG00000037167;ENSGALG00000032170;ENSGALG00000029449;Gallus_gallus_newGene_2935
GO:0038023	signaling receptor activity	Molecular Function	29	174	1	0.888402	ENSGALG00000010875;ENSGALG00000037525;ENSGALG00000017485;ENSGALG00000029766;ENSGALG00000008077;ENSGALG00000009392;ENSGALG00000034722;Gallus_gallus_newGene_6840;ENSGALG00000011291;ENSGALG00000039786;ENSGALG00000037366;ENSGALG00000037336;ENSGALG00000012444;ENSGALG00000011149;ENSGALG00000037935;ENSGALG00000003932;ENSGALG00000015708;ENSGALG00000004974;ENSGALG00000019231;ENSGALG00000021180;ENSGALG0000…
GO:0070628	proteasome binding	Molecular Function	1	10	1	0.892964	ENSGALG00000008163
GO:0022851	GABA-gated chloride ion channel activity	Molecular Function	1	10	1	0.892964	ENSGALG00000014206
GO:0051787	misfolded protein binding	Molecular Function	1	10	1	0.892964	ENSGALG00000002363
GO:0008194	UDP-glycosyltransferase activity	Molecular Function	1	10	1	0.892964	ENSGALG00000011805
GO:0015077	monovalent inorganic cation transmembrane transporter activity	Molecular Function	1	10	1	0.892964	ENSGALG00000007190
GO:0061134	peptidase regulator activity	Molecular Function	1	10	1	0.892964	ENSGALG00000008713
GO:0045504	dynein heavy chain binding	Molecular Function	1	10	1	0.892964	ENSGALG00000001996
GO:1990380	Lys48-specific deubiquitinase activity	Molecular Function	1	10	1	0.892964	ENSGALG00000007307
GO:0004843	thiol-dependent ubiquitin-specific protease activity	Molecular Function	9	62	1	0.897386	ENSGALG00000013861;ENSGALG00000043920;ENSGALG00000035007;ENSGALG00000014261;ENSGALG00000013057;ENSGALG00000007307;ENSGALG00000004228;ENSGALG00000006331;ENSGALG00000002021
GO:0008237	metallopeptidase activity	Molecular Function	2	18	1	0.901397	ENSGALG00000040432;ENSGALG00000031332
GO:0004806	triglyceride lipase activity	Molecular Function	2	18	1	0.901397	ENSGALG00000042181;ENSGALG00000010364
GO:0004707	MAP kinase activity	Molecular Function	2	18	1	0.901397	ENSGALG00000050166;ENSGALG00000005699
GO:0099106	ion channel regulator activity	Molecular Function	2	18	1	0.901397	ENSGALG00000007320;Gallus_gallus_newGene_7020
GO:0019003	GDP binding	Molecular Function	4	32	1	0.907595	ENSGALG00000005998;ENSGALG00000031893;ENSGALG00000016485;ENSGALG00000032506
GO:0003743	translation initiation factor activity	Molecular Function	5	39	1	0.914168	ENSGALG00000016764;ENSGALG00000008520;ENSGALG00000011208;ENSGALG00000016340;ENSGALG00000010084
GO:0004016	adenylate cyclase activity	Molecular Function	1	11	1	0.914408	ENSGALG00000031244
GO:0000340	RNA 7-methylguanosine cap binding	Molecular Function	1	11	1	0.914408	ENSGALG00000040109
GO:0031369	translation initiation factor binding	Molecular Function	1	11	1	0.914408	ENSGALG00000004738
GO:0022841	potassium ion leak channel activity	Molecular Function	1	11	1	0.914408	ENSGALG00000012021
GO:0004712	protein serine/threonine/tyrosine kinase activity	Molecular Function	1	11	1	0.914408	ENSGALG00000015874
GO:0043495	protein anchor	Molecular Function	1	11	1	0.914408	ENSGALG00000012720
GO:0004983	neuropeptide Y receptor activity	Molecular Function	1	11	1	0.914408	ENSGALG00000038728
GO:1904047	S-adenosyl-L-methionine binding	Molecular Function	1	11	1	0.914408	ENSGALG00000013272
GO:0035615	clathrin adaptor activity	Molecular Function	1	11	1	0.914408	ENSGALG00000003803
GO:0034987	immunoglobulin receptor binding	Molecular Function	2	19	1	0.917572	ENSGALG00000043654;Gallus_gallus_newGene_7020
GO:0048018	receptor agonist activity	Molecular Function	2	19	1	0.917572	ENSGALG00000016820;ENSGALG00000011835
GO:0008757	S-adenosylmethionine-dependent methyltransferase activity	Molecular Function	2	19	1	0.917572	ENSGALG00000015155;ENSGALG00000048263
GO:0004553	hydrolase activity, hydrolyzing O-glycosyl compounds	Molecular Function	2	19	1	0.917572	Gallus_gallus_newGene_8160;ENSGALG00000005814
GO:1901265	nucleoside phosphate binding	Molecular Function	7	52	1	0.918629	ENSGALG00000033834;ENSGALG00000031159;Gallus_gallus_newGene_2935;ENSGALG00000054496;ENSGALG00000029449;Gallus_gallus_newGene_8244;ENSGALG00000037167
GO:0005215	transporter activity	Molecular Function	6	46	1	0.921006	ENSGALG00000007190;ENSGALG00000036380;Gallus_gallus_newGene_2287;ENSGALG00000033204;ENSGALG00000012885;ENSGALG00000005840
GO:0005096	GTPase activator activity	Molecular Function	35	213	1	0.922832	ENSGALG00000023703;Gallus_gallus_newGene_8219;ENSGALG00000035194;ENSGALG00000017169;ENSGALG00000007161;ENSGALG00000048307;ENSGALG00000010435;ENSGALG00000002467;ENSGALG00000006906;ENSGALG00000005379;ENSGALG00000009480;ENSGALG00000040351;ENSGALG00000007040;ENSGALG00000026263;ENSGALG00000007681;ENSGALG00000000311;ENSGALG00000033938;ENSGALG00000009157;ENSGALG00000007609;ENSGALG00000043671;ENSGALG0000…
GO:0015267	channel activity	Molecular Function	3	27	1	0.928732	ENSGALG00000012885;ENSGALG00000005840;Gallus_gallus_newGene_2287
GO:0019905	syntaxin binding	Molecular Function	4	34	1	0.930591	ENSGALG00000014408;Gallus_gallus_newGene_2287;ENSGALG00000008847;ENSGALG00000015433
GO:1902936	phosphatidylinositol bisphosphate binding	Molecular Function	2	20	1	0.931226	ENSGALG00000009031;ENSGALG00000003319
GO:0003746	translation elongation factor activity	Molecular Function	1	12	1	0.931557	ENSGALG00000010315
GO:0046933	proton-transporting ATP synthase activity, rotational mechanism	Molecular Function	1	12	1	0.931557	ENSGALG00000009286
GO:0005126	cytokine receptor binding	Molecular Function	1	12	1	0.931557	ENSGALG00000009870
GO:0010181	FMN binding	Molecular Function	1	12	1	0.931557	ENSGALG00000038096
GO:0005344	oxygen transporter activity	Molecular Function	1	12	1	0.931557	ENSGALG00000013625
GO:0003756	protein disulfide isomerase activity	Molecular Function	1	12	1	0.931557	ENSGALG00000003154
GO:0008327	methyl-CpG binding	Molecular Function	1	12	1	0.931557	ENSGALG00000040864
GO:0009982	pseudouridine synthase activity	Molecular Function	1	12	1	0.931557	ENSGALG00000002354
GO:1990381	ubiquitin-specific protease binding	Molecular Function	1	12	1	0.931557	Gallus_gallus_newGene_2534
GO:0031624	ubiquitin conjugating enzyme binding	Molecular Function	3	28	1	0.939299	ENSGALG00000008860;ENSGALG00000028709;ENSGALG00000007932
GO:0019208	phosphatase regulator activity	Molecular Function	1	13	1	0.945272	ENSGALG00000010325
GO:0005184	neuropeptide hormone activity	Molecular Function	1	13	1	0.945272	ENSGALG00000029788
GO:0044390	ubiquitin-like protein conjugating enzyme binding	Molecular Function	1	13	1	0.945272	ENSGALG00000008860
GO:0031433	telethonin binding	Molecular Function	1	13	1	0.945272	ENSGALG00000053130
GO:0070011	peptidase activity, acting on L-amino acid peptides	Molecular Function	1	13	1	0.945272	ENSGALG00000053084
GO:0005488	binding	Molecular Function	147	825	1	0.954979	ENSGALG00000015096;ENSGALG00000048712;ENSGALG00000027122;ENSGALG00000033635;ENSGALG00000002849;ENSGALG00000002199;Gallus_gallus_newGene_2935;Gallus_gallus_newGene_7657;ENSGALG00000054106;ENSGALG00000007190;Gallus_gallus_newGene_6845;Gallus_gallus_newGene_1193;ENSGALG00000033938;ENSGALG00000003108;ENSGALG00000026518;ENSGALG00000039509;ENSGALG00000037525;ENSGALG00000039541;ENSGALG00000008014;Gallus…
GO:0005242	inward rectifier potassium channel activity	Molecular Function	1	14	1	0.956239	ENSGALG00000012254
GO:0004298	threonine-type endopeptidase activity	Molecular Function	1	14	1	0.956239	ENSGALG00000045788
GO:0031491	nucleosome binding	Molecular Function	1	14	1	0.956239	ENSGALG00000002222
GO:0070064	proline-rich region binding	Molecular Function	1	14	1	0.956239	ENSGALG00000010081
GO:0030414	peptidase inhibitor activity	Molecular Function	1	14	1	0.956239	ENSGALG00000008713
GO:0030234	enzyme regulator activity	Molecular Function	18	126	1	0.96254	ENSGALG00000023703;ENSGALG00000043671;ENSGALG00000041238;Gallus_gallus_newGene_8219;ENSGALG00000026137;ENSGALG00000007979;ENSGALG00000026928;ENSGALG00000014408;ENSGALG00000037935;ENSGALG00000017358;ENSGALG00000041547;ENSGALG00000036896;ENSGALG00000048409;ENSGALG00000033938;ENSGALG00000026518;ENSGALG00000012208;ENSGALG00000008713;ENSGALG00000006294
GO:0009055	electron carrier activity	Molecular Function	3	31	1	0.962908	ENSGALG00000008997;ENSGALG00000029367;ENSGALG00000008185
GO:0005212	structural constituent of eye lens	Molecular Function	1	15	1	0.965009	Gallus_gallus_newGene_981
GO:0022836	gated channel activity	Molecular Function	1	15	1	0.965009	Gallus_gallus_newGene_2287
GO:0008376	acetylgalactosaminyltransferase activity	Molecular Function	1	15	1	0.965009	Gallus_gallus_newGene_3311
GO:0005243	gap junction channel activity	Molecular Function	1	15	1	0.965009	ENSGALG00000014873
GO:0030545	receptor regulator activity	Molecular Function	1	15	1	0.965009	ENSGALG00000011835
GO:0043022	ribosome binding	Molecular Function	4	39	1	0.967183	ENSGALG00000015093;ENSGALG00000002021;ENSGALG00000005745;ENSGALG00000033512
GO:0015276	ligand-gated ion channel activity	Molecular Function	2	24	1	0.967208	ENSGALG00000004083;ENSGALG00000037366
GO:0016712	oxidoreductase activity, acting on paired donors, with incorporation or reduction of molecular oxygen, reduced flavin or flavoprotein as one donor, and incorporation of one atom of oxygen	Molecular Function	2	24	1	0.967208	ENSGALG00000025822;ENSGALG00000011894
GO:0003964	RNA-directed DNA polymerase activity	Molecular Function	8	66	1	0.967601	ENSGALG00000051123;Gallus_gallus_newGene_5624;Gallus_gallus_newGene_6003;Gallus_gallus_newGene_2853;Gallus_gallus_newGene_1509;Gallus_gallus_newGene_1850;ENSGALG00000047196;Gallus_gallus_newGene_2795
GO:0098772	molecular function regulator	Molecular Function	23	158	1	0.970012	ENSGALG00000043671;ENSGALG00000046210;ENSGALG00000026137;ENSGALG00000011835;ENSGALG00000037935;ENSGALG00000014408;ENSGALG00000012885;ENSGALG00000026928;Gallus_gallus_newGene_7020;ENSGALG00000015708;ENSGALG00000008713;ENSGALG00000012208;ENSGALG00000001684;ENSGALG00000048409;ENSGALG00000017358;Gallus_gallus_newGene_8219;ENSGALG00000041238;ENSGALG00000023703;ENSGALG00000039786;ENSGALG00000005840;ENS…
GO:0051537	2 iron, 2 sulfur cluster binding	Molecular Function	1	16	1	0.972022	ENSGALG00000008185
GO:0004864	protein phosphatase inhibitor activity	Molecular Function	1	16	1	0.972022	ENSGALG00000035930
GO:0004890	GABA-A receptor activity	Molecular Function	1	16	1	0.972022	ENSGALG00000014206
GO:0005104	fibroblast growth factor receptor binding	Molecular Function	1	16	1	0.972022	ENSGALG00000011835
GO:0046966	thyroid hormone receptor binding	Molecular Function	1	17	1	0.97763	ENSGALG00000005230
GO:0016741	transferase activity, transferring one-carbon groups	Molecular Function	1	17	1	0.97763	ENSGALG00000015155
GO:0005251	delayed rectifier potassium channel activity	Molecular Function	1	17	1	0.97763	ENSGALG00000005502
GO:0022839	ion gated channel activity	Molecular Function	1	17	1	0.97763	Gallus_gallus_newGene_2287
GO:0004190	aspartic-type endopeptidase activity	Molecular Function	8	70	1	0.98042	ENSGALG00000007298;ENSGALG00000000545;ENSGALG00000010638;ENSGALG00000049069;ENSGALG00000047196;ENSGALG00000049027;ENSGALG00000051123;ENSGALG00000050833
GO:0001671	ATPase activator activity	Molecular Function	1	18	1	0.982114	ENSGALG00000051280
GO:0042578	phosphoric ester hydrolase activity	Molecular Function	1	18	1	0.982114	ENSGALG00000003313
GO:0022857	transmembrane transporter activity	Molecular Function	15	116	1	0.983133	ENSGALG00000033204;ENSGALG00000033002;ENSGALG00000014236;ENSGALG00000027345;ENSGALG00000036380;ENSGALG00000012816;Gallus_gallus_newGene_2287;ENSGALG00000015016;ENSGALG00000001374;ENSGALG00000002982;ENSGALG00000012885;ENSGALG00000005840;ENSGALG00000019961;ENSGALG00000007190;ENSGALG00000009940
GO:0005249	voltage-gated potassium channel activity	Molecular Function	5	51	1	0.984348	ENSGALG00000011858;ENSGALG00000005822;ENSGALG00000053299;ENSGALG00000005502;ENSGALG00000001342
GO:0005049	nuclear export signal receptor activity	Molecular Function	1	19	1	0.9857	ENSGALG00000029476
GO:0008047	enzyme activator activity	Molecular Function	10	89	1	0.990539	ENSGALG00000043671;Gallus_gallus_newGene_8219;ENSGALG00000023703;ENSGALG00000031841;ENSGALG00000014408;ENSGALG00000050288;ENSGALG00000041547;ENSGALG00000012208;ENSGALG00000033938;ENSGALG00000026518
GO:0005484	SNAP receptor activity	Molecular Function	1	21	1	0.990859	ENSGALG00000050150
GO:0019843	rRNA binding	Molecular Function	1	22	1	0.992692	ENSGALG00000014568
GO:0030695	GTPase regulator activity	Molecular Function	6	66	1	0.995149	ENSGALG00000043671;Gallus_gallus_newGene_8219;ENSGALG00000023703;ENSGALG00000026518;ENSGALG00000033938;ENSGALG00000014408
GO:0060589	nucleoside-triphosphatase regulator activity	Molecular Function	6	66	1	0.995149	Gallus_gallus_newGene_8219;ENSGALG00000043671;ENSGALG00000023703;ENSGALG00000026518;ENSGALG00000033938;ENSGALG00000014408
GO:0060089	molecular transducer activity	Molecular Function	10	95	1	0.995636	ENSGALG00000003932;ENSGALG00000012444;ENSGALG00000037525;ENSGALG00000037935;ENSGALG00000015708;ENSGALG00000006106;Gallus_gallus_newGene_6840;ENSGALG00000053318;ENSGALG00000023950;ENSGALG00000039786
GO:0008528	G-protein coupled peptide receptor activity	Molecular Function	2	36	1	0.996809	ENSGALG00000002632;ENSGALG00000006575
GO:0005515	protein binding	Molecular Function	144	872	1	0.997285	ENSGALG00000041775;ENSGALG00000037315;ENSGALG00000049122;ENSGALG00000039120;ENSGALG00000009654;ENSGALG00000039468;ENSGALG00000028037;ENSGALG00000015363;ENSGALG00000010743;ENSGALG00000027645;ENSGALG00000025996;ENSGALG00000026137;ENSGALG00000013940;Gallus_gallus_newGene_2757;ENSGALG00000010733;ENSGALG00000005525;ENSGALG00000046210;ENSGALG00000006355;ENSGALG00000006106;ENSGALG00000010166;ENSGALG0000…
GO:0003674	molecular_function	Molecular Function	176	1050	1	0.997797	ENSGALG00000015096;ENSGALG00000048712;ENSGALG00000054106;ENSGALG00000002199;ENSGALG00000002849;ENSGALG00000003108;ENSGALG00000033938;Gallus_gallus_newGene_6845;ENSGALG00000039541;ENSGALG00000008014;ENSGALG00000037525;Gallus_gallus_newGene_2789;ENSGALG00000006563;ENSGALG00000050568;Gallus_gallus_newGene_981;ENSGALG00000006802;Gallus_gallus_newGene_7855;ENSGALG00000037167;ENSGALG00000053371;Gallus_…
GO:0003676	nucleic acid binding	Molecular Function	85	590	1	0.99988	ENSGALG00000001725;ENSGALG00000035814;ENSGALG00000049069;Gallus_gallus_newGene_7657;ENSGALG00000054106;ENSGALG00000008265;ENSGALG00000035785;ENSGALG00000033573;ENSGALG00000033997;ENSGALG00000003108;ENSGALG00000051123;ENSGALG00000008645;ENSGALG00000003408;ENSGALG00000044739;ENSGALG00000008014;ENSGALG00000006974;Gallus_gallus_newGene_981;ENSGALG00000023950;ENSGALG00000050173;ENSGALG00000011285;Gall…
GO:0038064	collagen receptor activity	Molecular Function	1	43	1	0.999934	ENSGALG00000014903
GO:0004930	G-protein coupled receptor activity	Molecular Function	34	304	1	0.999989	ENSGALG00000038728;ENSGALG00000037166;ENSGALG00000044485;ENSGALG00000009619;ENSGALG00000000820;ENSGALG00000015729;ENSGALG00000012171;ENSGALG00000014984;ENSGALG00000036789;ENSGALG00000010707;ENSGALG00000003138;ENSGALG00000032803;ENSGALG00000001416;ENSGALG00000035182;ENSGALG00000002473;ENSGALG00000040761;ENSGALG00000005208;ENSGALG00000004113;ENSGALG00000003118;ENSGALG00000004058;Gallus_gallus_newGe…
GO:0004523	RNA-DNA hybrid ribonuclease activity	Molecular Function	3	115	1	1	ENSGALG00000049069;ENSGALG00000051123;Gallus_gallus_newGene_5624
GO:0005200	structural constituent of cytoskeleton	Molecular Function	8	190	1	1	ENSGALG00000046210;ENSGALG00000002548;Gallus_gallus_newGene_981;ENSGALG00000005173;ENSGALG00000003135;ENSGALG00000041471;ENSGALG00000000059;ENSGALG00000040586
GO:0003735	structural constituent of ribosome	Molecular Function	2	132	1	1	ENSGALG00000034352;ENSGALG00000027579
GO:0000779	condensed chromosome, centromeric region	Cellular Component	13	17	0.000900952	9.29775e-07	ENSGALG00000004515;ENSGALG00000033834;ENSGALG00000047346;ENSGALG00000001491;ENSGALG00000015363;ENSGALG00000013208;ENSGALG00000011914;Gallus_gallus_newGene_7855;ENSGALG00000014788;ENSGALG00000039448;ENSGALG00000014425;ENSGALG00000008014;ENSGALG00000008713
GO:0000777	condensed chromosome kinetochore	Cellular Component	12	15	0.00105729	1.09111e-06	ENSGALG00000011914;Gallus_gallus_newGene_7855;ENSGALG00000010900;ENSGALG00000047346;ENSGALG00000033834;ENSGALG00000004515;ENSGALG00000008713;ENSGALG00000002853;ENSGALG00000045185;ENSGALG00000016813;ENSGALG00000015363;ENSGALG00000014788
GO:0005654	nucleoplasm	Cellular Component	385	1562	0.00201265	2.07704e-06	ENSGALG00000011657;ENSGALG00000012050;ENSGALG00000011284;ENSGALG00000012395;ENSGALG00000016617;ENSGALG00000017376;ENSGALG00000003947;ENSGALG00000005533;ENSGALG00000016187;ENSGALG00000041124;ENSGALG00000007669;ENSGALG00000032984;ENSGALG00000035476;ENSGALG00000008120;ENSGALG00000007755;ENSGALG00000012975;ENSGALG00000038420;ENSGALG00000000681;ENSGALG00000002354;ENSGALG00000043570;ENSGALG00000017142;…
GO:0000786	nucleosome	Cellular Component	27	59	0.00768724	7.93316e-06	ENSGALG00000051251;ENSGALG00000031874;ENSGALG00000047126;ENSGALG00000014023;ENSGALG00000050309;ENSGALG00000052030;ENSGALG00000012273;ENSGALG00000049408;ENSGALG00000037167;ENSGALG00000049268;ENSGALG00000050350;ENSGALG00000011783;ENSGALG00000052284;ENSGALG00000032645;ENSGALG00000049859;ENSGALG00000051325;ENSGALG00000048212;ENSGALG00000020078;ENSGALG00000031159;ENSGALG00000011747;ENSGALG00000052649;…
GO:0000776	kinetochore	Cellular Component	24	60	0.321055	0.000331327	ENSGALG00000028900;ENSGALG00000008713;ENSGALG00000010325;ENSGALG00000036856;ENSGALG00000040018;ENSGALG00000012160;ENSGALG00000013208;ENSGALG00000015363;ENSGALG00000047346;ENSGALG00000013784;ENSGALG00000005038;ENSGALG00000033834;ENSGALG00000004622;ENSGALG00000011281;ENSGALG00000014788;ENSGALG00000036821;ENSGALG00000039576;Gallus_gallus_newGene_7855;ENSGALG00000011914;ENSGALG00000015874;ENSGALG0000…
GO:0051233	spindle midzone	Cellular Component	12	22	0.362329	0.00037392	ENSGALG00000012484;Gallus_gallus_newGene_7855;ENSGALG00000054915;ENSGALG00000007768;ENSGALG00000032398;ENSGALG00000008713;ENSGALG00000032506;ENSGALG00000004515;ENSGALG00000047346;ENSGALG00000033792;ENSGALG00000053871;ENSGALG00000006110
GO:0005730	nucleolus	Cellular Component	124	470	0.520788	0.000537449	ENSGALG00000013723;ENSGALG00000014485;Gallus_gallus_newGene_7020;ENSGALG00000027757;ENSGALG00000049422;ENSGALG00000003181;ENSGALG00000010325;ENSGALG00000036474;ENSGALG00000032993;ENSGALG00000009837;ENSGALG00000014788;ENSGALG00000009942;ENSGALG00000038413;ENSGALG00000017142;ENSGALG00000000102;ENSGALG00000036678;ENSGALG00000008256;ENSGALG00000015000;ENSGALG00000000618;ENSGALG00000033690;ENSGALG0000…
GO:0016581	NuRD complex	Cellular Component	7	10	0.878773	0.000906886	ENSGALG00000025907;ENSGALG00000030998;ENSGALG00000046776;Gallus_gallus_newGene_2249;ENSGALG00000050127;ENSGALG00000013565;ENSGALG00000016546
GO:0005874	microtubule	Cellular Component	44	140	1	0.00103397	ENSGALG00000004195;ENSGALG00000013208;ENSGALG00000006267;ENSGALG00000010120;ENSGALG00000008095;ENSGALG00000008812;ENSGALG00000034373;ENSGALG00000028373;Gallus_gallus_newGene_7494;ENSGALG00000004515;ENSGALG00000054783;ENSGALG00000014999;ENSGALG00000003693;ENSGALG00000034232;ENSGALG00000011299;ENSGALG00000013041;ENSGALG00000020999;ENSGALG00000040586;ENSGALG00000041471;ENSGALG00000003860;ENSGALG0000…
GO:0005615	extracellular space	Cellular Component	162	647	1	0.00113006	ENSGALG00000026080;ENSGALG00000028147;ENSGALG00000003058;ENSGALG00000012178;ENSGALG00000006834;ENSGALG00000007905;ENSGALG00000053788;ENSGALG00000035099;ENSGALG00000049882;ENSGALG00000011835;ENSGALG00000033530;ENSGALG00000029298;ENSGALG00000008306;ENSGALG00000043064;ENSGALG00000040771;ENSGALG00000004969;ENSGALG00000003473;ENSGALG00000000402;ENSGALG00000030115;ENSGALG00000014603;ENSGALG00000034119;…
GO:0031262	Ndc80 complex	Cellular Component	4	4	1	0.00165148	ENSGALG00000041323;ENSGALG00000014801;ENSGALG00000010900;ENSGALG00000003438
GO:0034388	Pwp2p-containing subcomplex of 90S preribosome	Cellular Component	4	4	1	0.00165148	ENSGALG00000014791;ENSGALG00000046714;ENSGALG00000000247;ENSGALG00000045726
GO:0042382	paraspeckles	Cellular Component	4	4	1	0.00165148	ENSGALG00000005507;ENSGALG00000000377;ENSGALG00000002514;ENSGALG00000017142
GO:0000778	condensed nuclear chromosome kinetochore	Cellular Component	5	6	1	0.00166097	ENSGALG00000003438;ENSGALG00000011683;ENSGALG00000036892;ENSGALG00000008233;ENSGALG00000016609
GO:0000775	chromosome, centromeric region	Cellular Component	17	42	1	0.0020418	ENSGALG00000033834;ENSGALG00000047346;ENSGALG00000015363;ENSGALG00000053871;ENSGALG00000008713;ENSGALG00000004515;ENSGALG00000004687;ENSGALG00000025996;ENSGALG00000033792;ENSGALG00000041323;Gallus_gallus_newGene_347;ENSGALG00000011914;Gallus_gallus_newGene_7855;ENSGALG00000054915;ENSGALG00000014788;ENSGALG00000008014;ENSGALG00000001907
GO:0032040	small-subunit processome	Cellular Component	10	21	1	0.00430747	ENSGALG00000014791;ENSGALG00000032400;ENSGALG00000045726;ENSGALG00000000247;ENSGALG00000014568;ENSGALG00000030730;ENSGALG00000046714;ENSGALG00000011643;ENSGALG00000003906;ENSGALG00000008454
GO:0098687	chromosomal region	Cellular Component	17	45	1	0.00478811	ENSGALG00000054915;ENSGALG00000014788;ENSGALG00000001907;ENSGALG00000008014;ENSGALG00000011914;Gallus_gallus_newGene_7855;ENSGALG00000041323;Gallus_gallus_newGene_347;Gallus_gallus_newGene_2249;ENSGALG00000004515;ENSGALG00000025996;ENSGALG00000008713;ENSGALG00000004037;ENSGALG00000015363;ENSGALG00000053871;ENSGALG00000033834;ENSGALG00000047346
GO:0031012	extracellular matrix	Cellular Component	44	151	1	0.0051809	Gallus_gallus_newGene_4193;ENSGALG00000037483;ENSGALG00000007905;ENSGALG00000043167;ENSGALG00000012998;ENSGALG00000006992;ENSGALG00000004209;Gallus_gallus_newGene_7318;ENSGALG00000035099;ENSGALG00000014408;ENSGALG00000004960;ENSGALG00000004695;ENSGALG00000003589;ENSGALG00000029429;Gallus_gallus_newGene_338;ENSGALG00000006802;ENSGALG00000053107;ENSGALG00000042642;ENSGALG00000011962;ENSGALG00000006…
GO:0000793	condensed chromosome	Cellular Component	19	53	1	0.00574961	ENSGALG00000041775;ENSGALG00000003922;ENSGALG00000032699;ENSGALG00000008713;ENSGALG00000033834;ENSGALG00000047346;ENSGALG00000015363;ENSGALG00000012484;ENSGALG00000003720;ENSGALG00000011914;Gallus_gallus_newGene_7855;ENSGALG00000014788;ENSGALG00000001907;ENSGALG00000008014;ENSGALG00000034725;ENSGALG00000016854;ENSGALG00000004515;ENSGALG00000025996;Gallus_gallus_newGene_2853
GO:0072686	mitotic spindle	Cellular Component	17	46	1	0.00619371	ENSGALG00000030597;ENSGALG00000008713;ENSGALG00000032398;ENSGALG00000007755;ENSGALG00000036175;ENSGALG00000017128;ENSGALG00000005139;ENSGALG00000006267;ENSGALG00000004622;ENSGALG00000032506;ENSGALG00000054256;ENSGALG00000039576;ENSGALG00000016674;ENSGALG00000003085;ENSGALG00000006051;ENSGALG00000011655;ENSGALG00000005452
GO:0099523	presynaptic cytosol	Cellular Component	4	5	1	0.00692681	ENSGALG00000007161;ENSGALG00000009738;ENSGALG00000037943;ENSGALG00000041413
GO:0005876	spindle microtubule	Cellular Component	12	29	1	0.0073717	ENSGALG00000004515;ENSGALG00000047346;ENSGALG00000003085;ENSGALG00000006110;ENSGALG00000031553;ENSGALG00000039182;ENSGALG00000017128;Gallus_gallus_newGene_7855;ENSGALG00000007768;ENSGALG00000030597;ENSGALG00000008006;ENSGALG00000008713
GO:0036063	acroblast	Cellular Component	3	3	1	0.00819635	ENSGALG00000004515;Gallus_gallus_newGene_7855;ENSGALG00000047346
GO:0005726	perichromatin fibrils	Cellular Component	3	3	1	0.00819635	ENSGALG00000012823;Gallus_gallus_newGene_3369;ENSGALG00000016972
GO:0000796	condensin complex	Cellular Component	3	3	1	0.00819635	ENSGALG00000014425;ENSGALG00000006525;ENSGALG00000054793
GO:0043259	laminin-10 complex	Cellular Component	3	3	1	0.00819635	ENSGALG00000006802;ENSGALG00000007905;ENSGALG00000005321
GO:0005871	kinesin complex	Cellular Component	11	26	1	0.00837475	ENSGALG00000036645;ENSGALG00000013208;ENSGALG00000012160;ENSGALG00000005806;ENSGALG00000011299;ENSGALG00000004195;ENSGALG00000026973;ENSGALG00000039349;ENSGALG00000031553;ENSGALG00000034232;ENSGALG00000030597
GO:0017053	transcriptional repressor complex	Cellular Component	16	44	1	0.00929229	ENSGALG00000003120;ENSGALG00000039182;Gallus_gallus_newGene_7657;ENSGALG00000014365;ENSGALG00000011275;Gallus_gallus_newGene_2249;ENSGALG00000036932;ENSGALG00000049065;ENSGALG00000001933;ENSGALG00000036856;ENSGALG00000038540;ENSGALG00000034716;ENSGALG00000009738;ENSGALG00000040266;ENSGALG00000035487;ENSGALG00000011384
GO:0000790	nuclear chromatin	Cellular Component	39	136	1	0.0107593	ENSGALG00000016042;ENSGALG00000001126;ENSGALG00000002219;ENSGALG00000011489;ENSGALG00000008014;ENSGALG00000012685;ENSGALG00000009525;ENSGALG00000014645;ENSGALG00000007676;ENSGALG00000006785;ENSGALG00000008883;ENSGALG00000053509;ENSGALG00000031841;ENSGALG00000003120;Gallus_gallus_newGene_3369;ENSGALG00000030313;ENSGALG00000009944;ENSGALG00000003045;ENSGALG00000030097;ENSGALG00000018815;ENSGALG0000…
GO:0032133	chromosome passenger complex	Cellular Component	5	8	1	0.0107738	ENSGALG00000007768;ENSGALG00000033792;ENSGALG00000054915;ENSGALG00000008713;ENSGALG00000053871
GO:0005828	kinetochore microtubule	Cellular Component	5	8	1	0.0107738	ENSGALG00000012160;ENSGALG00000013208;ENSGALG00000004515;ENSGALG00000047346;Gallus_gallus_newGene_7855
GO:0005694	chromosome	Cellular Component	44	157	1	0.0108796	ENSGALG00000041323;ENSGALG00000037935;ENSGALG00000012147;ENSGALG00000025996;ENSGALG00000009837;ENSGALG00000014788;ENSGALG00000001907;ENSGALG00000034725;ENSGALG00000026928;ENSGALG00000011914;ENSGALG00000015363;ENSGALG00000053871;Gallus_gallus_newGene_7020;ENSGALG00000033834;ENSGALG00000031159;ENSGALG00000047346;ENSGALG00000018815;ENSGALG00000008713;ENSGALG00000041775;Gallus_gallus_newGene_2249;Gal…
GO:0000940	condensed chromosome outer kinetochore	Cellular Component	6	11	1	0.0121158	ENSGALG00000036892;ENSGALG00000009690;ENSGALG00000004515;Gallus_gallus_newGene_7855;ENSGALG00000017128;ENSGALG00000047346
GO:0016363	nuclear matrix	Cellular Component	15	42	1	0.0138786	ENSGALG00000008256;ENSGALG00000009690;ENSGALG00000005857;ENSGALG00000001258;ENSGALG00000005507;ENSGALG00000000377;ENSGALG00000012709;ENSGALG00000034271;ENSGALG00000003120;ENSGALG00000046210;ENSGALG00000016972;ENSGALG00000002514;ENSGALG00000008014;ENSGALG00000014692;ENSGALG00000034229
GO:0031514	motile cilium	Cellular Component	18	54	1	0.0160305	ENSGALG00000001798;ENSGALG00000003013;ENSGALG00000011189;ENSGALG00000041814;ENSGALG00000007892;ENSGALG00000033320;ENSGALG00000014980;ENSGALG00000007606;ENSGALG00000030160;ENSGALG00000007438;ENSGALG00000009654;ENSGALG00000044610;ENSGALG00000011870;ENSGALG00000004365;ENSGALG00000048776;ENSGALG00000040424;ENSGALG00000005714;ENSGALG00000006532
GO:0042025	host cell nucleus	Cellular Component	41	148	1	0.016542	ENSGALG00000011747;ENSGALG00000012277;ENSGALG00000011937;ENSGALG00000003584;ENSGALG00000011291;ENSGALG00000026264;ENSGALG00000001143;ENSGALG00000042055;ENSGALG00000013568;ENSGALG00000016058;ENSGALG00000010035;ENSGALG00000012024;ENSGALG00000007762;ENSGALG00000007845;ENSGALG00000001161;ENSGALG00000011138;ENSGALG00000016462;ENSGALG00000015605;ENSGALG00000025810;ENSGALG00000004161;ENSGALG00000011783;…
GO:0031390	Ctf18 RFC-like complex	Cellular Component	4	6	1	0.0174585	ENSGALG00000053509;ENSGALG00000029449;ENSGALG00000017064;ENSGALG00000000632
GO:0005832	chaperonin-containing T-complex	Cellular Component	4	6	1	0.0174585	ENSGALG00000009975;ENSGALG00000013041;ENSGALG00000016088;ENSGALG00000008812
GO:0009986	cell surface	Cellular Component	72	284	1	0.0185739	ENSGALG00000005714;ENSGALG00000007403;ENSGALG00000008341;ENSGALG00000041621;ENSGALG00000043499;ENSGALG00000031997;ENSGALG00000007070;ENSGALG00000004083;ENSGALG00000012178;ENSGALG00000015708;ENSGALG00000046226;ENSGALG00000040371;ENSGALG00000037935;Gallus_gallus_newGene_2287;ENSGALG00000012444;Gallus_gallus_newGene_4221;ENSGALG00000000158;ENSGALG00000003578;ENSGALG00000039553;ENSGALG00000008094;ENS…
GO:0001518	voltage-gated sodium channel complex	Cellular Component	7	15	1	0.0188236	ENSGALG00000027793;ENSGALG00000021272;ENSGALG00000007409;ENSGALG00000010943;ENSGALG00000006112;ENSGALG00000005215;ENSGALG00000034427
GO:0035861	site of double-strand break	Cellular Component	13	36	1	0.0193188	ENSGALG00000008745;ENSGALG00000015925;ENSGALG00000048926;ENSGALG00000007286;ENSGALG00000016583;ENSGALG00000039589;ENSGALG00000012484;ENSGALG00000034688;ENSGALG00000030313;ENSGALG00000004517;ENSGALG00000036234;ENSGALG00000025907;ENSGALG00000000734
GO:0000784	nuclear chromosome, telomeric region	Cellular Component	15	45	1	0.0265788	ENSGALG00000030313;ENSGALG00000000903;ENSGALG00000009032;ENSGALG00000008938;ENSGALG00000013183;ENSGALG00000033926;ENSGALG00000031841;ENSGALG00000036856;ENSGALG00000004037;ENSGALG00000010623;ENSGALG00000037453;ENSGALG00000020164;ENSGALG00000049360;ENSGALG00000017073;ENSGALG00000002981
GO:0098691	dopaminergic synapse	Cellular Component	3	4	1	0.027831	ENSGALG00000015382;ENSGALG00000015384;ENSGALG00000051904
GO:0000799	nuclear condensin complex	Cellular Component	3	4	1	0.027831	ENSGALG00000039448;ENSGALG00000001491;ENSGALG00000032270
GO:0070761	pre-snoRNP complex	Cellular Component	3	4	1	0.027831	ENSGALG00000008454;ENSGALG00000032730;ENSGALG00000016972
GO:0099512	supramolecular fiber	Cellular Component	26	90	1	0.0300929	ENSGALG00000027353;ENSGALG00000041238;ENSGALG00000002849;ENSGALG00000039182;Gallus_gallus_newGene_7855;ENSGALG00000053130;Gallus_gallus_newGene_981;ENSGALG00000003578;Gallus_gallus_newGene_2789;ENSGALG00000031553;ENSGALG00000052302;ENSGALG00000014813;ENSGALG00000032398;ENSGALG00000004515;ENSGALG00000033320;ENSGALG00000014258;ENSGALG00000034373;ENSGALG00000003932;Gallus_gallus_newGene_6845;ENSGALG…
GO:0099513	polymeric cytoskeletal fiber	Cellular Component	16	50	1	0.0327809	ENSGALG00000048776;Gallus_gallus_newGene_7020;ENSGALG00000047346;Gallus_gallus_newGene_981;ENSGALG00000008713;ENSGALG00000032398;ENSGALG00000035049;ENSGALG00000031553;ENSGALG00000039349;Gallus_gallus_newGene_2789;ENSGALG00000002849;ENSGALG00000033320;ENSGALG00000034373;ENSGALG00000004515;ENSGALG00000039182;Gallus_gallus_newGene_7855
GO:0005891	voltage-gated calcium channel complex	Cellular Component	8	20	1	0.0335446	ENSGALG00000038242;ENSGALG00000005215;ENSGALG00000008486;Gallus_gallus_newGene_2289;ENSGALG00000050887;Gallus_gallus_newGene_2287;ENSGALG00000003833;ENSGALG00000035466
GO:1990023	mitotic spindle midzone	Cellular Component	5	10	1	0.033861	ENSGALG00000001258;ENSGALG00000048349;ENSGALG00000008713;ENSGALG00000013208;ENSGALG00000012160
GO:0000800	lateral element	Cellular Component	4	7	1	0.0342785	ENSGALG00000017073;ENSGALG00000002781;ENSGALG00000008256;ENSGALG00000030313
GO:0001527	microfibril	Cellular Component	4	7	1	0.0342785	ENSGALG00000004960;ENSGALG00000047320;ENSGALG00000030647;ENSGALG00000004087
GO:0031527	filopodium membrane	Cellular Component	4	7	1	0.0342785	Gallus_gallus_newGene_1193;ENSGALG00000015089;ENSGALG00000026055;ENSGALG00000030603
GO:0030864	cortical actin cytoskeleton	Cellular Component	11	31	1	0.0344187	ENSGALG00000043775;ENSGALG00000017644;ENSGALG00000002467;ENSGALG00000030802;ENSGALG00000032570;ENSGALG00000004889;ENSGALG00000009686;ENSGALG00000046210;ENSGALG00000013715;ENSGALG00000014408;ENSGALG00000026159
GO:0000811	GINS complex	Cellular Component	2	2	1	0.0406653	ENSGALG00000008538;ENSGALG00000033063
GO:0036488	CHOP-C/EBP complex	Cellular Component	2	2	1	0.0406653	ENSGALG00000031518;ENSGALG00000008014
GO:1990622	CHOP-ATF3 complex	Cellular Component	2	2	1	0.0406653	ENSGALG00000031518;ENSGALG00000049422
GO:0005607	laminin-2 complex	Cellular Component	2	2	1	0.0406653	ENSGALG00000007905;ENSGALG00000006802
GO:0044614	nuclear pore cytoplasmic filaments	Cellular Component	2	2	1	0.0406653	ENSGALG00000004738;ENSGALG00000040018
GO:0005955	calcineurin complex	Cellular Component	2	2	1	0.0406653	ENSGALG00000039498;ENSGALG00000041413
GO:0043257	laminin-8 complex	Cellular Component	2	2	1	0.0406653	ENSGALG00000006802;ENSGALG00000007905
GO:0044753	amphisome	Cellular Component	2	2	1	0.0406653	ENSGALG00000035804;ENSGALG00000007161
GO:0097135	cyclin E2-CDK2 complex	Cellular Component	2	2	1	0.0406653	ENSGALG00000040794;ENSGALG00000032699
GO:0035189	Rb-E2F complex	Cellular Component	2	2	1	0.0406653	ENSGALG00000003045;ENSGALG00000016997
GO:0035985	senescence-associated heterochromatin focus	Cellular Component	2	2	1	0.0406653	ENSGALG00000026137;ENSGALG00000030396
GO:0005971	ribonucleoside-diphosphate reductase complex	Cellular Component	2	2	1	0.0406653	ENSGALG00000017350;ENSGALG00000016442
GO:0042588	zymogen granule	Cellular Component	2	2	1	0.0406653	ENSGALG00000008094;ENSGALG00000005065
GO:0000942	condensed nuclear chromosome outer kinetochore	Cellular Component	2	2	1	0.0406653	ENSGALG00000008233;ENSGALG00000006110
GO:0031436	BRCA1-BARD1 complex	Cellular Component	2	2	1	0.0406653	ENSGALG00000003484;ENSGALG00000002781
GO:0044815	DNA packaging complex	Cellular Component	2	2	1	0.0406653	ENSGALG00000037167;ENSGALG00000031159
GO:1990406	CGRP receptor complex	Cellular Component	2	2	1	0.0406653	ENSGALG00000003821;ENSGALG00000002632
GO:0033186	CAF-1 complex	Cellular Component	2	2	1	0.0406653	ENSGALG00000001126;ENSGALG00000016042
GO:0005912	adherens junction	Cellular Component	23	80	1	0.0417288	Gallus_gallus_newGene_6845;ENSGALG00000014513;Gallus_gallus_newGene_7020;ENSGALG00000008398;ENSGALG00000004150;ENSGALG00000045305;ENSGALG00000017414;ENSGALG00000032349;ENSGALG00000003932;ENSGALG00000035623;ENSGALG00000012211;ENSGALG00000054783;Gallus_gallus_newGene_981;ENSGALG00000002548;ENSGALG00000025864;ENSGALG00000012941;ENSGALG00000037791;ENSGALG00000039985;ENSGALG00000008459;ENSGALG00000041…
GO:0044427	chromosomal part	Cellular Component	31	114	1	0.0426903	ENSGALG00000041323;ENSGALG00000037935;ENSGALG00000025996;ENSGALG00000004515;ENSGALG00000008014;ENSGALG00000001907;ENSGALG00000034725;ENSGALG00000014788;ENSGALG00000011914;ENSGALG00000026928;Gallus_gallus_newGene_7020;ENSGALG00000053871;ENSGALG00000015363;ENSGALG00000031159;ENSGALG00000047346;ENSGALG00000033834;ENSGALG00000018815;ENSGALG00000008713;ENSGALG00000004037;Gallus_gallus_newGene_2249;Gal…
GO:0005887	integral component of plasma membrane	Cellular Component	139	605	1	0.0448716	ENSGALG00000002840;ENSGALG00000006297;ENSGALG00000004660;ENSGALG00000040553;ENSGALG00000049363;ENSGALG00000037525;ENSGALG00000008009;ENSGALG00000014984;ENSGALG00000004741;ENSGALG00000012888;ENSGALG00000039895;ENSGALG00000007395;ENSGALG00000006646;ENSGALG00000004562;ENSGALG00000015433;ENSGALG00000038728;ENSGALG00000007298;ENSGALG00000000820;ENSGALG00000008459;ENSGALG00000015422;ENSGALG00000038162;…
GO:0099081	supramolecular polymer	Cellular Component	25	90	1	0.0509853	ENSGALG00000027353;ENSGALG00000041238;ENSGALG00000002849;Gallus_gallus_newGene_7855;ENSGALG00000039182;ENSGALG00000053130;Gallus_gallus_newGene_981;ENSGALG00000031553;Gallus_gallus_newGene_2789;ENSGALG00000014813;ENSGALG00000032398;ENSGALG00000052302;ENSGALG00000004515;ENSGALG00000014258;ENSGALG00000034373;ENSGALG00000033320;ENSGALG00000003932;ENSGALG00000047346;Gallus_gallus_newGene_6845;Gallus_…
GO:0099080	supramolecular complex	Cellular Component	25	90	1	0.0509853	ENSGALG00000053130;Gallus_gallus_newGene_7855;ENSGALG00000039182;ENSGALG00000002849;ENSGALG00000041238;ENSGALG00000027353;ENSGALG00000014813;ENSGALG00000032398;ENSGALG00000052302;ENSGALG00000031553;Gallus_gallus_newGene_2789;Gallus_gallus_newGene_981;ENSGALG00000003932;ENSGALG00000034373;ENSGALG00000014258;ENSGALG00000033320;ENSGALG00000004515;ENSGALG00000008713;ENSGALG00000001547;ENSGALG00000035…
GO:0043240	Fanconi anaemia nuclear complex	Cellular Component	5	11	1	0.051982	ENSGALG00000016569;ENSGALG00000012618;ENSGALG00000006658;ENSGALG00000002009;ENSGALG00000034534
GO:0016459	myosin complex	Cellular Component	16	53	1	0.0542909	ENSGALG00000006520;ENSGALG00000007647;Gallus_gallus_newGene_1193;ENSGALG00000004150;ENSGALG00000000674;ENSGALG00000029606;ENSGALG00000033618;ENSGALG00000035960;ENSGALG00000037864;ENSGALG00000014537;ENSGALG00000032404;ENSGALG00000028612;Gallus_gallus_newGene_8907;ENSGALG00000015358;ENSGALG00000033198;ENSGALG00000037611
GO:0061700	GATOR2 complex	Cellular Component	4	8	1	0.0577831	ENSGALG00000015286;ENSGALG00000037603;ENSGALG00000017204;ENSGALG00000007964
GO:0005664	nuclear origin of replication recognition complex	Cellular Component	4	8	1	0.0577831	ENSGALG00000008175;ENSGALG00000004342;ENSGALG00000010623;ENSGALG00000006037
GO:0071564	npBAF complex	Cellular Component	4	8	1	0.0577831	ENSGALG00000032642;ENSGALG00000047145;ENSGALG00000009061;ENSGALG00000041592
GO:1990423	RZZ complex	Cellular Component	3	5	1	0.0591872	ENSGALG00000047346;Gallus_gallus_newGene_7855;ENSGALG00000004515
GO:0005638	lamin filament	Cellular Component	3	5	1	0.0591872	ENSGALG00000046712;ENSGALG00000001603;ENSGALG00000014692
GO:0043194	axon initial segment	Cellular Component	3	5	1	0.0591872	ENSGALG00000010943;ENSGALG00000011284;ENSGALG00000003135
GO:0043256	laminin complex	Cellular Component	3	5	1	0.0591872	ENSGALG00000006802;ENSGALG00000007905;ENSGALG00000006325
GO:0030130	clathrin coat of trans-Golgi network vesicle	Cellular Component	3	5	1	0.0591872	ENSGALG00000005139;ENSGALG00000005468;ENSGALG00000041760
GO:0001650	fibrillar center	Cellular Component	30	113	1	0.0604189	ENSGALG00000009896;ENSGALG00000000638;ENSGALG00000032529;ENSGALG00000044525;ENSGALG00000053509;ENSGALG00000041124;ENSGALG00000053068;ENSGALG00000041790;ENSGALG00000042976;ENSGALG00000043671;ENSGALG00000005701;ENSGALG00000016972;ENSGALG00000004505;ENSGALG00000002510;ENSGALG00000015286;ENSGALG00000020164;ENSGALG00000005507;ENSGALG00000003803;ENSGALG00000032730;ENSGALG00000001666;ENSGALG00000037453;…
GO:0097729	9+2 motile cilium	Cellular Component	6	15	1	0.0631361	ENSGALG00000007606;ENSGALG00000011189;ENSGALG00000003013;ENSGALG00000048776;ENSGALG00000007892;ENSGALG00000033320
GO:0005604	basement membrane	Cellular Component	16	54	1	0.0632392	ENSGALG00000053371;ENSGALG00000040866;ENSGALG00000007905;ENSGALG00000053107;ENSGALG00000006802;ENSGALG00000034119;ENSGALG00000011205;ENSGALG00000014233;ENSGALG00000003578;ENSGALG00000000209;ENSGALG00000037784;ENSGALG00000039990;ENSGALG00000004960;ENSGALG00000028627;Gallus_gallus_newGene_4193;ENSGALG00000011200
GO:0099056	integral component of presynaptic membrane	Cellular Component	8	23	1	0.0743373	ENSGALG00000000558;ENSGALG00000029175;ENSGALG00000037556;ENSGALG00000004741;ENSGALG00000015895;ENSGALG00000015382;ENSGALG00000008582;ENSGALG00000004048
GO:0010369	chromocenter	Cellular Component	5	12	1	0.0747213	ENSGALG00000054915;ENSGALG00000016583;ENSGALG00000033926;ENSGALG00000053871;ENSGALG00000036856
GO:0005911	cell-cell junction	Cellular Component	29	111	1	0.0762323	ENSGALG00000040620;ENSGALG00000011889;ENSGALG00000025864;ENSGALG00000006426;ENSGALG00000038933;ENSGALG00000000681;ENSGALG00000036496;ENSGALG00000049193;ENSGALG00000007346;Gallus_gallus_newGene_981;ENSGALG00000011284;ENSGALG00000039196;ENSGALG00000048926;ENSGALG00000041225;ENSGALG00000050213;ENSGALG00000011990;ENSGALG00000043373;Gallus_gallus_newGene_6840;ENSGALG00000035049;ENSGALG00000011319;ENSG…
GO:0098982	GABA-ergic synapse	Cellular Component	12	39	1	0.0778874	ENSGALG00000014674;ENSGALG00000014206;ENSGALG00000037784;ENSGALG00000009738;ENSGALG00000051904;ENSGALG00000015422;ENSGALG00000001849;ENSGALG00000012975;ENSGALG00000009107;ENSGALG00000012505;ENSGALG00000027255;ENSGALG00000005696
GO:0098685	Schaffer collateral - CA1 synapse	Cellular Component	11	35	1	0.0782209	ENSGALG00000039985;ENSGALG00000047861;ENSGALG00000009107;ENSGALG00000039498;ENSGALG00000000314;ENSGALG00000004048;ENSGALG00000012890;ENSGALG00000035580;ENSGALG00000001849;ENSGALG00000029175;ENSGALG00000004364
GO:0016604	nuclear body	Cellular Component	51	210	1	0.0809718	ENSGALG00000015044;ENSGALG00000004042;ENSGALG00000017219;ENSGALG00000048716;ENSGALG00000018815;ENSGALG00000016813;ENSGALG00000004192;ENSGALG00000038789;ENSGALG00000034024;ENSGALG00000047000;ENSGALG00000025996;ENSGALG00000009942;ENSGALG00000000903;ENSGALG00000017142;ENSGALG00000010932;ENSGALG00000054939;ENSGALG00000046712;ENSGALG00000011963;ENSGALG00000031553;ENSGALG00000002781;ENSGALG00000052242;…
GO:0000307	cyclin-dependent protein kinase holoenzyme complex	Cellular Component	6	16	1	0.0843678	ENSGALG00000038502;ENSGALG00000010347;ENSGALG00000038817;ENSGALG00000025810;ENSGALG00000034725;ENSGALG00000032699
GO:0031965	nuclear membrane	Cellular Component	31	121	1	0.08525	ENSGALG00000012484;ENSGALG00000012720;ENSGALG00000001905;ENSGALG00000044464;ENSGALG00000027688;ENSGALG00000001416;ENSGALG00000030097;ENSGALG00000009403;ENSGALG00000011176;ENSGALG00000004738;ENSGALG00000046712;ENSGALG00000029674;ENSGALG00000040018;ENSGALG00000036962;ENSGALG00000010932;ENSGALG00000012885;ENSGALG00000032349;ENSGALG00000009556;ENSGALG00000009107;ENSGALG00000009837;ENSGALG00000009858;…
GO:0072687	meiotic spindle	Cellular Component	4	9	1	0.087813	ENSGALG00000013607;ENSGALG00000032398;ENSGALG00000008713;ENSGALG00000007768
GO:0031616	spindle pole centrosome	Cellular Component	4	9	1	0.087813	ENSGALG00000012165;ENSGALG00000007768;ENSGALG00000004622;ENSGALG00000001258
GO:0000791	euchromatin	Cellular Component	4	9	1	0.087813	ENSGALG00000031159;ENSGALG00000026928;ENSGALG00000037167;Gallus_gallus_newGene_3369
GO:0097223	sperm part	Cellular Component	7	20	1	0.089779	ENSGALG00000007606;ENSGALG00000033320;ENSGALG00000007892;ENSGALG00000048776;ENSGALG00000011189;ENSGALG00000003013;Gallus_gallus_newGene_4221
GO:0030175	filopodium	Cellular Component	8	24	1	0.092584	Gallus_gallus_newGene_2789;ENSGALG00000000059;ENSGALG00000043775;ENSGALG00000012219;ENSGALG00000009686;Gallus_gallus_newGene_1193;ENSGALG00000001996;ENSGALG00000037784
GO:0042555	MCM complex	Cellular Component	8	24	1	0.092584	Gallus_gallus_newGene_2853;ENSGALG00000006037;ENSGALG00000014883;ENSGALG00000012348;ENSGALG00000012546;ENSGALG00000016676;ENSGALG00000015513;ENSGALG00000012915
GO:0000118	histone deacetylase complex	Cellular Component	10	32	1	0.093723	ENSGALG00000036856;ENSGALG00000002232;ENSGALG00000039710;ENSGALG00000009896;ENSGALG00000004288;ENSGALG00000040886;ENSGALG00000032577;ENSGALG00000039182;ENSGALG00000008135;Gallus_gallus_newGene_2249
GO:0034451	centriolar satellite	Cellular Component	16	57	1	0.0958608	ENSGALG00000026167;ENSGALG00000007052;ENSGALG00000006110;ENSGALG00000042181;ENSGALG00000015091;ENSGALG00000034831;ENSGALG00000004997;ENSGALG00000016105;ENSGALG00000052611;ENSGALG00000012165;ENSGALG00000006639;ENSGALG00000005302;ENSGALG00000008354;ENSGALG00000001798;ENSGALG00000020210;ENSGALG00000039576
GO:0030054	cell junction	Cellular Component	30	118	1	0.0967004	ENSGALG00000042816;Gallus_gallus_newGene_7020;ENSGALG00000040156;Gallus_gallus_newGene_6845;ENSGALG00000045305;Gallus_gallus_newGene_4193;ENSGALG00000035049;ENSGALG00000005700;ENSGALG00000038502;ENSGALG00000037525;ENSGALG00000014408;ENSGALG00000016583;ENSGALG00000027198;ENSGALG00000003932;ENSGALG00000016279;ENSGALG00000008098;ENSGALG00000010932;Gallus_gallus_newGene_981;ENSGALG00000054793;ENSGALG…
GO:1902911	protein kinase complex	Cellular Component	3	6	1	0.100916	ENSGALG00000013892;ENSGALG00000012444;ENSGALG00000034725
GO:0042405	nuclear inclusion body	Cellular Component	3	6	1	0.100916	ENSGALG00000012709;ENSGALG00000040018;ENSGALG00000012720
GO:0005605	basal lamina	Cellular Component	3	6	1	0.100916	ENSGALG00000006802;ENSGALG00000007905;ENSGALG00000053107
GO:0070652	HAUS complex	Cellular Component	3	6	1	0.100916	ENSGALG00000039755;ENSGALG00000015091;ENSGALG00000054256
GO:0001939	female pronucleus	Cellular Component	3	6	1	0.100916	ENSGALG00000004889;ENSGALG00000033926;ENSGALG00000012484
GO:0044297	cell body	Cellular Component	24	92	1	0.101011	ENSGALG00000009975;ENSGALG00000002312;ENSGALG00000053084;ENSGALG00000002199;ENSGALG00000016088;ENSGALG00000046023;ENSGALG00000038933;ENSGALG00000014813;Gallus_gallus_newGene_2789;Gallus_gallus_newGene_981;ENSGALG00000053318;ENSGALG00000037556;ENSGALG00000008094;ENSGALG00000013041;ENSGALG00000037935;ENSGALG00000034373;Gallus_gallus_newGene_2287;ENSGALG00000004736;ENSGALG00000008812;Gallus_gallus_n…
GO:0090734	site of DNA damage	Cellular Component	5	13	1	0.101958	ENSGALG00000033926;ENSGALG00000009944;ENSGALG00000035465;ENSGALG00000036856;ENSGALG00000014956
GO:0005614	interstitial matrix	Cellular Component	5	13	1	0.101958	ENSGALG00000003578;ENSGALG00000004695;ENSGALG00000003999;ENSGALG00000039990;ENSGALG00000011205
GO:0098978	glutamatergic synapse	Cellular Component	39	159	1	0.102204	ENSGALG00000000379;ENSGALG00000005696;ENSGALG00000009514;ENSGALG00000039985;ENSGALG00000007161;ENSGALG00000037366;ENSGALG00000012890;ENSGALG00000006426;ENSGALG00000004048;ENSGALG00000002864;ENSGALG00000001014;ENSGALG00000008976;ENSGALG00000012505;ENSGALG00000041413;ENSGALG00000031987;ENSGALG00000009107;ENSGALG00000004741;ENSGALG00000001849;ENSGALG00000035580;ENSGALG00000013091;ENSGALG00000045469;…
GO:0089701	U2AF	Cellular Component	2	3	1	0.105603	ENSGALG00000016198;ENSGALG00000052748
GO:1990604	IRE1-TRAF2-ASK1 complex	Cellular Component	2	3	1	0.105603	ENSGALG00000003476;ENSGALG00000013892
GO:0046695	SLIK (SAGA-like) complex	Cellular Component	2	3	1	0.105603	ENSGALG00000049138;ENSGALG00000043370
GO:0044294	dendritic growth cone	Cellular Component	2	3	1	0.105603	ENSGALG00000013102;ENSGALG00000033212
GO:0090661	box H/ACA telomerase RNP complex	Cellular Component	2	3	1	0.105603	ENSGALG00000033666;ENSGALG00000020164
GO:0031258	lamellipodium membrane	Cellular Component	2	3	1	0.105603	ENSGALG00000030603;ENSGALG00000013209
GO:0034706	sodium channel complex	Cellular Component	2	3	1	0.105603	ENSGALG00000006270;ENSGALG00000040424
GO:0065010	extracellular membrane-bounded organelle	Cellular Component	2	3	1	0.105603	ENSGALG00000033683;ENSGALG00000023542
GO:0072357	PTW/PP1 phosphatase complex	Cellular Component	2	3	1	0.105603	ENSGALG00000010325;ENSGALG00000049360
GO:0005958	DNA-dependent protein kinase-DNA ligase 4 complex	Cellular Component	2	3	1	0.105603	ENSGALG00000042469;ENSGALG00000016854
GO:0042105	alpha-beta T cell receptor complex	Cellular Component	2	3	1	0.105603	ENSGALG00000015441;ENSGALG00000007416
GO:0034673	inhibin-betaglycan-ActRII complex	Cellular Component	2	3	1	0.105603	ENSGALG00000012444;ENSGALG00000006038
GO:0043218	compact myelin	Cellular Component	2	3	1	0.105603	ENSGALG00000013640;ENSGALG00000040371
GO:0005606	laminin-1 complex	Cellular Component	2	3	1	0.105603	ENSGALG00000006802;ENSGALG00000007905
GO:0030478	actin cap	Cellular Component	2	3	1	0.105603	ENSGALG00000033471;ENSGALG00000008797
GO:0045098	type III intermediate filament	Cellular Component	2	3	1	0.105603	Gallus_gallus_newGene_981;ENSGALG00000039571
GO:0097487	multivesicular body, internal vesicle	Cellular Component	2	3	1	0.105603	ENSGALG00000055094;ENSGALG00000007161
GO:0033256	I-kappaB/NF-kappaB complex	Cellular Component	2	3	1	0.105603	ENSGALG00000007845;ENSGALG00000027864
GO:0070522	ERCC4-ERCC1 complex	Cellular Component	2	3	1	0.105603	ENSGALG00000002981;ENSGALG00000031841
GO:0032059	bleb	Cellular Component	2	3	1	0.105603	ENSGALG00000043642;ENSGALG00000002192
GO:0033093	Weibel-Palade body	Cellular Component	2	3	1	0.105603	ENSGALG00000002234;ENSGALG00000017272
GO:0005819	spindle	Cellular Component	16	58	1	0.108713	ENSGALG00000031553;ENSGALG00000016813;ENSGALG00000032398;ENSGALG00000008713;ENSGALG00000047346;ENSGALG00000005139;ENSGALG00000053871;Gallus_gallus_newGene_7855;ENSGALG00000015874;ENSGALG00000039182;ENSGALG00000054915;ENSGALG00000048349;ENSGALG00000004515;ENSGALG00000034373;ENSGALG00000033926;Gallus_gallus_newGene_8244
GO:0005720	nuclear heterochromatin	Cellular Component	6	17	1	0.109029	ENSGALG00000034271;ENSGALG00000007676;ENSGALG00000031159;ENSGALG00000036856;ENSGALG00000037167;ENSGALG00000018815
GO:0042383	sarcolemma	Cellular Component	11	38	1	0.12715	ENSGALG00000003135;ENSGALG00000009400;Gallus_gallus_newGene_981;ENSGALG00000037784;Gallus_gallus_newGene_7020;ENSGALG00000053107;ENSGALG00000016186;ENSGALG00000039216;ENSGALG00000003886;ENSGALG00000040371;Gallus_gallus_newGene_7318
GO:0005875	microtubule associated complex	Cellular Component	10	34	1	0.130543	ENSGALG00000011189;ENSGALG00000014999;ENSGALG00000054915;ENSGALG00000034373;ENSGALG00000001547;ENSGALG00000031553;ENSGALG00000039349;ENSGALG00000008713;ENSGALG00000032398;ENSGALG00000053871
GO:0005884	actin filament	Cellular Component	14	51	1	0.131802	ENSGALG00000009723;ENSGALG00000000681;ENSGALG00000008797;ENSGALG00000036441;Gallus_gallus_newGene_7020;Gallus_gallus_newGene_2789;ENSGALG00000005842;ENSGALG00000026159;ENSGALG00000048926;ENSGALG00000029834;ENSGALG00000028373;ENSGALG00000005305;ENSGALG00000013102;ENSGALG00000031987
GO:0031091	platelet alpha granule	Cellular Component	5	14	1	0.133373	ENSGALG00000007476;ENSGALG00000029298;ENSGALG00000005135;ENSGALG00000011200;ENSGALG00000009626
GO:0090543	Flemming body	Cellular Component	5	14	1	0.133373	ENSGALG00000036175;ENSGALG00000006639;ENSGALG00000008095;ENSGALG00000006388;ENSGALG00000016813
GO:0070160	occluding junction	Cellular Component	5	14	1	0.133373	ENSGALG00000014873;ENSGALG00000050213;ENSGALG00000039895;ENSGALG00000014408;ENSGALG00000040620
GO:0045178	basal part of cell	Cellular Component	5	14	1	0.133373	ENSGALG00000040030;ENSGALG00000014903;ENSGALG00000053371;ENSGALG00000010384;ENSGALG00000003578
GO:0005901	caveola	Cellular Component	9	30	1	0.133568	ENSGALG00000011442;ENSGALG00000008459;ENSGALG00000046226;ENSGALG00000036871;ENSGALG00000013715;ENSGALG00000012160;ENSGALG00000010692;ENSGALG00000012620;ENSGALG00000014711
GO:0099061	integral component of postsynaptic density membrane	Cellular Component	8	26	1	0.135971	ENSGALG00000014674;ENSGALG00000002864;ENSGALG00000029175;ENSGALG00000009514;ENSGALG00000012505;ENSGALG00000004083;ENSGALG00000008976;ENSGALG00000037366
GO:0030017	sarcomere	Cellular Component	13	47	1	0.136617	ENSGALG00000004155;ENSGALG00000014813;Gallus_gallus_newGene_2789;ENSGALG00000001547;Gallus_gallus_newGene_7020;Gallus_gallus_newGene_6845;Gallus_gallus_newGene_981;ENSGALG00000007862;ENSGALG00000053130;ENSGALG00000003580;ENSGALG00000014847;ENSGALG00000014258;ENSGALG00000027353
GO:0098858	actin-based cell projection	Cellular Component	6	18	1	0.136926	ENSGALG00000043838;ENSGALG00000039170;ENSGALG00000002849;Gallus_gallus_newGene_2789;ENSGALG00000004150;Gallus_gallus_newGene_1193
GO:0030315	T-tubule	Cellular Component	6	18	1	0.136926	ENSGALG00000039092;ENSGALG00000016105;ENSGALG00000031973;ENSGALG00000010943;ENSGALG00000036871;ENSGALG00000027872
GO:0005905	clathrin-coated pit	Cellular Component	6	18	1	0.136926	ENSGALG00000021031;ENSGALG00000003803;ENSGALG00000008704;ENSGALG00000007485;ENSGALG00000008094;ENSGALG00000010166
GO:0005719	nuclear euchromatin	Cellular Component	7	22	1	0.137334	ENSGALG00000037167;ENSGALG00000012823;Gallus_gallus_newGene_3369;ENSGALG00000013034;ENSGALG00000026928;ENSGALG00000035487;ENSGALG00000031159
GO:0000922	spindle pole	Cellular Component	17	65	1	0.146996	ENSGALG00000016674;ENSGALG00000010195;ENSGALG00000034373;ENSGALG00000004515;ENSGALG00000009690;ENSGALG00000006267;ENSGALG00000047346;ENSGALG00000030597;ENSGALG00000009854;ENSGALG00000010562;ENSGALG00000010129;ENSGALG00000014725;ENSGALG00000017083;Gallus_gallus_newGene_7855;ENSGALG00000006110;ENSGALG00000032398;ENSGALG00000053509
GO:0005764	lysosome	Cellular Component	35	146	1	0.147447	ENSGALG00000002843;ENSGALG00000007190;ENSGALG00000036894;ENSGALG00000012308;ENSGALG00000009154;ENSGALG00000004170;ENSGALG00000031987;ENSGALG00000002632;ENSGALG00000012357;ENSGALG00000005867;ENSGALG00000042063;ENSGALG00000036380;ENSGALG00000036069;Gallus_gallus_newGene_4221;ENSGALG00000007161;ENSGALG00000028960;ENSGALG00000033204;ENSGALG00000007298;ENSGALG00000002234;ENSGALG00000000785;ENSGALG0000…
GO:0030018	Z disc	Cellular Component	19	74	1	0.149607	ENSGALG00000017414;ENSGALG00000041202;ENSGALG00000039498;ENSGALG00000012211;ENSGALG00000001926;ENSGALG00000014847;Gallus_gallus_newGene_7020;Gallus_gallus_newGene_6845;ENSGALG00000004155;ENSGALG00000010325;ENSGALG00000001547;ENSGALG00000027353;ENSGALG00000053130;Gallus_gallus_newGene_981;ENSGALG00000036871;ENSGALG00000036496;ENSGALG00000014813;ENSGALG00000010943;Gallus_gallus_newGene_2789
GO:0032045	guanyl-nucleotide exchange factor complex	Cellular Component	3	7	1	0.150894	ENSGALG00000010435;ENSGALG00000035492;ENSGALG00000012890
GO:1990909	Wnt signalosome	Cellular Component	3	7	1	0.150894	ENSGALG00000003118;ENSGALG00000007161;ENSGALG00000008414
GO:0005677	chromatin silencing complex	Cellular Component	3	7	1	0.150894	ENSGALG00000031839;ENSGALG00000033675;Gallus_gallus_newGene_7657
GO:0030132	clathrin coat of coated pit	Cellular Component	3	7	1	0.150894	ENSGALG00000005139;ENSGALG00000041760;ENSGALG00000010543
GO:0045334	clathrin-coated endocytic vesicle	Cellular Component	3	7	1	0.150894	ENSGALG00000005139;ENSGALG00000004150;ENSGALG00000006413
GO:0036126	sperm flagellum	Cellular Component	10	35	1	0.151472	ENSGALG00000011189;ENSGALG00000003013;ENSGALG00000007606;ENSGALG00000007892;ENSGALG00000033320;ENSGALG00000002692;ENSGALG00000002551;ENSGALG00000004365;ENSGALG00000004297;ENSGALG00000048776
GO:0030496	midbody	Cellular Component	23	92	1	0.151859	ENSGALG00000003743;ENSGALG00000004889;ENSGALG00000032398;ENSGALG00000007755;ENSGALG00000053509;ENSGALG00000006110;ENSGALG00000012620;ENSGALG00000006334;Gallus_gallus_newGene_981;ENSGALG00000054915;ENSGALG00000006639;ENSGALG00000003085;ENSGALG00000009854;ENSGALG00000008713;ENSGALG00000032190;ENSGALG00000013208;ENSGALG00000004195;ENSGALG00000009690;ENSGALG00000053871;ENSGALG00000014573;ENSGALG00000…
GO:0000785	chromatin	Cellular Component	28	115	1	0.157205	Gallus_gallus_newGene_7657;ENSGALG00000042077;Gallus_gallus_newGene_3369;ENSGALG00000037167;ENSGALG00000014725;ENSGALG00000008414;Gallus_gallus_newGene_2249;Gallus_gallus_newGene_347;ENSGALG00000015803;ENSGALG00000016997;ENSGALG00000000734;ENSGALG00000026137;ENSGALG00000032529;ENSGALG00000049360;ENSGALG00000006110;ENSGALG00000026928;ENSGALG00000001907;ENSGALG00000008014;ENSGALG00000002514;ENSGALG…
GO:0090575	RNA polymerase II transcription factor complex	Cellular Component	12	44	1	0.160825	ENSGALG00000005507;ENSGALG00000028037;ENSGALG00000004974;ENSGALG00000011291;ENSGALG00000016823;ENSGALG00000011870;ENSGALG00000003045;ENSGALG00000032249;ENSGALG00000041299;ENSGALG00000002514;ENSGALG00000008014;ENSGALG00000031340
GO:0043020	NADPH oxidase complex	Cellular Component	4	11	1	0.164809	ENSGALG00000038141;ENSGALG00000029367;ENSGALG00000005572;ENSGALG00000013659
GO:0060077	inhibitory synapse	Cellular Component	4	11	1	0.164809	ENSGALG00000051904;ENSGALG00000012975;ENSGALG00000031193;ENSGALG00000014206
GO:0043203	axon hillock	Cellular Component	2	4	1	0.183376	ENSGALG00000006267;ENSGALG00000007768
GO:0001520	outer dense fiber	Cellular Component	2	4	1	0.183376	ENSGALG00000048776;ENSGALG00000033320
GO:0001940	male pronucleus	Cellular Component	2	4	1	0.183376	ENSGALG00000012484;ENSGALG00000033926
GO:0043073	germ cell nucleus	Cellular Component	2	4	1	0.183376	ENSGALG00000001907;ENSGALG00000033834
GO:0098684	photoreceptor ribbon synapse	Cellular Component	2	4	1	0.183376	ENSGALG00000005139;ENSGALG00000009738
GO:0030485	smooth muscle contractile fiber	Cellular Component	2	4	1	0.183376	ENSGALG00000006343;ENSGALG00000046125
GO:1902554	serine/threonine protein kinase complex	Cellular Component	2	4	1	0.183376	ENSGALG00000034725;ENSGALG00000012444
GO:0030896	checkpoint clamp complex	Cellular Component	2	4	1	0.183376	ENSGALG00000047781;ENSGALG00000039589
GO:0030056	hemidesmosome	Cellular Component	2	4	1	0.183376	ENSGALG00000023703;ENSGALG00000029617
GO:0031429	box H/ACA snoRNP complex	Cellular Component	2	4	1	0.183376	ENSGALG00000033666;ENSGALG00000020164
GO:0048476	Holliday junction resolvase complex	Cellular Component	2	4	1	0.183376	ENSGALG00000031841;ENSGALG00000007676
GO:0097449	astrocyte projection	Cellular Component	2	4	1	0.183376	ENSGALG00000009758;ENSGALG00000037556
GO:0005663	DNA replication factor C complex	Cellular Component	2	4	1	0.183376	ENSGALG00000029449;ENSGALG00000017064
GO:0001652	granular component	Cellular Component	2	4	1	0.183376	ENSGALG00000030969;ENSGALG00000038413
GO:0070187	shelterin complex	Cellular Component	2	4	1	0.183376	ENSGALG00000037453;ENSGALG00000000903
GO:0061673	mitotic spindle astral microtubule	Cellular Component	2	4	1	0.183376	ENSGALG00000001258;ENSGALG00000012160
GO:0097512	cardiac myofibril	Cellular Component	2	4	1	0.183376	Gallus_gallus_newGene_981;ENSGALG00000008148
GO:0009897	external side of plasma membrane	Cellular Component	39	168	1	0.184626	ENSGALG00000006038;ENSGALG00000013929;ENSGALG00000041491;ENSGALG00000030016;ENSGALG00000001412;ENSGALG00000033932;ENSGALG00000002192;ENSGALG00000039480;ENSGALG00000045925;ENSGALG00000023950;ENSGALG00000040371;ENSGALG00000031637;ENSGALG00000011442;ENSGALG00000032349;ENSGALG00000044480;ENSGALG00000005208;ENSGALG00000041380;ENSGALG00000028147;ENSGALG00000037784;ENSGALG00000030027;ENSGALG00000046125;…
GO:0019005	SCF ubiquitin ligase complex	Cellular Component	14	54	1	0.185472	ENSGALG00000041202;ENSGALG00000038817;ENSGALG00000038502;ENSGALG00000008753;ENSGALG00000052396;ENSGALG00000032053;ENSGALG00000032159;ENSGALG00000048716;ENSGALG00000030831;ENSGALG00000016359;ENSGALG00000001682;ENSGALG00000016320;ENSGALG00000003731;ENSGALG00000003201
GO:0045121	membrane raft	Cellular Component	24	99	1	0.185624	ENSGALG00000007161;ENSGALG00000029077;ENSGALG00000029983;ENSGALG00000013907;ENSGALG00000004398;ENSGALG00000023882;ENSGALG00000008341;ENSGALG00000039553;ENSGALG00000008094;ENSGALG00000015433;ENSGALG00000040316;ENSGALG00000002192;ENSGALG00000004889;ENSGALG00000002555;ENSGALG00000003932;ENSGALG00000007981;ENSGALG00000006351;ENSGALG00000044889;ENSGALG00000037784;ENSGALG00000046125;ENSGALG00000042321;…
GO:0005795	Golgi stack	Cellular Component	8	28	1	0.187779	ENSGALG00000047346;ENSGALG00000004515;ENSGALG00000014408;ENSGALG00000010129;ENSGALG00000004593;Gallus_gallus_newGene_7855;ENSGALG00000040724;ENSGALG00000009338
GO:0043209	myelin sheath	Cellular Component	8	28	1	0.187779	ENSGALG00000017358;ENSGALG00000012885;ENSGALG00000000674;ENSGALG00000040371;ENSGALG00000007606;ENSGALG00000014408;ENSGALG00000008094;ENSGALG00000033428
GO:0005811	lipid droplet	Cellular Component	11	41	1	0.189418	ENSGALG00000006198;ENSGALG00000035966;ENSGALG00000044632;ENSGALG00000016400;ENSGALG00000040363;ENSGALG00000007932;ENSGALG00000034500;ENSGALG00000005065;ENSGALG00000007493;ENSGALG00000009338;ENSGALG00000015090
GO:0044448	cell cortex part	Cellular Component	7	24	1	0.19467	ENSGALG00000046210;ENSGALG00000035049;ENSGALG00000005071;Gallus_gallus_newGene_7020;ENSGALG00000014408;ENSGALG00000040030;ENSGALG00000008414
GO:0030687	preribosome, large subunit precursor	Cellular Component	6	20	1	0.201196	ENSGALG00000053353;ENSGALG00000000542;ENSGALG00000032993;ENSGALG00000001663;ENSGALG00000006749;ENSGALG00000009615
GO:0032473	cytoplasmic side of mitochondrial outer membrane	Cellular Component	1	1	1	0.20169	ENSGALG00000007161
GO:0070724	BMP receptor complex	Cellular Component	1	1	1	0.20169	ENSGALG00000029301
GO:1990184	amino acid transport complex	Cellular Component	1	1	1	0.20169	ENSGALG00000005845
GO:0031511	Mis6-Sim4 complex	Cellular Component	1	1	1	0.20169	ENSGALG00000016609
GO:0034515	proteasome storage granule	Cellular Component	1	1	1	0.20169	ENSGALG00000006294
GO:0005584	collagen type I trimer	Cellular Component	1	1	1	0.20169	ENSGALG00000041555
GO:0042612	MHC class I protein complex	Cellular Component	1	1	1	0.20169	ENSGALG00000002160
GO:0000333	telomerase catalytic core complex	Cellular Component	1	1	1	0.20169	ENSGALG00000013183
GO:0070418	DNA-dependent protein kinase complex	Cellular Component	1	1	1	0.20169	ENSGALG00000025907
GO:0097451	glial limiting end-foot	Cellular Component	1	1	1	0.20169	ENSGALG00000037939
GO:0097196	Shu complex	Cellular Component	1	1	1	0.20169	ENSGALG00000023686
GO:0012510	trans-Golgi network transport vesicle membrane	Cellular Component	1	1	1	0.20169	ENSGALG00000027633
GO:0099400	caveola neck	Cellular Component	1	1	1	0.20169	ENSGALG00000007161
GO:0090537	CERF complex	Cellular Component	1	1	1	0.20169	ENSGALG00000013034
GO:0032937	SREBP-SCAP-Insig complex	Cellular Component	1	1	1	0.20169	ENSGALG00000017394
GO:0030690	Noc1p-Noc2p complex	Cellular Component	1	1	1	0.20169	ENSGALG00000002222
GO:0034456	UTP-C complex	Cellular Component	1	1	1	0.20169	ENSGALG00000030730
GO:1905720	cytoplasmic microtubule bundle	Cellular Component	1	1	1	0.20169	ENSGALG00000001258
GO:0035866	alphav-beta3 integrin-PKCalpha complex	Cellular Component	1	1	1	0.20169	ENSGALG00000000379
GO:0099617	matrix side of mitochondrial inner membrane	Cellular Component	1	1	1	0.20169	ENSGALG00000044519
GO:0000835	ER ubiquitin ligase complex	Cellular Component	1	1	1	0.20169	Gallus_gallus_newGene_2534
GO:1990682	CSF1-CSF1R complex	Cellular Component	1	1	1	0.20169	ENSGALG00000005725
GO:0098835	presynaptic endocytic zone membrane	Cellular Component	1	1	1	0.20169	ENSGALG00000005139
GO:0032545	CURI complex	Cellular Component	1	1	1	0.20169	ENSGALG00000030730
GO:0032992	protein-carbohydrate complex	Cellular Component	1	1	1	0.20169	ENSGALG00000053318
GO:0034666	integrin alpha2-beta1 complex	Cellular Component	1	1	1	0.20169	ENSGALG00000014903
GO:0042587	glycogen granule	Cellular Component	1	1	1	0.20169	ENSGALG00000040896
GO:0005863	striated muscle myosin thick filament	Cellular Component	1	1	1	0.20169	ENSGALG00000008148
GO:0016028	rhabdomere	Cellular Component	1	1	1	0.20169	ENSGALG00000008257
GO:0033165	interphotoreceptor matrix	Cellular Component	1	1	1	0.20169	ENSGALG00000015322
GO:0032044	DSIF complex	Cellular Component	1	1	1	0.20169	Gallus_gallus_newGene_2393
GO:0043509	activin A complex	Cellular Component	1	1	1	0.20169	ENSGALG00000034616
GO:0044300	cerebellar mossy fiber	Cellular Component	1	1	1	0.20169	ENSGALG00000005441
GO:0005731	nucleolus organizer region	Cellular Component	1	1	1	0.20169	ENSGALG00000007286
GO:0097132	cyclin D2-CDK6 complex	Cellular Component	1	1	1	0.20169	ENSGALG00000009476
GO:0097545	axonemal outer doublet	Cellular Component	1	1	1	0.20169	ENSGALG00000044610
GO:0033593	BRCA2-MAGE-D1 complex	Cellular Component	1	1	1	0.20169	ENSGALG00000017073
GO:0071665	gamma-catenin-TCF7L2 complex	Cellular Component	1	1	1	0.20169	ENSGALG00000017414
GO:0097149	centralspindlin complex	Cellular Component	1	1	1	0.20169	ENSGALG00000008095
GO:0099629	postsynaptic specialization of symmetric synapse	Cellular Component	1	1	1	0.20169	ENSGALG00000012975
GO:0097125	cyclin B1-CDK1 complex	Cellular Component	1	1	1	0.20169	ENSGALG00000003085
GO:0009330	DNA topoisomerase complex (ATP-hydrolyzing)	Cellular Component	1	1	1	0.20169	ENSGALG00000003922
GO:0000322	storage vacuole	Cellular Component	1	1	1	0.20169	ENSGALG00000031009
GO:1990572	TERT-RMRP complex	Cellular Component	1	1	1	0.20169	ENSGALG00000013183
GO:0005920	smooth septate junction	Cellular Component	1	1	1	0.20169	ENSGALG00000014408
GO:0005945	6-phosphofructokinase complex	Cellular Component	1	1	1	0.20169	ENSGALG00000006543
GO:0099154	serotonergic synapse	Cellular Component	1	1	1	0.20169	ENSGALG00000015895
GO:0034684	integrin alphav-beta5 complex	Cellular Component	1	1	1	0.20169	ENSGALG00000029766
GO:0031431	Dbf4-dependent protein kinase complex	Cellular Component	1	1	1	0.20169	ENSGALG00000035814
GO:0008352	katanin complex	Cellular Component	1	1	1	0.20169	ENSGALG00000034373
GO:0036409	histone H3-K14 acetyltransferase complex	Cellular Component	1	1	1	0.20169	ENSGALG00000009944
GO:0097136	Bcl-2 family protein complex	Cellular Component	1	1	1	0.20169	ENSGALG00000051135
GO:0042564	NLS-dependent protein nuclear import complex	Cellular Component	1	1	1	0.20169	ENSGALG00000001363
GO:0016011	dystroglycan complex	Cellular Component	1	1	1	0.20169	ENSGALG00000037784
GO:0045275	respiratory chain complex III	Cellular Component	1	1	1	0.20169	ENSGALG00000032079
GO:0042584	chromaffin granule membrane	Cellular Component	1	1	1	0.20169	ENSGALG00000005299
GO:0098753	anchored component of the cytoplasmic side of the plasma membrane	Cellular Component	1	1	1	0.20169	ENSGALG00000013272
GO:0071666	Slit-Robo signaling complex	Cellular Component	1	1	1	0.20169	ENSGALG00000053318
GO:0043527	tRNA methyltransferase complex	Cellular Component	1	1	1	0.20169	ENSGALG00000016187
GO:1902560	GMP reductase complex	Cellular Component	1	1	1	0.20169	ENSGALG00000012705
GO:0005668	RNA polymerase transcription factor SL1 complex	Cellular Component	1	1	1	0.20169	ENSGALG00000017220
GO:0099059	integral component of presynaptic active zone membrane	Cellular Component	1	1	1	0.20169	ENSGALG00000009107
GO:0099086	synaptonemal structure	Cellular Component	1	1	1	0.20169	ENSGALG00000001907
GO:0097134	cyclin E1-CDK2 complex	Cellular Component	1	1	1	0.20169	ENSGALG00000032699
GO:0030691	Noc2p-Noc3p complex	Cellular Component	1	1	1	0.20169	ENSGALG00000002222
GO:0043235	receptor complex	Cellular Component	32	137	1	0.201825	ENSGALG00000003821;ENSGALG00000039461;ENSGALG00000011019;ENSGALG00000008631;ENSGALG00000030800;ENSGALG00000005725;ENSGALG00000015403;ENSGALG00000004741;ENSGALG00000002555;ENSGALG00000039895;ENSGALG00000039786;ENSGALG00000008094;ENSGALG00000036883;ENSGALG00000009955;ENSGALG00000016693;ENSGALG00000009034;ENSGALG00000015208;ENSGALG00000023881;ENSGALG00000010692;ENSGALG00000030613;ENSGALG00000039322;…
GO:0005813	centrosome	Cellular Component	77	349	1	0.202893	ENSGALG00000036821;ENSGALG00000009476;ENSGALG00000010733;ENSGALG00000003146;ENSGALG00000017148;ENSGALG00000050213;ENSGALG00000003085;ENSGALG00000049176;ENSGALG00000016676;ENSGALG00000038608;ENSGALG00000007507;ENSGALG00000009864;ENSGALG00000016468;ENSGALG00000012987;Gallus_gallus_newGene_8244;ENSGALG00000007438;ENSGALG00000041923;ENSGALG00000001256;ENSGALG00000003045;ENSGALG00000004738;ENSGALG0000…
GO:0045171	intercellular bridge	Cellular Component	12	46	1	0.203082	ENSGALG00000032190;ENSGALG00000008095;ENSGALG00000054793;ENSGALG00000006267;ENSGALG00000053871;ENSGALG00000014818;ENSGALG00000054256;ENSGALG00000016943;ENSGALG00000054915;ENSGALG00000011655;ENSGALG00000006051;ENSGALG00000006639
GO:0016514	SWI/SNF complex	Cellular Component	5	16	1	0.20673	ENSGALG00000032642;ENSGALG00000047145;ENSGALG00000009061;ENSGALG00000041592;ENSGALG00000013683
GO:0005942	phosphatidylinositol 3-kinase complex	Cellular Component	5	16	1	0.20673	ENSGALG00000006121;ENSGALG00000026167;ENSGALG00000027786;ENSGALG00000007158;ENSGALG00000023193
GO:0045095	keratin filament	Cellular Component	5	16	1	0.20673	ENSGALG00000033118;ENSGALG00000032672;ENSGALG00000039634;ENSGALG00000034868;ENSGALG00000035049
GO:0030686	90S preribosome	Cellular Component	3	8	1	0.20676	ENSGALG00000011643;ENSGALG00000033690;ENSGALG00000002624
GO:0005732	small nucleolar ribonucleoprotein complex	Cellular Component	3	8	1	0.20676	ENSGALG00000003906;ENSGALG00000032730;ENSGALG00000009985
GO:0044615	nuclear pore nuclear basket	Cellular Component	3	8	1	0.20676	ENSGALG00000012720;ENSGALG00000040018;ENSGALG00000002689
GO:0030140	trans-Golgi network transport vesicle	Cellular Component	3	8	1	0.20676	ENSGALG00000008341;ENSGALG00000009017;ENSGALG00000010384
GO:0000932	P-body	Cellular Component	11	42	1	0.212791	ENSGALG00000034831;ENSGALG00000002021;ENSGALG00000025864;ENSGALG00000041547;ENSGALG00000043711;ENSGALG00000041790;ENSGALG00000032957;ENSGALG00000012050;ENSGALG00000035804;ENSGALG00000035623;ENSGALG00000042641
GO:0044449	contractile fiber part	Cellular Component	11	42	1	0.212791	ENSGALG00000053130;ENSGALG00000003932;ENSGALG00000014258;ENSGALG00000041238;ENSGALG00000027353;ENSGALG00000014813;ENSGALG00000001547;Gallus_gallus_newGene_2789;Gallus_gallus_newGene_7020;Gallus_gallus_newGene_981;Gallus_gallus_newGene_6845
GO:0045177	apical part of cell	Cellular Component	19	79	1	0.231109	ENSGALG00000008713;ENSGALG00000001547;ENSGALG00000035049;ENSGALG00000041814;ENSGALG00000035966;ENSGALG00000011823;ENSGALG00000002958;ENSGALG00000008508;ENSGALG00000032398;ENSGALG00000014813;ENSGALG00000009758;Gallus_gallus_newGene_2757;ENSGALG00000007070;ENSGALG00000003818;ENSGALG00000039170;ENSGALG00000000545;ENSGALG00000003467;ENSGALG00000009298;ENSGALG00000008414
GO:0001772	immunological synapse	Cellular Component	6	21	1	0.236781	ENSGALG00000044889;ENSGALG00000039327;ENSGALG00000012173;ENSGALG00000007416;ENSGALG00000006546;ENSGALG00000004398
GO:0043292	contractile fiber	Cellular Component	12	48	1	0.249626	ENSGALG00000014258;ENSGALG00000027353;ENSGALG00000041238;ENSGALG00000053130;ENSGALG00000003932;Gallus_gallus_newGene_7020;Gallus_gallus_newGene_981;Gallus_gallus_newGene_6845;ENSGALG00000014813;ENSGALG00000052302;ENSGALG00000001547;Gallus_gallus_newGene_2789
GO:0070062	extracellular exosome	Cellular Component	12	48	1	0.249626	ENSGALG00000008704;ENSGALG00000008094;ENSGALG00000005694;ENSGALG00000040424;ENSGALG00000005714;ENSGALG00000006270;ENSGALG00000002028;ENSGALG00000006546;ENSGALG00000007485;ENSGALG00000013064;ENSGALG00000004945;ENSGALG00000055094
[truncated: 7,849 more rows]

## Sheet: KEGG
KEGG pathways enrichment analysis of all differentially expressed mRNAs in chicken abdominal adipocytes at different differentation stages
Kegg_pathway	ko_id	Count	Rich_factor	P_value	Corrected_P-value	Genes
Steroid biosynthesis	ko00100	12	0.705882	7.34807e-06	0.00137409	ENSGALG00000009305;ENSGALG00000036915;ENSGALG00000048205;ENSGALG00000037065;ENSGALG00000007493;ENSGALG00000010798;ENSGALG00000006198;ENSGALG00000016665;ENSGALG00000009365;ENSGALG00000009560;ENSGALG00000004106;ENSGALG00000004205
Biosynthesis of amino acids	ko01230	23	0.396552	0.000335352	0.0627108	ENSGALG00000009748;ENSGALG00000033828;ENSGALG00000023689;ENSGALG00000030466;Gallus_gallus_newGene_4536;ENSGALG00000052983;ENSGALG00000002321;ENSGALG00000005046;ENSGALG00000011331;ENSGALG00000027822;ENSGALG00000007606;ENSGALG00000021539;ENSGALG00000007300;ENSGALG00000033338;ENSGALG00000002638;ENSGALG00000034655;ENSGALG00000002558;ENSGALG00000047947;ENSGALG00000015180;ENSGALG00000016196;ENSGALG0000…
Cell cycle	ko04110	17	0.435897	0.000545846	0.102073	ENSGALG00000042469;ENSGALG00000012915;ENSGALG00000008175;ENSGALG00000035814;ENSGALG00000012546;ENSGALG00000004342;ENSGALG00000006186;ENSGALG00000025759;ENSGALG00000006037;ENSGALG00000010537;ENSGALG00000016676;ENSGALG00000012627;ENSGALG00000006051;ENSGALG00000012348;ENSGALG00000010623;ENSGALG00000036892;ENSGALG00000015874
MicroRNAs in cancer	ko05206	6	0.75	0.00110906	0.207395	ENSGALG00000021180;ENSGALG00000016906;ENSGALG00000009680;ENSGALG00000016675;ENSGALG00000014537;ENSGALG00000008700
Insulin signaling pathway	ko04910	26	0.342105	0.00194615	0.36393	ENSGALG00000029077;ENSGALG00000023193;ENSGALG00000003712;ENSGALG00000034210;ENSGALG00000052399;ENSGALG00000034855;ENSGALG00000040896;ENSGALG00000040703;ENSGALG00000010493;ENSGALG00000008508;ENSGALG00000050763;Gallus_gallus_newGene_8218;ENSGALG00000046826;ENSGALG00000027188;ENSGALG00000050619;ENSGALG00000027287;ENSGALG00000005439;ENSGALG00000001289;ENSGALG00000010440;ENSGALG00000003845;ENSGALG0000…
Fanconi anemia pathway	ko03460	20	0.37037	0.0021657	0.404986	ENSGALG00000017073;ENSGALG00000008256;ENSGALG00000007676;ENSGALG00000002009;ENSGALG00000002981;ENSGALG00000043607;ENSGALG00000006658;ENSGALG00000003720;ENSGALG00000015033;ENSGALG00000000734;ENSGALG00000007755;ENSGALG00000030313;ENSGALG00000031841;ENSGALG00000016569;ENSGALG00000012592;ENSGALG00000000102;ENSGALG00000034534;ENSGALG00000014956;ENSGALG00000006052;ENSGALG00000012618
ABC transporters	ko02010	16	0.372093	0.00553218	1	ENSGALG00000038152;ENSGALG00000007395;ENSGALG00000006646;ENSGALG00000004333;ENSGALG00000001998;ENSGALG00000010901;ENSGALG00000053916;ENSGALG00000015433;ENSGALG00000003553;ENSGALG00000007522;ENSGALG00000016896;ENSGALG00000009955;ENSGALG00000030677;ENSGALG00000008912;ENSGALG00000011096;ENSGALG00000015093
FoxO signaling pathway	ko04068	9	0.473684	0.0058402	1	ENSGALG00000041202;ENSGALG00000009800;ENSGALG00000007357;ENSGALG00000007307;ENSGALG00000014725;ENSGALG00000016359;ENSGALG00000043570;ENSGALG00000014813;ENSGALG00000010195
Ribosome biogenesis in eukaryotes	ko03008	19	0.345455	0.00669443	1	ENSGALG00000000638;ENSGALG00000005535;ENSGALG00000032730;ENSGALG00000014791;ENSGALG00000000247;ENSGALG00000004254;ENSGALG00000030730;ENSGALG00000016955;ENSGALG00000003906;ENSGALG00000032529;ENSGALG00000008454;ENSGALG00000008946;ENSGALG00000033666;ENSGALG00000020164;ENSGALG00000002624;ENSGALG00000014568;ENSGALG00000014573;ENSGALG00000045726;ENSGALG00000046714
Cellular senescence	ko04218	16	0.355556	0.00910459	1	ENSGALG00000028318;ENSGALG00000016997;ENSGALG00000003045;ENSGALG00000003503;ENSGALG00000012792;ENSGALG00000029968;ENSGALG00000009451;ENSGALG00000041685;ENSGALG00000011695;ENSGALG00000035804;ENSGALG00000015026;ENSGALG00000013420;ENSGALG00000001143;ENSGALG00000047781;ENSGALG00000040794;ENSGALG00000039589
C-type lectin receptor signaling pathway	ko04625	11	0.392857	0.012911	1	ENSGALG00000006785;ENSGALG00000010129;ENSGALG00000000883;ENSGALG00000033635;ENSGALG00000039498;ENSGALG00000005685;ENSGALG00000050395;ENSGALG00000041413;ENSGALG00000007963;ENSGALG00000005243;ENSGALG00000009942
Fatty acid metabolism	ko01212	13	0.361111	0.0156059	1	ENSGALG00000011659;ENSGALG00000049582;ENSGALG00000009988;ENSGALG00000007127;ENSGALG00000017163;ENSGALG00000016555;ENSGALG00000053860;ENSGALG00000014730;ENSGALG00000016314;ENSGALG00000054319;ENSGALG00000008040;ENSGALG00000011312;ENSGALG00000020485
Adherens junction	ko04520	13	0.361111	0.0156059	1	ENSGALG00000008018;ENSGALG00000005036;ENSGALG00000036883;ENSGALG00000012055;ENSGALG00000043373;ENSGALG00000006382;ENSGALG00000027853;ENSGALG00000046914;ENSGALG00000005699;ENSGALG00000016920;ENSGALG00000051022;ENSGALG00000011442;ENSGALG00000014258
Glycosphingolipid biosynthesis - ganglio series	ko00604	6	0.5	0.017762	1	ENSGALG00000002651;ENSGALG00000005298;ENSGALG00000035927;ENSGALG00000010302;ENSGALG00000037773;ENSGALG00000033260
PPAR signaling pathway	ko03320	18	0.321429	0.0181011	1	ENSGALG00000007178;ENSGALG00000005739;ENSGALG00000000619;ENSGALG00000040553;Gallus_gallus_newGene_4221;ENSGALG00000010681;ENSGALG00000052283;ENSGALG00000047291;ENSGALG00000051783;ENSGALG00000015425;ENSGALG00000015090;ENSGALG00000030025;ENSGALG00000034502;ENSGALG00000019663;ENSGALG00000016285;ENSGALG00000014862;ENSGALG00000004974;ENSGALG00000038933
Protein digestion and absorption	ko04974	8	0.421053	0.0209172	1	ENSGALG00000005797;Gallus_gallus_newGene_7318;ENSGALG00000032220;ENSGALG00000029617;ENSGALG00000015253;ENSGALG00000016292;ENSGALG00000029540;ENSGALG00000051085
Influenza A	ko05164	22	0.297297	0.02432	1	ENSGALG00000047498;ENSGALG00000040018;ENSGALG00000029476;ENSGALG00000009179;ENSGALG00000007762;ENSGALG00000028880;ENSGALG00000006402;ENSGALG00000000452;ENSGALG00000051280;ENSGALG00000016400;ENSGALG00000009476;ENSGALG00000026098;ENSGALG00000011668;ENSGALG00000007240;ENSGALG00000003584;ENSGALG00000021475;ENSGALG00000003144;ENSGALG00000016142;ENSGALG00000037943;ENSGALG00000009621;ENSGALG00000006503;…
MAPK signaling pathway	ko04010	21	0.3	0.0248163	1	ENSGALG00000011419;ENSGALG00000032618;ENSGALG00000051055;ENSGALG00000006647;ENSGALG00000031572;ENSGALG00000011207;ENSGALG00000047861;ENSGALG00000007396;ENSGALG00000039895;ENSGALG00000054637;ENSGALG00000028155;ENSGALG00000041650;ENSGALG00000042137;ENSGALG00000032249;ENSGALG00000032577;ENSGALG00000015598;ENSGALG00000010435;ENSGALG00000006655;ENSGALG00000012163;ENSGALG00000029983;ENSGALG00000048307
Arachidonic acid metabolism	ko00590	8	0.4	0.0289992	1	ENSGALG00000046708;ENSGALG00000036837;ENSGALG00000040504;ENSGALG00000043064;ENSGALG00000005857;ENSGALG00000028204;ENSGALG00000032170;ENSGALG00000026704
Dorso-ventral axis formation	ko04320	5	0.5	0.0304712	1	ENSGALG00000043736;ENSGALG00000000521;ENSGALG00000013817;ENSGALG00000005421;ENSGALG00000010903
p53 signaling pathway	ko04115	11	0.34375	0.03631	1	ENSGALG00000004897;ENSGALG00000016442;ENSGALG00000038217;ENSGALG00000005648;ENSGALG00000027198;ENSGALG00000038097;ENSGALG00000023812;ENSGALG00000017204;ENSGALG00000000636;ENSGALG00000015286;ENSGALG00000010347
Drug metabolism - other enzymes	ko00983	17	0.303571	0.0366811	1	ENSGALG00000003732;ENSGALG00000007191;ENSGALG00000033320;ENSGALG00000011805;ENSGALG00000005473;ENSGALG00000026516;ENSGALG00000017350;ENSGALG00000004196;ENSGALG00000016322;ENSGALG00000005204;ENSGALG00000006040;ENSGALG00000008409;ENSGALG00000013073;ENSGALG00000007382;ENSGALG00000038032;ENSGALG00000005472;ENSGALG00000005474
Autoimmune thyroid disease	ko05320	2	1	0.0386123	1	ENSGALG00000039509;ENSGALG00000049122
Shigellosis	ko05131	2	1	0.0386123	1	ENSGALG00000004496;ENSGALG00000012076
Transcriptional misregulation in cancer	ko05202	5	0.454545	0.0470092	1	ENSGALG00000014485;ENSGALG00000007641;ENSGALG00000035679;ENSGALG00000009654;ENSGALG00000029892
Mismatch repair	ko03430	5	0.454545	0.0470092	1	ENSGALG00000008962;ENSGALG00000043938;ENSGALG00000017064;ENSGALG00000010748;ENSGALG00000029449
Ferroptosis	ko04216	9	0.346154	0.0535023	1	ENSGALG00000043618;ENSGALG00000012117;ENSGALG00000041533;ENSGALG00000000209;ENSGALG00000041030;ENSGALG00000006453;ENSGALG00000007485;ENSGALG00000016348;ENSGALG00000009758
Apelin signaling pathway	ko04371	17	0.288136	0.058022	1	ENSGALG00000004288;ENSGALG00000023541;ENSGALG00000003939;ENSGALG00000010986;ENSGALG00000040060;ENSGALG00000015203;ENSGALG00000037787;ENSGALG00000026167;ENSGALG00000041634;ENSGALG00000009400;ENSGALG00000038096;ENSGALG00000008544;ENSGALG00000009705;ENSGALG00000014645;ENSGALG00000006343;ENSGALG00000054154;ENSGALG00000003709
RNA degradation	ko03018	18	0.28125	0.0643466	1	ENSGALG00000042641;ENSGALG00000002167;ENSGALG00000030280;ENSGALG00000002426;ENSGALG00000052763;ENSGALG00000002363;ENSGALG00000011276;ENSGALG00000008094;ENSGALG00000014528;ENSGALG00000004676;ENSGALG00000051415;ENSGALG00000010333;ENSGALG00000006543;ENSGALG00000003086;ENSGALG00000007364;ENSGALG00000011884;ENSGALG00000050288;ENSGALG00000041547
Regulation of actin cytoskeleton	ko04810	39	0.24375	0.0804246	1	ENSGALG00000023703;ENSGALG00000002853;ENSGALG00000042297;ENSGALG00000010325;ENSGALG00000015842;ENSGALG00000029766;ENSGALG00000021572;ENSGALG00000008714;ENSGALG00000036496;ENSGALG00000039786;ENSGALG00000031009;ENSGALG00000037525;ENSGALG00000030613;ENSGALG00000049193;ENSGALG00000003578;ENSGALG00000038637;ENSGALG00000012178;ENSGALG00000037791;ENSGALG00000008747;ENSGALG00000006426;ENSGALG00000011835;…
Purine metabolism	ko00230	13	0.288889	0.0885159	1	ENSGALG00000015141;ENSGALG00000034009;ENSGALG00000010932;ENSGALG00000011094;ENSGALG00000013143;ENSGALG00000016186;ENSGALG00000012705;ENSGALG00000014727;ENSGALG00000004170;ENSGALG00000016708;ENSGALG00000006626;ENSGALG00000005992;ENSGALG00000011982
TGF-beta signaling pathway	ko04350	21	0.2625	0.0913304	1	ENSGALG00000004087;ENSGALG00000055021;ENSGALG00000026983;ENSGALG00000024081;ENSGALG00000029301;ENSGALG00000035487;ENSGALG00000009256;ENSGALG00000026137;ENSGALG00000012444;ENSGALG00000037160;ENSGALG00000004960;ENSGALG00000039474;ENSGALG00000034616;ENSGALG00000009612;ENSGALG00000008459;ENSGALG00000001332;ENSGALG00000014908;ENSGALG00000035016;ENSGALG00000017050;ENSGALG00000016823;ENSGALG00000040993
Mucin type O-glycan biosynthesis	ko00512	3	0.5	0.0946078	1	ENSGALG00000014944;ENSGALG00000001862;ENSGALG00000051796
Natural killer cell mediated cytotoxicity	ko04650	2	0.666667	0.100676	1	ENSGALG00000013512;ENSGALG00000015665
Small cell lung cancer	ko05222	2	0.666667	0.100676	1	ENSGALG00000038817;ENSGALG00000028664
Wnt signaling pathway	ko04310	20	0.25974	0.106462	1	ENSGALG00000002900;ENSGALG00000012362;ENSGALG00000036191;ENSGALG00000007332;ENSGALG00000051049;ENSGALG00000003473;ENSGALG00000010055;ENSGALG00000031997;ENSGALG00000054496;ENSGALG00000002588;ENSGALG00000039182;ENSGALG00000030115;ENSGALG00000039200;ENSGALG00000009556;ENSGALG00000011019;ENSGALG00000015025;ENSGALG00000044610;ENSGALG00000030643;ENSGALG00000003916;ENSGALG00000015208
Calcium signaling pathway	ko04020	9	0.3	0.11795	1	ENSGALG00000005215;Gallus_gallus_newGene_7684;Gallus_gallus_newGene_2287;ENSGALG00000003833;ENSGALG00000039022;ENSGALG00000023396;Gallus_gallus_newGene_2289;ENSGALG00000013785;ENSGALG00000004809
GnRH signaling pathway	ko04912	12	0.27907	0.122348	1	ENSGALG00000012273;Gallus_gallus_newGene_1086;ENSGALG00000050166;ENSGALG00000009252;ENSGALG00000013022;ENSGALG00000039450;ENSGALG00000008727;ENSGALG00000012020;ENSGALG00000005884;ENSGALG00000007669;ENSGALG00000005065;ENSGALG00000003580
Glutathione metabolism	ko00480	6	0.333333	0.124347	1	ENSGALG00000016444;ENSGALG00000027874;ENSGALG00000006334;ENSGALG00000029295;ENSGALG00000003039;ENSGALG00000001062
Fructose and mannose metabolism	ko00051	3	0.428571	0.142062	1	ENSGALG00000001117;ENSGALG00000040369;ENSGALG00000002099
Arginine and proline metabolism	ko00330	6	0.315789	0.15306	1	ENSGALG00000039575;ENSGALG00000006677;ENSGALG00000007728;ENSGALG00000011511;ENSGALG00000042030;ENSGALG00000003614
Base excision repair	ko03410	6	0.315789	0.15306	1	ENSGALG00000010226;ENSGALG00000017493;ENSGALG00000053068;ENSGALG00000001586;ENSGALG00000021285;ENSGALG00000050253
NOD-like receptor signaling pathway	ko04621	17	0.25	0.167379	1	ENSGALG00000005631;ENSGALG00000008098;ENSGALG00000030016;ENSGALG00000011284;ENSGALG00000007337;ENSGALG00000025915;ENSGALG00000048409;ENSGALG00000035254;ENSGALG00000016556;ENSGALG00000008491;ENSGALG00000007012;ENSGALG00000030603;ENSGALG00000029367;ENSGALG00000005969;ENSGALG00000004519;ENSGALG00000013861;ENSGALG00000003863
Huntington disease	ko05016	2	0.5	0.175492	1	ENSGALG00000047565;ENSGALG00000011384
Choline metabolism in cancer	ko05231	2	0.5	0.175492	1	ENSGALG00000003412;ENSGALG00000047761
Axon guidance	ko04360	10	0.27027	0.175758	1	ENSGALG00000002294;ENSGALG00000029621;ENSGALG00000001264;ENSGALG00000006097;ENSGALG00000040807;ENSGALG00000012219;ENSGALG00000041203;ENSGALG00000006563;ENSGALG00000030542;ENSGALG00000006325
Pyrimidine metabolism	ko00240	7	0.291667	0.176731	1	ENSGALG00000000802;ENSGALG00000011822;ENSGALG00000028982;ENSGALG00000007078;ENSGALG00000028501;ENSGALG00000005961;ENSGALG00000010674
Cytokine-cytokine receptor interaction	ko04060	32	0.228571	0.194506	1	ENSGALG00000044480;ENSGALG00000052151;ENSGALG00000035447;ENSGALG00000044874;ENSGALG00000006106;Gallus_gallus_newGene_4726;ENSGALG00000033854;ENSGALG00000005725;ENSGALG00000046192;ENSGALG00000003161;ENSGALG00000028407;ENSGALG00000020316;ENSGALG00000035966;ENSGALG00000039741;ENSGALG00000026663;ENSGALG00000049427;ENSGALG00000004221;ENSGALG00000053788;ENSGALG00000007174;Gallus_gallus_newGene_4539;ENS…
Complement and coagulation cascades	ko04610	3	0.375	0.195455	1	ENSGALG00000016266;ENSGALG00000046724;ENSGALG00000029298
VEGF signaling pathway	ko04370	3	0.375	0.195455	1	ENSGALG00000036085;ENSGALG00000002283;ENSGALG00000001926
Bacterial invasion of epithelial cells	ko05100	1	1	0.196559	1	ENSGALG00000030220
Regulation of lipolysis in adipocytes	ko04923	1	1	0.196559	1	ENSGALG00000007193
Leishmaniasis	ko05140	1	1	0.196559	1	ENSGALG00000032335
Bile secretion	ko04976	1	1	0.196559	1	ENSGALG00000009448
Taste transduction	ko04742	1	1	0.196559	1	ENSGALG00000023909
Alcoholism	ko05034	1	1	0.196559	1	ENSGALG00000053281
Breast cancer	ko05224	1	1	0.196559	1	ENSGALG00000012971
Citrate cycle (TCA cycle)	ko00020	1	1	0.196559	1	ENSGALG00000003475
JAK-STAT signaling pathway	ko04630	1	1	0.196559	1	ENSGALG00000006190
Salmonella infection	ko05132	37	0.224242	0.207991	1	ENSGALG00000020999;ENSGALG00000012454;ENSGALG00000043535;ENSGALG00000017009;ENSGALG00000033631;ENSGALG00000028037;ENSGALG00000035386;Gallus_gallus_newGene_5210;ENSGALG00000002843;ENSGALG00000049026;ENSGALG00000008797;ENSGALG00000008883;ENSGALG00000004370;ENSGALG00000005678;ENSGALG00000000681;ENSGALG00000016485;ENSGALG00000041814;ENSGALG00000033212;ENSGALG00000035492;ENSGALG00000011687;ENSGALG0000…
Viral carcinogenesis	ko05203	2	0.4	0.255656	1	ENSGALG00000017358;ENSGALG00000002107
Adrenergic signaling in cardiomyocytes	ko04261	15	0.234375	0.265524	1	ENSGALG00000035960;ENSGALG00000050887;ENSGALG00000038242;ENSGALG00000038265;ENSGALG00000043775;ENSGALG00000016702;ENSGALG00000007320;ENSGALG00000007409;ENSGALG00000052511;ENSGALG00000035466;ENSGALG00000030908;ENSGALG00000008486;ENSGALG00000006112;ENSGALG00000043694;ENSGALG00000034512
Focal adhesion	ko04510	7	0.259259	0.270673	1	ENSGALG00000010290;ENSGALG00000002548;ENSGALG00000005802;ENSGALG00000013907;ENSGALG00000014203;ENSGALG00000033974;ENSGALG00000004273
Cell adhesion molecules	ko04514	21	0.223404	0.292164	1	ENSGALG00000015348;ENSGALG00000014582;ENSGALG00000051904;ENSGALG00000003932;ENSGALG00000001774;ENSGALG00000007839;ENSGALG00000001729;ENSGALG00000015032;ENSGALG00000027255;ENSGALG00000009107;ENSGALG00000031971;ENSGALG00000005257;ENSGALG00000032349;ENSGALG00000007412;ENSGALG00000009514;ENSGALG00000045925;ENSGALG00000031430;ENSGALG00000031794;ENSGALG00000015132;ENSGALG00000029002;ENSGALG00000046125
Aminoacyl-tRNA biosynthesis	ko00970	12	0.230769	0.317224	1	ENSGALG00000005694;ENSGALG00000012919;ENSGALG00000030324;ENSGALG00000026809;ENSGALG00000003563;ENSGALG00000029980;ENSGALG00000016847;ENSGALG00000035080;ENSGALG00000005236;ENSGALG00000004813;ENSGALG00000001965;ENSGALG00000006427
Biosynthesis of unsaturated fatty acids	ko01040	2	0.333333	0.33618	1	Gallus_gallus_newGene_3516;ENSGALG00000009292
beta-Alanine metabolism	ko00410	2	0.333333	0.33618	1	ENSGALG00000033522;ENSGALG00000015977
Vascular smooth muscle contraction	ko04270	11	0.229167	0.337714	1	ENSGALG00000003836;ENSGALG00000003821;ENSGALG00000011889;ENSGALG00000014182;ENSGALG00000006054;ENSGALG00000004980;ENSGALG00000002632;ENSGALG00000002118;ENSGALG00000001416;ENSGALG00000033471;ENSGALG00000031929
Insulin secretion	ko04911	1	0.5	0.354505	1	ENSGALG00000001849
Phenylalanine, tyrosine and tryptophan biosynthesis	ko00400	1	0.5	0.354505	1	ENSGALG00000000893
Longevity regulating pathway - multiple species	ko04213	1	0.5	0.354505	1	ENSGALG00000010896
Hepatitis C	ko05160	1	0.5	0.354505	1	ENSGALG00000045085
NF-kappa B signaling pathway	ko04064	1	0.5	0.354505	1	ENSGALG00000042365
Renal cell carcinoma	ko05211	1	0.5	0.354505	1	ENSGALG00000041422
Parkinson disease	ko05012	1	0.5	0.354505	1	ENSGALG00000005330
Galactose metabolism	ko00052	1	0.5	0.354505	1	ENSGALG00000012260
D-Glutamine and D-glutamate metabolism	ko00471	1	0.5	0.354505	1	ENSGALG00000010703
Apoptosis	ko04210	11	0.22449	0.364856	1	ENSGALG00000001419;ENSGALG00000051135;ENSGALG00000014692;ENSGALG00000012610;ENSGALG00000004517;ENSGALG00000031518;ENSGALG00000004472;ENSGALG00000003476;ENSGALG00000002556;ENSGALG00000046712;ENSGALG00000008713
Valine, leucine and isoleucine degradation	ko00280	3	0.272727	0.37116	1	ENSGALG00000008785;ENSGALG00000040068;ENSGALG00000040267
Drug metabolism - cytochrome P450	ko00982	4	0.25	0.388081	1	ENSGALG00000008185;ENSGALG00000040573;ENSGALG00000010402;ENSGALG00000032836
Terpenoid backbone biosynthesis	ko00900	4	0.25	0.388081	1	ENSGALG00000014948;ENSGALG00000024053;ENSGALG00000007267;ENSGALG00000006723
Oocyte meiosis	ko04114	4	0.25	0.388081	1	ENSGALG00000030879;ENSGALG00000041923;ENSGALG00000013607;ENSGALG00000011281
Necroptosis	ko04217	12	0.218182	0.39485	1	ENSGALG00000003282;ENSGALG00000045705;ENSGALG00000043754;ENSGALG00000048212;ENSGALG00000054083;ENSGALG00000052030;ENSGALG00000031571;ENSGALG00000049268;ENSGALG00000032645;ENSGALG00000052284;ENSGALG00000049859;ENSGALG00000014023
Progesterone-mediated oocyte maturation	ko04914	11	0.215686	0.419791	1	ENSGALG00000006588;ENSGALG00000025810;ENSGALG00000002816;ENSGALG00000006110;ENSGALG00000038469;ENSGALG00000033512;ENSGALG00000003085;ENSGALG00000008233;ENSGALG00000032699;ENSGALG00000007768;ENSGALG00000004161
Melanogenesis	ko04916	17	0.209877	0.424742	1	ENSGALG00000031244;ENSGALG00000034973;ENSGALG00000005401;ENSGALG00000030847;ENSGALG00000007466;Gallus_gallus_newGene_8442;ENSGALG00000009064;ENSGALG00000033061;ENSGALG00000017242;ENSGALG00000012735;ENSGALG00000012998;ENSGALG00000008414;ENSGALG00000008393;ENSGALG00000003163;ENSGALG00000039583;ENSGALG00000007979;ENSGALG00000028530
One carbon pool by folate	ko00670	3	0.25	0.429478	1	ENSGALG00000003570;ENSGALG00000034344;ENSGALG00000012691
Butanoate metabolism	ko00650	4	0.235294	0.436732	1	ENSGALG00000006976;ENSGALG00000002899;ENSGALG00000006947;ENSGALG00000012338
Glycosaminoglycan biosynthesis - heparan sulfate / heparin	ko00534	7	0.21875	0.444926	1	ENSGALG00000002155;ENSGALG00000028423;ENSGALG00000027069;ENSGALG00000051442;ENSGALG00000033730;ENSGALG00000043047;ENSGALG00000005886
Sphingolipid metabolism	ko00600	8	0.210526	0.47837	1	ENSGALG00000012882;ENSGALG00000028960;ENSGALG00000003701;ENSGALG00000004553;ENSGALG00000011213;ENSGALG00000014711;ENSGALG00000034950;ENSGALG00000000755
Dilated cardiomyopathy	ko05414	1	0.333333	0.48142	1	ENSGALG00000008148
Kaposi sarcoma-associated herpesvirus infection	ko05167	1	0.333333	0.48142	1	ENSGALG00000019231
Lipoic acid metabolism	ko00785	1	0.333333	0.48142	1	ENSGALG00000016758
Platelet activation	ko04611	1	0.333333	0.48142	1	ENSGALG00000054939
IL-17 signaling pathway	ko04657	1	0.333333	0.48142	1	ENSGALG00000037599
Biotin metabolism	ko00780	1	0.333333	0.48142	1	ENSGALG00000047143
Thyroid hormone signaling pathway	ko04919	1	0.333333	0.48142	1	ENSGALG00000026005
Phenylalanine metabolism	ko00360	1	0.333333	0.48142	1	ENSGALG00000004343
DNA replication	ko03030	3	0.230769	0.485711	1	ENSGALG00000016312;ENSGALG00000016278;ENSGALG00000004037
Ras signaling pathway	ko04014	2	0.25	0.486618	1	ENSGALG00000004728;Gallus_gallus_newGene_8219
Notch signaling pathway	ko04330	18	0.202247	0.488693	1	ENSGALG00000012709;ENSGALG00000001905;ENSGALG00000051278;ENSGALG00000009738;ENSGALG00000017199;ENSGALG00000011696;ENSGALG00000003120;ENSGALG00000008120;ENSGALG00000002578;ENSGALG00000009809;ENSGALG00000013034;ENSGALG00000051954;ENSGALG00000035031;ENSGALG00000012575;ENSGALG00000034716;ENSGALG00000049069;ENSGALG00000014365;ENSGALG00000047000
Adipocytokine signaling pathway	ko04920	11	0.203704	0.501799	1	ENSGALG00000044525;ENSGALG00000004889;ENSGALG00000001749;ENSGALG00000001678;ENSGALG00000042055;ENSGALG00000005554;ENSGALG00000010983;ENSGALG00000007077;ENSGALG00000003286;ENSGALG00000010628;ENSGALG00000010899
Ubiquitin mediated proteolysis	ko04120	19	0.2	0.507665	1	ENSGALG00000009971;ENSGALG00000026380;ENSGALG00000052573;ENSGALG00000032644;ENSGALG00000002781;ENSGALG00000035465;ENSGALG00000032664;ENSGALG00000011286;ENSGALG00000046098;ENSGALG00000002346;ENSGALG00000024332;ENSGALG00000008753;ENSGALG00000054753;ENSGALG00000048542;ENSGALG00000038504;ENSGALG00000020793;ENSGALG00000009248;ENSGALG00000033593;ENSGALG00000043628
Hedgehog signaling pathway	ko04340	8	0.205128	0.510274	1	ENSGALG00000011630;ENSGALG00000010133;ENSGALG00000015037;ENSGALG00000015152;ENSGALG00000040836;ENSGALG00000015029;ENSGALG00000040266;ENSGALG00000012620
Herpes simplex virus 1 infection	ko05168	57	0.197232	0.51283	1	ENSGALG00000031832;ENSGALG00000008166;ENSGALG00000027864;ENSGALG00000032660;ENSGALG00000041380;ENSGALG00000033932;ENSGALG00000027786;ENSGALG00000008022;ENSGALG00000054667;ENSGALG00000017357;ENSGALG00000000158;ENSGALG00000030038;ENSGALG00000034722;ENSGALG00000002160;ENSGALG00000015027;ENSGALG00000000533;ENSGALG00000047837;ENSGALG00000013468;ENSGALG00000013723;ENSGALG00000041845;ENSGALG00000000990;…
Ether lipid metabolism	ko00565	4	0.210526	0.529973	1	ENSGALG00000021658;ENSGALG00000016713;ENSGALG00000015219;ENSGALG00000032746
Steroid hormone biosynthesis	ko00140	4	0.210526	0.529973	1	ENSGALG00000037852;ENSGALG00000011894;ENSGALG00000016622;ENSGALG00000029435
RNA polymerase	ko03020	3	0.214286	0.539109	1	ENSGALG00000032273;ENSGALG00000010863;ENSGALG00000049838
Nitrogen metabolism	ko00910	3	0.214286	0.539109	1	ENSGALG00000037975;ENSGALG00000021340;ENSGALG00000033428
Phosphatidylinositol signaling system	ko04070	12	0.196721	0.550328	1	ENSGALG00000035498;ENSGALG00000034500;ENSGALG00000024034;ENSGALG00000001730;ENSGALG00000012890;ENSGALG00000002510;ENSGALG00000009068;ENSGALG00000026536;ENSGALG00000005701;ENSGALG00000013814;ENSGALG00000017112;ENSGALG00000040902
Histidine metabolism	ko00340	2	0.222222	0.553461	1	ENSGALG00000012377;ENSGALG00000015155
Inositol phosphate metabolism	ko00562	2	0.222222	0.553461	1	ENSGALG00000030344;ENSGALG00000054099
Lysine degradation	ko00310	10	0.196078	0.559786	1	Gallus_gallus_newGene_7499;ENSGALG00000031702;ENSGALG00000049653;ENSGALG00000013642;ENSGALG00000008167;ENSGALG00000031839;ENSGALG00000000843;ENSGALG00000009896;ENSGALG00000013297;ENSGALG00000010315
Autophagy - animal	ko04140	9	0.195652	0.56544	1	ENSGALG00000011649;ENSGALG00000009338;ENSGALG00000004215;ENSGALG00000040784;ENSGALG00000008889;ENSGALG00000011870;ENSGALG00000008347;ENSGALG00000016988;ENSGALG00000036666
Gap junction	ko04540	8	0.195122	0.571942	1	ENSGALG00000040586;ENSGALG00000041471;ENSGALG00000000059;ENSGALG00000007681;ENSGALG00000005853;ENSGALG00000014873;ENSGALG00000016992;ENSGALG00000005076
Retinol metabolism	ko00830	7	0.194444	0.579566	1	ENSGALG00000030376;ENSGALG00000004436;ENSGALG00000009538;ENSGALG00000016102;ENSGALG00000011532;ENSGALG00000033365;ENSGALG00000005408
Mineral absorption	ko04978	1	0.25	0.583396	1	ENSGALG00000051473
Spinocerebellar ataxia	ko05017	1	0.25	0.583396	1	ENSGALG00000005266
Pentose and glucuronate interconversions	ko00040	1	0.25	0.583396	1	ENSGALG00000002849
B cell receptor signaling pathway	ko04662	1	0.25	0.583396	1	ENSGALG00000004398
Retrograde endocannabinoid signaling	ko04723	1	0.25	0.583396	1	ENSGALG00000010433
Hippo signaling pathway	ko04390	1	0.25	0.583396	1	ENSGALG00000001169
Cholesterol metabolism	ko04979	1	0.25	0.583396	1	ENSGALG00000010978
Lysosome	ko04142	23	0.191667	0.591076	1	ENSGALG00000036894;ENSGALG00000001604;ENSGALG00000009154;ENSGALG00000004193;ENSGALG00000029731;ENSGALG00000054469;ENSGALG00000000785;Gallus_gallus_newGene_8160;ENSGALG00000042213;ENSGALG00000008291;ENSGALG00000016358;ENSGALG00000005814;ENSGALG00000035202;ENSGALG00000016917;ENSGALG00000048869;ENSGALG00000055094;ENSGALG00000000390;ENSGALG00000012308;ENSGALG00000050380;ENSGALG00000003944;ENSGALG0000…
Glycine, serine and threonine metabolism	ko00260	2	0.2	0.613881	1	ENSGALG00000012312;ENSGALG00000016651
Homologous recombination	ko03440	4	0.190476	0.614925	1	ENSGALG00000011533;ENSGALG00000010356;ENSGALG00000003484;ENSGALG00000037933
Pantothenate and CoA biosynthesis	ko00770	3	0.1875	0.635568	1	ENSGALG00000001895;ENSGALG00000048781;ENSGALG00000013993
Endocytosis	ko04144	34	0.187845	0.647313	1	ENSGALG00000011275;ENSGALG00000051848;ENSGALG00000040351;ENSGALG00000052768;ENSGALG00000003743;ENSGALG00000003206;Gallus_gallus_newGene_6068;ENSGALG00000047393;ENSGALG00000015096;ENSGALG00000012975;ENSGALG00000036441;ENSGALG00000027761;ENSGALG00000004266;ENSGALG00000026518;ENSGALG00000006512;ENSGALG00000039541;ENSGALG00000003319;ENSGALG00000041898;ENSGALG00000012052;ENSGALG00000041795;ENSGALG0000…
Porphyrin and chlorophyll metabolism	ko00860	6	0.181818	0.653513	1	ENSGALG00000003948;ENSGALG00000038461;ENSGALG00000005580;ENSGALG00000029947;ENSGALG00000037410;ENSGALG00000007638
Yersinia infection	ko05135	1	0.2	0.665331	1	ENSGALG00000044889
Fluid shear stress and atherosclerosis	ko05418	1	0.2	0.665331	1	ENSGALG00000005675
Non-homologous end-joining	ko03450	2	0.181818	0.667819	1	ENSGALG00000033781;ENSGALG00000016854
Toll-like receptor signaling pathway	ko04620	3	0.176471	0.678176	1	ENSGALG00000028147;ENSGALG00000007356;ENSGALG00000027093
Glycosaminoglycan biosynthesis - chondroitin sulfate / dermatan sulfate	ko00532	3	0.176471	0.678176	1	ENSGALG00000012345;ENSGALG00000042505;ENSGALG00000010125
Folate biosynthesis	ko00790	5	0.172414	0.70086	1	ENSGALG00000023542;ENSGALG00000000067;ENSGALG00000012200;ENSGALG00000026757;ENSGALG00000013149
Alanine, aspartate and glutamate metabolism	ko00250	2	0.166667	0.715488	1	ENSGALG00000033925;ENSGALG00000010702
Nucleotide excision repair	ko03420	3	0.166667	0.716971	1	ENSGALG00000007665;ENSGALG00000005016;ENSGALG00000011910
Viral myocarditis	ko05416	1	0.166667	0.731161	1	ENSGALG00000003886
Glycosaminoglycan biosynthesis - keratan sulfate	ko00533	1	0.166667	0.731161	1	ENSGALG00000034507
Other types of O-glycan biosynthesis	ko00514	7	0.166667	0.745871	1	ENSGALG00000004812;ENSGALG00000001130;ENSGALG00000038320;ENSGALG00000005550;ENSGALG00000011235;ENSGALG00000002242;ENSGALG00000016803
Glycerophospholipid metabolism	ko00564	8	0.166667	0.753593	1	ENSGALG00000007251;ENSGALG00000004300;ENSGALG00000023517;ENSGALG00000012061;ENSGALG00000044574;ENSGALG00000033683;ENSGALG00000009130;ENSGALG00000006872
Starch and sucrose metabolism	ko00500	2	0.153846	0.757265	1	ENSGALG00000017304;ENSGALG00000005147
Metabolism of xenobiotics by cytochrome P450	ko00980	2	0.153846	0.757265	1	ENSGALG00000025822;ENSGALG00000009291
Tryptophan metabolism	ko00380	2	0.153846	0.757265	1	ENSGALG00000034917;ENSGALG00000003674
Cytosolic DNA-sensing pathway	ko04623	3	0.15	0.783514	1	ENSGALG00000034478;ENSGALG00000017681;ENSGALG00000032717
Selenocompound metabolism	ko00450	1	0.142857	0.78405	1	ENSGALG00000035345
Systemic lupus erythematosus	ko05322	1	0.142857	0.78405	1	ENSGALG00000014835
Glycosphingolipid biosynthesis - globo and isoglobo series	ko00603	1	0.142857	0.78405	1	ENSGALG00000054759
Oxidative phosphorylation	ko00190	11	0.164179	0.792391	1	ENSGALG00000027688;ENSGALG00000035476;ENSGALG00000004442;ENSGALG00000032595;ENSGALG00000039212;ENSGALG00000009286;ENSGALG00000038714;ENSGALG00000029500;ENSGALG00000043768;ENSGALG00000042750;ENSGALG00000001330
Phagosome	ko04145	8	0.16	0.793964	1	ENSGALG00000036069;ENSGALG00000020754;ENSGALG00000000461;ENSGALG00000014910;ENSGALG00000046226;ENSGALG00000014659;ENSGALG00000038141;ENSGALG00000011149
Various types of N-glycan biosynthesis	ko00513	5	0.151515	0.805554	1	ENSGALG00000008503;ENSGALG00000012988;Gallus_gallus_newGene_3311;ENSGALG00000043838;ENSGALG00000005583
MAPK signaling pathway - fly	ko04013	1	0.125	0.82654	1	ENSGALG00000013625
Propanoate metabolism	ko00640	1	0.125	0.82654	1	ENSGALG00000040702
Cardiac muscle contraction	ko04260	4	0.137931	0.850014	1	ENSGALG00000032142;ENSGALG00000014121;ENSGALG00000032079;ENSGALG00000030112
Hippo signaling pathway - multiple species	ko04392	2	0.125	0.852153	1	ENSGALG00000034834;ENSGALG00000025946
Thiamine metabolism	ko00730	1	0.111111	0.860675	1	ENSGALG00000029150
Ubiquinone and other terpenoid-quinone biosynthesis	ko00130	1	0.111111	0.860675	1	ENSGALG00000052348
Pyruvate metabolism	ko00620	1	0.111111	0.860675	1	ENSGALG00000005398
mTOR signaling pathway	ko04150	11	0.152778	0.863554	1	ENSGALG00000037603;ENSGALG00000016456;ENSGALG00000005845;ENSGALG00000036742;ENSGALG00000017005;ENSGALG00000014836;ENSGALG00000007964;ENSGALG00000006749;ENSGALG00000042570;ENSGALG00000007190;ENSGALG00000014213
Carbon metabolism	ko01200	7	0.142857	0.873598	1	ENSGALG00000005888;ENSGALG00000004612;ENSGALG00000012583;ENSGALG00000003362;ENSGALG00000007652;Gallus_gallus_newGene_1950;ENSGALG00000010211
Glycerolipid metabolism	ko00561	2	0.117647	0.87535	1	ENSGALG00000032736;ENSGALG00000043734
Basal transcription factors	ko03022	4	0.129032	0.884892	1	ENSGALG00000049138;ENSGALG00000043193;ENSGALG00000043370;ENSGALG00000015122
Sulfur metabolism	ko00920	1	0.1	0.888097	1	ENSGALG00000000866
ErbB signaling pathway	ko04012	1	0.0909091	0.910124	1	ENSGALG00000015422
Rap1 signaling pathway	ko04015	1	0.0909091	0.910124	1	ENSGALG00000034024
Nicotinate and nicotinamide metabolism	ko00760	4	0.121212	0.912478	1	ENSGALG00000007286;ENSGALG00000025751;ENSGALG00000032413;ENSGALG00000002637
Cysteine and methionine metabolism	ko00270	1	0.0833333	0.927819	1	ENSGALG00000000329
Salivary secretion	ko04970	1	0.0833333	0.927819	1	ENSGALG00000047807
N-Glycan biosynthesis	ko00510	1	0.0833333	0.927819	1	ENSGALG00000036743
Glycosphingolipid biosynthesis - lacto and neolacto series	ko00601	2	0.0909091	0.948504	1	ENSGALG00000029747;ENSGALG00000007003
SNARE interactions in vesicular transport	ko04130	2	0.0909091	0.948504	1	ENSGALG00000050150;ENSGALG00000007476
Proteasome	ko03050	4	0.105263	0.957405	1	ENSGALG00000006294;ENSGALG00000008163;ENSGALG00000004352;ENSGALG00000045788
Phototransduction	ko04744	1	0.0666667	0.962616	1	ENSGALG00000029610
Amino sugar and nucleotide sugar metabolism	ko00520	5	0.108696	0.963057	1	Gallus_gallus_newGene_7045;ENSGALG00000010758;ENSGALG00000004614;ENSGALG00000052460;ENSGALG00000039705
Peroxisome	ko04146	10	0.125	0.966907	1	ENSGALG00000010652;ENSGALG00000046656;ENSGALG00000029624;ENSGALG00000016567;ENSGALG00000042554;ENSGALG00000043053;ENSGALG00000013848;ENSGALG00000008813;ENSGALG00000012013;ENSGALG00000035636
Glycosylphosphatidylinositol (GPI)-anchor biosynthesis	ko00563	2	0.0740741	0.979525	1	ENSGALG00000026294;ENSGALG00000012903
RIG-I-like receptor signaling pathway	ko04622	1	0.0555556	0.980645	1	ENSGALG00000035099
Mannose type O-glycan biosynthesis	ko00515	1	0.0526316	0.984459	1	ENSGALG00000012559
mRNA surveillance pathway	ko03015	5	0.0943396	0.98661	1	ENSGALG00000003108;ENSGALG00000004738;ENSGALG00000002043;ENSGALG00000001489;ENSGALG00000053889
Intestinal immune network for IgA production	ko04672	4	0.0816327	0.992384	1	ENSGALG00000031637;ENSGALG00000043654;ENSGALG00000009870;ENSGALG00000008656
Mitophagy - animal	ko04137	1	0.0434783	0.993543	1	ENSGALG00000010190
Spliceosome	ko03040	13	0.114035	0.993662	1	ENSGALG00000052748;ENSGALG00000049780;Gallus_gallus_newGene_2542;ENSGALG00000007170;ENSGALG00000048069;ENSGALG00000009985;ENSGALG00000036283;ENSGALG00000006817;ENSGALG00000035421;ENSGALG00000000377;ENSGALG00000016198;ENSGALG00000047486;ENSGALG00000009332
Tight junction	ko04530	13	0.109244	0.996508	1	ENSGALG00000054723;ENSGALG00000011605;ENSGALG00000040156;ENSGALG00000029292;ENSGALG00000014408;ENSGALG00000013892;ENSGALG00000048926;ENSGALG00000008398;ENSGALG00000045305;ENSGALG00000014819;ENSGALG00000041225;ENSGALG00000001472;ENSGALG00000046828
Protein processing in endoplasmic reticulum	ko04141	14	0.106061	0.998367	1	ENSGALG00000034104;ENSGALG00000049949;ENSGALG00000001986;ENSGALG00000029783;ENSGALG00000017077;ENSGALG00000040030;Gallus_gallus_newGene_2534;ENSGALG00000001038;ENSGALG00000015775;ENSGALG00000001220;ENSGALG00000001000;ENSGALG00000003648;ENSGALG00000035699;ENSGALG00000038128
Neuroactive ligand-receptor interaction	ko04080	30	0.10453	0.999994	1	ENSGALG00000002707;ENSGALG00000003138;ENSGALG00000014984;ENSGALG00000014166;ENSGALG00000049475;ENSGALG00000004113;ENSGALG00000015895;ENSGALG00000038728;ENSGALG00000002840;ENSGALG00000005208;ENSGALG00000015384;ENSGALG00000009405;ENSGALG00000000820;ENSGALG00000040761;ENSGALG00000037366;ENSGALG00000048814;ENSGALG00000027947;ENSGALG00000004613;ENSGALG00000015419;ENSGALG00000006575;ENSGALG00000044485;…
ECM-receptor interaction	ko04512	20	0.0840336	1	1	ENSGALG00000035717;ENSGALG00000007905;ENSGALG00000037784;ENSGALG00000009626;ENSGALG00000005321;ENSGALG00000003923;ENSGALG00000008193;ENSGALG00000006802;ENSGALG00000041555;ENSGALG00000011200;ENSGALG00000039990;ENSGALG00000015056;ENSGALG00000039216;ENSGALG00000003283;ENSGALG00000017272;ENSGALG00000003589;ENSGALG00000039080;ENSGALG00000016584;ENSGALG00000053107;ENSGALG00000042009
Ribosome	ko03010	1	0.00854701	1	1	ENSGALG00000027579
RNA transport	ko03013	24	0.0648649	1	1	ENSGALG00000010084;ENSGALG00000008520;ENSGALG00000002689;ENSGALG00000036962;Gallus_gallus_newGene_1509;ENSGALG00000038301;ENSGALG00000043074;ENSGALG00000007971;ENSGALG00000029674;Gallus_gallus_newGene_6003;Gallus_gallus_newGene_338;Gallus_gallus_newGene_1850;Gallus_gallus_newGene_5596;ENSGALG00000013821;Gallus_gallus_newGene_2795;ENSGALG00000055069;Gallus_gallus_newGene_2853;ENSGALG00000016764;EN…
