# Supplementary material for: Integrative analysis of miRNA and mRNA profiles reveals that gga-miR-106-5p inhibits adipogenesis by targeting the KLF15 gene in chickens
Source: J Anim Sci Biotechnol. 2022 Jul 6;13:81. doi: 10.1186/s40104-022-00727-x (PMC9258119; doi:10.1186/s40104-022-00727-x)
Supplement: Supplementary file 1 — Additional file 1: Table S1. Primers used in this study. Table S2. Clustering of differentially expressed miRNA expression profiles in chicken abdominal adipocytes at different stages of differentiation. Table S3. Differentially expressed genes during the adipogenic differentiation of chicken abdominal preadipocytes. Table S4. Functional enrichment analysis of all differentially expressed mRNAs in chicken abdominal adipocytes at different stages of differentiation. Table S5. All targets of differentially expressed miRNAs and functional enrichment analysis of differentially expressed targets. Table S6. Regulatory network analysis of differentially expressed miRNAs and differentially expressed transcriptional factors. Table S7. Potential target genes of the KLF15 transcriptional factor. Table S8. Putative chicken KLF15 motif in the promoters of representative genes related to cell proliferation and lipogenesis. [file 40104_2022_727_MOESM1_ESM.zip › Table S5.xlsx]

## Sheet: Sheet1
All differentially expressed targets of DE-miRNAs
All targets of DE-miRNAs	DEGs	Overlap
ENSGALG00000000168	ENSGALG00000000104	ENSGALG00000000059
ENSGALG00000000251	ENSGALG00000016221	ENSGALG00000000067
ENSGALG00000000430	ENSGALG00000015846	ENSGALG00000000104
ENSGALG00000000525	ENSGALG00000002467	ENSGALG00000000156
ENSGALG00000000606	ENSGALG00000003731	ENSGALG00000000209
ENSGALG00000000613	ENSGALG00000003732	ENSGALG00000000226
ENSGALG00000000637	ENSGALG00000046724	ENSGALG00000000241
ENSGALG00000000699	ENSGALG00000020742	ENSGALG00000000247
ENSGALG00000000713	ENSGALG00000054877	ENSGALG00000000253
ENSGALG00000000719	ENSGALG00000010364	ENSGALG00000000311
ENSGALG00000000720	ENSGALG00000010098	ENSGALG00000000329
ENSGALG00000000721	ENSGALG00000000713	ENSGALG00000000379
ENSGALG00000000729	ENSGALG00000002667	ENSGALG00000000390
ENSGALG00000000777	ENSGALG00000035487	ENSGALG00000000394
ENSGALG00000000811	ENSGALG00000004083	ENSGALG00000000397
ENSGALG00000000820	ENSGALG00000004087	ENSGALG00000000402
ENSGALG00000000972	ENSGALG00000005977	ENSGALG00000000407
ENSGALG00000000993	ENSGALG00000036867	ENSGALG00000000452
ENSGALG00000001046	ENSGALG00000041013	ENSGALG00000000511
ENSGALG00000001107	ENSGALG00000033338	ENSGALG00000000528
ENSGALG00000001118	ENSGALG00000002118	ENSGALG00000000533
ENSGALG00000001141	ENSGALG00000043329	ENSGALG00000000535
ENSGALG00000001183	ENSGALG00000008704	ENSGALG00000000542
ENSGALG00000001306	Gallus_gallus_newGene_4267	ENSGALG00000000545
ENSGALG00000001329	ENSGALG00000008883	ENSGALG00000000558
ENSGALG00000001350	ENSGALG00000008889	ENSGALG00000000573
ENSGALG00000001362	ENSGALG00000013377	ENSGALG00000000576
ENSGALG00000001364	ENSGALG00000047145	ENSGALG00000000603
ENSGALG00000001416	ENSGALG00000015439	ENSGALG00000000604
ENSGALG00000001474	ENSGALG00000012124	ENSGALG00000000611
ENSGALG00000001479	Gallus_gallus_newGene_8659	ENSGALG00000000616
ENSGALG00000001550	ENSGALG00000034725	ENSGALG00000000618
ENSGALG00000001568	ENSGALG00000032398	ENSGALG00000000619
ENSGALG00000001603	Gallus_gallus_newGene_6757	ENSGALG00000000632
ENSGALG00000001607	ENSGALG00000015180	ENSGALG00000000636
ENSGALG00000001613	ENSGALG00000012971	ENSGALG00000000638
ENSGALG00000001640	ENSGALG00000037998	ENSGALG00000000650
ENSGALG00000001642	Gallus_gallus_newGene_2647	ENSGALG00000000674
ENSGALG00000001661	ENSGALG00000040866	ENSGALG00000000678
ENSGALG00000001663	ENSGALG00000052903	ENSGALG00000000681
ENSGALG00000001690	ENSGALG00000030280	ENSGALG00000000713
ENSGALG00000001698	ENSGALG00000036990	ENSGALG00000000721
ENSGALG00000001722	ENSGALG00000005470	ENSGALG00000000724
ENSGALG00000001788	ENSGALG00000010705	ENSGALG00000000734
ENSGALG00000001803	ENSGALG00000033497	ENSGALG00000000755
ENSGALG00000001816	ENSGALG00000034111	ENSGALG00000000761
ENSGALG00000001826	ENSGALG00000010681	ENSGALG00000000783
ENSGALG00000001882	Gallus_gallus_newGene_3862	ENSGALG00000000785
ENSGALG00000001933	ENSGALG00000026298	ENSGALG00000000791
ENSGALG00000001964	ENSGALG00000026299	ENSGALG00000000795
ENSGALG00000001986	ENSGALG00000019663	ENSGALG00000000802
ENSGALG00000002107	ENSGALG00000016556	ENSGALG00000000816
ENSGALG00000002129	ENSGALG00000012074	ENSGALG00000000820
ENSGALG00000002160	ENSGALG00000012076	ENSGALG00000000838
ENSGALG00000002164	ENSGALG00000014950	ENSGALG00000000843
ENSGALG00000002172	ENSGALG00000008233	ENSGALG00000000866
ENSGALG00000002180	ENSGALG00000001779	ENSGALG00000000891
ENSGALG00000002182	ENSGALG00000008493	ENSGALG00000000893
ENSGALG00000002203	ENSGALG00000054319	ENSGALG00000000903
ENSGALG00000002229	Gallus_gallus_newGene_6936	ENSGALG00000000927
ENSGALG00000002250	ENSGALG00000007320	ENSGALG00000000990
ENSGALG00000002467	Gallus_gallus_newGene_6933	ENSGALG00000000993
ENSGALG00000002506	ENSGALG00000047383	ENSGALG00000000997
ENSGALG00000002588	ENSGALG00000003078	ENSGALG00000000998
ENSGALG00000002606	Gallus_gallus_newGene_7379	ENSGALG00000001000
ENSGALG00000002649	ENSGALG00000053318	ENSGALG00000001014
ENSGALG00000002705	ENSGALG00000015925	ENSGALG00000001022
ENSGALG00000002739	ENSGALG00000013512	ENSGALG00000001038
ENSGALG00000002764	ENSGALG00000054939	ENSGALG00000001117
ENSGALG00000002804	ENSGALG00000000619	ENSGALG00000001130
ENSGALG00000002841	ENSGALG00000042839	ENSGALG00000001143
ENSGALG00000002942	ENSGALG00000005140	ENSGALG00000001161
ENSGALG00000002974	ENSGALG00000010975	ENSGALG00000001163
ENSGALG00000003003	ENSGALG00000025864	ENSGALG00000001181
ENSGALG00000003092	ENSGALG00000016462	ENSGALG00000001220
ENSGALG00000003165	ENSGALG00000029190	ENSGALG00000001250
ENSGALG00000003219	ENSGALG00000052983	ENSGALG00000001256
ENSGALG00000003293	ENSGALG00000011166	ENSGALG00000001258
ENSGALG00000003297	ENSGALG00000051187	ENSGALG00000001289
ENSGALG00000003321	ENSGALG00000034973	ENSGALG00000001328
ENSGALG00000003392	ENSGALG00000011783	ENSGALG00000001329
ENSGALG00000003438	ENSGALG00000000402	ENSGALG00000001330
ENSGALG00000003441	Gallus_gallus_newGene_4663	ENSGALG00000001331
ENSGALG00000003498	ENSGALG00000031117	ENSGALG00000001335
ENSGALG00000003547	Gallus_gallus_newGene_3401	ENSGALG00000001374
ENSGALG00000003578	ENSGALG00000013034	ENSGALG00000001392
ENSGALG00000003767	ENSGALG00000038850	ENSGALG00000001412
ENSGALG00000003777	Gallus_gallus_newGene_1544	ENSGALG00000001416
ENSGALG00000003781	ENSGALG00000017012	ENSGALG00000001472
ENSGALG00000003838	ENSGALG00000000883	ENSGALG00000001483
ENSGALG00000003901	Gallus_gallus_newGene_6354	ENSGALG00000001489
ENSGALG00000003906	ENSGALG00000029788	ENSGALG00000001547
ENSGALG00000003909	ENSGALG00000011331	ENSGALG00000001561
ENSGALG00000004063	ENSGALG00000036240	ENSGALG00000001569
ENSGALG00000004082	ENSGALG00000005648	ENSGALG00000001586
ENSGALG00000004096	ENSGALG00000033997	ENSGALG00000001603
ENSGALG00000004143	ENSGALG00000007641	ENSGALG00000001604
ENSGALG00000004169	ENSGALG00000007647	ENSGALG00000001663
ENSGALG00000004172	ENSGALG00000053391	ENSGALG00000001666
ENSGALG00000004179	ENSGALG00000041533	ENSGALG00000001678
ENSGALG00000004180	Gallus_gallus_newGene_4457	ENSGALG00000001682
ENSGALG00000004196	ENSGALG00000011531	ENSGALG00000001684
ENSGALG00000004212	ENSGALG00000011532	ENSGALG00000001725
ENSGALG00000004227	ENSGALG00000004812	ENSGALG00000001729
ENSGALG00000004274	ENSGALG00000004813	ENSGALG00000001749
ENSGALG00000004286	ENSGALG00000011276	ENSGALG00000001773
ENSGALG00000004290	ENSGALG00000048869	ENSGALG00000001790
ENSGALG00000004325	ENSGALG00000043771	ENSGALG00000001798
ENSGALG00000004334	ENSGALG00000038757	ENSGALG00000001800
ENSGALG00000004366	ENSGALG00000003135	ENSGALG00000001802
ENSGALG00000004412	ENSGALG00000023742	ENSGALG00000001805
ENSGALG00000004420	ENSGALG00000009942	ENSGALG00000001812
ENSGALG00000004493	Gallus_gallus_newGene_6432	ENSGALG00000001824
ENSGALG00000004494	ENSGALG00000028530	ENSGALG00000001857
ENSGALG00000004554	ENSGALG00000008306	ENSGALG00000001862
ENSGALG00000004562	ENSGALG00000011708	ENSGALG00000001905
ENSGALG00000004571	Gallus_gallus_newGene_6840	ENSGALG00000001907
ENSGALG00000004640	ENSGALG00000031193	ENSGALG00000001925
ENSGALG00000004675	ENSGALG00000005845	ENSGALG00000001926
ENSGALG00000004684	ENSGALG00000049582	ENSGALG00000001933
ENSGALG00000004696	ENSGALG00000012709	ENSGALG00000001962
ENSGALG00000004710	ENSGALG00000012704	ENSGALG00000001965
ENSGALG00000004850	ENSGALG00000009365	ENSGALG00000001986
ENSGALG00000004889	Gallus_gallus_newGene_2103	ENSGALG00000001996
ENSGALG00000004902	Gallus_gallus_newGene_7621	ENSGALG00000001998
ENSGALG00000004921	Gallus_gallus_newGene_1661	ENSGALG00000002009
ENSGALG00000004940	ENSGALG00000014983	ENSGALG00000002021
ENSGALG00000004943	ENSGALG00000040561	ENSGALG00000002028
ENSGALG00000004969	ENSGALG00000011910	ENSGALG00000002043
ENSGALG00000005038	Gallus_gallus_newGene_8417	ENSGALG00000002070
ENSGALG00000005134	ENSGALG00000007971	ENSGALG00000002099
ENSGALG00000005145	ENSGALG00000037366	ENSGALG00000002107
ENSGALG00000005158	ENSGALG00000007396	ENSGALG00000002118
ENSGALG00000005206	ENSGALG00000001374	ENSGALG00000002127
ENSGALG00000005257	ENSGALG00000007022	ENSGALG00000002155
ENSGALG00000005314	ENSGALG00000008756	ENSGALG00000002160
ENSGALG00000005338	ENSGALG00000041555	ENSGALG00000002192
ENSGALG00000005385	ENSGALG00000017357	ENSGALG00000002219
ENSGALG00000005395	ENSGALG00000012956	ENSGALG00000002222
ENSGALG00000005408	ENSGALG00000054991	ENSGALG00000002225
ENSGALG00000005417	ENSGALG00000034016	ENSGALG00000002234
ENSGALG00000005547	ENSGALG00000021869	ENSGALG00000002240
ENSGALG00000005551	Gallus_gallus_newGene_5624	ENSGALG00000002242
ENSGALG00000005569	ENSGALG00000006947	ENSGALG00000002247
ENSGALG00000005579	ENSGALG00000007728	ENSGALG00000002277
ENSGALG00000005580	ENSGALG00000030076	ENSGALG00000002283
ENSGALG00000005582	ENSGALG00000033522	ENSGALG00000002294
ENSGALG00000005594	ENSGALG00000021180	ENSGALG00000002308
ENSGALG00000005597	ENSGALG00000032342	ENSGALG00000002321
ENSGALG00000005626	ENSGALG00000012816	ENSGALG00000002346
ENSGALG00000005673	ENSGALG00000027747	ENSGALG00000002354
ENSGALG00000005683	ENSGALG00000015665	ENSGALG00000002363
ENSGALG00000005696	ENSGALG00000012367	ENSGALG00000002371
ENSGALG00000005707	Gallus_gallus_newGene_1163	ENSGALG00000002426
ENSGALG00000005722	ENSGALG00000010433	ENSGALG00000002437
ENSGALG00000005800	ENSGALG00000010435	ENSGALG00000002445
ENSGALG00000005858	ENSGALG00000007522	ENSGALG00000002467
ENSGALG00000005882	ENSGALG00000034229	ENSGALG00000002473
ENSGALG00000005904	ENSGALG00000003999	ENSGALG00000002479
ENSGALG00000005982	ENSGALG00000004170	ENSGALG00000002486
ENSGALG00000006009	ENSGALG00000032957	ENSGALG00000002510
ENSGALG00000006054	Gallus_gallus_newGene_2895	ENSGALG00000002514
ENSGALG00000006057	ENSGALG00000054948	ENSGALG00000002548
ENSGALG00000006127	ENSGALG00000000838	ENSGALG00000002556
ENSGALG00000006300	ENSGALG00000003563	ENSGALG00000002558
ENSGALG00000006309	ENSGALG00000051055	ENSGALG00000002564
ENSGALG00000006327	ENSGALG00000005076	ENSGALG00000002576
ENSGALG00000006328	ENSGALG00000001965	ENSGALG00000002578
ENSGALG00000006407	Gallus_gallus_newGene_4811	ENSGALG00000002588
ENSGALG00000006409	ENSGALG00000008837	ENSGALG00000002594
ENSGALG00000006410	ENSGALG00000053321	ENSGALG00000002615
ENSGALG00000006418	Gallus_gallus_newGene_526	ENSGALG00000002624
ENSGALG00000006422	ENSGALG00000008013	ENSGALG00000002632
ENSGALG00000006441	ENSGALG00000008014	ENSGALG00000002637
ENSGALG00000006446	ENSGALG00000008018	ENSGALG00000002638
ENSGALG00000006477	ENSGALG00000011812	ENSGALG00000002651
ENSGALG00000006508	ENSGALG00000011813	ENSGALG00000002679
ENSGALG00000006546	Gallus_gallus_newGene_4178	ENSGALG00000002689
ENSGALG00000006566	ENSGALG00000036191	ENSGALG00000002707
ENSGALG00000006576	ENSGALG00000035080	ENSGALG00000002714
ENSGALG00000006588	ENSGALG00000002556	ENSGALG00000002728
ENSGALG00000006598	ENSGALG00000000378	ENSGALG00000002742
ENSGALG00000006682	ENSGALG00000052268	ENSGALG00000002769
ENSGALG00000006697	ENSGALG00000039346	ENSGALG00000002781
ENSGALG00000006743	ENSGALG00000014537	ENSGALG00000002783
ENSGALG00000006749	ENSGALG00000038128	ENSGALG00000002816
ENSGALG00000006799	ENSGALG00000048205	ENSGALG00000002843
ENSGALG00000006867	ENSGALG00000001725	ENSGALG00000002853
ENSGALG00000006904	Gallus_gallus_newGene_3969	ENSGALG00000002864
ENSGALG00000006906	ENSGALG00000011138	ENSGALG00000002878
ENSGALG00000006947	ENSGALG00000037787	ENSGALG00000002899
ENSGALG00000006960	ENSGALG00000037784	ENSGALG00000002908
ENSGALG00000007037	ENSGALG00000010322	ENSGALG00000002913
ENSGALG00000007119	ENSGALG00000036785	ENSGALG00000002967
ENSGALG00000007199	ENSGALG00000038494	ENSGALG00000002982
ENSGALG00000007226	ENSGALG00000049069	ENSGALG00000003003
ENSGALG00000007346	ENSGALG00000049065	ENSGALG00000003013
ENSGALG00000007351	Gallus_gallus_newGene_6067	ENSGALG00000003039
ENSGALG00000007356	Gallus_gallus_newGene_5749	ENSGALG00000003045
ENSGALG00000007412	ENSGALG00000013848	ENSGALG00000003078
ENSGALG00000007492	Gallus_gallus_newGene_8160	ENSGALG00000003086
ENSGALG00000007537	ENSGALG00000004969	ENSGALG00000003108
ENSGALG00000007575	ENSGALG00000041643	ENSGALG00000003118
ENSGALG00000007582	ENSGALG00000002069	ENSGALG00000003120
ENSGALG00000007596	ENSGALG00000002397	ENSGALG00000003122
ENSGALG00000007685	ENSGALG00000037629	ENSGALG00000003135
ENSGALG00000007747	ENSGALG00000033635	ENSGALG00000003144
ENSGALG00000007748	ENSGALG00000054106	ENSGALG00000003146
ENSGALG00000007771	ENSGALG00000016266	ENSGALG00000003154
ENSGALG00000007810	ENSGALG00000015791	ENSGALG00000003161
ENSGALG00000007839	ENSGALG00000013568	ENSGALG00000003172
ENSGALG00000007853	Gallus_gallus_newGene_1364	ENSGALG00000003175
ENSGALG00000007861	ENSGALG00000029572	ENSGALG00000003201
ENSGALG00000007877	ENSGALG00000050166	ENSGALG00000003282
ENSGALG00000007878	ENSGALG00000050833	ENSGALG00000003283
ENSGALG00000007989	ENSGALG00000007186	ENSGALG00000003286
ENSGALG00000007996	ENSGALG00000052151	ENSGALG00000003313
ENSGALG00000008077	ENSGALG00000005139	ENSGALG00000003314
ENSGALG00000008080	ENSGALG00000000329	ENSGALG00000003318
ENSGALG00000008107	ENSGALG00000002219	ENSGALG00000003319
ENSGALG00000008208	ENSGALG00000010924	ENSGALG00000003323
ENSGALG00000008241	ENSGALG00000040276	ENSGALG00000003324
ENSGALG00000008308	ENSGALG00000005481	ENSGALG00000003333
ENSGALG00000008380	ENSGALG00000007226	ENSGALG00000003345
ENSGALG00000008437	ENSGALG00000016886	ENSGALG00000003355
ENSGALG00000008486	ENSGALG00000014261	ENSGALG00000003362
ENSGALG00000008491	ENSGALG00000002769	ENSGALG00000003373
ENSGALG00000008497	ENSGALG00000030417	ENSGALG00000003400
ENSGALG00000008513	ENSGALG00000003691	ENSGALG00000003408
ENSGALG00000008553	ENSGALG00000029921	ENSGALG00000003438
ENSGALG00000008561	ENSGALG00000017046	ENSGALG00000003457
ENSGALG00000008648	ENSGALG00000033631	ENSGALG00000003467
ENSGALG00000008744	ENSGALG00000011384	ENSGALG00000003473
ENSGALG00000008749	ENSGALG00000005694	ENSGALG00000003475
ENSGALG00000008836	ENSGALG00000005696	ENSGALG00000003476
ENSGALG00000008867	ENSGALG00000010035	ENSGALG00000003484
ENSGALG00000008875	ENSGALG00000006343	ENSGALG00000003503
ENSGALG00000008907	ENSGALG00000035244	ENSGALG00000003529
ENSGALG00000008908	ENSGALG00000003333	ENSGALG00000003560
ENSGALG00000008942	ENSGALG00000048365	ENSGALG00000003563
ENSGALG00000009003	ENSGALG00000005992	ENSGALG00000003570
ENSGALG00000009013	ENSGALG00000023506	ENSGALG00000003578
ENSGALG00000009028	ENSGALG00000012295	ENSGALG00000003580
ENSGALG00000009056	Gallus_gallus_newGene_93	ENSGALG00000003584
ENSGALG00000009057	ENSGALG00000047291	ENSGALG00000003589
ENSGALG00000009110	ENSGALG00000016105	ENSGALG00000003614
ENSGALG00000009134	ENSGALG00000034024	ENSGALG00000003648
ENSGALG00000009157	ENSGALG00000051790	ENSGALG00000003670
ENSGALG00000009212	ENSGALG00000035853	ENSGALG00000003691
ENSGALG00000009288	ENSGALG00000011228	ENSGALG00000003693
ENSGALG00000009300	ENSGALG00000005713	ENSGALG00000003701
ENSGALG00000009330	ENSGALG00000010179	ENSGALG00000003709
ENSGALG00000009338	ENSGALG00000001416	ENSGALG00000003712
ENSGALG00000009355	ENSGALG00000015799	ENSGALG00000003731
ENSGALG00000009364	ENSGALG00000002878	ENSGALG00000003732
ENSGALG00000009405	ENSGALG00000038789	ENSGALG00000003742
ENSGALG00000009415	ENSGALG00000012312	ENSGALG00000003743
ENSGALG00000009433	ENSGALG00000008354	ENSGALG00000003758
ENSGALG00000009448	ENSGALG00000009405	ENSGALG00000003803
ENSGALG00000009476	Gallus_gallus_newGene_7851	ENSGALG00000003821
ENSGALG00000009485	ENSGALG00000010402	ENSGALG00000003836
ENSGALG00000009494	ENSGALG00000000241	ENSGALG00000003854
ENSGALG00000009497	ENSGALG00000003283	ENSGALG00000003860
ENSGALG00000009514	ENSGALG00000023909	ENSGALG00000003863
ENSGALG00000009545	Gallus_gallus_newGene_7657	ENSGALG00000003879
ENSGALG00000009549	Gallus_gallus_newGene_2868	ENSGALG00000003906
ENSGALG00000009581	ENSGALG00000014938	ENSGALG00000003914
ENSGALG00000009587	Gallus_gallus_newGene_8351	ENSGALG00000003916
ENSGALG00000009595	ENSGALG00000009612	ENSGALG00000003921
ENSGALG00000009621	ENSGALG00000003318	ENSGALG00000003922
ENSGALG00000009669	ENSGALG00000007077	ENSGALG00000003923
ENSGALG00000009752	ENSGALG00000000866	ENSGALG00000003932
ENSGALG00000009815	ENSGALG00000047323	ENSGALG00000003939
ENSGALG00000009830	ENSGALG00000052573	ENSGALG00000003947
ENSGALG00000009840	ENSGALG00000042641	ENSGALG00000003948
ENSGALG00000009842	ENSGALG00000033974	ENSGALG00000003999
ENSGALG00000009844	Gallus_gallus_newGene_5888	ENSGALG00000004037
ENSGALG00000009850	Gallus_gallus_newGene_5887	ENSGALG00000004042
ENSGALG00000009871	Gallus_gallus_newGene_5886	ENSGALG00000004048
ENSGALG00000009905	ENSGALG00000008860	ENSGALG00000004049
ENSGALG00000009929	ENSGALG00000005243	ENSGALG00000004058
ENSGALG00000009944	ENSGALG00000016555	ENSGALG00000004083
ENSGALG00000009977	ENSGALG00000013112	ENSGALG00000004106
ENSGALG00000010006	ENSGALG00000012395	ENSGALG00000004113
ENSGALG00000010013	Gallus_gallus_newGene_3311	ENSGALG00000004127
ENSGALG00000010023	Gallus_gallus_newGene_6231	ENSGALG00000004150
ENSGALG00000010030	Gallus_gallus_newGene_707	ENSGALG00000004161
ENSGALG00000010108	ENSGALG00000031987	ENSGALG00000004170
ENSGALG00000010234	ENSGALG00000030160	ENSGALG00000004193
ENSGALG00000010284	ENSGALG00000034134	ENSGALG00000004195
ENSGALG00000010325	ENSGALG00000004266	ENSGALG00000004196
ENSGALG00000010372	ENSGALG00000039741	ENSGALG00000004203
ENSGALG00000010428	Gallus_gallus_newGene_7302	ENSGALG00000004215
ENSGALG00000010470	ENSGALG00000025774	ENSGALG00000004221
ENSGALG00000010471	ENSGALG00000013091	ENSGALG00000004245
ENSGALG00000010481	ENSGALG00000041362	ENSGALG00000004254
ENSGALG00000010493	ENSGALG00000012055	ENSGALG00000004266
ENSGALG00000010500	ENSGALG00000034344	ENSGALG00000004273
ENSGALG00000010535	ENSGALG00000011657	ENSGALG00000004274
ENSGALG00000010538	ENSGALG00000009560	ENSGALG00000004288
ENSGALG00000010576	ENSGALG00000007346	ENSGALG00000004300
ENSGALG00000010594	ENSGALG00000031518	ENSGALG00000004334
ENSGALG00000010596	Gallus_gallus_newGene_4726	ENSGALG00000004342
ENSGALG00000010610	ENSGALG00000051085	ENSGALG00000004343
ENSGALG00000010643	ENSGALG00000011356	ENSGALG00000004345
ENSGALG00000010647	ENSGALG00000006572	ENSGALG00000004352
ENSGALG00000010654	Gallus_gallus_newGene_136	ENSGALG00000004365
ENSGALG00000010733	ENSGALG00000052786	ENSGALG00000004370
ENSGALG00000010744	ENSGALG00000003013	ENSGALG00000004387
ENSGALG00000010769	ENSGALG00000013683	ENSGALG00000004398
ENSGALG00000010770	ENSGALG00000054915	ENSGALG00000004416
ENSGALG00000010798	ENSGALG00000004387	ENSGALG00000004420
ENSGALG00000010826	ENSGALG00000020386	ENSGALG00000004436
ENSGALG00000010878	ENSGALG00000036920	ENSGALG00000004442
ENSGALG00000010882	ENSGALG00000033256	ENSGALG00000004460
ENSGALG00000010885	ENSGALG00000002240	ENSGALG00000004493
ENSGALG00000010961	ENSGALG00000025822	ENSGALG00000004496
ENSGALG00000010963	Gallus_gallus_newGene_4536	ENSGALG00000004503
ENSGALG00000010973	Gallus_gallus_newGene_7499	ENSGALG00000004505
ENSGALG00000010978	ENSGALG00000039450	ENSGALG00000004515
ENSGALG00000010979	ENSGALG00000032746	ENSGALG00000004517
ENSGALG00000011019	ENSGALG00000004193	ENSGALG00000004519
ENSGALG00000011036	ENSGALG00000004199	ENSGALG00000004553
ENSGALG00000011099	ENSGALG00000033198	ENSGALG00000004562
ENSGALG00000011118	ENSGALG00000039120	ENSGALG00000004612
ENSGALG00000011164	Gallus_gallus_newGene_7020	ENSGALG00000004613
ENSGALG00000011178	ENSGALG00000008999	ENSGALG00000004614
ENSGALG00000011220	ENSGALG00000035927	ENSGALG00000004622
ENSGALG00000011276	ENSGALG00000045469	ENSGALG00000004623
ENSGALG00000011281	ENSGALG00000005668	ENSGALG00000004675
ENSGALG00000011286	ENSGALG00000020316	ENSGALG00000004676
ENSGALG00000011298	ENSGALG00000013604	ENSGALG00000004687
ENSGALG00000011322	ENSGALG00000013606	ENSGALG00000004691
ENSGALG00000011372	ENSGALG00000012260	ENSGALG00000004722
ENSGALG00000011388	ENSGALG00000007426	ENSGALG00000004728
ENSGALG00000011456	ENSGALG00000011254	ENSGALG00000004736
ENSGALG00000011572	ENSGALG00000004460	ENSGALG00000004738
ENSGALG00000011686	Gallus_gallus_newGene_7410	ENSGALG00000004741
ENSGALG00000011688	ENSGALG00000030802	ENSGALG00000004745
ENSGALG00000011704	ENSGALG00000016377	ENSGALG00000004769
ENSGALG00000011718	ENSGALG00000015132	ENSGALG00000004809
ENSGALG00000012020	ENSGALG00000008365	ENSGALG00000004812
ENSGALG00000012030	ENSGALG00000050258	ENSGALG00000004813
ENSGALG00000012137	ENSGALG00000028250	ENSGALG00000004814
ENSGALG00000012140	ENSGALG00000001153	ENSGALG00000004860
ENSGALG00000012166	ENSGALG00000049653	ENSGALG00000004870
ENSGALG00000012206	ENSGALG00000002473	ENSGALG00000004878
ENSGALG00000012246	ENSGALG00000002479	ENSGALG00000004889
ENSGALG00000012272	ENSGALG00000030263	ENSGALG00000004897
ENSGALG00000012282	ENSGALG00000005230	ENSGALG00000004969
ENSGALG00000012293	Gallus_gallus_newGene_2169	ENSGALG00000004974
ENSGALG00000012357	ENSGALG00000028721	ENSGALG00000004980
ENSGALG00000012404	ENSGALG00000014656	ENSGALG00000005004
ENSGALG00000012414	ENSGALG00000011687	ENSGALG00000005005
ENSGALG00000012424	ENSGALG00000012735	ENSGALG00000005011
ENSGALG00000012522	ENSGALG00000010084	ENSGALG00000005016
ENSGALG00000012538	ENSGALG00000010081	ENSGALG00000005021
ENSGALG00000012671	ENSGALG00000044996	ENSGALG00000005030
ENSGALG00000012684	ENSGALG00000035492	ENSGALG00000005034
ENSGALG00000012705	ENSGALG00000047314	ENSGALG00000005038
ENSGALG00000012802	ENSGALG00000030677	ENSGALG00000005065
ENSGALG00000012885	ENSGALG00000033320	ENSGALG00000005071
ENSGALG00000013002	ENSGALG00000013073	ENSGALG00000005074
ENSGALG00000013031	ENSGALG00000005745	ENSGALG00000005095
ENSGALG00000013092	Gallus_gallus_newGene_4255	ENSGALG00000005135
ENSGALG00000013124	Gallus_gallus_newGene_4257	ENSGALG00000005139
ENSGALG00000013155	ENSGALG00000054657	ENSGALG00000005140
ENSGALG00000013168	Gallus_gallus_newGene_2283	ENSGALG00000005146
ENSGALG00000013210	ENSGALG00000035804	ENSGALG00000005147
ENSGALG00000013377	ENSGALG00000014758	ENSGALG00000005173
ENSGALG00000013414	ENSGALG00000005298	ENSGALG00000005204
ENSGALG00000013424	ENSGALG00000005291	ENSGALG00000005208
ENSGALG00000013512	ENSGALG00000010125	ENSGALG00000005236
ENSGALG00000013546	ENSGALG00000010122	ENSGALG00000005243
ENSGALG00000013583	ENSGALG00000034737	ENSGALG00000005257
ENSGALG00000013646	ENSGALG00000048103	ENSGALG00000005263
ENSGALG00000013649	ENSGALG00000030027	ENSGALG00000005266
ENSGALG00000013720	ENSGALG00000012691	ENSGALG00000005291
ENSGALG00000013765	ENSGALG00000027198	ENSGALG00000005299
ENSGALG00000013795	ENSGALG00000012342	ENSGALG00000005302
ENSGALG00000013810	ENSGALG00000013900	ENSGALG00000005305
ENSGALG00000013822	ENSGALG00000000990	ENSGALG00000005314
ENSGALG00000013863	ENSGALG00000000993	ENSGALG00000005330
ENSGALG00000013872	ENSGALG00000045185	ENSGALG00000005398
ENSGALG00000013940	ENSGALG00000011446	ENSGALG00000005401
ENSGALG00000013990	ENSGALG00000011442	ENSGALG00000005408
ENSGALG00000014023	ENSGALG00000005468	ENSGALG00000005416
ENSGALG00000014042	ENSGALG00000035386	ENSGALG00000005417
ENSGALG00000014066	Gallus_gallus_newGene_8347	ENSGALG00000005418
ENSGALG00000014078	ENSGALG00000029261	ENSGALG00000005420
ENSGALG00000014159	Gallus_gallus_newGene_1687	ENSGALG00000005422
ENSGALG00000014184	Gallus_gallus_newGene_3466	ENSGALG00000005430
ENSGALG00000014186	ENSGALG00000006503	ENSGALG00000005439
ENSGALG00000014217	ENSGALG00000050091	ENSGALG00000005441
ENSGALG00000014346	ENSGALG00000008811	ENSGALG00000005442
ENSGALG00000014435	ENSGALG00000008813	ENSGALG00000005451
ENSGALG00000014468	ENSGALG00000051276	ENSGALG00000005452
ENSGALG00000014496	ENSGALG00000009748	ENSGALG00000005460
ENSGALG00000014508	ENSGALG00000037595	ENSGALG00000005468
ENSGALG00000014642	ENSGALG00000038141	ENSGALG00000005470
ENSGALG00000014723	ENSGALG00000039327	ENSGALG00000005472
ENSGALG00000014737	ENSGALG00000039322	ENSGALG00000005473
ENSGALG00000014786	ENSGALG00000002277	ENSGALG00000005474
ENSGALG00000014794	ENSGALG00000014513	ENSGALG00000005481
ENSGALG00000014798	Gallus_gallus_newGene_3944	ENSGALG00000005489
ENSGALG00000014800	ENSGALG00000010798	ENSGALG00000005502
ENSGALG00000014804	ENSGALG00000017229	ENSGALG00000005507
ENSGALG00000014807	ENSGALG00000012799	ENSGALG00000005521
ENSGALG00000014826	ENSGALG00000015079	ENSGALG00000005525
ENSGALG00000014857	ENSGALG00000015077	ENSGALG00000005535
ENSGALG00000014902	ENSGALG00000029983	ENSGALG00000005550
ENSGALG00000014916	ENSGALG00000029980	ENSGALG00000005554
ENSGALG00000014938	ENSGALG00000040003	ENSGALG00000005572
ENSGALG00000014984	ENSGALG00000029794	ENSGALG00000005580
ENSGALG00000015026	ENSGALG00000004980	ENSGALG00000005583
ENSGALG00000015070	ENSGALG00000011322	ENSGALG00000005608
ENSGALG00000015123	ENSGALG00000005583	ENSGALG00000005609
ENSGALG00000015177	ENSGALG00000001862	ENSGALG00000005626
ENSGALG00000015190	ENSGALG00000037603	ENSGALG00000005631
ENSGALG00000015258	ENSGALG00000001130	ENSGALG00000005648
ENSGALG00000015263	ENSGALG00000047498	ENSGALG00000005668
ENSGALG00000015267	Gallus_gallus_newGene_4837	ENSGALG00000005675
ENSGALG00000015289	ENSGALG00000038768	ENSGALG00000005678
ENSGALG00000015314	ENSGALG00000040770	ENSGALG00000005688
ENSGALG00000015320	ENSGALG00000033002	ENSGALG00000005694
ENSGALG00000015355	ENSGALG00000010903	ENSGALG00000005696
ENSGALG00000015360	ENSGALG00000012882	ENSGALG00000005700
ENSGALG00000015363	ENSGALG00000012885	ENSGALG00000005701
ENSGALG00000015376	Gallus_gallus_newGene_6796	ENSGALG00000005713
ENSGALG00000015378	ENSGALG00000012200	ENSGALG00000005725
ENSGALG00000015407	Gallus_gallus_newGene_5212	ENSGALG00000005739
ENSGALG00000015415	Gallus_gallus_newGene_5210	ENSGALG00000005745
ENSGALG00000015422	ENSGALG00000010638	ENSGALG00000005757
ENSGALG00000015425	Gallus_gallus_newGene_8273	ENSGALG00000005763
ENSGALG00000015442	Gallus_gallus_newGene_3085	ENSGALG00000005767
ENSGALG00000015474	ENSGALG00000032736	ENSGALG00000005797
ENSGALG00000015491	ENSGALG00000015803	ENSGALG00000005802
ENSGALG00000015542	ENSGALG00000051675	ENSGALG00000005806
ENSGALG00000015571	ENSGALG00000041978	ENSGALG00000005842
ENSGALG00000015615	Gallus_gallus_newGene_2111	ENSGALG00000005845
ENSGALG00000015699	ENSGALG00000029596	ENSGALG00000005849
ENSGALG00000015762	ENSGALG00000047029	ENSGALG00000005853
ENSGALG00000015763	ENSGALG00000047024	ENSGALG00000005867
ENSGALG00000015770	Gallus_gallus_newGene_2805	ENSGALG00000005882
ENSGALG00000015846	ENSGALG00000027947	ENSGALG00000005884
ENSGALG00000015949	ENSGALG00000005502	ENSGALG00000005885
ENSGALG00000015970	ENSGALG00000006822	ENSGALG00000005886
ENSGALG00000016014	ENSGALG00000011902	ENSGALG00000005888
ENSGALG00000016052	Gallus_gallus_newGene_8409	ENSGALG00000005901
ENSGALG00000016140	ENSGALG00000036085	ENSGALG00000005909
ENSGALG00000016173	ENSGALG00000007012	ENSGALG00000005956
ENSGALG00000016231	ENSGALG00000007018	ENSGALG00000005961
ENSGALG00000016271	ENSGALG00000043047	ENSGALG00000005969
ENSGALG00000016279	ENSGALG00000004660	ENSGALG00000005975
ENSGALG00000016296	ENSGALG00000026098	ENSGALG00000005998
ENSGALG00000016312	ENSGALG00000042055	ENSGALG00000005999
ENSGALG00000016323	ENSGALG00000008747	ENSGALG00000006009
ENSGALG00000016364	Gallus_gallus_newGene_4221	ENSGALG00000006017
ENSGALG00000016382	ENSGALG00000054667	ENSGALG00000006037
ENSGALG00000016427	ENSGALG00000027365	ENSGALG00000006038
ENSGALG00000016440	ENSGALG00000034009	ENSGALG00000006040
ENSGALG00000016447	ENSGALG00000011207	ENSGALG00000006051
ENSGALG00000016463	ENSGALG00000001472	ENSGALG00000006052
ENSGALG00000016512	ENSGALG00000037525	ENSGALG00000006054
ENSGALG00000016531	ENSGALG00000002816	ENSGALG00000006057
ENSGALG00000016545	ENSGALG00000021193	ENSGALG00000006106
ENSGALG00000016551	ENSGALG00000030853	ENSGALG00000006110
ENSGALG00000016554	ENSGALG00000016322	ENSGALG00000006123
ENSGALG00000016560	ENSGALG00000029617	ENSGALG00000006127
ENSGALG00000016592	ENSGALG00000014236	ENSGALG00000006181
ENSGALG00000016618	ENSGALG00000016866	ENSGALG00000006186
ENSGALG00000016764	ENSGALG00000007286	ENSGALG00000006190
ENSGALG00000016774	Gallus_gallus_newGene_1613	ENSGALG00000006194
ENSGALG00000016791	ENSGALG00000046794	ENSGALG00000006198
ENSGALG00000016801	ENSGALG00000000785	ENSGALG00000006267
ENSGALG00000016806	ENSGALG00000039724	ENSGALG00000006294
ENSGALG00000016822	ENSGALG00000051325	ENSGALG00000006297
ENSGALG00000016843	ENSGALG00000010323	ENSGALG00000006331
ENSGALG00000016884	ENSGALG00000008185	ENSGALG00000006334
ENSGALG00000016886	ENSGALG00000011696	ENSGALG00000006343
ENSGALG00000016906	Gallus_gallus_newGene_2414	ENSGALG00000006346
ENSGALG00000016945	ENSGALG00000028438	ENSGALG00000006351
ENSGALG00000016990	ENSGALG00000036821	ENSGALG00000006375
ENSGALG00000016995	ENSGALG00000033953	ENSGALG00000006388
ENSGALG00000017010	Gallus_gallus_newGene_72	ENSGALG00000006402
ENSGALG00000017034	ENSGALG00000009034	ENSGALG00000006409
ENSGALG00000017049	ENSGALG00000009032	ENSGALG00000006425
ENSGALG00000017105	ENSGALG00000008847	ENSGALG00000006426
ENSGALG00000017111	ENSGALG00000053353	ENSGALG00000006453
ENSGALG00000017118	Gallus_gallus_newGene_2254	ENSGALG00000006471
ENSGALG00000017119	ENSGALG00000011284	ENSGALG00000006503
ENSGALG00000017202	ENSGALG00000035099	ENSGALG00000006512
ENSGALG00000017217	ENSGALG00000043167	ENSGALG00000006532
ENSGALG00000017388	ENSGALG00000002893	ENSGALG00000006543
ENSGALG00000019157	ENSGALG00000004496	ENSGALG00000006546
ENSGALG00000019397	ENSGALG00000006597	ENSGALG00000006572
ENSGALG00000019555	ENSGALG00000054435	ENSGALG00000006575
ENSGALG00000020534	ENSGALG00000009988	ENSGALG00000006588
ENSGALG00000020879	ENSGALG00000010290	ENSGALG00000006626
ENSGALG00000021047	ENSGALG00000017219	ENSGALG00000006631
ENSGALG00000021079	ENSGALG00000027786	ENSGALG00000006633
ENSGALG00000021143	ENSGALG00000034655	ENSGALG00000006639
ENSGALG00000021262	ENSGALG00000032413	ENSGALG00000006646
ENSGALG00000021285	ENSGALG00000027872	ENSGALG00000006655
ENSGALG00000021364	ENSGALG00000038810	ENSGALG00000006677
ENSGALG00000021553	ENSGALG00000038817	ENSGALG00000006714
ENSGALG00000021572	ENSGALG00000043628	ENSGALG00000006715
ENSGALG00000021843	ENSGALG00000012030	ENSGALG00000006719
ENSGALG00000022871	ENSGALG00000032618	ENSGALG00000006723
ENSGALG00000023296	Gallus_gallus_newGene_7040	ENSGALG00000006728
ENSGALG00000023411	ENSGALG00000007362	ENSGALG00000006749
ENSGALG00000023440	Gallus_gallus_newGene_937	ENSGALG00000006785
ENSGALG00000023444	ENSGALG00000046347	ENSGALG00000006802
ENSGALG00000023451	ENSGALG00000047565	ENSGALG00000006805
ENSGALG00000023661	ENSGALG00000047563	ENSGALG00000006817
ENSGALG00000023781	Gallus_gallus_newGene_8174	ENSGALG00000006822
ENSGALG00000023882	ENSGALG00000029295	ENSGALG00000006826
ENSGALG00000023936	ENSGALG00000035949	ENSGALG00000006836
ENSGALG00000024378	ENSGALG00000043671	ENSGALG00000006855
ENSGALG00000024470	ENSGALG00000043672	ENSGALG00000006872
ENSGALG00000024482	ENSGALG00000007609	ENSGALG00000006889
ENSGALG00000024486	ENSGALG00000002070	ENSGALG00000006906
ENSGALG00000025759	ENSGALG00000021572	ENSGALG00000006947
ENSGALG00000025884	ENSGALG00000015253	ENSGALG00000006958
ENSGALG00000025959	ENSGALG00000014121	ENSGALG00000006963
ENSGALG00000026005	ENSGALG00000014124	ENSGALG00000006969
ENSGALG00000026081	ENSGALG00000006715	ENSGALG00000006974
ENSGALG00000026210	ENSGALG00000006719	ENSGALG00000006976
ENSGALG00000026298	Gallus_gallus_newGene_2515	ENSGALG00000006982
ENSGALG00000026301	ENSGALG00000004364	ENSGALG00000006992
ENSGALG00000026373	ENSGALG00000004365	ENSGALG00000007003
ENSGALG00000026448	ENSGALG00000049422	ENSGALG00000007012
ENSGALG00000026492	ENSGALG00000002223	ENSGALG00000007025
ENSGALG00000026674	ENSGALG00000012505	ENSGALG00000007040
ENSGALG00000026677	ENSGALG00000027874	ENSGALG00000007044
ENSGALG00000026999	Gallus_gallus_newGene_5244	ENSGALG00000007052
ENSGALG00000027140	ENSGALG00000001824	ENSGALG00000007059
ENSGALG00000027188	Gallus_gallus_newGene_8799	ENSGALG00000007070
ENSGALG00000027190	ENSGALG00000007874	ENSGALG00000007077
ENSGALG00000027198	ENSGALG00000007251	ENSGALG00000007078
ENSGALG00000027213	ENSGALG00000003408	ENSGALG00000007127
ENSGALG00000027240	Gallus_gallus_newGene_1509	ENSGALG00000007153
ENSGALG00000027262	Gallus_gallus_newGene_1501	ENSGALG00000007158
ENSGALG00000027269	Gallus_gallus_newGene_4025	ENSGALG00000007161
ENSGALG00000027423	ENSGALG00000025907	ENSGALG00000007170
ENSGALG00000027454	Gallus_gallus_newGene_3890	ENSGALG00000007174
ENSGALG00000027512	ENSGALG00000005688	ENSGALG00000007177
ENSGALG00000027591	ENSGALG00000005685	ENSGALG00000007178
ENSGALG00000027918	ENSGALG00000045085	ENSGALG00000007186
ENSGALG00000028643	Gallus_gallus_newGene_380	ENSGALG00000007190
ENSGALG00000028721	ENSGALG00000030613	ENSGALG00000007191
ENSGALG00000028822	ENSGALG00000008797	ENSGALG00000007193
ENSGALG00000028872	ENSGALG00000001169	ENSGALG00000007226
ENSGALG00000028906	ENSGALG00000016567	ENSGALG00000007240
ENSGALG00000029261	ENSGALG00000012915	ENSGALG00000007251
ENSGALG00000029354	ENSGALG00000051473	ENSGALG00000007260
ENSGALG00000029401	ENSGALG00000051783	ENSGALG00000007266
ENSGALG00000029444	ENSGALG00000041775	ENSGALG00000007267
ENSGALG00000029576	ENSGALG00000043734	ENSGALG00000007286
ENSGALG00000029621	ENSGALG00000043736	ENSGALG00000007298
ENSGALG00000029789	ENSGALG00000030038	ENSGALG00000007300
ENSGALG00000029856	ENSGALG00000049838	ENSGALG00000007307
ENSGALG00000029897	ENSGALG00000004444	ENSGALG00000007320
ENSGALG00000029996	ENSGALG00000000311	ENSGALG00000007337
ENSGALG00000030261	ENSGALG00000012850	ENSGALG00000007346
ENSGALG00000030287	ENSGALG00000016359	ENSGALG00000007356
ENSGALG00000030313	ENSGALG00000013183	ENSGALG00000007357
ENSGALG00000030353	ENSGALG00000014861	ENSGALG00000007358
ENSGALG00000030376	ENSGALG00000029621	ENSGALG00000007362
ENSGALG00000030432	ENSGALG00000008341	ENSGALG00000007365
ENSGALG00000030455	ENSGALG00000008347	ENSGALG00000007381
ENSGALG00000030515	ENSGALG00000015877	ENSGALG00000007382
ENSGALG00000030552	ENSGALG00000037975	ENSGALG00000007395
ENSGALG00000030585	ENSGALG00000047414	ENSGALG00000007403
ENSGALG00000030588	ENSGALG00000041923	ENSGALG00000007409
ENSGALG00000030677	ENSGALG00000053597	ENSGALG00000007412
ENSGALG00000030780	Gallus_gallus_newGene_7662	ENSGALG00000007416
ENSGALG00000030821	ENSGALG00000039264	ENSGALG00000007418
ENSGALG00000030871	ENSGALG00000016674	ENSGALG00000007438
ENSGALG00000030889	Gallus_gallus_newGene_2853	ENSGALG00000007466
ENSGALG00000031000	ENSGALG00000015090	ENSGALG00000007476
ENSGALG00000031134	ENSGALG00000010315	ENSGALG00000007485
ENSGALG00000031296	ENSGALG00000005572	ENSGALG00000007493
ENSGALG00000031426	Gallus_gallus_newGene_2462	ENSGALG00000007507
ENSGALG00000031582	ENSGALG00000044155	ENSGALG00000007522
ENSGALG00000031699	ENSGALG00000026516	ENSGALG00000007526
ENSGALG00000031794	ENSGALG00000005034	ENSGALG00000007537
ENSGALG00000031862	ENSGALG00000005036	ENSGALG00000007606
ENSGALG00000032061	ENSGALG00000012173	ENSGALG00000007609
ENSGALG00000032098	ENSGALG00000041202	ENSGALG00000007638
ENSGALG00000032289	ENSGALG00000012998	ENSGALG00000007647
ENSGALG00000032365	ENSGALG00000012992	ENSGALG00000007652
ENSGALG00000032418	ENSGALG00000054634	ENSGALG00000007665
ENSGALG00000032430	ENSGALG00000016196	ENSGALG00000007669
ENSGALG00000032664	ENSGALG00000039541	ENSGALG00000007676
ENSGALG00000032743	ENSGALG00000015428	ENSGALG00000007728
ENSGALG00000032808	Gallus_gallus_newGene_4570	ENSGALG00000007748
ENSGALG00000032850	Gallus_gallus_newGene_564	ENSGALG00000007762
ENSGALG00000032875	ENSGALG00000008050	ENSGALG00000007768
ENSGALG00000032994	ENSGALG00000000535	ENSGALG00000007771
ENSGALG00000033077	Gallus_gallus_newGene_4138	ENSGALG00000007777
ENSGALG00000033092	Gallus_gallus_newGene_8661	ENSGALG00000007839
ENSGALG00000033106	ENSGALG00000002594	ENSGALG00000007845
ENSGALG00000033365	ENSGALG00000043118	ENSGALG00000007874
ENSGALG00000033591	ENSGALG00000034716	ENSGALG00000007886
ENSGALG00000033630	Gallus_gallus_newGene_5467	ENSGALG00000007932
ENSGALG00000033635	Gallus_gallus_newGene_5462	ENSGALG00000007959
ENSGALG00000033696	Gallus_gallus_newGene_7827	ENSGALG00000007963
ENSGALG00000033705	ENSGALG00000008520	ENSGALG00000007971
ENSGALG00000033854	Gallus_gallus_newGene_882	ENSGALG00000007979
ENSGALG00000033880	ENSGALG00000011468	ENSGALG00000007993
ENSGALG00000033950	ENSGALG00000005441	ENSGALG00000008009
ENSGALG00000033997	ENSGALG00000001569	ENSGALG00000008013
ENSGALG00000034011	ENSGALG00000034100	ENSGALG00000008014
ENSGALG00000034048	ENSGALG00000049026	ENSGALG00000008018
ENSGALG00000034070	ENSGALG00000049027	ENSGALG00000008022
ENSGALG00000034081	ENSGALG00000030904	ENSGALG00000008037
ENSGALG00000034107	ENSGALG00000039196	ENSGALG00000008040
ENSGALG00000034225	ENSGALG00000048151	ENSGALG00000008050
ENSGALG00000034297	ENSGALG00000014944	ENSGALG00000008055
ENSGALG00000034344	ENSGALG00000029476	ENSGALG00000008076
ENSGALG00000034414	Gallus_gallus_newGene_6929	ENSGALG00000008077
ENSGALG00000034860	ENSGALG00000037167	ENSGALG00000008094
ENSGALG00000035299	ENSGALG00000037164	ENSGALG00000008095
ENSGALG00000035561	ENSGALG00000042554	ENSGALG00000008114
ENSGALG00000035599	ENSGALG00000044464	ENSGALG00000008133
ENSGALG00000035696	ENSGALG00000044466	ENSGALG00000008163
ENSGALG00000035699	Gallus_gallus_newGene_7508	ENSGALG00000008166
ENSGALG00000035733	ENSGALG00000000603	ENSGALG00000008167
ENSGALG00000035824	ENSGALG00000037206	ENSGALG00000008175
ENSGALG00000035927	ENSGALG00000007493	ENSGALG00000008185
ENSGALG00000036001	ENSGALG00000007144	ENSGALG00000008222
ENSGALG00000036064	ENSGALG00000003645	ENSGALG00000008233
ENSGALG00000036373	ENSGALG00000036932	ENSGALG00000008256
ENSGALG00000036390	ENSGALG00000033260	ENSGALG00000008281
ENSGALG00000036391	ENSGALG00000049475	ENSGALG00000008289
ENSGALG00000036550	ENSGALG00000053860	ENSGALG00000008291
ENSGALG00000036567	ENSGALG00000036456	ENSGALG00000008298
ENSGALG00000036969	ENSGALG00000039468	ENSGALG00000008306
ENSGALG00000037082	ENSGALG00000011176	ENSGALG00000008341
ENSGALG00000037172	ENSGALG00000008393	ENSGALG00000008354
ENSGALG00000037214	ENSGALG00000000478	ENSGALG00000008365
ENSGALG00000037258	ENSGALG00000006138	ENSGALG00000008368
ENSGALG00000037326	ENSGALG00000007267	ENSGALG00000008409
ENSGALG00000037336	ENSGALG00000007268	ENSGALG00000008437
ENSGALG00000037401	ENSGALG00000035580	ENSGALG00000008454
ENSGALG00000037402	Gallus_gallus_newGene_1086	ENSGALG00000008459
ENSGALG00000037407	ENSGALG00000017009	ENSGALG00000008473
ENSGALG00000037525	Gallus_gallus_newGene_6348	ENSGALG00000008479
ENSGALG00000037656	ENSGALG00000015511	ENSGALG00000008486
ENSGALG00000037697	ENSGALG00000036133	ENSGALG00000008491
ENSGALG00000037856	ENSGALG00000040060	ENSGALG00000008508
ENSGALG00000037889	Gallus_gallus_newGene_181	ENSGALG00000008520
ENSGALG00000038128	ENSGALG00000005651	ENSGALG00000008537
ENSGALG00000038141	ENSGALG00000047861	ENSGALG00000008538
ENSGALG00000038364	ENSGALG00000031702	ENSGALG00000008582
ENSGALG00000038411	ENSGALG00000002689	ENSGALG00000008631
ENSGALG00000038432	ENSGALG00000003085	ENSGALG00000008645
ENSGALG00000038515	ENSGALG00000039634	ENSGALG00000008652
ENSGALG00000038606	ENSGALG00000012792	ENSGALG00000008656
ENSGALG00000038902	ENSGALG00000015286	ENSGALG00000008661
ENSGALG00000038971	ENSGALG00000040926	ENSGALG00000008686
ENSGALG00000039118	ENSGALG00000007755	ENSGALG00000008700
ENSGALG00000039170	ENSGALG00000043499	ENSGALG00000008704
ENSGALG00000039307	ENSGALG00000038748	ENSGALG00000008713
ENSGALG00000039327	ENSGALG00000003120	ENSGALG00000008714
ENSGALG00000039455	ENSGALG00000009971	ENSGALG00000008725
ENSGALG00000039583	Gallus_gallus_newGene_6449	ENSGALG00000008728
ENSGALG00000039791	ENSGALG00000029674	ENSGALG00000008744
ENSGALG00000039818	Gallus_gallus_newGene_8218	ENSGALG00000008745
ENSGALG00000039891	ENSGALG00000031973	ENSGALG00000008747
ENSGALG00000039897	ENSGALG00000006647	ENSGALG00000008753
ENSGALG00000039920	Gallus_gallus_newGene_3538	ENSGALG00000008756
ENSGALG00000040028	ENSGALG00000052302	ENSGALG00000008785
ENSGALG00000040244	ENSGALG00000003713	ENSGALG00000008797
ENSGALG00000040360	ENSGALG00000039786	ENSGALG00000008798
ENSGALG00000040418	ENSGALG00000008298	ENSGALG00000008811
ENSGALG00000040421	ENSGALG00000014645	ENSGALG00000008813
ENSGALG00000040465	ENSGALG00000008120	ENSGALG00000008815
ENSGALG00000040730	ENSGALG00000011690	ENSGALG00000008837
ENSGALG00000040768	ENSGALG00000037370	ENSGALG00000008860
ENSGALG00000040866	ENSGALG00000007964	ENSGALG00000008867
ENSGALG00000040896	ENSGALG00000007963	ENSGALG00000008883
ENSGALG00000040926	ENSGALG00000006388	ENSGALG00000008933
ENSGALG00000040956	ENSGALG00000007381	ENSGALG00000008938
ENSGALG00000041078	ENSGALG00000048814	ENSGALG00000008945
ENSGALG00000041285	ENSGALG00000041030	ENSGALG00000008946
ENSGALG00000041294	ENSGALG00000041034	ENSGALG00000008962
ENSGALG00000041299	Gallus_gallus_newGene_6105	ENSGALG00000008997
ENSGALG00000041334	ENSGALG00000012129	ENSGALG00000009028
ENSGALG00000041641	ENSGALG00000014406	ENSGALG00000009029
ENSGALG00000041650	ENSGALG00000008725	ENSGALG00000009031
ENSGALG00000041746	ENSGALG00000010896	ENSGALG00000009052
ENSGALG00000041802	ENSGALG00000017326	ENSGALG00000009061
ENSGALG00000041993	ENSGALG00000053916	ENSGALG00000009082
ENSGALG00000042030	ENSGALG00000027345	ENSGALG00000009107
ENSGALG00000042351	ENSGALG00000046210	ENSGALG00000009119
ENSGALG00000042651	ENSGALG00000028037	ENSGALG00000009135
ENSGALG00000042726	ENSGALG00000015419	ENSGALG00000009154
ENSGALG00000042822	ENSGALG00000037860	ENSGALG00000009157
ENSGALG00000042976	ENSGALG00000040308	ENSGALG00000009179
ENSGALG00000043047	ENSGALG00000006958	ENSGALG00000009207
ENSGALG00000043100	ENSGALG00000010133	ENSGALG00000009239
ENSGALG00000043280	ENSGALG00000010943	ENSGALG00000009256
ENSGALG00000043372	ENSGALG00000006588	ENSGALG00000009286
ENSGALG00000043460	ENSGALG00000029892	ENSGALG00000009291
ENSGALG00000043480	ENSGALG00000016844	ENSGALG00000009292
ENSGALG00000043583	Gallus_gallus_newGene_8907	ENSGALG00000009298
ENSGALG00000043681	ENSGALG00000019231	ENSGALG00000009332
ENSGALG00000043693	ENSGALG00000014978	ENSGALG00000009338
ENSGALG00000043728	ENSGALG00000051904	ENSGALG00000009365
ENSGALG00000044799	ENSGALG00000007300	ENSGALG00000009382
ENSGALG00000044996	ENSGALG00000007307	ENSGALG00000009387
ENSGALG00000045814	ENSGALG00000031553	ENSGALG00000009388
ENSGALG00000046000	ENSGALG00000028186	ENSGALG00000009405
ENSGALG00000046125	ENSGALG00000037864	ENSGALG00000009428
ENSGALG00000046550	ENSGALG00000051049	ENSGALG00000009448
ENSGALG00000046637	ENSGALG00000042389	ENSGALG00000009451
ENSGALG00000046720	ENSGALG00000006110	ENSGALG00000009476
ENSGALG00000047117	ENSGALG00000048409	ENSGALG00000009495
ENSGALG00000047578	ENSGALG00000038637	ENSGALG00000009500
ENSGALG00000047741	ENSGALG00000016764	ENSGALG00000009514
ENSGALG00000047782	ENSGALG00000028612	ENSGALG00000009538
ENSGALG00000048183	ENSGALG00000014727	ENSGALG00000009560
ENSGALG00000048227	ENSGALG00000051206	ENSGALG00000009596
ENSGALG00000048372	ENSGALG00000008006	ENSGALG00000009612
ENSGALG00000048579	ENSGALG00000011805	ENSGALG00000009615
ENSGALG00000048624	ENSGALG00000009758	ENSGALG00000009619
ENSGALG00000049127	Gallus_gallus_newGene_3628	ENSGALG00000009621
ENSGALG00000049414	ENSGALG00000007178	ENSGALG00000009626
ENSGALG00000049780	ENSGALG00000007177	ENSGALG00000009651
ENSGALG00000049835	ENSGALG00000045846	ENSGALG00000009654
ENSGALG00000049929	ENSGALG00000042816	ENSGALG00000009668
ENSGALG00000050002	ENSGALG00000003693	ENSGALG00000009677
ENSGALG00000050064	ENSGALG00000036962	ENSGALG00000009680
ENSGALG00000050065	ENSGALG00000014528	ENSGALG00000009686
ENSGALG00000050110	ENSGALG00000029811	ENSGALG00000009690
ENSGALG00000050157	ENSGALG00000027579	ENSGALG00000009700
ENSGALG00000050195	ENSGALG00000053107	ENSGALG00000009748
ENSGALG00000050313	Gallus_gallus_newGene_8099	ENSGALG00000009755
ENSGALG00000050403	ENSGALG00000028801	ENSGALG00000009800
ENSGALG00000050404	ENSGALG00000005416	ENSGALG00000009836
ENSGALG00000050442	ENSGALG00000007819	ENSGALG00000009837
ENSGALG00000050605	ENSGALG00000055056	ENSGALG00000009850
ENSGALG00000050757	ENSGALG00000033471	ENSGALG00000009854
ENSGALG00000050819	ENSGALG00000036441	ENSGALG00000009864
ENSGALG00000050937	ENSGALG00000004736	ENSGALG00000009870
ENSGALG00000051159	ENSGALG00000030466	ENSGALG00000009875
ENSGALG00000051438	ENSGALG00000006802	ENSGALG00000009901
ENSGALG00000051442	ENSGALG00000026188	ENSGALG00000009915
ENSGALG00000051651	ENSGALG00000017038	ENSGALG00000009940
ENSGALG00000051665	ENSGALG00000047545	ENSGALG00000009942
ENSGALG00000051779	ENSGALG00000004974	ENSGALG00000009944
ENSGALG00000051905	ENSGALG00000001181	ENSGALG00000009971
ENSGALG00000052027	ENSGALG00000007993	ENSGALG00000009975
ENSGALG00000052204	ENSGALG00000007669	ENSGALG00000009985
ENSGALG00000052611	ENSGALG00000052283	ENSGALG00000009988
ENSGALG00000052763	ENSGALG00000016271	ENSGALG00000010035
ENSGALG00000052991	ENSGALG00000000678	ENSGALG00000010081
ENSGALG00000053100	ENSGALG00000050150	ENSGALG00000010119
ENSGALG00000053194	ENSGALG00000028318	ENSGALG00000010122
ENSGALG00000053398	ENSGALG00000004343	ENSGALG00000010125
ENSGALG00000053517	ENSGALG00000006471	ENSGALG00000010129
ENSGALG00000053716	ENSGALG00000034868	ENSGALG00000010166
ENSGALG00000053788	ENSGALG00000002205	ENSGALG00000010179
ENSGALG00000054136	ENSGALG00000030542	ENSGALG00000010182
ENSGALG00000054145	ENSGALG00000020528	ENSGALG00000010190
ENSGALG00000054599	ENSGALG00000027069	ENSGALG00000010211
ENSGALG00000054678	ENSGALG00000035007	ENSGALG00000010218
ENSGALG00000054905	ENSGALG00000023763	ENSGALG00000010224
ENSGALG00000054917	ENSGALG00000053184	ENSGALG00000010226
ENSGALG00000054964	ENSGALG00000051123	ENSGALG00000010233
ENSGALG00000055058	ENSGALG00000040266	ENSGALG00000010253
Gallus_gallus_newGene_1189	ENSGALG00000001805	ENSGALG00000010255
Gallus_gallus_newGene_1276	ENSGALG00000008321	ENSGALG00000010290
Gallus_gallus_newGene_1280	ENSGALG00000010493	ENSGALG00000010291
Gallus_gallus_newGene_1347	Gallus_gallus_newGene_248	ENSGALG00000010294
Gallus_gallus_newGene_135	ENSGALG00000016890	ENSGALG00000010322
Gallus_gallus_newGene_1515	ENSGALG00000036738	ENSGALG00000010323
Gallus_gallus_newGene_1557	Gallus_gallus_newGene_860	ENSGALG00000010325
Gallus_gallus_newGene_1564	ENSGALG00000032701	ENSGALG00000010326
Gallus_gallus_newGene_1644	ENSGALG00000012720	ENSGALG00000010347
Gallus_gallus_newGene_1766	ENSGALG00000027188	ENSGALG00000010356
Gallus_gallus_newGene_1804	Gallus_gallus_newGene_6331	ENSGALG00000010364
Gallus_gallus_newGene_1885	Gallus_gallus_newGene_8195	ENSGALG00000010399
Gallus_gallus_newGene_1905	ENSGALG00000016617	ENSGALG00000010402
Gallus_gallus_newGene_1975	ENSGALG00000011937	ENSGALG00000010433
Gallus_gallus_newGene_2005	ENSGALG00000037695	ENSGALG00000010435
Gallus_gallus_newGene_2132	ENSGALG00000003323	ENSGALG00000010440
Gallus_gallus_newGene_2164	ENSGALG00000002632	ENSGALG00000010493
Gallus_gallus_newGene_2318	ENSGALG00000003584	ENSGALG00000010507
Gallus_gallus_newGene_2515	ENSGALG00000004675	ENSGALG00000010517
Gallus_gallus_newGene_2559	ENSGALG00000004676	ENSGALG00000010533
Gallus_gallus_newGene_2672	ENSGALG00000031035	ENSGALG00000010543
Gallus_gallus_newGene_2724	ENSGALG00000049138	ENSGALG00000010560
Gallus_gallus_newGene_2756	ENSGALG00000041592	ENSGALG00000010623
Gallus_gallus_newGene_2757	ENSGALG00000008778	ENSGALG00000010624
Gallus_gallus_newGene_278	ENSGALG00000015446	ENSGALG00000010628
Gallus_gallus_newGene_2783	ENSGALG00000006963	ENSGALG00000010636
Gallus_gallus_newGene_2793	ENSGALG00000010166	ENSGALG00000010638
Gallus_gallus_newGene_2849	ENSGALG00000033879	ENSGALG00000010652
Gallus_gallus_newGene_2921	Gallus_gallus_newGene_8604	ENSGALG00000010663
Gallus_gallus_newGene_30	ENSGALG00000002283	ENSGALG00000010674
Gallus_gallus_newGene_3002	ENSGALG00000035026	ENSGALG00000010681
Gallus_gallus_newGene_3017	ENSGALG00000038265	ENSGALG00000010692
Gallus_gallus_newGene_3019	ENSGALG00000002864	ENSGALG00000010702
Gallus_gallus_newGene_3022	ENSGALG00000041253	ENSGALG00000010703
Gallus_gallus_newGene_3099	ENSGALG00000015685	ENSGALG00000010707
Gallus_gallus_newGene_310	ENSGALG00000016485	ENSGALG00000010713
Gallus_gallus_newGene_3119	ENSGALG00000029606	ENSGALG00000010733
Gallus_gallus_newGene_3163	ENSGALG00000013948	ENSGALG00000010743
Gallus_gallus_newGene_3227	ENSGALG00000016813	ENSGALG00000010745
Gallus_gallus_newGene_3271	ENSGALG00000016811	ENSGALG00000010758
Gallus_gallus_newGene_3279	ENSGALG00000016810	ENSGALG00000010770
Gallus_gallus_newGene_3287	Gallus_gallus_newGene_2633	ENSGALG00000010785
Gallus_gallus_newGene_333	ENSGALG00000009476	ENSGALG00000010798
Gallus_gallus_newGene_3362	ENSGALG00000047781	ENSGALG00000010861
Gallus_gallus_newGene_3394	ENSGALG00000040836	ENSGALG00000010881
Gallus_gallus_newGene_3457	ENSGALG00000052952	ENSGALG00000010884
Gallus_gallus_newGene_3502	ENSGALG00000040784	ENSGALG00000010896
Gallus_gallus_newGene_3503	ENSGALG00000041491	ENSGALG00000010899
Gallus_gallus_newGene_3510	ENSGALG00000030220	ENSGALG00000010900
Gallus_gallus_newGene_3513	ENSGALG00000038432	ENSGALG00000010901
Gallus_gallus_newGene_3524	ENSGALG00000003744	ENSGALG00000010903
Gallus_gallus_newGene_3568	ENSGALG00000004215	ENSGALG00000010924
Gallus_gallus_newGene_3587	ENSGALG00000054005	ENSGALG00000010932
Gallus_gallus_newGene_3682	ENSGALG00000006112	ENSGALG00000010939
Gallus_gallus_newGene_385	Gallus_gallus_newGene_7644	ENSGALG00000010978
Gallus_gallus_newGene_3859	Gallus_gallus_newGene_7139	ENSGALG00000010983
Gallus_gallus_newGene_3873	ENSGALG00000041685	ENSGALG00000010986
Gallus_gallus_newGene_3878	ENSGALG00000013771	ENSGALG00000011019
Gallus_gallus_newGene_388	Gallus_gallus_newGene_2870	ENSGALG00000011068
Gallus_gallus_newGene_3883	ENSGALG00000015348	ENSGALG00000011094
Gallus_gallus_newGene_3931	ENSGALG00000010333	ENSGALG00000011096
Gallus_gallus_newGene_3968	ENSGALG00000009621	ENSGALG00000011104
Gallus_gallus_newGene_4015	ENSGALG00000017644	ENSGALG00000011124
Gallus_gallus_newGene_4023	ENSGALG00000016992	ENSGALG00000011138
Gallus_gallus_newGene_4041	ENSGALG00000034504	ENSGALG00000011149
Gallus_gallus_newGene_4086	ENSGALG00000037852	ENSGALG00000011176
Gallus_gallus_newGene_4092	ENSGALG00000005909	ENSGALG00000011189
Gallus_gallus_newGene_4133	ENSGALG00000005011	ENSGALG00000011207
Gallus_gallus_newGene_4165	ENSGALG00000048430	ENSGALG00000011208
Gallus_gallus_newGene_4184	Gallus_gallus_newGene_2249	ENSGALG00000011213
Gallus_gallus_newGene_4229	ENSGALG00000016713	ENSGALG00000011220
Gallus_gallus_newGene_4276	Gallus_gallus_newGene_2935	ENSGALG00000011228
Gallus_gallus_newGene_4343	ENSGALG00000011299	ENSGALG00000011254
Gallus_gallus_newGene_4382	ENSGALG00000008037	ENSGALG00000011266
Gallus_gallus_newGene_4446	ENSGALG00000005257	ENSGALG00000011275
Gallus_gallus_newGene_4528	Gallus_gallus_newGene_5681	ENSGALG00000011276
Gallus_gallus_newGene_4589	ENSGALG00000041413	ENSGALG00000011281
Gallus_gallus_newGene_4644	ENSGALG00000041080	ENSGALG00000011285
Gallus_gallus_newGene_4663	ENSGALG00000032190	ENSGALG00000011286
Gallus_gallus_newGene_4690	ENSGALG00000023703	ENSGALG00000011289
Gallus_gallus_newGene_4696	ENSGALG00000003932	ENSGALG00000011291
Gallus_gallus_newGene_4715	ENSGALG00000003939	ENSGALG00000011312
Gallus_gallus_newGene_4788	ENSGALG00000005422	ENSGALG00000011314
Gallus_gallus_newGene_4805	ENSGALG00000030115	ENSGALG00000011322
Gallus_gallus_newGene_4856	ENSGALG00000004297	ENSGALG00000011331
Gallus_gallus_newGene_4910	ENSGALG00000032404	ENSGALG00000011369
Gallus_gallus_newGene_5228	Gallus_gallus_newGene_7318	ENSGALG00000011419
Gallus_gallus_newGene_5288	ENSGALG00000041353	ENSGALG00000011426
Gallus_gallus_newGene_5310	ENSGALG00000011642	ENSGALG00000011436
Gallus_gallus_newGene_5348	ENSGALG00000009514	ENSGALG00000011442
Gallus_gallus_newGene_5677	ENSGALG00000001749	ENSGALG00000011446
Gallus_gallus_newGene_5729	ENSGALG00000034855	ENSGALG00000011488
Gallus_gallus_newGene_5768	ENSGALG00000053675	ENSGALG00000011489
Gallus_gallus_newGene_5836	ENSGALG00000036892	ENSGALG00000011511
Gallus_gallus_newGene_589	ENSGALG00000006543	ENSGALG00000011522
Gallus_gallus_newGene_5905	ENSGALG00000031332	ENSGALG00000011532
Gallus_gallus_newGene_5948	ENSGALG00000004553	ENSGALG00000011533
Gallus_gallus_newGene_5983	Gallus_gallus_newGene_7295	ENSGALG00000011543
Gallus_gallus_newGene_6037	ENSGALG00000016245	ENSGALG00000011623
Gallus_gallus_newGene_6043	Gallus_gallus_newGene_5355	ENSGALG00000011626
Gallus_gallus_newGene_6074	ENSGALG00000002232	ENSGALG00000011630
Gallus_gallus_newGene_6087	Gallus_gallus_newGene_1886	ENSGALG00000011642
Gallus_gallus_newGene_6089	ENSGALG00000016456	ENSGALG00000011649
Gallus_gallus_newGene_61	ENSGALG00000009915	ENSGALG00000011655
Gallus_gallus_newGene_613	ENSGALG00000027793	ENSGALG00000011657
Gallus_gallus_newGene_6173	ENSGALG00000027864	ENSGALG00000011659
Gallus_gallus_newGene_6180	ENSGALG00000001857	ENSGALG00000011668
Gallus_gallus_newGene_6219	ENSGALG00000001586	ENSGALG00000011683
Gallus_gallus_newGene_630	ENSGALG00000008661	ENSGALG00000011690
Gallus_gallus_newGene_6379	ENSGALG00000000452	ENSGALG00000011692
Gallus_gallus_newGene_6387	ENSGALG00000037453	ENSGALG00000011695
Gallus_gallus_newGene_6432	ENSGALG00000001329	ENSGALG00000011708
Gallus_gallus_newGene_647	ENSGALG00000002742	ENSGALG00000011738
Gallus_gallus_newGene_6481	ENSGALG00000036497	ENSGALG00000011740
Gallus_gallus_newGene_662	ENSGALG00000048063	ENSGALG00000011783
Gallus_gallus_newGene_665	ENSGALG00000014011	ENSGALG00000011799
Gallus_gallus_newGene_6714	ENSGALG00000048771	ENSGALG00000011803
Gallus_gallus_newGene_6763	ENSGALG00000039134	ENSGALG00000011805
Gallus_gallus_newGene_6838	ENSGALG00000048190	ENSGALG00000011812
Gallus_gallus_newGene_6889	ENSGALG00000009338	ENSGALG00000011822
Gallus_gallus_newGene_6955	Gallus_gallus_newGene_6984	ENSGALG00000011834
Gallus_gallus_newGene_6990	ENSGALG00000050619	ENSGALG00000011865
Gallus_gallus_newGene_7010	ENSGALG00000005675	ENSGALG00000011870
Gallus_gallus_newGene_7059	ENSGALG00000031895	ENSGALG00000011884
Gallus_gallus_newGene_7078	ENSGALG00000031896	ENSGALG00000011889
Gallus_gallus_newGene_7117	ENSGALG00000006325	ENSGALG00000011894
Gallus_gallus_newGene_7149	ENSGALG00000006323	ENSGALG00000011902
Gallus_gallus_newGene_7153	ENSGALG00000003319	ENSGALG00000011910
Gallus_gallus_newGene_7171	ENSGALG00000026809	ENSGALG00000011914
Gallus_gallus_newGene_7172	ENSGALG00000002958	ENSGALG00000011937
Gallus_gallus_newGene_724	Gallus_gallus_newGene_7210	ENSGALG00000011961
Gallus_gallus_newGene_7257	ENSGALG00000012273	ENSGALG00000011962
Gallus_gallus_newGene_7264	ENSGALG00000008785	ENSGALG00000011990
Gallus_gallus_newGene_7266	ENSGALG00000035717	ENSGALG00000012013
Gallus_gallus_newGene_7307	ENSGALG00000006427	ENSGALG00000012020
Gallus_gallus_newGene_7349	ENSGALG00000006425	ENSGALG00000012021
Gallus_gallus_newGene_7354	ENSGALG00000007777	ENSGALG00000012023
Gallus_gallus_newGene_7358	ENSGALG00000030025	ENSGALG00000012030
Gallus_gallus_newGene_7430	ENSGALG00000048776	ENSGALG00000012052
Gallus_gallus_newGene_7444	ENSGALG00000033591	ENSGALG00000012055
Gallus_gallus_newGene_7481	ENSGALG00000054496	ENSGALG00000012061
Gallus_gallus_newGene_7490	Gallus_gallus_newGene_4974	ENSGALG00000012076
Gallus_gallus_newGene_7494	ENSGALG00000009428	ENSGALG00000012111
Gallus_gallus_newGene_7509	ENSGALG00000011738	ENSGALG00000012124
Gallus_gallus_newGene_7564	ENSGALG00000006198	ENSGALG00000012129
Gallus_gallus_newGene_7624	ENSGALG00000006190	ENSGALG00000012137
Gallus_gallus_newGene_7645	ENSGALG00000016820	ENSGALG00000012160
Gallus_gallus_newGene_7695	ENSGALG00000016824	ENSGALG00000012163
Gallus_gallus_newGene_7714	Gallus_gallus_newGene_2393	ENSGALG00000012165
Gallus_gallus_newGene_7772	ENSGALG00000000927	ENSGALG00000012171
Gallus_gallus_newGene_7822	ENSGALG00000003475	ENSGALG00000012173
Gallus_gallus_newGene_7870	ENSGALG00000041934	ENSGALG00000012178
Gallus_gallus_newGene_7919	ENSGALG00000041939	ENSGALG00000012199
Gallus_gallus_newGene_7941	ENSGALG00000027287	ENSGALG00000012200
Gallus_gallus_newGene_7942	Gallus_gallus_newGene_2157	ENSGALG00000012211
Gallus_gallus_newGene_7981	Gallus_gallus_newGene_7675	ENSGALG00000012219
Gallus_gallus_newGene_7997	ENSGALG00000016665	ENSGALG00000012220
Gallus_gallus_newGene_7999	ENSGALG00000027907	ENSGALG00000012241
Gallus_gallus_newGene_8009	ENSGALG00000046826	ENSGALG00000012254
Gallus_gallus_newGene_8119	ENSGALG00000007052	ENSGALG00000012273
Gallus_gallus_newGene_8133	ENSGALG00000034573	ENSGALG00000012277
Gallus_gallus_newGene_8153	ENSGALG00000000461	ENSGALG00000012293
Gallus_gallus_newGene_818	ENSGALG00000037889	ENSGALG00000012295
Gallus_gallus_newGene_83	ENSGALG00000041010	ENSGALG00000012308
Gallus_gallus_newGene_8303	ENSGALG00000012147	ENSGALG00000012312
Gallus_gallus_newGene_8333	ENSGALG00000009107	ENSGALG00000012338
Gallus_gallus_newGene_8335	ENSGALG00000020164	ENSGALG00000012342
Gallus_gallus_newGene_8371	ENSGALG00000002346	ENSGALG00000012345
Gallus_gallus_newGene_8467	ENSGALG00000008700	ENSGALG00000012348
Gallus_gallus_newGene_8514	ENSGALG00000017304	ENSGALG00000012357
Gallus_gallus_newGene_8536	ENSGALG00000047143	ENSGALG00000012367
Gallus_gallus_newGene_8594	ENSGALG00000029367	ENSGALG00000012370
Gallus_gallus_newGene_8601	ENSGALG00000015433	ENSGALG00000012377
Gallus_gallus_newGene_8608	ENSGALG00000000521	ENSGALG00000012401
Gallus_gallus_newGene_8620	ENSGALG00000000528	ENSGALG00000012410
Gallus_gallus_newGene_8644	ENSGALG00000010117	ENSGALG00000012426
Gallus_gallus_newGene_872	ENSGALG00000010119	ENSGALG00000012444
Gallus_gallus_newGene_8743	ENSGALG00000042254	ENSGALG00000012454
Gallus_gallus_newGene_8744	ENSGALG00000006646	ENSGALG00000012481
Gallus_gallus_newGene_8756	ENSGALG00000034722	ENSGALG00000012542
Gallus_gallus_newGene_884	ENSGALG00000004127	ENSGALG00000012546
Gallus_gallus_newGene_8882	ENSGALG00000026315	ENSGALG00000012559
Gallus_gallus_newGene_8900	ENSGALG00000041225	ENSGALG00000012575
Gallus_gallus_newGene_8904	ENSGALG00000042750	ENSGALG00000012583
Gallus_gallus_newGene_8913	ENSGALG00000013911	ENSGALG00000012589
Gallus_gallus_newGene_8917	ENSGALG00000054294	ENSGALG00000012592
Gallus_gallus_newGene_8919	ENSGALG00000015977	ENSGALG00000012607
Gallus_gallus_newGene_8930	ENSGALG00000040864	ENSGALG00000012610
Gallus_gallus_newGene_929	ENSGALG00000046992	ENSGALG00000012618
Gallus_gallus_newGene_930	ENSGALG00000005473	ENSGALG00000012620
ENSGALG00000000218	ENSGALG00000005472	ENSGALG00000012627
ENSGALG00000000235	ENSGALG00000005474	ENSGALG00000012658
ENSGALG00000000243	ENSGALG00000041428	ENSGALG00000012691
ENSGALG00000000275	ENSGALG00000049949	ENSGALG00000012702
ENSGALG00000000608	ENSGALG00000034119	ENSGALG00000012704
ENSGALG00000000660	Gallus_gallus_newGene_7362	ENSGALG00000012705
ENSGALG00000000740	ENSGALG00000053509	ENSGALG00000012759
ENSGALG00000000791	ENSGALG00000026294	ENSGALG00000012761
ENSGALG00000000949	ENSGALG00000025759	ENSGALG00000012799
ENSGALG00000001031	ENSGALG00000025751	ENSGALG00000012816
ENSGALG00000001144	ENSGALG00000000791	ENSGALG00000012836
ENSGALG00000001201	ENSGALG00000054317	ENSGALG00000012850
ENSGALG00000001214	ENSGALG00000017096	ENSGALG00000012866
ENSGALG00000001331	ENSGALG00000037807	ENSGALG00000012882
ENSGALG00000001392	ENSGALG00000046656	ENSGALG00000012885
ENSGALG00000001513	ENSGALG00000009864	ENSGALG00000012903
ENSGALG00000001802	ENSGALG00000049293	ENSGALG00000012915
ENSGALG00000002111	ENSGALG00000049741	ENSGALG00000012919
ENSGALG00000002150	ENSGALG00000050332	ENSGALG00000012941
ENSGALG00000002247	ENSGALG00000006512	ENSGALG00000012946
ENSGALG00000002263	ENSGALG00000028908	ENSGALG00000012965
ENSGALG00000002316	ENSGALG00000047979	ENSGALG00000012971
ENSGALG00000002500	ENSGALG00000026704	ENSGALG00000012987
ENSGALG00000002554	ENSGALG00000054154	ENSGALG00000012992
ENSGALG00000002556	ENSGALG00000021539	ENSGALG00000012998
ENSGALG00000002583	Gallus_gallus_newGene_7536	ENSGALG00000013033
ENSGALG00000002679	ENSGALG00000016299	ENSGALG00000013041
ENSGALG00000002922	ENSGALG00000016292	ENSGALG00000013057
ENSGALG00000002968	ENSGALG00000015211	ENSGALG00000013064
ENSGALG00000003042	Gallus_gallus_newGene_5364	ENSGALG00000013073
ENSGALG00000003099	ENSGALG00000025996	ENSGALG00000013112
ENSGALG00000003203	ENSGALG00000010195	ENSGALG00000013156
ENSGALG00000003227	ENSGALG00000011823	ENSGALG00000013183
ENSGALG00000003261	ENSGALG00000011822	ENSGALG00000013207
ENSGALG00000003358	ENSGALG00000001256	ENSGALG00000013209
ENSGALG00000003373	ENSGALG00000007485	ENSGALG00000013272
ENSGALG00000003403	Gallus_gallus_newGene_2550	ENSGALG00000013297
ENSGALG00000003483	ENSGALG00000007158	ENSGALG00000013342
ENSGALG00000003569	ENSGALG00000002555	ENSGALG00000013377
ENSGALG00000003748	ENSGALG00000003670	ENSGALG00000013420
ENSGALG00000003766	ENSGALG00000032645	ENSGALG00000013468
ENSGALG00000003932	ENSGALG00000033278	ENSGALG00000013489
ENSGALG00000003950	ENSGALG00000012629	ENSGALG00000013494
ENSGALG00000003985	ENSGALG00000012627	ENSGALG00000013512
ENSGALG00000004017	Gallus_gallus_newGene_1267	ENSGALG00000013535
ENSGALG00000004040	ENSGALG00000020005	ENSGALG00000013575
ENSGALG00000004127	ENSGALG00000048781	ENSGALG00000013604
ENSGALG00000004198	ENSGALG00000013993	ENSGALG00000013606
ENSGALG00000004243	ENSGALG00000029837	ENSGALG00000013607
ENSGALG00000004255	Gallus_gallus_newGene_4346	ENSGALG00000013615
ENSGALG00000004261	Gallus_gallus_newGene_4342	ENSGALG00000013624
ENSGALG00000004285	ENSGALG00000009248	ENSGALG00000013625
ENSGALG00000004410	ENSGALG00000025862	ENSGALG00000013626
ENSGALG00000004503	ENSGALG00000025868	ENSGALG00000013640
ENSGALG00000004613	Gallus_gallus_newGene_3953	ENSGALG00000013715
ENSGALG00000004648	Gallus_gallus_newGene_3951	ENSGALG00000013723
ENSGALG00000004901	ENSGALG00000016468	ENSGALG00000013740
ENSGALG00000004955	ENSGALG00000012542	ENSGALG00000013747
ENSGALG00000005283	ENSGALG00000012546	ENSGALG00000013765
ENSGALG00000005374	ENSGALG00000050586	ENSGALG00000013776
ENSGALG00000005442	ENSGALG00000046914	ENSGALG00000013780
ENSGALG00000005467	ENSGALG00000006121	ENSGALG00000013817
ENSGALG00000005474	Gallus_gallus_newGene_3036	ENSGALG00000013821
ENSGALG00000005550	ENSGALG00000034198	ENSGALG00000013830
ENSGALG00000005554	ENSGALG00000043938	ENSGALG00000013848
ENSGALG00000005587	ENSGALG00000006826	ENSGALG00000013867
ENSGALG00000005647	ENSGALG00000043754	ENSGALG00000013869
ENSGALG00000005667	ENSGALG00000046828	ENSGALG00000013882
ENSGALG00000005675	ENSGALG00000027255	ENSGALG00000013892
ENSGALG00000005725	Gallus_gallus_newGene_972	ENSGALG00000013900
ENSGALG00000005774	ENSGALG00000007356	ENSGALG00000013907
ENSGALG00000005806	ENSGALG00000034352	ENSGALG00000013911
ENSGALG00000005855	ENSGALG00000055047	ENSGALG00000013929
ENSGALG00000006013	ENSGALG00000002692	ENSGALG00000013940
ENSGALG00000006048	ENSGALG00000003345	ENSGALG00000013948
ENSGALG00000006056	ENSGALG00000002967	ENSGALG00000013956
ENSGALG00000006147	ENSGALG00000002964	ENSGALG00000013980
ENSGALG00000006221	ENSGALG00000004691	ENSGALG00000013993
ENSGALG00000006490	ENSGALG00000049157	ENSGALG00000013999
ENSGALG00000006644	ENSGALG00000014166	ENSGALG00000014011
ENSGALG00000006648	ENSGALG00000011533	ENSGALG00000014023
ENSGALG00000006958	Gallus_gallus_newGene_1848	ENSGALG00000014031
ENSGALG00000006983	ENSGALG00000001126	ENSGALG00000014085
ENSGALG00000007048	ENSGALG00000007409	ENSGALG00000014094
ENSGALG00000007112	ENSGALG00000016157	ENSGALG00000014121
ENSGALG00000007151	Gallus_gallus_newGene_8813	ENSGALG00000014124
ENSGALG00000007439	ENSGALG00000049395	ENSGALG00000014163
ENSGALG00000007483	ENSGALG00000037014	ENSGALG00000014166
ENSGALG00000007511	ENSGALG00000000314	ENSGALG00000014182
ENSGALG00000007928	ENSGALG00000032149	ENSGALG00000014186
ENSGALG00000008076	ENSGALG00000006413	ENSGALG00000014203
ENSGALG00000008124	ENSGALG00000043775	ENSGALG00000014213
ENSGALG00000008220	ENSGALG00000003138	ENSGALG00000014233
ENSGALG00000008255	ENSGALG00000052088	ENSGALG00000014236
ENSGALG00000008286	ENSGALG00000026663	ENSGALG00000014258
ENSGALG00000008320	ENSGALG00000015422	ENSGALG00000014261
ENSGALG00000008401	ENSGALG00000009944	ENSGALG00000014324
ENSGALG00000008447	ENSGALG00000009940	ENSGALG00000014331
ENSGALG00000008475	ENSGALG00000015152	ENSGALG00000014335
ENSGALG00000008504	ENSGALG00000015150	ENSGALG00000014365
ENSGALG00000008572	ENSGALG00000008301	ENSGALG00000014406
ENSGALG00000008584	ENSGALG00000010255	ENSGALG00000014408
ENSGALG00000008631	ENSGALG00000010253	ENSGALG00000014412
ENSGALG00000008652	ENSGALG00000000158	ENSGALG00000014485
ENSGALG00000008656	ENSGALG00000005302	ENSGALG00000014513
ENSGALG00000009027	ENSGALG00000000156	ENSGALG00000014528
ENSGALG00000009168	ENSGALG00000001682	ENSGALG00000014537
ENSGALG00000009291	Gallus_gallus_newGene_3524	ENSGALG00000014568
ENSGALG00000009442	Gallus_gallus_newGene_3528	ENSGALG00000014573
ENSGALG00000009633	Gallus_gallus_newGene_6845	ENSGALG00000014582
ENSGALG00000009700	ENSGALG00000037933	ENSGALG00000014603
ENSGALG00000009755	ENSGALG00000052319	ENSGALG00000014646
ENSGALG00000009790	ENSGALG00000005849	ENSGALG00000014656
ENSGALG00000009801	ENSGALG00000005842	ENSGALG00000014680
ENSGALG00000009875	ENSGALG00000040896	ENSGALG00000014692
ENSGALG00000009936	ENSGALG00000040761	ENSGALG00000014711
ENSGALG00000009940	ENSGALG00000028880	ENSGALG00000014725
ENSGALG00000009985	ENSGALG00000041380	ENSGALG00000014727
ENSGALG00000010131	ENSGALG00000001800	ENSGALG00000014730
ENSGALG00000010174	ENSGALG00000012702	ENSGALG00000014747
ENSGALG00000010202	ENSGALG00000025946	ENSGALG00000014753
ENSGALG00000010229	ENSGALG00000025945	ENSGALG00000014786
ENSGALG00000010279	ENSGALG00000008976	ENSGALG00000014788
ENSGALG00000010413	ENSGALG00000016581	ENSGALG00000014791
ENSGALG00000010491	ENSGALG00000016584	ENSGALG00000014801
ENSGALG00000010540	ENSGALG00000014980	ENSGALG00000014818
ENSGALG00000010570	ENSGALG00000014674	ENSGALG00000014819
ENSGALG00000010645	ENSGALG00000005535	ENSGALG00000014835
ENSGALG00000010809	ENSGALG00000000724	ENSGALG00000014836
ENSGALG00000010835	ENSGALG00000011914	ENSGALG00000014847
ENSGALG00000011079	Gallus_gallus_newGene_4742	ENSGALG00000014857
ENSGALG00000011109	ENSGALG00000007979	ENSGALG00000014861
ENSGALG00000011210	ENSGALG00000002615	ENSGALG00000014862
ENSGALG00000011236	ENSGALG00000043053	ENSGALG00000014873
ENSGALG00000011332	ENSGALG00000004612	ENSGALG00000014897
ENSGALG00000011386	ENSGALG00000033683	ENSGALG00000014908
ENSGALG00000011418	ENSGALG00000026080	ENSGALG00000014910
ENSGALG00000011446	ENSGALG00000033304	ENSGALG00000014935
ENSGALG00000011448	ENSGALG00000039022	ENSGALG00000014938
ENSGALG00000011498	ENSGALG00000044404	ENSGALG00000014944
ENSGALG00000011633	ENSGALG00000028204	ENSGALG00000014948
ENSGALG00000011668	ENSGALG00000008753	ENSGALG00000014950
ENSGALG00000011800	ENSGALG00000013607	ENSGALG00000014952
ENSGALG00000011803	ENSGALG00000010884	ENSGALG00000014956
ENSGALG00000011834	ENSGALG00000027353	ENSGALG00000014960
ENSGALG00000011867	ENSGALG00000046226	ENSGALG00000014978
ENSGALG00000011897	ENSGALG00000009875	ENSGALG00000014980
ENSGALG00000012007	ENSGALG00000004893	ENSGALG00000014984
ENSGALG00000012056	ENSGALG00000006942	ENSGALG00000014999
ENSGALG00000012087	ENSGALG00000005767	ENSGALG00000015000
ENSGALG00000012103	ENSGALG00000005763	ENSGALG00000015015
ENSGALG00000012139	Gallus_gallus_newGene_8622	ENSGALG00000015021
ENSGALG00000012214	ENSGALG00000010721	ENSGALG00000015026
ENSGALG00000012462	ENSGALG00000027822	ENSGALG00000015027
ENSGALG00000012481	ENSGALG00000013149	ENSGALG00000015032
ENSGALG00000012552	ENSGALG00000015669	ENSGALG00000015040
ENSGALG00000012761	ENSGALG00000015660	ENSGALG00000015044
ENSGALG00000012763	ENSGALG00000015666	ENSGALG00000015077
ENSGALG00000012769	ENSGALG00000014203	ENSGALG00000015079
ENSGALG00000012834	ENSGALG00000014206	ENSGALG00000015089
ENSGALG00000012873	ENSGALG00000001604	ENSGALG00000015090
ENSGALG00000012921	ENSGALG00000009291	ENSGALG00000015093
ENSGALG00000013135	ENSGALG00000015203	ENSGALG00000015096
ENSGALG00000013297	ENSGALG00000040109	ENSGALG00000015101
ENSGALG00000013356	ENSGALG00000011426	ENSGALG00000015110
ENSGALG00000013462	ENSGALG00000044480	ENSGALG00000015112
ENSGALG00000013590	ENSGALG00000044485	ENSGALG00000015118
ENSGALG00000013697	ENSGALG00000007886	ENSGALG00000015122
ENSGALG00000013740	ENSGALG00000050887	ENSGALG00000015123
ENSGALG00000013764	ENSGALG00000023172	ENSGALG00000015124
ENSGALG00000013882	ENSGALG00000000059	ENSGALG00000015132
ENSGALG00000013887	ENSGALG00000008265	ENSGALG00000015150
ENSGALG00000013893	ENSGALG00000031841	ENSGALG00000015154
ENSGALG00000013926	ENSGALG00000008193	ENSGALG00000015155
ENSGALG00000014118	ENSGALG00000011623	ENSGALG00000015167
ENSGALG00000014448	ENSGALG00000011626	ENSGALG00000015180
ENSGALG00000014937	Gallus_gallus_newGene_2795	ENSGALG00000015203
ENSGALG00000014944	ENSGALG00000001014	ENSGALG00000015219
ENSGALG00000014960	ENSGALG00000036017	ENSGALG00000015253
ENSGALG00000015044	Gallus_gallus_newGene_6964	ENSGALG00000015287
ENSGALG00000015079	ENSGALG00000003560	ENSGALG00000015289
ENSGALG00000015090	ENSGALG00000005074	ENSGALG00000015305
ENSGALG00000015128	ENSGALG00000005071	ENSGALG00000015324
ENSGALG00000015287	ENSGALG00000006520	ENSGALG00000015346
ENSGALG00000015366	ENSGALG00000006525	ENSGALG00000015347
ENSGALG00000015375	ENSGALG00000013064	ENSGALG00000015348
ENSGALG00000015396	ENSGALG00000002312	ENSGALG00000015358
ENSGALG00000015480	ENSGALG00000003045	ENSGALG00000015360
ENSGALG00000015666	ENSGALG00000012470	ENSGALG00000015363
ENSGALG00000015682	Gallus_gallus_newGene_528	ENSGALG00000015382
ENSGALG00000015806	Gallus_gallus_newGene_4104	ENSGALG00000015384
ENSGALG00000015830	ENSGALG00000002551	ENSGALG00000015403
ENSGALG00000015854	ENSGALG00000039349	ENSGALG00000015419
ENSGALG00000016281	ENSGALG00000020078	ENSGALG00000015422
ENSGALG00000016321	ENSGALG00000006437	ENSGALG00000015425
ENSGALG00000016340	ENSGALG00000017169	ENSGALG00000015428
ENSGALG00000016433	ENSGALG00000027096	ENSGALG00000015433
ENSGALG00000016459	ENSGALG00000045478	ENSGALG00000015439
ENSGALG00000016559	ENSGALG00000028810	ENSGALG00000015441
ENSGALG00000016574	ENSGALG00000005401	ENSGALG00000015446
ENSGALG00000016667	ENSGALG00000005408	ENSGALG00000015473
ENSGALG00000016710	ENSGALG00000017204	ENSGALG00000015489
ENSGALG00000016719	ENSGALG00000041471	ENSGALG00000015511
ENSGALG00000016721	ENSGALG00000009392	ENSGALG00000015549
ENSGALG00000016898	ENSGALG00000004722	ENSGALG00000015656
ENSGALG00000016968	Gallus_gallus_newGene_7337	ENSGALG00000015660
ENSGALG00000017002	Gallus_gallus_newGene_6068	ENSGALG00000015665
ENSGALG00000017019	ENSGALG00000041331	ENSGALG00000015666
ENSGALG00000017072	ENSGALG00000042452	ENSGALG00000015669
ENSGALG00000017218	ENSGALG00000015056	ENSGALG00000015685
ENSGALG00000017327	ENSGALG00000009538	ENSGALG00000015688
ENSGALG00000017652	ENSGALG00000016937	ENSGALG00000015691
ENSGALG00000019286	ENSGALG00000046687	ENSGALG00000015708
ENSGALG00000019358	ENSGALG00000001000	ENSGALG00000015712
ENSGALG00000019553	ENSGALG00000039583	ENSGALG00000015729
ENSGALG00000019622	ENSGALG00000026038	ENSGALG00000015775
ENSGALG00000019894	ENSGALG00000027633	ENSGALG00000015791
ENSGALG00000020528	ENSGALG00000012211	ENSGALG00000015799
ENSGALG00000021271	ENSGALG00000012219	ENSGALG00000015803
ENSGALG00000021592	ENSGALG00000008094	ENSGALG00000015809
ENSGALG00000021601	ENSGALG00000011894	ENSGALG00000015831
ENSGALG00000022891	ENSGALG00000036117	ENSGALG00000015846
ENSGALG00000023435	ENSGALG00000052154	ENSGALG00000015877
ENSGALG00000024332	ENSGALG00000001933	ENSGALG00000015895
ENSGALG00000024379	ENSGALG00000041854	ENSGALG00000015908
ENSGALG00000026231	ENSGALG00000010537	ENSGALG00000015977
ENSGALG00000026302	ENSGALG00000021301	ENSGALG00000016017
ENSGALG00000026372	ENSGALG00000049882	ENSGALG00000016042
ENSGALG00000026424	ENSGALG00000035182	ENSGALG00000016058
ENSGALG00000026493	ENSGALG00000026658	ENSGALG00000016059
ENSGALG00000026547	Gallus_gallus_newGene_4910	ENSGALG00000016088
ENSGALG00000026692	ENSGALG00000015167	ENSGALG00000016105
ENSGALG00000026761	Gallus_gallus_newGene_5187	ENSGALG00000016142
ENSGALG00000026776	ENSGALG00000008686	ENSGALG00000016157
ENSGALG00000026780	ENSGALG00000005330	ENSGALG00000016173
ENSGALG00000027472	ENSGALG00000050288	ENSGALG00000016186
ENSGALG00000027533	ENSGALG00000005489	ENSGALG00000016187
ENSGALG00000027561	ENSGALG00000009154	ENSGALG00000016196
ENSGALG00000027632	ENSGALG00000043219	ENSGALG00000016198
ENSGALG00000027734	ENSGALG00000048048	ENSGALG00000016202
ENSGALG00000027874	ENSGALG00000052348	ENSGALG00000016221
ENSGALG00000028069	ENSGALG00000005814	ENSGALG00000016227
ENSGALG00000028133	ENSGALG00000033144	ENSGALG00000016265
ENSGALG00000028363	ENSGALG00000041955	ENSGALG00000016266
ENSGALG00000028871	Gallus_gallus_newGene_3503	ENSGALG00000016271
ENSGALG00000029077	ENSGALG00000039212	ENSGALG00000016276
ENSGALG00000029244	ENSGALG00000039216	ENSGALG00000016278
ENSGALG00000029408	ENSGALG00000047000	ENSGALG00000016279
ENSGALG00000029599	ENSGALG00000016602	ENSGALG00000016285
ENSGALG00000029678	ENSGALG00000016607	ENSGALG00000016312
ENSGALG00000030064	ENSGALG00000016609	ENSGALG00000016314
ENSGALG00000030065	ENSGALG00000014603	ENSGALG00000016320
ENSGALG00000030220	ENSGALG00000029485	ENSGALG00000016322
ENSGALG00000030384	ENSGALG00000010384	ENSGALG00000016340
ENSGALG00000030396	ENSGALG00000005699	ENSGALG00000016348
ENSGALG00000030411	ENSGALG00000006346	ENSGALG00000016359
ENSGALG00000030614	ENSGALG00000012452	ENSGALG00000016362
ENSGALG00000031430	ENSGALG00000042375	ENSGALG00000016400
ENSGALG00000031448	ENSGALG00000032506	ENSGALG00000016438
ENSGALG00000032108	ENSGALG00000038904	ENSGALG00000016442
ENSGALG00000032260	ENSGALG00000042030	ENSGALG00000016457
ENSGALG00000032316	ENSGALG00000015712	ENSGALG00000016473
ENSGALG00000032363	ENSGALG00000012293	ENSGALG00000016485
ENSGALG00000032469	ENSGALG00000016102	ENSGALG00000016507
ENSGALG00000032679	ENSGALG00000040969	ENSGALG00000016522
ENSGALG00000032925	ENSGALG00000003860	ENSGALG00000016546
ENSGALG00000033179	ENSGALG00000051796	ENSGALG00000016555
ENSGALG00000033535	ENSGALG00000029383	ENSGALG00000016567
ENSGALG00000033855	ENSGALG00000052842	ENSGALG00000016574
ENSGALG00000034020	ENSGALG00000011220	ENSGALG00000016581
ENSGALG00000034076	ENSGALG00000006992	ENSGALG00000016582
ENSGALG00000034213	ENSGALG00000036310	ENSGALG00000016583
ENSGALG00000034271	ENSGALG00000035031	ENSGALG00000016602
ENSGALG00000034346	ENSGALG00000014182	ENSGALG00000016605
ENSGALG00000034347	ENSGALG00000033063	ENSGALG00000016609
ENSGALG00000034438	ENSGALG00000033068	ENSGALG00000016651
ENSGALG00000034625	ENSGALG00000051644	ENSGALG00000016665
ENSGALG00000034698	ENSGALG00000004436	ENSGALG00000016674
ENSGALG00000034975	ENSGALG00000012823	ENSGALG00000016675
ENSGALG00000035237	ENSGALG00000019768	ENSGALG00000016676
ENSGALG00000035584	Gallus_gallus_newGene_1132	ENSGALG00000016692
ENSGALG00000036067	ENSGALG00000014258	ENSGALG00000016693
ENSGALG00000036201	Gallus_gallus_newGene_3397	ENSGALG00000016702
ENSGALG00000036747	ENSGALG00000016803	ENSGALG00000016708
ENSGALG00000036876	ENSGALG00000039571	ENSGALG00000016713
ENSGALG00000036897	ENSGALG00000004144	ENSGALG00000016721
ENSGALG00000037453	ENSGALG00000029175	ENSGALG00000016764
ENSGALG00000037492	ENSGALG00000011543	ENSGALG00000016774
ENSGALG00000037521	ENSGALG00000011419	ENSGALG00000016803
ENSGALG00000037597	ENSGALG00000034992	ENSGALG00000016811
ENSGALG00000037828	ENSGALG00000002486	ENSGALG00000016820
ENSGALG00000038254	ENSGALG00000003282	ENSGALG00000016823
ENSGALG00000038646	ENSGALG00000011281	ENSGALG00000016824
ENSGALG00000038915	ENSGALG00000006723	ENSGALG00000016844
ENSGALG00000038936	ENSGALG00000023122	ENSGALG00000016854
ENSGALG00000039704	ENSGALG00000001117	ENSGALG00000016886
ENSGALG00000039724	ENSGALG00000015089	ENSGALG00000016890
ENSGALG00000039830	ENSGALG00000014935	ENSGALG00000016896
ENSGALG00000039901	ENSGALG00000008256	ENSGALG00000016906
ENSGALG00000040031	Gallus_gallus_newGene_8357	ENSGALG00000016917
ENSGALG00000040068	ENSGALG00000051415	ENSGALG00000016919
ENSGALG00000040087	ENSGALG00000055069	ENSGALG00000016920
ENSGALG00000040493	ENSGALG00000009619	ENSGALG00000016925
ENSGALG00000040794	ENSGALG00000037336	ENSGALG00000016931
ENSGALG00000040807	ENSGALG00000006038	ENSGALG00000016947
ENSGALG00000040817	Gallus_gallus_newGene_2477	ENSGALG00000016972
ENSGALG00000041331	Gallus_gallus_newGene_2476	ENSGALG00000016979
ENSGALG00000041365	ENSGALG00000036069	ENSGALG00000016988
ENSGALG00000041417	ENSGALG00000046098	ENSGALG00000016992
ENSGALG00000041445	ENSGALG00000007070	ENSGALG00000016996
ENSGALG00000041800	ENSGALG00000007078	ENSGALG00000016997
ENSGALG00000042308	ENSGALG00000047320	ENSGALG00000017000
ENSGALG00000042990	ENSGALG00000041078	ENSGALG00000017002
ENSGALG00000043208	ENSGALG00000012163	ENSGALG00000017005
ENSGALG00000043265	ENSGALG00000002363	ENSGALG00000017009
ENSGALG00000043582	ENSGALG00000009052	ENSGALG00000017012
ENSGALG00000043584	ENSGALG00000053371	ENSGALG00000017025
ENSGALG00000043607	ENSGALG00000008867	ENSGALG00000017036
ENSGALG00000044326	ENSGALG00000029301	ENSGALG00000017040
ENSGALG00000044662	ENSGALG00000012401	ENSGALG00000017046
ENSGALG00000044678	ENSGALG00000009809	ENSGALG00000017064
ENSGALG00000045063	ENSGALG00000027688	ENSGALG00000017077
ENSGALG00000045196	ENSGALG00000008040	ENSGALG00000017083
ENSGALG00000045721	ENSGALG00000001491	ENSGALG00000017096
ENSGALG00000046098	ENSGALG00000044574	ENSGALG00000017112
ENSGALG00000046187	ENSGALG00000005797	ENSGALG00000017128
ENSGALG00000046235	ENSGALG00000000542	ENSGALG00000017142
ENSGALG00000047320	ENSGALG00000039182	ENSGALG00000017148
ENSGALG00000047431	Gallus_gallus_newGene_8675	ENSGALG00000017156
ENSGALG00000047438	ENSGALG00000033573	ENSGALG00000017169
ENSGALG00000047441	ENSGALG00000031360	ENSGALG00000017185
ENSGALG00000047464	ENSGALG00000012220	ENSGALG00000017186
ENSGALG00000047637	Gallus_gallus_newGene_1203	ENSGALG00000017199
ENSGALG00000047838	ENSGALG00000014568	ENSGALG00000017204
ENSGALG00000047857	ENSGALG00000012394	ENSGALG00000017219
ENSGALG00000047967	ENSGALG00000008538	ENSGALG00000017220
ENSGALG00000048179	ENSGALG00000030016	ENSGALG00000017242
ENSGALG00000048465	ENSGALG00000034271	ENSGALG00000017295
ENSGALG00000048656	ENSGALG00000003944	ENSGALG00000017350
ENSGALG00000048858	ENSGALG00000040157	ENSGALG00000017357
ENSGALG00000048999	ENSGALG00000005451	ENSGALG00000017358
ENSGALG00000049433	ENSGALG00000034919	ENSGALG00000017394
ENSGALG00000049455	ENSGALG00000041404	ENSGALG00000017405
ENSGALG00000049853	ENSGALG00000034917	ENSGALG00000017414
ENSGALG00000050049	ENSGALG00000032984	ENSGALG00000017485
ENSGALG00000050127	ENSGALG00000032988	ENSGALG00000017493
ENSGALG00000050577	ENSGALG00000003206	ENSGALG00000017627
ENSGALG00000050720	ENSGALG00000003201	ENSGALG00000017644
ENSGALG00000050730	ENSGALG00000020454	ENSGALG00000017681
ENSGALG00000050866	ENSGALG00000008289	ENSGALG00000018815
ENSGALG00000050948	ENSGALG00000025778	ENSGALG00000019063
ENSGALG00000051050	ENSGALG00000054891	ENSGALG00000019231
ENSGALG00000051766	ENSGALG00000012052	ENSGALG00000019552
ENSGALG00000052285	ENSGALG00000011659	ENSGALG00000019553
ENSGALG00000052396	ENSGALG00000011655	ENSGALG00000019663
ENSGALG00000052724	ENSGALG00000035465	ENSGALG00000019768
ENSGALG00000052894	ENSGALG00000035466	ENSGALG00000019847
ENSGALG00000053077	ENSGALG00000034337	ENSGALG00000019894
ENSGALG00000053084	ENSGALG00000031572	ENSGALG00000019961
ENSGALG00000053281	ENSGALG00000029724	ENSGALG00000019967
ENSGALG00000053395	ENSGALG00000050350	ENSGALG00000020005
ENSGALG00000053511	ENSGALG00000006575	ENSGALG00000020078
ENSGALG00000053566	ENSGALG00000041616	ENSGALG00000020210
ENSGALG00000053568	ENSGALG00000054680	ENSGALG00000020316
ENSGALG00000053708	ENSGALG00000006631	ENSGALG00000020386
ENSGALG00000053919	ENSGALG00000015908	ENSGALG00000020454
ENSGALG00000053928	ENSGALG00000013535	ENSGALG00000020528
ENSGALG00000054048	ENSGALG00000012484	ENSGALG00000020754
ENSGALG00000054173	ENSGALG00000012481	ENSGALG00000020793
ENSGALG00000055000	Gallus_gallus_newGene_1852	ENSGALG00000020805
ENSGALG00000055001	ENSGALG00000050112	ENSGALG00000020922
Gallus_gallus_newGene_1067	ENSGALG00000035785	ENSGALG00000020999
Gallus_gallus_newGene_1078	ENSGALG00000041790	ENSGALG00000021031
Gallus_gallus_newGene_1140	ENSGALG00000002247	ENSGALG00000021193
Gallus_gallus_newGene_1241	ENSGALG00000036527	ENSGALG00000021285
Gallus_gallus_newGene_125	ENSGALG00000025886	ENSGALG00000021340
Gallus_gallus_newGene_1349	ENSGALG00000016442	ENSGALG00000021378
Gallus_gallus_newGene_1421	Gallus_gallus_newGene_1765	ENSGALG00000021475
Gallus_gallus_newGene_1459	ENSGALG00000011149	ENSGALG00000021539
Gallus_gallus_newGene_1482	ENSGALG00000010233	ENSGALG00000021572
Gallus_gallus_newGene_1565	Gallus_gallus_newGene_4604	ENSGALG00000021658
Gallus_gallus_newGene_1582	ENSGALG00000045305	ENSGALG00000021688
Gallus_gallus_newGene_1605	ENSGALG00000001332	ENSGALG00000021972
Gallus_gallus_newGene_1679	ENSGALG00000001331	ENSGALG00000022926
Gallus_gallus_newGene_1702	ENSGALG00000017272	ENSGALG00000023083
Gallus_gallus_newGene_1776	ENSGALG00000026578	ENSGALG00000023120
Gallus_gallus_newGene_1784	ENSGALG00000052375	ENSGALG00000023193
Gallus_gallus_newGene_1807	ENSGALG00000004195	ENSGALG00000023199
Gallus_gallus_newGene_1845	ENSGALG00000013940	ENSGALG00000023379
Gallus_gallus_newGene_2116	ENSGALG00000005822	ENSGALG00000023396
Gallus_gallus_newGene_2152	ENSGALG00000048926	ENSGALG00000023506
Gallus_gallus_newGene_2163	ENSGALG00000048923	ENSGALG00000023517
Gallus_gallus_newGene_2172	Gallus_gallus_newGene_6032	ENSGALG00000023686
Gallus_gallus_newGene_2201	ENSGALG00000012761	ENSGALG00000023689
Gallus_gallus_newGene_2377	ENSGALG00000054512	ENSGALG00000023703
Gallus_gallus_newGene_2378	ENSGALG00000017077	ENSGALG00000023709
Gallus_gallus_newGene_2583	ENSGALG00000046326	ENSGALG00000023742
Gallus_gallus_newGene_2592	ENSGALG00000028147	ENSGALG00000023812
Gallus_gallus_newGene_2697	ENSGALG00000035923	ENSGALG00000023881
Gallus_gallus_newGene_273	ENSGALG00000050608	ENSGALG00000023882
Gallus_gallus_newGene_2752	ENSGALG00000038540	ENSGALG00000023898
Gallus_gallus_newGene_2785	ENSGALG00000023689	ENSGALG00000023904
Gallus_gallus_newGene_2789	ENSGALG00000039088	ENSGALG00000023909
Gallus_gallus_newGene_2822	ENSGALG00000024332	ENSGALG00000023933
Gallus_gallus_newGene_2865	ENSGALG00000005439	ENSGALG00000023950
Gallus_gallus_newGene_2868	Gallus_gallus_newGene_7969	ENSGALG00000024053
Gallus_gallus_newGene_2882	ENSGALG00000016173	ENSGALG00000024083
Gallus_gallus_newGene_2904	ENSGALG00000034078	ENSGALG00000024332
Gallus_gallus_newGene_2923	ENSGALG00000033834	ENSGALG00000024335
Gallus_gallus_newGene_2932	ENSGALG00000043711	ENSGALG00000024480
Gallus_gallus_newGene_2961	ENSGALG00000007748	ENSGALG00000025738
Gallus_gallus_newGene_3066	ENSGALG00000035060	ENSGALG00000025751
Gallus_gallus_newGene_3226	ENSGALG00000035063	ENSGALG00000025759
Gallus_gallus_newGene_3288	ENSGALG00000048187	ENSGALG00000025764
Gallus_gallus_newGene_3297	ENSGALG00000012975	ENSGALG00000025774
Gallus_gallus_newGene_3305	ENSGALG00000021658	ENSGALG00000025778
Gallus_gallus_newGene_3337	Gallus_gallus_newGene_4943	ENSGALG00000025822
Gallus_gallus_newGene_3376	ENSGALG00000030800	ENSGALG00000025862
Gallus_gallus_newGene_340	ENSGALG00000027891	ENSGALG00000025868
Gallus_gallus_newGene_3406	ENSGALG00000036792	ENSGALG00000025886
Gallus_gallus_newGene_3430	Gallus_gallus_newGene_8229	ENSGALG00000025907
Gallus_gallus_newGene_3449	Gallus_gallus_newGene_4572	ENSGALG00000025915
Gallus_gallus_newGene_3453	Gallus_gallus_newGene_3506	ENSGALG00000025938
Gallus_gallus_newGene_3498	ENSGALG00000006633	ENSGALG00000025945
Gallus_gallus_newGene_3532	ENSGALG00000006639	ENSGALG00000025946
Gallus_gallus_newGene_3555	ENSGALG00000006181	ENSGALG00000026005
Gallus_gallus_newGene_3622	ENSGALG00000006186	ENSGALG00000026019
Gallus_gallus_newGene_3652	ENSGALG00000003467	ENSGALG00000026038
Gallus_gallus_newGene_3665	ENSGALG00000004113	ENSGALG00000026055
Gallus_gallus_newGene_3757	ENSGALG00000028023	ENSGALG00000026098
Gallus_gallus_newGene_3777	ENSGALG00000032937	ENSGALG00000026137
Gallus_gallus_newGene_3841	ENSGALG00000003701	ENSGALG00000026154
Gallus_gallus_newGene_386	ENSGALG00000003709	ENSGALG00000026159
Gallus_gallus_newGene_3890	ENSGALG00000054048	ENSGALG00000026167
Gallus_gallus_newGene_3901	ENSGALG00000008912	ENSGALG00000026182
Gallus_gallus_newGene_3947	ENSGALG00000053068	ENSGALG00000026188
Gallus_gallus_newGene_398	Gallus_gallus_newGene_2165	ENSGALG00000026192
Gallus_gallus_newGene_4013	ENSGALG00000016651	ENSGALG00000026253
Gallus_gallus_newGene_4045	ENSGALG00000003833	ENSGALG00000026263
Gallus_gallus_newGene_4064	ENSGALG00000043768	ENSGALG00000026264
Gallus_gallus_newGene_4071	ENSGALG00000008281	ENSGALG00000026284
Gallus_gallus_newGene_4158	ENSGALG00000014659	ENSGALG00000026298
Gallus_gallus_newGene_4195	ENSGALG00000008133	ENSGALG00000026299
Gallus_gallus_newGene_423	ENSGALG00000011683	ENSGALG00000026301
Gallus_gallus_newGene_4307	ENSGALG00000005554	ENSGALG00000026315
Gallus_gallus_newGene_4358	ENSGALG00000005550	ENSGALG00000026363
Gallus_gallus_newGene_4388	ENSGALG00000017681	ENSGALG00000026380
Gallus_gallus_newGene_4389	ENSGALG00000007959	ENSGALG00000026516
Gallus_gallus_newGene_4395	ENSGALG00000007954	ENSGALG00000026518
Gallus_gallus_newGene_4440	ENSGALG00000043074	ENSGALG00000026613
Gallus_gallus_newGene_4488	ENSGALG00000002679	ENSGALG00000026653
Gallus_gallus_newGene_4535	ENSGALG00000040316	ENSGALG00000026658
Gallus_gallus_newGene_459	ENSGALG00000005299	ENSGALG00000026663
Gallus_gallus_newGene_4591	ENSGALG00000008077	ENSGALG00000026674
Gallus_gallus_newGene_4605	ENSGALG00000042063	ENSGALG00000026704
Gallus_gallus_newGene_4649	ENSGALG00000008738	ENSGALG00000026716
Gallus_gallus_newGene_4680	ENSGALG00000009069	ENSGALG00000026757
Gallus_gallus_newGene_4711	ENSGALG00000027334	ENSGALG00000026809
Gallus_gallus_newGene_4804	ENSGALG00000009858	ENSGALG00000026846
Gallus_gallus_newGene_4913	ENSGALG00000009850	ENSGALG00000026850
Gallus_gallus_newGene_506	ENSGALG00000010129	ENSGALG00000026970
Gallus_gallus_newGene_508	ENSGALG00000020210	ENSGALG00000026983
Gallus_gallus_newGene_5203	ENSGALG00000030730	ENSGALG00000027069
Gallus_gallus_newGene_5222	ENSGALG00000013776	ENSGALG00000027070
Gallus_gallus_newGene_529	ENSGALG00000026301	ENSGALG00000027096
Gallus_gallus_newGene_5326	ENSGALG00000036645	ENSGALG00000027122
Gallus_gallus_newGene_5437	ENSGALG00000008508	ENSGALG00000027188
Gallus_gallus_newGene_5450	ENSGALG00000000997	ENSGALG00000027198
Gallus_gallus_newGene_547	ENSGALG00000013615	ENSGALG00000027255
Gallus_gallus_newGene_5595	ENSGALG00000040877	ENSGALG00000027334
Gallus_gallus_newGene_5700	ENSGALG00000015347	ENSGALG00000027345
Gallus_gallus_newGene_5818	ENSGALG00000002160	ENSGALG00000027454
Gallus_gallus_newGene_586	ENSGALG00000035384	ENSGALG00000027533
Gallus_gallus_newGene_5937	ENSGALG00000009626	ENSGALG00000027571
Gallus_gallus_newGene_5949	ENSGALG00000048601	ENSGALG00000027579
Gallus_gallus_newGene_60	ENSGALG00000002783	ENSGALG00000027633
Gallus_gallus_newGene_6004	ENSGALG00000002781	ENSGALG00000027645
Gallus_gallus_newGene_6040	ENSGALG00000049951	ENSGALG00000027688
Gallus_gallus_newGene_6045	ENSGALG00000004254	ENSGALG00000027716
Gallus_gallus_newGene_6072	ENSGALG00000023193	ENSGALG00000027747
Gallus_gallus_newGene_6129	Gallus_gallus_newGene_6555	ENSGALG00000027757
Gallus_gallus_newGene_6141	ENSGALG00000012061	ENSGALG00000027761
Gallus_gallus_newGene_6217	ENSGALG00000015382	ENSGALG00000027786
Gallus_gallus_newGene_628	ENSGALG00000015384	ENSGALG00000027793
Gallus_gallus_newGene_6297	ENSGALG00000009556	ENSGALG00000027805
Gallus_gallus_newGene_6303	ENSGALG00000000783	ENSGALG00000027822
Gallus_gallus_newGene_6318	ENSGALG00000007337	ENSGALG00000027864
Gallus_gallus_newGene_6380	ENSGALG00000028197	ENSGALG00000027871
Gallus_gallus_newGene_6388	ENSGALG00000049751	ENSGALG00000027872
Gallus_gallus_newGene_6429	ENSGALG00000050309	ENSGALG00000027874
Gallus_gallus_newGene_6593	ENSGALG00000002081	ENSGALG00000027887
Gallus_gallus_newGene_666	ENSGALG00000039990	ENSGALG00000027891
Gallus_gallus_newGene_6682	ENSGALG00000004042	ENSGALG00000027947
Gallus_gallus_newGene_6761	ENSGALG00000008815	ENSGALG00000028023
Gallus_gallus_newGene_6794	ENSGALG00000015951	ENSGALG00000028037
Gallus_gallus_newGene_6829	ENSGALG00000039523	ENSGALG00000028147
Gallus_gallus_newGene_683	ENSGALG00000012454	ENSGALG00000028155
Gallus_gallus_newGene_6846	ENSGALG00000051278	ENSGALG00000028186
Gallus_gallus_newGene_6858	ENSGALG00000006749	ENSGALG00000028197
Gallus_gallus_newGene_6932	Gallus_gallus_newGene_4198	ENSGALG00000028250
Gallus_gallus_newGene_6970	ENSGALG00000037599	ENSGALG00000028290
Gallus_gallus_newGene_6980	ENSGALG00000006294	ENSGALG00000028318
Gallus_gallus_newGene_6987	ENSGALG00000006297	ENSGALG00000028373
Gallus_gallus_newGene_6991	Gallus_gallus_newGene_3612	ENSGALG00000028407
Gallus_gallus_newGene_7016	ENSGALG00000041296	ENSGALG00000028423
Gallus_gallus_newGene_706	ENSGALG00000041299	ENSGALG00000028451
Gallus_gallus_newGene_7095	ENSGALG00000039326	ENSGALG00000028457
Gallus_gallus_newGene_7118	ENSGALG00000012618	ENSGALG00000028501
Gallus_gallus_newGene_7151	ENSGALG00000026864	ENSGALG00000028530
Gallus_gallus_newGene_7174	ENSGALG00000029829	ENSGALG00000028627
Gallus_gallus_newGene_7198	ENSGALG00000054469	ENSGALG00000028648
Gallus_gallus_newGene_7208	Gallus_gallus_newGene_7198	ENSGALG00000028664
Gallus_gallus_newGene_7210	ENSGALG00000013209	ENSGALG00000028681
Gallus_gallus_newGene_7245	ENSGALG00000013208	ENSGALG00000028721
Gallus_gallus_newGene_7428	ENSGALG00000005398	ENSGALG00000028801
Gallus_gallus_newGene_7434	ENSGALG00000001895	ENSGALG00000028807
Gallus_gallus_newGene_7614	ENSGALG00000006152	ENSGALG00000028810
Gallus_gallus_newGene_7673	ENSGALG00000037410	ENSGALG00000028880
Gallus_gallus_newGene_768	ENSGALG00000017220	ENSGALG00000028900
Gallus_gallus_newGene_7750	ENSGALG00000003258	ENSGALG00000028908
Gallus_gallus_newGene_776	ENSGALG00000002707	ENSGALG00000028960
Gallus_gallus_newGene_7886	ENSGALG00000006836	ENSGALG00000028982
Gallus_gallus_newGene_7893	Gallus_gallus_newGene_5723	ENSGALG00000029002
Gallus_gallus_newGene_7938	ENSGALG00000044204	ENSGALG00000029077
Gallus_gallus_newGene_7947	ENSGALG00000016042	ENSGALG00000029150
Gallus_gallus_newGene_8001	ENSGALG00000005631	ENSGALG00000029175
Gallus_gallus_newGene_8005	ENSGALG00000010055	ENSGALG00000029190
Gallus_gallus_newGene_8023	ENSGALG00000036743	ENSGALG00000029261
Gallus_gallus_newGene_8061	ENSGALG00000036742	ENSGALG00000029292
Gallus_gallus_newGene_8117	ENSGALG00000002009	ENSGALG00000029295
Gallus_gallus_newGene_8171	ENSGALG00000007676	ENSGALG00000029330
Gallus_gallus_newGene_8340	ENSGALG00000003355	ENSGALG00000029367
Gallus_gallus_newGene_840	ENSGALG00000002913	ENSGALG00000029416
Gallus_gallus_newGene_8581	ENSGALG00000033618	ENSGALG00000029429
Gallus_gallus_newGene_8598	ENSGALG00000013659	ENSGALG00000029476
Gallus_gallus_newGene_8611	ENSGALG00000004519	ENSGALG00000029485
Gallus_gallus_newGene_8685	ENSGALG00000004517	ENSGALG00000029502
Gallus_gallus_newGene_8750	Gallus_gallus_newGene_6854	ENSGALG00000029540
Gallus_gallus_newGene_883	ENSGALG00000041501	ENSGALG00000029572
Gallus_gallus_newGene_8835	ENSGALG00000027655	ENSGALG00000029596
Gallus_gallus_newGene_8855	ENSGALG00000027658	ENSGALG00000029606
Gallus_gallus_newGene_8934	ENSGALG00000011524	ENSGALG00000029617
Gallus_gallus_newGene_8940	ENSGALG00000010692	ENSGALG00000029621
Gallus_gallus_newGene_914	ENSGALG00000007476	ENSGALG00000029624
Gallus_gallus_newGene_92	Gallus_gallus_newGene_8807	ENSGALG00000029674
Gallus_gallus_newGene_945	ENSGALG00000003886	ENSGALG00000029678
Gallus_gallus_newGene_97	ENSGALG00000003881	ENSGALG00000029724
ENSGALG00000000086	ENSGALG00000037065	ENSGALG00000029747
ENSGALG00000000927	ENSGALG00000042297	ENSGALG00000029760
ENSGALG00000001901	ENSGALG00000026674	ENSGALG00000029766
ENSGALG00000002219	ENSGALG00000026970	ENSGALG00000029788
ENSGALG00000002531	ENSGALG00000010901	ENSGALG00000029811
ENSGALG00000002904	ENSGALG00000015141	ENSGALG00000029829
ENSGALG00000005503	ENSGALG00000014818	ENSGALG00000029834
ENSGALG00000005525	ENSGALG00000009179	ENSGALG00000029863
ENSGALG00000007403	ENSGALG00000001363	ENSGALG00000029892
ENSGALG00000007478	Gallus_gallus_newGene_2685	ENSGALG00000029921
ENSGALG00000008167	Gallus_gallus_newGene_256	ENSGALG00000029927
ENSGALG00000009071	ENSGALG00000034478	ENSGALG00000029947
ENSGALG00000009082	ENSGALG00000046714	ENSGALG00000029968
ENSGALG00000010094	ENSGALG00000039170	ENSGALG00000029980
ENSGALG00000012586	Gallus_gallus_newGene_1537	ENSGALG00000029983
ENSGALG00000013403	ENSGALG00000002426	ENSGALG00000030007
ENSGALG00000014834	Gallus_gallus_newGene_1678	ENSGALG00000030008
ENSGALG00000015156	ENSGALG00000016622	ENSGALG00000030016
ENSGALG00000015259	ENSGALG00000040553	ENSGALG00000030025
ENSGALG00000015645	ENSGALG00000013033	ENSGALG00000030027
ENSGALG00000016986	Gallus_gallus_newGene_3760	ENSGALG00000030032
ENSGALG00000017195	ENSGALG00000002624	ENSGALG00000030038
ENSGALG00000019201	ENSGALG00000033698	ENSGALG00000030112
ENSGALG00000026704	ENSGALG00000004593	ENSGALG00000030125
ENSGALG00000027192	ENSGALG00000031021	ENSGALG00000030200
ENSGALG00000027747	ENSGALG00000052511	ENSGALG00000030209
ENSGALG00000033974	ENSGALG00000030647	ENSGALG00000030220
ENSGALG00000040363	ENSGALG00000047610	ENSGALG00000030253
ENSGALG00000042598	ENSGALG00000029382	ENSGALG00000030254
ENSGALG00000053210	Gallus_gallus_newGene_6120	ENSGALG00000030263
Gallus_gallus_newGene_2019	ENSGALG00000042589	ENSGALG00000030280
Gallus_gallus_newGene_2801	ENSGALG00000039034	ENSGALG00000030303
Gallus_gallus_newGene_3146	ENSGALG00000008744	ENSGALG00000030313
Gallus_gallus_newGene_4311	ENSGALG00000008745	ENSGALG00000030376
Gallus_gallus_newGene_4500	ENSGALG00000016125	ENSGALG00000030382
Gallus_gallus_newGene_7144	ENSGALG00000015473	ENSGALG00000030396
ENSGALG00000000241	ENSGALG00000028900	ENSGALG00000030417
ENSGALG00000000755	ENSGALG00000011200	ENSGALG00000030466
ENSGALG00000000783	ENSGALG00000006974	ENSGALG00000030499
ENSGALG00000000855	ENSGALG00000006976	ENSGALG00000030597
ENSGALG00000000950	ENSGALG00000041744	ENSGALG00000030603
ENSGALG00000001136	ENSGALG00000042213	ENSGALG00000030609
ENSGALG00000001250	ENSGALG00000006607	ENSGALG00000030647
ENSGALG00000001262	ENSGALG00000002818	ENSGALG00000030677
ENSGALG00000001313	Gallus_gallus_newGene_1681	ENSGALG00000030687
ENSGALG00000001501	ENSGALG00000001412	ENSGALG00000030775
ENSGALG00000001545	ENSGALG00000032352	ENSGALG00000030800
ENSGALG00000001688	Gallus_gallus_newGene_1849	ENSGALG00000030802
ENSGALG00000002394	ENSGALG00000021972	ENSGALG00000030831
ENSGALG00000002525	ENSGALG00000012370	ENSGALG00000030853
ENSGALG00000002653	ENSGALG00000029610	ENSGALG00000030871
ENSGALG00000002655	ENSGALG00000014233	ENSGALG00000030879
ENSGALG00000002656	Gallus_gallus_newGene_5430	ENSGALG00000030904
ENSGALG00000002689	ENSGALG00000013956	ENSGALG00000030943
ENSGALG00000002854	ENSGALG00000054256	ENSGALG00000030969
ENSGALG00000002866	ENSGALG00000016868	ENSGALG00000031021
ENSGALG00000003176	ENSGALG00000007536	ENSGALG00000031035
ENSGALG00000003247	ENSGALG00000007537	ENSGALG00000031117
ENSGALG00000003248	ENSGALG00000051456	ENSGALG00000031159
ENSGALG00000003299	ENSGALG00000034218	ENSGALG00000031244
ENSGALG00000003355	ENSGALG00000034210	ENSGALG00000031301
ENSGALG00000003434	ENSGALG00000040794	ENSGALG00000031332
ENSGALG00000003540	ENSGALG00000029150	ENSGALG00000031360
ENSGALG00000003824	ENSGALG00000011436	ENSGALG00000031390
ENSGALG00000003854	ENSGALG00000015598	ENSGALG00000031425
ENSGALG00000003913	ENSGALG00000004209	ENSGALG00000031430
ENSGALG00000003923	ENSGALG00000054015	ENSGALG00000031518
ENSGALG00000003939	ENSGALG00000013740	ENSGALG00000031534
ENSGALG00000003958	ENSGALG00000014910	ENSGALG00000031553
ENSGALG00000003999	Gallus_gallus_newGene_8338	ENSGALG00000031637
ENSGALG00000004055	ENSGALG00000000067	ENSGALG00000031702
ENSGALG00000004115	ENSGALG00000006051	ENSGALG00000031794
ENSGALG00000004122	ENSGALG00000016988	ENSGALG00000031832
ENSGALG00000004152	ENSGALG00000034534	ENSGALG00000031839
ENSGALG00000004282	ENSGALG00000000843	ENSGALG00000031841
ENSGALG00000004435	ENSGALG00000003570	ENSGALG00000031893
ENSGALG00000004492	ENSGALG00000034396	ENSGALG00000031929
ENSGALG00000004587	ENSGALG00000028437	ENSGALG00000031973
ENSGALG00000004879	ENSGALG00000001996	ENSGALG00000031997
ENSGALG00000004935	ENSGALG00000051022	ENSGALG00000032053
ENSGALG00000005290	ENSGALG00000032335	ENSGALG00000032170
ENSGALG00000005329	ENSGALG00000042505	ENSGALG00000032184
ENSGALG00000005418	ENSGALG00000030376	ENSGALG00000032207
ENSGALG00000005481	ENSGALG00000052768	ENSGALG00000032220
ENSGALG00000005483	ENSGALG00000010875	ENSGALG00000032249
ENSGALG00000005698	ENSGALG00000010874	ENSGALG00000032270
ENSGALG00000005834	Gallus_gallus_newGene_7576	ENSGALG00000032273
ENSGALG00000005853	ENSGALG00000039575	ENSGALG00000032329
ENSGALG00000005983	ENSGALG00000047103	ENSGALG00000032335
ENSGALG00000006019	ENSGALG00000040453	ENSGALG00000032349
ENSGALG00000006020	ENSGALG00000011289	ENSGALG00000032398
ENSGALG00000006052	ENSGALG00000008022	ENSGALG00000032400
ENSGALG00000006088	ENSGALG00000005266	ENSGALG00000032404
ENSGALG00000006144	ENSGALG00000005263	ENSGALG00000032410
ENSGALG00000006173	ENSGALG00000016348	ENSGALG00000032413
ENSGALG00000006320	ENSGALG00000011865	ENSGALG00000032506
ENSGALG00000006332	ENSGALG00000006796	ENSGALG00000032529
ENSGALG00000006345	ENSGALG00000010935	ENSGALG00000032570
ENSGALG00000006502	ENSGALG00000029863	ENSGALG00000032595
ENSGALG00000006560	ENSGALG00000002899	ENSGALG00000032618
ENSGALG00000006612	ENSGALG00000031340	ENSGALG00000032644
ENSGALG00000006819	ENSGALG00000043838	ENSGALG00000032645
ENSGALG00000006899	ENSGALG00000032184	ENSGALG00000032660
ENSGALG00000007040	ENSGALG00000009207	ENSGALG00000032664
ENSGALG00000007155	ENSGALG00000017156	ENSGALG00000032672
ENSGALG00000007191	ENSGALG00000013272	ENSGALG00000032687
ENSGALG00000007307	ENSGALG00000009985	ENSGALG00000032701
ENSGALG00000007435	ENSGALG00000003922	ENSGALG00000032717
ENSGALG00000007549	ENSGALG00000011124	ENSGALG00000032736
ENSGALG00000007581	ENSGALG00000005430	ENSGALG00000032746
ENSGALG00000007590	ENSGALG00000010291	ENSGALG00000032789
ENSGALG00000007647	ENSGALG00000010294	ENSGALG00000032803
ENSGALG00000007874	ENSGALG00000010748	ENSGALG00000032957
ENSGALG00000008240	ENSGALG00000010743	ENSGALG00000032988
ENSGALG00000008269	ENSGALG00000003484	ENSGALG00000032993
ENSGALG00000008314	ENSGALG00000004288	ENSGALG00000033002
ENSGALG00000008369	ENSGALG00000032410	ENSGALG00000033017
ENSGALG00000008590	ENSGALG00000023415	ENSGALG00000033038
ENSGALG00000008606	Gallus_gallus_newGene_6058	ENSGALG00000033068
ENSGALG00000008753	Gallus_gallus_newGene_1582	ENSGALG00000033083
ENSGALG00000008765	ENSGALG00000015027	ENSGALG00000033090
ENSGALG00000008997	ENSGALG00000015025	ENSGALG00000033126
ENSGALG00000009023	ENSGALG00000015029	ENSGALG00000033144
ENSGALG00000009097	ENSGALG00000055082	ENSGALG00000033171
ENSGALG00000009100	ENSGALG00000010507	ENSGALG00000033198
ENSGALG00000009107	ENSGALG00000016908	ENSGALG00000033204
ENSGALG00000009280	Gallus_gallus_newGene_7045	ENSGALG00000033212
ENSGALG00000009427	ENSGALG00000007364	ENSGALG00000033231
ENSGALG00000009483	ENSGALG00000035447	ENSGALG00000033260
ENSGALG00000009728	ENSGALG00000016017	ENSGALG00000033304
ENSGALG00000009743	ENSGALG00000029298	ENSGALG00000033320
ENSGALG00000009813	ENSGALG00000045584	ENSGALG00000033338
ENSGALG00000009907	ENSGALG00000005608	ENSGALG00000033365
ENSGALG00000009935	ENSGALG00000041634	ENSGALG00000033522
ENSGALG00000010035	ENSGALG00000042077	ENSGALG00000033530
ENSGALG00000010046	ENSGALG00000003039	ENSGALG00000033573
ENSGALG00000010078	ENSGALG00000036850	ENSGALG00000033591
ENSGALG00000010089	ENSGALG00000004562	ENSGALG00000033593
ENSGALG00000010114	Gallus_gallus_newGene_1850	ENSGALG00000033631
ENSGALG00000010185	ENSGALG00000014786	ENSGALG00000033635
ENSGALG00000010255	ENSGALG00000014788	ENSGALG00000033656
ENSGALG00000010533	ENSGALG00000029502	ENSGALG00000033683
ENSGALG00000010539	ENSGALG00000029500	ENSGALG00000033690
ENSGALG00000010571	ENSGALG00000050178	ENSGALG00000033698
ENSGALG00000010657	ENSGALG00000044841	ENSGALG00000033753
ENSGALG00000010836	ENSGALG00000007191	ENSGALG00000033781
ENSGALG00000010837	ENSGALG00000036901	ENSGALG00000033854
ENSGALG00000010896	ENSGALG00000049426	ENSGALG00000033879
ENSGALG00000010957	Gallus_gallus_newGene_1359	ENSGALG00000033925
ENSGALG00000010969	ENSGALG00000006453	ENSGALG00000033926
ENSGALG00000011009	ENSGALG00000002225	ENSGALG00000033932
ENSGALG00000011041	ENSGALG00000002222	ENSGALG00000033938
ENSGALG00000011138	ENSGALG00000038714	ENSGALG00000033953
ENSGALG00000011181	ENSGALG00000003175	ENSGALG00000033956
ENSGALG00000011213	ENSGALG00000010939	ENSGALG00000033974
ENSGALG00000011294	ENSGALG00000009901	ENSGALG00000033997
ENSGALG00000011469	ENSGALG00000027871	ENSGALG00000034009
ENSGALG00000011484	ENSGALG00000040249	ENSGALG00000034048
ENSGALG00000011492	ENSGALG00000010211	ENSGALG00000034076
ENSGALG00000011494	ENSGALG00000010214	ENSGALG00000034078
ENSGALG00000011533	Gallus_gallus_newGene_8243	ENSGALG00000034100
ENSGALG00000011645	ENSGALG00000031929	ENSGALG00000034104
ENSGALG00000011863	Gallus_gallus_newGene_8796	ENSGALG00000034134
ENSGALG00000011970	ENSGALG00000052355	ENSGALG00000034163
ENSGALG00000012006	ENSGALG00000003400	ENSGALG00000034166
ENSGALG00000012113	ENSGALG00000044610	ENSGALG00000034198
ENSGALG00000012142	ENSGALG00000010663	ENSGALG00000034210
ENSGALG00000012163	ENSGALG00000026253	ENSGALG00000034271
ENSGALG00000012177	ENSGALG00000008454	ENSGALG00000034282
ENSGALG00000012388	Gallus_gallus_newGene_6312	ENSGALG00000034344
ENSGALG00000012392	ENSGALG00000000761	ENSGALG00000034373
ENSGALG00000012473	ENSGALG00000042365	ENSGALG00000034396
ENSGALG00000012575	ENSGALG00000026043	ENSGALG00000034427
ENSGALG00000012638	ENSGALG00000013626	ENSGALG00000034453
ENSGALG00000012640	ENSGALG00000013625	ENSGALG00000034478
ENSGALG00000012703	ENSGALG00000042009	ENSGALG00000034500
ENSGALG00000012715	ENSGALG00000015708	ENSGALG00000034502
ENSGALG00000012747	ENSGALG00000008798	ENSGALG00000034512
ENSGALG00000012946	ENSGALG00000051848	ENSGALG00000034534
ENSGALG00000013057	ENSGALG00000010623	ENSGALG00000034567
ENSGALG00000013408	ENSGALG00000005757	ENSGALG00000034573
ENSGALG00000013569	ENSGALG00000017394	ENSGALG00000034590
ENSGALG00000013605	ENSGALG00000012919	ENSGALG00000034591
ENSGALG00000013684	ENSGALG00000003854	ENSGALG00000034616
ENSGALG00000013708	ENSGALG00000015037	ENSGALG00000034655
ENSGALG00000013932	ENSGALG00000012020	ENSGALG00000034688
ENSGALG00000014721	ENSGALG00000012021	ENSGALG00000034722
ENSGALG00000014727	ENSGALG00000040371	ENSGALG00000034725
ENSGALG00000014732	ENSGALG00000035869	ENSGALG00000034737
ENSGALG00000014811	ENSGALG00000011235	ENSGALG00000034831
ENSGALG00000014953	ENSGALG00000005725	ENSGALG00000034855
ENSGALG00000014970	ENSGALG00000007768	ENSGALG00000034868
ENSGALG00000015027	ENSGALG00000043193	ENSGALG00000034876
ENSGALG00000015075	ENSGALG00000002843	ENSGALG00000034917
ENSGALG00000015119	ENSGALG00000004442	ENSGALG00000034919
ENSGALG00000015138	ENSGALG00000023709	ENSGALG00000034950
ENSGALG00000015330	ENSGALG00000015115	ENSGALG00000034973
ENSGALG00000015346	ENSGALG00000015112	ENSGALG00000035016
ENSGALG00000015441	ENSGALG00000015118	ENSGALG00000035049
ENSGALG00000015556	ENSGALG00000014862	ENSGALG00000035080
ENSGALG00000015624	ENSGALG00000029624	ENSGALG00000035099
ENSGALG00000015710	ENSGALG00000011740	ENSGALG00000035129
ENSGALG00000015780	ENSGALG00000001392	ENSGALG00000035156
ENSGALG00000015803	ENSGALG00000033530	ENSGALG00000035182
ENSGALG00000015815	ENSGALG00000035530	ENSGALG00000035194
ENSGALG00000016024	ENSGALG00000032220	ENSGALG00000035244
ENSGALG00000016313	Gallus_gallus_newGene_3286	ENSGALG00000035365
ENSGALG00000016314	ENSGALG00000041926	ENSGALG00000035384
ENSGALG00000016348	ENSGALG00000038458	ENSGALG00000035386
ENSGALG00000016362	ENSGALG00000030209	ENSGALG00000035421
ENSGALG00000016387	ENSGALG00000003720	ENSGALG00000035465
ENSGALG00000016467	ENSGALG00000026983	ENSGALG00000035466
ENSGALG00000016546	ENSGALG00000039269	ENSGALG00000035476
ENSGALG00000016548	ENSGALG00000016676	ENSGALG00000035487
ENSGALG00000016568	ENSGALG00000015096	ENSGALG00000035490
ENSGALG00000016759	ENSGALG00000015322	ENSGALG00000035492
ENSGALG00000016890	Gallus_gallus_newGene_4706	ENSGALG00000035530
ENSGALG00000016993	ENSGALG00000006009	ENSGALG00000035580
ENSGALG00000017018	ENSGALG00000001022	ENSGALG00000035584
ENSGALG00000017042	ENSGALG00000003529	ENSGALG00000035623
ENSGALG00000017084	ENSGALG00000005961	ENSGALG00000035679
ENSGALG00000017350	ENSGALG00000032595	ENSGALG00000035699
ENSGALG00000017357	ENSGALG00000040648	ENSGALG00000035804
ENSGALG00000017370	ENSGALG00000036871	ENSGALG00000035814
ENSGALG00000017392	ENSGALG00000005030	ENSGALG00000035842
ENSGALG00000018815	ENSGALG00000005038	ENSGALG00000035853
ENSGALG00000020260	Gallus_gallus_newGene_1395	ENSGALG00000035903
ENSGALG00000020419	ENSGALG00000013342	ENSGALG00000035906
ENSGALG00000020557	ENSGALG00000015425	ENSGALG00000035911
ENSGALG00000020895	ENSGALG00000009837	ENSGALG00000035923
ENSGALG00000021213	ENSGALG00000011858	ENSGALG00000035927
ENSGALG00000022750	ENSGALG00000001483	ENSGALG00000035930
ENSGALG00000022813	ENSGALG00000031637	ENSGALG00000035949
ENSGALG00000023338	ENSGALG00000013102	ENSGALG00000035960
ENSGALG00000023379	ENSGALG00000014573	ENSGALG00000035978
ENSGALG00000023904	Gallus_gallus_newGene_2655	ENSGALG00000035998
ENSGALG00000025915	Gallus_gallus_newGene_6880	ENSGALG00000036133
ENSGALG00000026182	ENSGALG00000017128	ENSGALG00000036218
ENSGALG00000026311	ENSGALG00000001561	ENSGALG00000036234
ENSGALG00000026741	ENSGALG00000032993	ENSGALG00000036288
ENSGALG00000026838	ENSGALG00000035675	ENSGALG00000036301
ENSGALG00000026989	ENSGALG00000033739	ENSGALG00000036310
ENSGALG00000027428	ENSGALG00000004274	ENSGALG00000036327
ENSGALG00000027536	ENSGALG00000030908	ENSGALG00000036380
ENSGALG00000028041	ENSGALG00000053511	ENSGALG00000036390
ENSGALG00000028167	Gallus_gallus_newGene_7372	ENSGALG00000036441
ENSGALG00000028250	ENSGALG00000016546	ENSGALG00000036474
ENSGALG00000028423	ENSGALG00000015015	ENSGALG00000036491
ENSGALG00000028682	ENSGALG00000014948	ENSGALG00000036497
ENSGALG00000028935	ENSGALG00000011668	ENSGALG00000036527
ENSGALG00000028983	ENSGALG00000017627	ENSGALG00000036645
ENSGALG00000029095	ENSGALG00000008486	ENSGALG00000036666
ENSGALG00000029142	ENSGALG00000009686	ENSGALG00000036742
ENSGALG00000029378	ENSGALG00000009680	ENSGALG00000036743
ENSGALG00000029392	ENSGALG00000017083	ENSGALG00000036785
ENSGALG00000029498	ENSGALG00000017085	ENSGALG00000036789
ENSGALG00000029523	ENSGALG00000037838	ENSGALG00000036807
ENSGALG00000029537	ENSGALG00000029731	ENSGALG00000036837
ENSGALG00000030081	ENSGALG00000037160	ENSGALG00000036850
ENSGALG00000030253	ENSGALG00000004927	ENSGALG00000036883
ENSGALG00000030363	ENSGALG00000032079	ENSGALG00000036892
ENSGALG00000030534	ENSGALG00000006567	ENSGALG00000036894
ENSGALG00000030626	ENSGALG00000006563	ENSGALG00000036901
ENSGALG00000030673	ENSGALG00000022926	ENSGALG00000036915
ENSGALG00000030691	ENSGALG00000051251	ENSGALG00000036935
ENSGALG00000030802	ENSGALG00000010182	ENSGALG00000036962
ENSGALG00000030844	Gallus_gallus_newGene_8550	ENSGALG00000037014
ENSGALG00000030918	ENSGALG00000047993	ENSGALG00000037065
ENSGALG00000030933	ENSGALG00000044874	ENSGALG00000037160
ENSGALG00000031018	ENSGALG00000007490	ENSGALG00000037164
ENSGALG00000031062	ENSGALG00000031313	ENSGALG00000037166
ENSGALG00000031070	ENSGALG00000012988	ENSGALG00000037193
ENSGALG00000031449	ENSGALG00000052223	ENSGALG00000037206
ENSGALG00000031487	ENSGALG00000051754	ENSGALG00000037299
ENSGALG00000031776	ENSGALG00000005173	ENSGALG00000037315
ENSGALG00000031835	ENSGALG00000041814	ENSGALG00000037336
ENSGALG00000032287	ENSGALG00000039872	ENSGALG00000037370
ENSGALG00000032544	ENSGALG00000053281	ENSGALG00000037453
ENSGALG00000032563	ENSGALG00000024053	ENSGALG00000037483
ENSGALG00000033212	ENSGALG00000047761	ENSGALG00000037496
ENSGALG00000033593	ENSGALG00000027805	ENSGALG00000037497
ENSGALG00000034303	ENSGALG00000008398	ENSGALG00000037525
ENSGALG00000034534	ENSGALG00000011799	ENSGALG00000037556
ENSGALG00000034548	ENSGALG00000010226	ENSGALG00000037595
ENSGALG00000035050	ENSGALG00000010224	ENSGALG00000037599
ENSGALG00000035725	ENSGALG00000009119	ENSGALG00000037603
ENSGALG00000035903	ENSGALG00000017242	ENSGALG00000037699
ENSGALG00000036189	ENSGALG00000035365	ENSGALG00000037773
ENSGALG00000036543	ENSGALG00000043257	ENSGALG00000037780
ENSGALG00000036556	ENSGALG00000002722	ENSGALG00000037784
ENSGALG00000036645	ENSGALG00000004769	ENSGALG00000037787
ENSGALG00000036941	ENSGALG00000035584	ENSGALG00000037807
ENSGALG00000037522	ENSGALG00000043926	ENSGALG00000037852
ENSGALG00000037734	ENSGALG00000037989	ENSGALG00000037863
ENSGALG00000037867	ENSGALG00000016721	ENSGALG00000037864
ENSGALG00000037901	ENSGALG00000042642	ENSGALG00000037889
ENSGALG00000038286	ENSGALG00000005888	ENSGALG00000037901
ENSGALG00000038574	ENSGALG00000031794	ENSGALG00000037933
ENSGALG00000039239	ENSGALG00000017002	ENSGALG00000037935
ENSGALG00000039710	ENSGALG00000017005	ENSGALG00000037939
ENSGALG00000039958	ENSGALG00000015513	ENSGALG00000037975
ENSGALG00000039990	ENSGALG00000006834	ENSGALG00000037989
ENSGALG00000040369	ENSGALG00000002028	ENSGALG00000037998
ENSGALG00000040594	ENSGALG00000002021	ENSGALG00000038032
ENSGALG00000040761	ENSGALG00000023542	ENSGALG00000038096
ENSGALG00000040805	ENSGALG00000015287	ENSGALG00000038097
ENSGALG00000040840	Gallus_gallus_newGene_7911	ENSGALG00000038128
ENSGALG00000041094	ENSGALG00000007412	ENSGALG00000038141
ENSGALG00000041202	ENSGALG00000052114	ENSGALG00000038162
ENSGALG00000041273	ENSGALG00000031390	ENSGALG00000038217
ENSGALG00000041792	ENSGALG00000040929	ENSGALG00000038301
ENSGALG00000042063	ENSGALG00000004333	ENSGALG00000038313
ENSGALG00000042116	ENSGALG00000013723	ENSGALG00000038385
ENSGALG00000042330	ENSGALG00000029077	ENSGALG00000038393
ENSGALG00000042564	ENSGALG00000045726	ENSGALG00000038399
ENSGALG00000042878	ENSGALG00000050403	ENSGALG00000038411
ENSGALG00000043058	ENSGALG00000006982	ENSGALG00000038413
ENSGALG00000043185	ENSGALG00000006409	ENSGALG00000038416
ENSGALG00000043287	ENSGALG00000048716	ENSGALG00000038420
ENSGALG00000043421	ENSGALG00000030597	ENSGALG00000038432
ENSGALG00000043545	ENSGALG00000003122	ENSGALG00000038433
ENSGALG00000043908	ENSGALG00000026613	ENSGALG00000038461
ENSGALG00000045185	ENSGALG00000041124	ENSGALG00000038469
ENSGALG00000046159	ENSGALG00000015122	ENSGALG00000038494
ENSGALG00000047461	ENSGALG00000027887	ENSGALG00000038495
ENSGALG00000047781	ENSGALG00000029678	ENSGALG00000038504
ENSGALG00000047908	Gallus_gallus_newGene_8219	ENSGALG00000038608
ENSGALG00000048129	ENSGALG00000031971	ENSGALG00000038636
ENSGALG00000048298	ENSGALG00000034453	ENSGALG00000038637
ENSGALG00000048716	ENSGALG00000037901	ENSGALG00000038748
ENSGALG00000049204	ENSGALG00000005857	ENSGALG00000038789
ENSGALG00000049285	ENSGALG00000040886	ENSGALG00000038810
ENSGALG00000049299	ENSGALG00000004106	ENSGALG00000038817
ENSGALG00000049667	ENSGALG00000011615	ENSGALG00000038858
ENSGALG00000049742	ENSGALG00000032273	ENSGALG00000038885
ENSGALG00000049882	ENSGALG00000002192	ENSGALG00000038904
ENSGALG00000050046	ENSGALG00000038461	ENSGALG00000038933
ENSGALG00000050669	ENSGALG00000003712	ENSGALG00000039022
ENSGALG00000050857	ENSGALG00000008902	ENSGALG00000039080
ENSGALG00000051188	ENSGALG00000008291	ENSGALG00000039120
ENSGALG00000051312	ENSGALG00000000734	ENSGALG00000039134
ENSGALG00000051443	ENSGALG00000010347	ENSGALG00000039170
ENSGALG00000051970	ENSGALG00000031839	ENSGALG00000039182
ENSGALG00000053697	ENSGALG00000011962	ENSGALG00000039196
ENSGALG00000054059	ENSGALG00000011963	ENSGALG00000039200
ENSGALG00000054779	ENSGALG00000011961	ENSGALG00000039212
ENSGALG00000054783	ENSGALG00000009651	ENSGALG00000039216
ENSGALG00000054877	ENSGALG00000009654	ENSGALG00000039222
ENSGALG00000055026	ENSGALG00000001062	ENSGALG00000039239
ENSGALG00000055085	Gallus_gallus_newGene_3702	ENSGALG00000039264
Gallus_gallus_newGene_1130	ENSGALG00000007382	ENSGALG00000039269
Gallus_gallus_newGene_1313	Gallus_gallus_newGene_338	ENSGALG00000039300
Gallus_gallus_newGene_1450	ENSGALG00000010356	ENSGALG00000039322
Gallus_gallus_newGene_1483	ENSGALG00000015000	ENSGALG00000039326
Gallus_gallus_newGene_1488	ENSGALG00000023396	ENSGALG00000039327
Gallus_gallus_newGene_1508	ENSGALG00000008728	ENSGALG00000039346
Gallus_gallus_newGene_163	ENSGALG00000012941	ENSGALG00000039376
Gallus_gallus_newGene_1659	ENSGALG00000046217	ENSGALG00000039447
Gallus_gallus_newGene_1775	ENSGALG00000003821	ENSGALG00000039448
Gallus_gallus_newGene_1812	ENSGALG00000052737	ENSGALG00000039461
Gallus_gallus_newGene_1906	ENSGALG00000028960	ENSGALG00000039468
Gallus_gallus_newGene_198	ENSGALG00000048899	ENSGALG00000039474
Gallus_gallus_newGene_2051	ENSGALG00000028451	ENSGALG00000039523
Gallus_gallus_newGene_2081	ENSGALG00000038217	ENSGALG00000039541
Gallus_gallus_newGene_2506	ENSGALG00000046023	ENSGALG00000039575
Gallus_gallus_newGene_2646	Gallus_gallus_newGene_7467	ENSGALG00000039576
Gallus_gallus_newGene_2695	ENSGALG00000013489	ENSGALG00000039583
Gallus_gallus_newGene_2703	ENSGALG00000009448	ENSGALG00000039589
Gallus_gallus_newGene_271	ENSGALG00000010440	ENSGALG00000039595
Gallus_gallus_newGene_2805	ENSGALG00000053764	ENSGALG00000039705
Gallus_gallus_newGene_2836	ENSGALG00000040807	ENSGALG00000039710
Gallus_gallus_newGene_2913	ENSGALG00000045199	ENSGALG00000039724
Gallus_gallus_newGene_2951	ENSGALG00000007892	ENSGALG00000039741
Gallus_gallus_newGene_2987	ENSGALG00000038393	ENSGALG00000039755
Gallus_gallus_newGene_3020	ENSGALG00000004221	ENSGALG00000039781
Gallus_gallus_newGene_3170	ENSGALG00000051905	ENSGALG00000039786
Gallus_gallus_newGene_3212	ENSGALG00000001790	ENSGALG00000039872
Gallus_gallus_newGene_3454	ENSGALG00000001798	ENSGALG00000039903
Gallus_gallus_newGene_3477	ENSGALG00000000820	ENSGALG00000039985
Gallus_gallus_newGene_3509	Gallus_gallus_newGene_4617	ENSGALG00000039990
Gallus_gallus_newGene_3704	ENSGALG00000006532	ENSGALG00000040003
Gallus_gallus_newGene_3985	ENSGALG00000033932	ENSGALG00000040060
Gallus_gallus_newGene_4106	ENSGALG00000002326	ENSGALG00000040068
Gallus_gallus_newGene_4119	ENSGALG00000038589	ENSGALG00000040109
Gallus_gallus_newGene_4163	ENSGALG00000038636	ENSGALG00000040157
Gallus_gallus_newGene_4248	ENSGALG00000003058	ENSGALG00000040167
Gallus_gallus_newGene_4437	ENSGALG00000009017	ENSGALG00000040249
Gallus_gallus_newGene_4590	ENSGALG00000040432	ENSGALG00000040267
Gallus_gallus_newGene_4885	ENSGALG00000011803	ENSGALG00000040316
Gallus_gallus_newGene_4904	ENSGALG00000005204	ENSGALG00000040335
Gallus_gallus_newGene_5527	ENSGALG00000009755	ENSGALG00000040351
Gallus_gallus_newGene_5678	ENSGALG00000000583	ENSGALG00000040363
Gallus_gallus_newGene_5724	ENSGALG00000042810	ENSGALG00000040369
Gallus_gallus_newGene_5887	ENSGALG00000023612	ENSGALG00000040371
Gallus_gallus_newGene_590	ENSGALG00000003699	ENSGALG00000040397
Gallus_gallus_newGene_6361	ENSGALG00000032664	ENSGALG00000040424
Gallus_gallus_newGene_6465	ENSGALG00000032660	ENSGALG00000040428
Gallus_gallus_newGene_6689	ENSGALG00000033212	ENSGALG00000040453
Gallus_gallus_newGene_6697	ENSGALG00000027571	ENSGALG00000040492
Gallus_gallus_newGene_6795	Gallus_gallus_newGene_2005	ENSGALG00000040504
Gallus_gallus_newGene_6861	ENSGALG00000015944	ENSGALG00000040541
Gallus_gallus_newGene_7043	ENSGALG00000003906	ENSGALG00000040553
Gallus_gallus_newGene_7217	Gallus_gallus_newGene_4647	ENSGALG00000040561
Gallus_gallus_newGene_7219	ENSGALG00000037791	ENSGALG00000040573
Gallus_gallus_newGene_7657	ENSGALG00000033781	ENSGALG00000040586
Gallus_gallus_newGene_7674	ENSGALG00000004738	ENSGALG00000040620
Gallus_gallus_newGene_7728	ENSGALG00000032789	ENSGALG00000040702
Gallus_gallus_newGene_7974	ENSGALG00000020921	ENSGALG00000040703
Gallus_gallus_newGene_7992	ENSGALG00000013057	ENSGALG00000040724
Gallus_gallus_newGene_8115	ENSGALG00000017036	ENSGALG00000040737
Gallus_gallus_newGene_8146	ENSGALG00000015044	ENSGALG00000040761
Gallus_gallus_newGene_8395	ENSGALG00000015040	ENSGALG00000040770
Gallus_gallus_newGene_8456	ENSGALG00000008437	ENSGALG00000040784
Gallus_gallus_newGene_854	ENSGALG00000010560	ENSGALG00000040794
Gallus_gallus_newGene_862	ENSGALG00000016925	ENSGALG00000040807
Gallus_gallus_newGene_8695	ENSGALG00000009388	ENSGALG00000040828
Gallus_gallus_newGene_873	ENSGALG00000009382	ENSGALG00000040833
Gallus_gallus_newGene_880	Gallus_gallus_newGene_2702	ENSGALG00000040836
Gallus_gallus_newGene_8869	ENSGALG00000040018	ENSGALG00000040864
Gallus_gallus_newGene_8889	ENSGALG00000029766	ENSGALG00000040866
ENSGALG00000000094	ENSGALG00000035960	ENSGALG00000040886
ENSGALG00000000122	ENSGALG00000011314	ENSGALG00000040896
ENSGALG00000000189	ENSGALG00000005626	ENSGALG00000040902
ENSGALG00000000244	ENSGALG00000041650	ENSGALG00000040926
ENSGALG00000000409	ENSGALG00000043654	ENSGALG00000040929
ENSGALG00000000627	ENSGALG00000007665	ENSGALG00000040993
ENSGALG00000000723	ENSGALG00000037611	ENSGALG00000041010
ENSGALG00000000835	ENSGALG00000038502	ENSGALG00000041013
ENSGALG00000001024	ENSGALG00000002908	ENSGALG00000041030
ENSGALG00000001163	ENSGALG00000004505	ENSGALG00000041034
ENSGALG00000001239	ENSGALG00000012199	ENSGALG00000041078
ENSGALG00000001256	ENSGALG00000007466	ENSGALG00000041080
ENSGALG00000001275	ENSGALG00000003614	ENSGALG00000041124
ENSGALG00000001366	ENSGALG00000004342	ENSGALG00000041140
ENSGALG00000001531	ENSGALG00000001925	ENSGALG00000041202
ENSGALG00000001563	ENSGALG00000049408	ENSGALG00000041203
ENSGALG00000001682	ENSGALG00000050459	ENSGALG00000041255
ENSGALG00000001720	ENSGALG00000032836	ENSGALG00000041299
ENSGALG00000001777	ENSGALG00000030097	ENSGALG00000041331
ENSGALG00000001938	ENSGALG00000038776	ENSGALG00000041353
ENSGALG00000002003	ENSGALG00000033012	ENSGALG00000041362
ENSGALG00000002044	ENSGALG00000033017	ENSGALG00000041380
ENSGALG00000002057	ENSGALG00000054723	ENSGALG00000041419
ENSGALG00000002118	ENSGALG00000024081	ENSGALG00000041422
ENSGALG00000002304	ENSGALG00000001802	ENSGALG00000041428
ENSGALG00000002370	ENSGALG00000016896	ENSGALG00000041470
ENSGALG00000002414	ENSGALG00000046708	ENSGALG00000041471
ENSGALG00000002430	ENSGALG00000052338	ENSGALG00000041491
ENSGALG00000002484	ENSGALG00000052336	ENSGALG00000041533
ENSGALG00000002499	ENSGALG00000005867	ENSGALG00000041560
ENSGALG00000002501	ENSGALG00000034282	ENSGALG00000041592
ENSGALG00000002511	ENSGALG00000040702	ENSGALG00000041621
ENSGALG00000002605	ENSGALG00000044632	ENSGALG00000041634
ENSGALG00000002734	ENSGALG00000039895	ENSGALG00000041643
ENSGALG00000002735	ENSGALG00000002437	ENSGALG00000041650
ENSGALG00000002774	ENSGALG00000009305	ENSGALG00000041706
ENSGALG00000002863	Gallus_gallus_newGene_2123	ENSGALG00000041744
ENSGALG00000002892	ENSGALG00000008950	ENSGALG00000041760
ENSGALG00000002937	ENSGALG00000039200	ENSGALG00000041795
ENSGALG00000002987	ENSGALG00000047019	ENSGALG00000041814
ENSGALG00000003031	ENSGALG00000045529	ENSGALG00000041854
ENSGALG00000003045	ENSGALG00000045522	ENSGALG00000041934
ENSGALG00000003068	ENSGALG00000052649	ENSGALG00000041978
ENSGALG00000003129	ENSGALG00000011068	ENSGALG00000041988
ENSGALG00000003185	ENSGALG00000040541	ENSGALG00000042030
ENSGALG00000003314	ENSGALG00000040546	ENSGALG00000042055
ENSGALG00000003562	ENSGALG00000003144	ENSGALG00000042063
ENSGALG00000003691	ENSGALG00000005517	ENSGALG00000042077
ENSGALG00000003702	Gallus_gallus_newGene_8437	ENSGALG00000042148
ENSGALG00000003734	ENSGALG00000047837	ENSGALG00000042181
ENSGALG00000003959	ENSGALG00000006351	ENSGALG00000042213
ENSGALG00000003972	ENSGALG00000007003	ENSGALG00000042321
ENSGALG00000004068	ENSGALG00000003580	ENSGALG00000042375
ENSGALG00000004081	ENSGALG00000002982	ENSGALG00000042452
ENSGALG00000004170	ENSGALG00000038933	ENSGALG00000042469
ENSGALG00000004220	ENSGALG00000015729	ENSGALG00000042471
ENSGALG00000004362	ENSGALG00000012111	ENSGALG00000042570
ENSGALG00000004531	ENSGALG00000014186	ENSGALG00000042642
ENSGALG00000004555	ENSGALG00000027374	ENSGALG00000042726
ENSGALG00000004612	ENSGALG00000003879	ENSGALG00000042797
ENSGALG00000004623	ENSGALG00000016314	ENSGALG00000042810
ENSGALG00000004628	ENSGALG00000040351	ENSGALG00000042816
ENSGALG00000004763	ENSGALG00000036301	ENSGALG00000042839
ENSGALG00000004924	ENSGALG00000037556	ENSGALG00000042840
ENSGALG00000004956	ENSGALG00000033090	ENSGALG00000042894
ENSGALG00000004998	ENSGALG00000032329	ENSGALG00000042908
ENSGALG00000005011	ENSGALG00000009955	ENSGALG00000042976
ENSGALG00000005022	ENSGALG00000003313	ENSGALG00000043047
[truncated: 14,218 more rows]

## Sheet: GO
GO analysis of All differentially expressed targets of DE-miRNAs during adipogenic differentiation of chicken abdominal preadipocyte
GO_ID	GO_term	ontology	Items	Background_Items	p_adj	pvalue	Gene_ID
GO:0005524	ATP binding	Molecular Function	217	1127	0.000702461	4.65206e-07	ENSGALG00000036883;ENSGALG00000006040;ENSGALG00000005489;ENSGALG00000016996;ENSGALG00000004613;ENSGALG00000008233;ENSGALG00000009748;ENSGALG00000003476;ENSGALG00000005694;ENSGALG00000004195;ENSGALG00000036837;ENSGALG00000008785;ENSGALG00000053916;ENSGALG00000029150;ENSGALG00000012295;ENSGALG00000010119;ENSGALG00000026809;ENSGALG00000014236;ENSGALG00000011208;ENSGALG00000012055;ENSGALG00000001117;…
GO:0008201	heparin binding	Molecular Function	22	68	0.160456	0.000106262	ENSGALG00000001250;ENSGALG00000011962;ENSGALG00000006038;ENSGALG00000015425;ENSGALG00000053318;ENSGALG00000003999;ENSGALG00000039786;ENSGALG00000012620;ENSGALG00000002192;ENSGALG00000004048;ENSGALG00000006453;ENSGALG00000030969;ENSGALG00000003283;ENSGALG00000037525;ENSGALG00000026983;ENSGALG00000010290;ENSGALG00000015708;ENSGALG00000037939;ENSGALG00000005135;ENSGALG00000055021;ENSGALG00000003473;…
GO:0005007	fibroblast growth factor-activated receptor activity	Molecular Function	4	5	1	0.00178156	ENSGALG00000015708;ENSGALG00000037525;ENSGALG00000009495;ENSGALG00000039786
GO:0003688	DNA replication origin binding	Molecular Function	8	18	1	0.001856	ENSGALG00000008175;ENSGALG00000053509;ENSGALG00000016676;ENSGALG00000012546;ENSGALG00000012915;ENSGALG00000008094;ENSGALG00000009944;ENSGALG00000006037
GO:0010997	anaphase-promoting complex binding	Molecular Function	5	8	1	0.00218777	ENSGALG00000002346;ENSGALG00000006110;ENSGALG00000009971;ENSGALG00000013607;ENSGALG00000052573
GO:0070051	fibrinogen binding	Molecular Function	3	3	1	0.00283986	ENSGALG00000032349;ENSGALG00000009626;ENSGALG00000014233
GO:0047288	monosialoganglioside sialyltransferase activity	Molecular Function	3	3	1	0.00283986	ENSGALG00000029747;ENSGALG00000007003;ENSGALG00000002651
GO:0005528	FK506 binding	Molecular Function	3	3	1	0.00283986	ENSGALG00000025764;ENSGALG00000014331;ENSGALG00000042148
GO:0005026	transforming growth factor beta receptor activity, type II	Molecular Function	3	3	1	0.00283986	ENSGALG00000011442;ENSGALG00000012055;ENSGALG00000012444
GO:0016684	oxidoreductase activity, acting on peroxide as acceptor	Molecular Function	4	6	1	0.00474326	ENSGALG00000005648;ENSGALG00000037603;ENSGALG00000033635;ENSGALG00000013625
GO:0019903	protein phosphatase binding	Molecular Function	15	53	1	0.00549844	ENSGALG00000012173;ENSGALG00000039872;ENSGALG00000036883;Gallus_gallus_newGene_981;ENSGALG00000014786;ENSGALG00000013892;ENSGALG00000000734;ENSGALG00000017414;ENSGALG00000009854;Gallus_gallus_newGene_2287;Gallus_gallus_newGene_2935;ENSGALG00000005725;ENSGALG00000005802;ENSGALG00000032349;ENSGALG00000012885
GO:0003697	single-stranded DNA binding	Molecular Function	18	69	1	0.00638988	ENSGALG00000006037;ENSGALG00000008368;ENSGALG00000012348;ENSGALG00000023199;ENSGALG00000008962;ENSGALG00000041030;ENSGALG00000030609;ENSGALG00000012915;ENSGALG00000002689;ENSGALG00000017627;ENSGALG00000030313;ENSGALG00000012546;ENSGALG00000034198;ENSGALG00000040492;ENSGALG00000008094;ENSGALG00000008256;ENSGALG00000053509;ENSGALG00000016676
GO:0002039	p53 binding	Molecular Function	14	49	1	0.00656942	ENSGALG00000011870;Gallus_gallus_newGene_2534;ENSGALG00000026137;ENSGALG00000007307;ENSGALG00000008256;ENSGALG00000042816;ENSGALG00000036234;ENSGALG00000008094;Gallus_gallus_newGene_3369;ENSGALG00000005675;ENSGALG00000034725;ENSGALG00000009942;ENSGALG00000009800;ENSGALG00000010129
GO:0003678	DNA helicase activity	Molecular Function	9	26	1	0.0072447	ENSGALG00000006037;ENSGALG00000017627;ENSGALG00000012915;ENSGALG00000012546;ENSGALG00000006123;ENSGALG00000004037;ENSGALG00000016676;ENSGALG00000053509;ENSGALG00000012348
GO:0005080	protein kinase C binding	Molecular Function	10	31	1	0.00826574	ENSGALG00000017358;ENSGALG00000008756;ENSGALG00000003932;ENSGALG00000000379;ENSGALG00000003922;ENSGALG00000001926;ENSGALG00000035804;ENSGALG00000012023;ENSGALG00000039710;Gallus_gallus_newGene_7020
GO:0032266	phosphatidylinositol-3-phosphate binding	Molecular Function	9	27	1	0.00952695	ENSGALG00000006836;ENSGALG00000032570;ENSGALG00000004215;ENSGALG00000009031;ENSGALG00000009338;ENSGALG00000008725;ENSGALG00000016988;ENSGALG00000005572;ENSGALG00000038141
GO:0005031	tumor necrosis factor-activated receptor activity	Molecular Function	4	7	1	0.00982894	ENSGALG00000050503;ENSGALG00000006351;ENSGALG00000006106;ENSGALG00000039461
GO:0003906	DNA-(apurinic or apyrimidinic site) lyase activity	Molecular Function	4	7	1	0.00982894	ENSGALG00000009875;ENSGALG00000030396;ENSGALG00000001586;ENSGALG00000008745
GO:0015349	thyroid hormone transmembrane transporter activity	Molecular Function	3	4	1	0.0101542	ENSGALG00000007748;ENSGALG00000015040;ENSGALG00000005460
GO:0034186	apolipoprotein A-I binding	Molecular Function	3	4	1	0.0101542	ENSGALG00000015433;ENSGALG00000046226;ENSGALG00000008094
GO:0003836	beta-galactoside (CMP) alpha-2,3-sialyltransferase activity	Molecular Function	3	4	1	0.0101542	ENSGALG00000007003;ENSGALG00000002651;ENSGALG00000029747
GO:0004719	protein-L-isoaspartate (D-aspartate) O-methyltransferase activity	Molecular Function	3	4	1	0.0101542	ENSGALG00000031035;ENSGALG00000032988;ENSGALG00000005901
GO:0051011	microtubule minus-end binding	Molecular Function	3	4	1	0.0101542	ENSGALG00000001258;ENSGALG00000039755;ENSGALG00000003693
GO:0003873	6-phosphofructo-2-kinase activity	Molecular Function	3	4	1	0.0101542	ENSGALG00000040369;ENSGALG00000001117;ENSGALG00000002099
GO:0016705	oxidoreductase activity, acting on paired donors, with incorporation or reduction of molecular oxygen	Molecular Function	8	23	1	0.0108214	ENSGALG00000009365;ENSGALG00000041422;ENSGALG00000004436;ENSGALG00000033635;ENSGALG00000040866;ENSGALG00000042030;ENSGALG00000049414;ENSGALG00000013535
GO:0005164	tumor necrosis factor receptor binding	Molecular Function	7	19	1	0.0120028	ENSGALG00000007932;ENSGALG00000009864;ENSGALG00000007174;Gallus_gallus_newGene_4539;ENSGALG00000007240;ENSGALG00000009179;ENSGALG00000053788
GO:0017017	MAP kinase tyrosine/serine/threonine phosphatase activity	Molecular Function	5	11	1	0.0124712	ENSGALG00000032618;ENSGALG00000011207;ENSGALG00000028155;ENSGALG00000011419;ENSGALG00000041650
GO:0019899	enzyme binding	Molecular Function	61	326	1	0.0126849	Gallus_gallus_newGene_981;ENSGALG00000026137;Gallus_gallus_newGene_2249;ENSGALG00000046210;Gallus_gallus_newGene_7855;ENSGALG00000042469;ENSGALG00000003313;ENSGALG00000017358;ENSGALG00000000636;ENSGALG00000047498;ENSGALG00000003932;ENSGALG00000010798;ENSGALG00000027122;ENSGALG00000033635;Gallus_gallus_newGene_2935;ENSGALG00000035911;ENSGALG00000015791;ENSGALG00000007298;ENSGALG00000007190;ENSGALG…
GO:0017134	fibroblast growth factor binding	Molecular Function	6	15	1	0.0127644	ENSGALG00000015708;ENSGALG00000037525;ENSGALG00000009626;ENSGALG00000039786;ENSGALG00000006038;ENSGALG00000040316
GO:0030515	snoRNA binding	Molecular Function	6	15	1	0.0127644	ENSGALG00000014791;ENSGALG00000016972;ENSGALG00000003467;ENSGALG00000008454;ENSGALG00000011285;ENSGALG00000004245
GO:0042803	protein homodimerization activity	Molecular Function	74	411	1	0.0160736	ENSGALG00000009690;ENSGALG00000039872;ENSGALG00000017405;ENSGALG00000037453;ENSGALG00000012200;ENSGALG00000029416;ENSGALG00000002816;ENSGALG00000008014;ENSGALG00000014847;ENSGALG00000012919;ENSGALG00000003484;ENSGALG00000035487;ENSGALG00000040060;ENSGALG00000009612;ENSGALG00000038096;ENSGALG00000033635;ENSGALG00000008185;ENSGALG00000008756;ENSGALG00000016567;ENSGALG00000046125;ENSGALG00000010402;…
GO:0047372	acylglycerol lipase activity	Molecular Function	4	8	1	0.0174701	ENSGALG00000014938;ENSGALG00000005696;ENSGALG00000010433;ENSGALG00000032736
GO:0005160	transforming growth factor beta receptor binding	Molecular Function	4	8	1	0.0174701	ENSGALG00000009612;ENSGALG00000009256;ENSGALG00000013948;ENSGALG00000006038
GO:0015020	glucuronosyltransferase activity	Molecular Function	4	8	1	0.0174701	ENSGALG00000010125;ENSGALG00000011805;ENSGALG00000012559;ENSGALG00000004196
GO:0008191	metalloendopeptidase inhibitor activity	Molecular Function	4	8	1	0.0174701	ENSGALG00000027070;ENSGALG00000009651;ENSGALG00000004969;ENSGALG00000028627
GO:0008046	axon guidance receptor activity	Molecular Function	4	8	1	0.0174701	ENSGALG00000004741;ENSGALG00000008537;ENSGALG00000053318;ENSGALG00000015511
GO:0008009	chemokine activity	Molecular Function	8	25	1	0.0184244	ENSGALG00000026098;ENSGALG00000006346;ENSGALG00000003003;ENSGALG00000032717;ENSGALG00000011668;ENSGALG00000034478;ENSGALG00000046192;ENSGALG00000026663
GO:0070182	DNA polymerase binding	Molecular Function	5	12	1	0.0189216	ENSGALG00000040492;ENSGALG00000014573;ENSGALG00000033212;ENSGALG00000030313;ENSGALG00000006123
GO:0043027	cysteine-type endopeptidase inhibitor activity involved in apoptotic process	Molecular Function	5	12	1	0.0189216	ENSGALG00000016820;ENSGALG00000008491;ENSGALG00000027761;ENSGALG00000008713;ENSGALG00000017186
GO:0043262	adenosine-diphosphatase activity	Molecular Function	2	2	1	0.0200638	ENSGALG00000011822;ENSGALG00000010932
GO:0000810	diacylglycerol diphosphate phosphatase activity	Molecular Function	2	2	1	0.0200638	ENSGALG00000044574;ENSGALG00000014711
GO:0071886	1-(4-iodo-2,5-dimethoxyphenyl)propan-2-amine binding	Molecular Function	2	2	1	0.0200638	ENSGALG00000016992;ENSGALG00000005853
GO:0016846	carbon-sulfur lyase activity	Molecular Function	2	2	1	0.0200638	ENSGALG00000004503;ENSGALG00000011331
GO:0019237	centromeric DNA binding	Molecular Function	2	2	1	0.0200638	ENSGALG00000011683;ENSGALG00000008962
GO:0034061	DNA polymerase activity	Molecular Function	2	2	1	0.0200638	ENSGALG00000010636;ENSGALG00000014956
GO:0004465	lipoprotein lipase activity	Molecular Function	2	2	1	0.0200638	ENSGALG00000043734;ENSGALG00000015425
GO:1902387	ceramide 1-phosphate binding	Molecular Function	2	2	1	0.0200638	ENSGALG00000009135;ENSGALG00000037998
GO:0004667	prostaglandin-D synthase activity	Molecular Function	2	2	1	0.0200638	ENSGALG00000010402;ENSGALG00000046708
GO:0045134	uridine-diphosphatase activity	Molecular Function	2	2	1	0.0200638	ENSGALG00000000390;ENSGALG00000011822
GO:0004095	carnitine O-palmitoyltransferase activity	Molecular Function	2	2	1	0.0200638	ENSGALG00000010681;ENSGALG00000007077
GO:0003835	beta-galactoside alpha-2,6-sialyltransferase activity	Molecular Function	2	2	1	0.0200638	ENSGALG00000016803;ENSGALG00000005550
GO:0032034	myosin II head/neck binding	Molecular Function	2	2	1	0.0200638	ENSGALG00000014258;ENSGALG00000046914
GO:0001635	calcitonin gene-related peptide receptor activity	Molecular Function	2	2	1	0.0200638	ENSGALG00000002632;ENSGALG00000003821
GO:0042978	ornithine decarboxylase activator activity	Molecular Function	2	2	1	0.0200638	ENSGALG00000029295;ENSGALG00000003614
GO:0070991	medium-chain-acyl-CoA dehydrogenase activity	Molecular Function	2	2	1	0.0200638	ENSGALG00000035949;ENSGALG00000005034
GO:0039552	RIG-I binding	Molecular Function	2	2	1	0.0200638	ENSGALG00000003144;ENSGALG00000001684
GO:0042605	peptide antigen binding	Molecular Function	2	2	1	0.0200638	ENSGALG00000010798;ENSGALG00000041380
GO:0003858	3-hydroxybutyrate dehydrogenase activity	Molecular Function	2	2	1	0.0200638	ENSGALG00000012338;ENSGALG00000006947
GO:0045569	TRAIL binding	Molecular Function	2	2	1	0.0200638	ENSGALG00000009179;ENSGALG00000000452
GO:0034211	GTP-dependent protein kinase activity	Molecular Function	2	2	1	0.0200638	ENSGALG00000007161;ENSGALG00000034725
GO:0004831	tyrosine-tRNA ligase activity	Molecular Function	2	2	1	0.0200638	ENSGALG00000012919;ENSGALG00000003563
GO:0017099	very-long-chain-acyl-CoA dehydrogenase activity	Molecular Function	2	2	1	0.0200638	ENSGALG00000035949;ENSGALG00000005034
GO:0070539	linoleic acid binding	Molecular Function	2	2	1	0.0200638	ENSGALG00000002588;ENSGALG00000043064
GO:1902388	ceramide 1-phosphate transporter activity	Molecular Function	2	2	1	0.0200638	ENSGALG00000009135;ENSGALG00000037998
GO:0004056	argininosuccinate lyase activity	Molecular Function	2	2	1	0.0200638	ENSGALG00000002576;ENSGALG00000002558
GO:0003847	1-alkyl-2-acetylglycerophosphocholine esterase activity	Molecular Function	2	2	1	0.0200638	ENSGALG00000021658;ENSGALG00000016713
GO:0061575	cyclin-dependent protein serine/threonine kinase activator activity	Molecular Function	3	5	1	0.0227131	ENSGALG00000038817;ENSGALG00000011910;ENSGALG00000011138
GO:0051213	dioxygenase activity	Molecular Function	3	5	1	0.0227131	ENSGALG00000005408;ENSGALG00000040866;ENSGALG00000033635
GO:0015057	thrombin-activated receptor activity	Molecular Function	3	5	1	0.0227131	ENSGALG00000014984;ENSGALG00000044485;ENSGALG00000023379
GO:0008970	phosphatidylcholine 1-acylhydrolase activity	Molecular Function	3	5	1	0.0227131	ENSGALG00000014938;ENSGALG00000005065;ENSGALG00000043734
GO:0050700	CARD domain binding	Molecular Function	3	5	1	0.0227131	ENSGALG00000004398;ENSGALG00000036807;ENSGALG00000043535
GO:0016740	transferase activity	Molecular Function	38	196	1	0.025726	ENSGALG00000033593;ENSGALG00000009298;ENSGALG00000003039;Gallus_gallus_newGene_4376;ENSGALG00000020793;ENSGALG00000013940;ENSGALG00000026137;ENSGALG00000007191;Gallus_gallus_newGene_8244;ENSGALG00000012444;ENSGALG00000034725;ENSGALG00000010402;ENSGALG00000011286;ENSGALG00000010636;ENSGALG00000015708;ENSGALG00000045305;ENSGALG00000008713;ENSGALG00000053184;ENSGALG00000008860;ENSGALG00000015155;ENS…
GO:0031267	small GTPase binding	Molecular Function	13	52	1	0.0265409	ENSGALG00000004515;ENSGALG00000014408;ENSGALG00000046210;Gallus_gallus_newGene_7855;ENSGALG00000002843;ENSGALG00000039786;ENSGALG00000015433;Gallus_gallus_newGene_7020;ENSGALG00000003314;ENSGALG00000015708;ENSGALG00000047346;ENSGALG00000027122;ENSGALG00000008713
GO:0097718	disordered domain specific binding	Molecular Function	5	13	1	0.0272291	ENSGALG00000009942;ENSGALG00000026137;ENSGALG00000033212;ENSGALG00000001258;ENSGALG00000017350
GO:0030898	actin-dependent ATPase activity	Molecular Function	4	9	1	0.0279667	ENSGALG00000007647;Gallus_gallus_newGene_1193;ENSGALG00000033198;ENSGALG00000004150
GO:0005506	iron ion binding	Molecular Function	21	97	1	0.0290067	ENSGALG00000041422;ENSGALG00000030200;ENSGALG00000009560;ENSGALG00000009365;ENSGALG00000016522;ENSGALG00000049414;ENSGALG00000006677;ENSGALG00000013297;ENSGALG00000013535;ENSGALG00000015803;ENSGALG00000006453;ENSGALG00000006855;ENSGALG00000025822;ENSGALG00000004436;ENSGALG00000020454;ENSGALG00000042030;ENSGALG00000001802;ENSGALG00000008185;ENSGALG00000011894;ENSGALG00000011532;ENSGALG00000037065
GO:0008289	lipid binding	Molecular Function	18	81	1	0.0324782	ENSGALG00000005065;ENSGALG00000038933;ENSGALG00000001330;ENSGALG00000015096;ENSGALG00000008094;ENSGALG00000009286;ENSGALG00000009031;ENSGALG00000014952;Gallus_gallus_newGene_1193;ENSGALG00000033938;ENSGALG00000013715;ENSGALG00000028681;ENSGALG00000039541;ENSGALG00000037998;ENSGALG00000010785;ENSGALG00000037935;ENSGALG00000009135;ENSGALG00000053511
GO:0016301	kinase activity	Molecular Function	23	110	1	0.0335439	ENSGALG00000053281;ENSGALG00000004741;Gallus_gallus_newGene_8244;ENSGALG00000037525;ENSGALG00000012444;ENSGALG00000002816;ENSGALG00000034725;ENSGALG00000015708;ENSGALG00000011207;ENSGALG00000045305;ENSGALG00000003732;ENSGALG00000053184;ENSGALG00000009298;ENSGALG00000025751;ENSGALG00000005701;Gallus_gallus_newGene_3369;Gallus_gallus_newGene_4376;ENSGALG00000002510;ENSGALG00000005071;ENSGALG0000003…
GO:0008134	transcription factor binding	Molecular Function	38	200	1	0.0341656	ENSGALG00000030396;ENSGALG00000014786;ENSGALG00000009690;ENSGALG00000001790;ENSGALG00000035530;ENSGALG00000008014;ENSGALG00000015122;ENSGALG00000016823;ENSGALG00000007307;ENSGALG00000038933;ENSGALG00000011291;ENSGALG00000039182;Gallus_gallus_newGene_3369;ENSGALG00000012702;ENSGALG00000003045;ENSGALG00000025759;ENSGALG00000003670;ENSGALG00000008713;ENSGALG00000028037;ENSGALG00000004974;ENSGALG0000…
GO:0004497	monooxygenase activity	Molecular Function	7	23	1	0.0351306	ENSGALG00000005408;ENSGALG00000049414;ENSGALG00000013535;ENSGALG00000026846;ENSGALG00000025822;ENSGALG00000011532;ENSGALG00000009365
GO:0004714	transmembrane receptor protein tyrosine kinase activity	Molecular Function	12	49	1	0.037488	ENSGALG00000039786;ENSGALG00000039322;ENSGALG00000038432;ENSGALG00000008631;ENSGALG00000036883;ENSGALG00000015708;ENSGALG00000013907;ENSGALG00000015403;ENSGALG00000004741;ENSGALG00000037525;ENSGALG00000005725;ENSGALG00000005802
GO:0001968	fibronectin binding	Molecular Function	5	14	1	0.0375316	ENSGALG00000009626;ENSGALG00000014233;ENSGALG00000028147;ENSGALG00000000379;ENSGALG00000003932
GO:1990459	transferrin receptor binding	Molecular Function	3	6	1	0.0406829	ENSGALG00000012052;ENSGALG00000031832;ENSGALG00000006546
GO:0051880	G-quadruplex DNA binding	Molecular Function	3	6	1	0.0406829	ENSGALG00000053509;ENSGALG00000008256;ENSGALG00000040492
GO:0033550	MAP kinase tyrosine phosphatase activity	Molecular Function	3	6	1	0.0406829	ENSGALG00000011419;ENSGALG00000032618;ENSGALG00000028155
GO:0008330	protein tyrosine/threonine phosphatase activity	Molecular Function	3	6	1	0.0406829	ENSGALG00000028155;ENSGALG00000032618;ENSGALG00000011419
GO:0098505	G-rich strand telomeric DNA binding	Molecular Function	3	6	1	0.0406829	ENSGALG00000037453;ENSGALG00000000903;ENSGALG00000000734
GO:0003677	DNA binding	Molecular Function	93	553	1	0.0409651	ENSGALG00000033781;ENSGALG00000015044;Gallus_gallus_newGene_8244;ENSGALG00000041299;ENSGALG00000012273;ENSGALG00000028908;ENSGALG00000006963;ENSGALG00000023950;Gallus_gallus_newGene_2249;ENSGALG00000000838;ENSGALG00000002781;ENSGALG00000003108;ENSGALG00000016278;ENSGALG00000047565;ENSGALG00000015122;ENSGALG00000008014;ENSGALG00000011533;ENSGALG00000040724;ENSGALG00000029292;ENSGALG00000012277;ENS…
GO:0016853	isomerase activity	Molecular Function	4	10	1	0.0414842	ENSGALG00000003154;ENSGALG00000007606;ENSGALG00000010402;ENSGALG00000017083
GO:0008373	sialyltransferase activity	Molecular Function	4	10	1	0.0414842	ENSGALG00000007003;ENSGALG00000029747;ENSGALG00000035927;ENSGALG00000037773
GO:0019902	phosphatase binding	Molecular Function	9	34	1	0.0428049	ENSGALG00000010122;ENSGALG00000003313;Gallus_gallus_newGene_981;ENSGALG00000048159;ENSGALG00000000903;ENSGALG00000012885;ENSGALG00000016362;Gallus_gallus_newGene_2935;Gallus_gallus_newGene_2287
GO:0003727	single-stranded RNA binding	Molecular Function	9	34	1	0.0428049	ENSGALG00000006963;ENSGALG00000001802;ENSGALG00000023199;ENSGALG00000035911;ENSGALG00000017142;ENSGALG00000040492;ENSGALG00000043711;ENSGALG00000053509;ENSGALG00000003086
GO:0000979	RNA polymerase II core promoter sequence-specific DNA binding	Molecular Function	5	15	1	0.0499152	ENSGALG00000008014;ENSGALG00000005263;ENSGALG00000015803;ENSGALG00000013342;ENSGALG00000028037
GO:0048027	mRNA 5'-UTR binding	Molecular Function	5	15	1	0.0499152	ENSGALG00000033690;ENSGALG00000013041;ENSGALG00000040109;ENSGALG00000032400;ENSGALG00000037935
GO:0043531	ADP binding	Molecular Function	6	20	1	0.0531135	ENSGALG00000007647;ENSGALG00000040492;ENSGALG00000031159;ENSGALG00000003476;ENSGALG00000009082;ENSGALG00000008962
GO:0051539	4 iron, 4 sulfur cluster binding	Molecular Function	7	25	1	0.0535643	ENSGALG00000006123;ENSGALG00000007665;ENSGALG00000016312;ENSGALG00000030200;ENSGALG00000016400;ENSGALG00000010226;ENSGALG00000016278
GO:0098821	BMP receptor activity	Molecular Function	2	3	1	0.0545116	ENSGALG00000008459;ENSGALG00000012444
GO:0005048	signal sequence binding	Molecular Function	2	3	1	0.0545116	ENSGALG00000027864;ENSGALG00000029674
GO:0016701	oxidoreductase activity, acting on single donors with incorporation of molecular oxygen	Molecular Function	2	3	1	0.0545116	ENSGALG00000005408;ENSGALG00000033635
GO:0004748	ribonucleoside-diphosphate reductase activity, thioredoxin disulfide as acceptor	Molecular Function	2	3	1	0.0545116	ENSGALG00000017350;ENSGALG00000016442
GO:0050501	hyaluronan synthase activity	Molecular Function	2	3	1	0.0545116	ENSGALG00000000785;ENSGALG00000029596
GO:0060002	plus-end directed microfilament motor activity	Molecular Function	2	3	1	0.0545116	Gallus_gallus_newGene_1193;ENSGALG00000007647
GO:0043395	heparan sulfate proteoglycan binding	Molecular Function	2	3	1	0.0545116	ENSGALG00000037784;ENSGALG00000002192
GO:0008035	high-density lipoprotein particle binding	Molecular Function	2	3	1	0.0545116	ENSGALG00000008094;ENSGALG00000046226
GO:0016782	transferase activity, transferring sulfur-containing groups	Molecular Function	2	3	1	0.0545116	ENSGALG00000023120;ENSGALG00000028423
GO:0001875	lipopolysaccharide receptor activity	Molecular Function	2	3	1	0.0545116	ENSGALG00000046226;ENSGALG00000000783
GO:0008301	DNA binding, bending	Molecular Function	2	3	1	0.0545116	ENSGALG00000037453;ENSGALG00000003922
GO:0055056	D-glucose transmembrane transporter activity	Molecular Function	2	3	1	0.0545116	ENSGALG00000004889;ENSGALG00000014324
GO:0008426	protein kinase C inhibitor activity	Molecular Function	2	3	1	0.0545116	ENSGALG00000017358;ENSGALG00000001926
GO:0019976	interleukin-2 binding	Molecular Function	2	3	1	0.0545116	ENSGALG00000044480;ENSGALG00000042471
GO:0033188	sphingomyelin synthase activity	Molecular Function	2	3	1	0.0545116	ENSGALG00000005004;ENSGALG00000003701
GO:0005094	Rho GDP-dissociation inhibitor activity	Molecular Function	2	3	1	0.0545116	ENSGALG00000011738;ENSGALG00000049395
GO:0008514	organic anion transmembrane transporter activity	Molecular Function	2	3	1	0.0545116	ENSGALG00000007395;ENSGALG00000033204
GO:0047493	ceramide cholinephosphotransferase activity	Molecular Function	2	3	1	0.0545116	ENSGALG00000003701;ENSGALG00000005004
GO:0002950	ceramide phosphoethanolamine synthase activity	Molecular Function	2	3	1	0.0545116	ENSGALG00000003701;ENSGALG00000005004
GO:0070538	oleic acid binding	Molecular Function	2	3	1	0.0545116	ENSGALG00000043064;ENSGALG00000010652
GO:0003896	DNA primase activity	Molecular Function	2	3	1	0.0545116	ENSGALG00000016278;ENSGALG00000010636
GO:0000828	inositol hexakisphosphate kinase activity	Molecular Function	2	3	1	0.0545116	ENSGALG00000002510;ENSGALG00000005701
GO:0044729	hemi-methylated DNA-binding	Molecular Function	2	3	1	0.0545116	ENSGALG00000034271;ENSGALG00000007669
GO:0019901	protein kinase binding	Molecular Function	51	289	1	0.0545231	ENSGALG00000038469;ENSGALG00000026850;ENSGALG00000014408;ENSGALG00000007606;ENSGALG00000016931;ENSGALG00000037935;ENSGALG00000013420;ENSGALG00000001678;ENSGALG00000010325;ENSGALG00000007768;ENSGALG00000030597;ENSGALG00000008962;ENSGALG00000013607;Gallus_gallus_newGene_7020;ENSGALG00000000535;ENSGALG00000002192;ENSGALG00000042213;ENSGALG00000001117;ENSGALG00000032398;ENSGALG00000012023;ENSGALG0000…
GO:0003707	steroid hormone receptor activity	Molecular Function	10	41	1	0.0561253	ENSGALG00000016675;ENSGALG00000015305;ENSGALG00000042055;ENSGALG00000009680;ENSGALG00000030879;ENSGALG00000002588;ENSGALG00000033090;ENSGALG00000011291;ENSGALG00000004974;ENSGALG00000015150
GO:0004672	protein kinase activity	Molecular Function	33	177	1	0.0573718	ENSGALG00000007647;ENSGALG00000029760;ENSGALG00000015708;ENSGALG00000034725;Gallus_gallus_newGene_8244;ENSGALG00000012444;ENSGALG00000011322;ENSGALG00000044466;ENSGALG00000010119;ENSGALG00000049026;ENSGALG00000016457;Gallus_gallus_newGene_4376;ENSGALG00000010560;ENSGALG00000009298;ENSGALG00000013892;ENSGALG00000045846;ENSGALG00000011019;ENSGALG00000003476;ENSGALG00000002816;ENSGALG00000011708;ENS…
GO:0043236	laminin binding	Molecular Function	4	11	1	0.0580631	ENSGALG00000040316;ENSGALG00000012173;ENSGALG00000037784;ENSGALG00000009626
GO:0046935	1-phosphatidylinositol-3-kinase regulator activity	Molecular Function	4	11	1	0.0580631	ENSGALG00000026167;ENSGALG00000023193;ENSGALG00000007158;ENSGALG00000027786
GO:0016747	transferase activity, transferring acyl groups other than amino-acyl groups	Molecular Function	4	11	1	0.0580631	ENSGALG00000039541;ENSGALG00000010652;Gallus_gallus_newGene_3516;ENSGALG00000015096
GO:0071889	14-3-3 protein binding	Molecular Function	4	11	1	0.0580631	ENSGALG00000039710;ENSGALG00000010325;ENSGALG00000004460;ENSGALG00000034210
GO:0019199	transmembrane receptor protein kinase activity	Molecular Function	4	11	1	0.0580631	ENSGALG00000039786;ENSGALG00000015708;ENSGALG00000037525;ENSGALG00000012444
GO:0048365	Rac GTPase binding	Molecular Function	8	31	1	0.062339	ENSGALG00000006426;ENSGALG00000030220;ENSGALG00000011738;ENSGALG00000035492;ENSGALG00000002467;ENSGALG00000000681;Gallus_gallus_newGene_7020;ENSGALG00000000816
GO:0102338	3-oxo-lignoceronyl-CoA synthase activity	Molecular Function	3	7	1	0.0638233	ENSGALG00000014730;ENSGALG00000009988;ENSGALG00000016314
GO:0102336	3-oxo-arachidoyl-CoA synthase activity	Molecular Function	3	7	1	0.0638233	ENSGALG00000016314;ENSGALG00000014730;ENSGALG00000009988
GO:0017108	5'-flap endonuclease activity	Molecular Function	3	7	1	0.0638233	ENSGALG00000004037;ENSGALG00000031841;ENSGALG00000033781
GO:0051428	peptide hormone receptor binding	Molecular Function	3	7	1	0.0638233	ENSGALG00000013604;ENSGALG00000026518;ENSGALG00000029788
GO:0030291	protein serine/threonine kinase inhibitor activity	Molecular Function	3	7	1	0.0638233	ENSGALG00000017358;ENSGALG00000034210;ENSGALG00000026137
GO:0030274	LIM domain binding	Molecular Function	3	7	1	0.0638233	ENSGALG00000043535;ENSGALG00000014485;ENSGALG00000002548
GO:0102337	3-oxo-cerotoyl-CoA synthase activity	Molecular Function	3	7	1	0.0638233	ENSGALG00000014730;ENSGALG00000009988;ENSGALG00000016314
GO:0036122	BMP binding	Molecular Function	3	7	1	0.0638233	ENSGALG00000008459;ENSGALG00000012444;ENSGALG00000055021
GO:0048185	activin binding	Molecular Function	3	7	1	0.0638233	ENSGALG00000006038;ENSGALG00000012444;ENSGALG00000014908
GO:0016176	superoxide-generating NADPH oxidase activator activity	Molecular Function	3	7	1	0.0638233	ENSGALG00000005572;ENSGALG00000012178;ENSGALG00000038141
GO:0019787	ubiquitin-like protein transferase activity	Molecular Function	12	53	1	0.0638663	Gallus_gallus_newGene_3369;ENSGALG00000033593;ENSGALG00000008860;ENSGALG00000026137;ENSGALG00000013940;ENSGALG00000038128;ENSGALG00000008713;ENSGALG00000003916;Gallus_gallus_newGene_2534;ENSGALG00000048712;ENSGALG00000016359;ENSGALG00000001682
GO:0043167	ion binding	Molecular Function	29	154	1	0.0640861	ENSGALG00000010402;ENSGALG00000031159;ENSGALG00000015708;ENSGALG00000010636;ENSGALG00000049122;ENSGALG00000008713;ENSGALG00000037935;Gallus_gallus_newGene_8244;ENSGALG00000053318;Gallus_gallus_newGene_2757;ENSGALG00000007191;Gallus_gallus_newGene_1193;Gallus_gallus_newGene_2534;ENSGALG00000033938;ENSGALG00000009031;ENSGALG00000037525;ENSGALG00000039541;ENSGALG00000039786;ENSGALG00000048712;ENSGAL…
GO:0070273	phosphatidylinositol-4-phosphate binding	Molecular Function	5	16	1	0.0644134	ENSGALG00000016988;ENSGALG00000009135;ENSGALG00000030382;ENSGALG00000009031;ENSGALG00000032570
GO:0044183	protein binding involved in protein folding	Molecular Function	5	16	1	0.0644134	ENSGALG00000033212;ENSGALG00000001926;ENSGALG00000009975;ENSGALG00000002363;ENSGALG00000008094
GO:0051015	actin filament binding	Molecular Function	28	148	1	0.0647135	ENSGALG00000004150;ENSGALG00000017644;ENSGALG00000029606;Gallus_gallus_newGene_7020;ENSGALG00000032404;ENSGALG00000013207;ENSGALG00000031301;Gallus_gallus_newGene_2789;ENSGALG00000002548;ENSGALG00000008945;ENSGALG00000008797;ENSGALG00000052786;Gallus_gallus_newGene_1193;ENSGALG00000033953;ENSGALG00000037864;ENSGALG00000003693;ENSGALG00000014847;ENSGALG00000001014;ENSGALG00000015358;ENSGALG0000002…
GO:0015293	symporter activity	Molecular Function	6	21	1	0.0657726	ENSGALG00000000558;ENSGALG00000040541;ENSGALG00000041419;ENSGALG00000000795;ENSGALG00000008811;ENSGALG00000000394
GO:0061631	ubiquitin conjugating enzyme activity	Molecular Function	6	21	1	0.0657726	ENSGALG00000038128;ENSGALG00000015775;ENSGALG00000052573;ENSGALG00000024332;ENSGALG00000026380;ENSGALG00000033593
GO:0045296	cadherin binding	Molecular Function	9	37	1	0.0690078	ENSGALG00000054783;ENSGALG00000017414;ENSGALG00000013207;ENSGALG00000013907;ENSGALG00000043373;ENSGALG00000012941;ENSGALG00000039985;ENSGALG00000008459;Gallus_gallus_newGene_2757
GO:0016887	ATPase activity	Molecular Function	27	143	1	0.070075	ENSGALG00000017083;ENSGALG00000007395;ENSGALG00000006646;ENSGALG00000008094;ENSGALG00000015433;ENSGALG00000010901;ENSGALG00000007522;ENSGALG00000007190;ENSGALG00000036894;ENSGALG00000004195;ENSGALG00000004037;Gallus_gallus_newGene_1193;ENSGALG00000036645;ENSGALG00000016896;ENSGALG00000005806;ENSGALG00000053916;ENSGALG00000033212;ENSGALG00000014236;ENSGALG00000012160;ENSGALG00000031553;ENSGALG0000…
GO:0003700	transcription factor activity, sequence-specific DNA binding	Molecular Function	60	352	1	0.0702395	ENSGALG00000011657;Gallus_gallus_newGene_4376;ENSGALG00000010924;ENSGALG00000005420;ENSGALG00000010179;ENSGALG00000007669;ENSGALG00000033631;ENSGALG00000035016;ENSGALG00000015803;ENSGALG00000041643;ENSGALG00000037935;ENSGALG00000037160;ENSGALG00000008018;ENSGALG00000017142;ENSGALG00000013956;ENSGALG00000023083;ENSGALG00000034567;ENSGALG00000007963;ENSGALG00000013420;ENSGALG00000039583;ENSGALG0000…
GO:0042802	identical protein binding	Molecular Function	114	707	1	0.0710413	ENSGALG00000017358;ENSGALG00000043618;ENSGALG00000040761;ENSGALG00000010402;ENSGALG00000023689;ENSGALG00000006992;ENSGALG00000011096;ENSGALG00000041299;ENSGALG00000003932;ENSGALG00000043825;ENSGALG00000033974;ENSGALG00000000329;ENSGALG00000008520;ENSGALG00000013848;Gallus_gallus_newGene_981;ENSGALG00000023950;ENSGALG00000013468;ENSGALG00000035804;ENSGALG00000040492;ENSGALG00000013907;ENSGALG00000…
GO:0042826	histone deacetylase binding	Molecular Function	16	77	1	0.0712763	ENSGALG00000037935;ENSGALG00000008014;ENSGALG00000002514;ENSGALG00000050127;ENSGALG00000031159;ENSGALG00000007932;ENSGALG00000003922;ENSGALG00000041988;ENSGALG00000033212;ENSGALG00000015305;ENSGALG00000042077;ENSGALG00000003120;ENSGALG00000013626;ENSGALG00000035487;ENSGALG00000012023;ENSGALG00000011870
GO:0017124	SH3 domain binding	Molecular Function	12	54	1	0.0719896	ENSGALG00000007416;ENSGALG00000040761;ENSGALG00000042321;ENSGALG00000036441;ENSGALG00000006805;Gallus_gallus_newGene_2789;ENSGALG00000029367;ENSGALG00000029077;ENSGALG00000016276;ENSGALG00000041255;ENSGALG00000035492;ENSGALG00000008714
GO:0004879	RNA polymerase II transcription factor activity, ligand-activated sequence-specific DNA binding	Molecular Function	8	32	1	0.0732316	ENSGALG00000011291;ENSGALG00000004974;ENSGALG00000015150;ENSGALG00000030879;ENSGALG00000033090;ENSGALG00000002588;ENSGALG00000037935;ENSGALG00000023742
GO:0061608	nuclear import signal receptor activity	Molecular Function	4	12	1	0.0776338	ENSGALG00000000397;ENSGALG00000036962;ENSGALG00000003584;ENSGALG00000017009
GO:0005496	steroid binding	Molecular Function	4	12	1	0.0776338	ENSGALG00000004196;ENSGALG00000016675;ENSGALG00000030879;ENSGALG00000009680
GO:0003774	motor activity	Molecular Function	11	49	1	0.0778901	ENSGALG00000000674;Gallus_gallus_newGene_1193;ENSGALG00000029606;ENSGALG00000031553;ENSGALG00000037864;ENSGALG00000035960;ENSGALG00000032404;ENSGALG00000020999;Gallus_gallus_newGene_8907;ENSGALG00000007153;ENSGALG00000015358
GO:0051019	mitogen-activated protein kinase binding	Molecular Function	6	22	1	0.0800378	ENSGALG00000011419;ENSGALG00000004496;ENSGALG00000002283;ENSGALG00000032618;ENSGALG00000012200;ENSGALG00000028155
GO:0001530	lipopolysaccharide binding	Molecular Function	5	17	1	0.0810098	ENSGALG00000006453;ENSGALG00000038433;ENSGALG00000046226;ENSGALG00000000783;ENSGALG00000008094
GO:0004860	protein kinase inhibitor activity	Molecular Function	5	17	1	0.0810098	ENSGALG00000029980;ENSGALG00000026137;ENSGALG00000017358;ENSGALG00000015093;ENSGALG00000014408
GO:0000976	transcription regulatory region sequence-specific DNA binding	Molecular Function	23	121	1	0.0839581	ENSGALG00000015101;ENSGALG00000007669;ENSGALG00000015803;ENSGALG00000035487;ENSGALG00000034737;ENSGALG00000011657;ENSGALG00000000573;Gallus_gallus_newGene_3369;ENSGALG00000005757;ENSGALG00000004460;Gallus_gallus_newGene_7657;ENSGALG00000009875;ENSGALG00000003939;ENSGALG00000040886;ENSGALG00000028037;ENSGALG00000031534;ENSGALG00000005507;ENSGALG00000005521;ENSGALG00000008014;ENSGALG00000017142;ENS…
GO:0043169	cation binding	Molecular Function	16	79	1	0.0859856	Gallus_gallus_newGene_2534;ENSGALG00000008713;ENSGALG00000010636;ENSGALG00000031159;ENSGALG00000010402;ENSGALG00000003013;Gallus_gallus_newGene_3369;Gallus_gallus_newGene_6840;ENSGALG00000008860;ENSGALG00000005065;ENSGALG00000007191;ENSGALG00000003916;Gallus_gallus_newGene_4221;Gallus_gallus_newGene_2757;ENSGALG00000048712;ENSGALG00000005147
GO:0046982	protein heterodimerization activity	Molecular Function	39	222	1	0.088216	ENSGALG00000031832;ENSGALG00000020078;ENSGALG00000028037;ENSGALG00000012178;ENSGALG00000001547;ENSGALG00000049422;ENSGALG00000035244;ENSGALG00000029367;ENSGALG00000008713;ENSGALG00000007768;ENSGALG00000037935;ENSGALG00000012885;ENSGALG00000031518;ENSGALG00000012273;ENSGALG00000032645;ENSGALG00000045705;ENSGALG00000028900;ENSGALG00000011870;ENSGALG00000001416;ENSGALG00000047126;ENSGALG00000041124;…
GO:0031435	mitogen-activated protein kinase kinase kinase binding	Molecular Function	3	8	1	0.0916352	ENSGALG00000012342;ENSGALG00000007932;ENSGALG00000004398
GO:0008574	ATP-dependent microtubule motor activity, plus-end-directed	Molecular Function	3	8	1	0.0916352	ENSGALG00000030597;ENSGALG00000012160;ENSGALG00000008725
GO:0030296	protein tyrosine kinase activator activity	Molecular Function	3	8	1	0.0916352	ENSGALG00000015422;ENSGALG00000006426;ENSGALG00000016820
GO:0004861	cyclin-dependent protein serine/threonine kinase inhibitor activity	Molecular Function	3	8	1	0.0916352	ENSGALG00000028318;ENSGALG00000026137;ENSGALG00000010638
GO:0043394	proteoglycan binding	Molecular Function	3	8	1	0.0916352	ENSGALG00000028147;ENSGALG00000030016;ENSGALG00000003578
GO:1990837	sequence-specific double-stranded DNA binding	Molecular Function	14	68	1	0.093031	ENSGALG00000023742;Gallus_gallus_newGene_7657;ENSGALG00000014692;ENSGALG00000005757;Gallus_gallus_newGene_3369;ENSGALG00000011657;ENSGALG00000034737;ENSGALG00000008094;ENSGALG00000015101;ENSGALG00000037935;ENSGALG00000017142;ENSGALG00000008014;ENSGALG00000028037;ENSGALG00000040886
GO:0042393	histone binding	Molecular Function	18	92	1	0.0937864	ENSGALG00000015027;ENSGALG00000034453;ENSGALG00000038817;ENSGALG00000009668;ENSGALG00000009944;ENSGALG00000039182;Gallus_gallus_newGene_3369;ENSGALG00000015363;ENSGALG00000037483;ENSGALG00000016042;ENSGALG00000031702;ENSGALG00000049122;ENSGALG00000010255;ENSGALG00000032329;ENSGALG00000006037;ENSGALG00000002222;ENSGALG00000039448;ENSGALG00000034725
GO:0000287	magnesium ion binding	Molecular Function	25	135	1	0.0942767	ENSGALG00000016567;ENSGALG00000007161;ENSGALG00000014528;ENSGALG00000010702;ENSGALG00000006110;ENSGALG00000004442;ENSGALG00000014861;ENSGALG00000013892;ENSGALG00000003922;ENSGALG00000003476;ENSGALG00000015473;ENSGALG00000021539;ENSGALG00000007652;ENSGALG00000014236;ENSGALG00000006963;ENSGALG00000005888;ENSGALG00000009901;ENSGALG00000032506;ENSGALG00000038032;ENSGALG00000005236;ENSGALG00000041988;…
GO:0004721	phosphoprotein phosphatase activity	Molecular Function	6	23	1	0.0958874	ENSGALG00000011419;ENSGALG00000001489;ENSGALG00000032618;ENSGALG00000041650;ENSGALG00000021572;ENSGALG00000028155
GO:0042015	interleukin-20 binding	Molecular Function	2	4	1	0.098869	ENSGALG00000013869;ENSGALG00000004221
GO:0004062	aryl sulfotransferase activity	Molecular Function	2	4	1	0.098869	ENSGALG00000011812;ENSGALG00000023120
GO:0043125	ErbB-3 class receptor binding	Molecular Function	2	4	1	0.098869	ENSGALG00000015422;ENSGALG00000014786
GO:0051184	cofactor transporter activity	Molecular Function	2	4	1	0.098869	ENSGALG00000010326;ENSGALG00000036380
GO:0015269	calcium-activated potassium channel activity	Molecular Function	2	4	1	0.098869	ENSGALG00000002118;ENSGALG00000031929
GO:1990247	N6-methyladenosine-containing RNA binding	Molecular Function	2	4	1	0.098869	ENSGALG00000005745;ENSGALG00000034831
GO:0061676	importin-alpha family protein binding	Molecular Function	2	4	1	0.098869	ENSGALG00000006267;ENSGALG00000036962
GO:0004301	epoxide hydrolase activity	Molecular Function	2	4	1	0.098869	ENSGALG00000016567;ENSGALG00000009291
GO:0046906	tetrapyrrole binding	Molecular Function	2	4	1	0.098869	ENSGALG00000036380;ENSGALG00000033635
GO:0004128	cytochrome-b5 reductase activity, acting on NAD(P)H	Molecular Function	2	4	1	0.098869	ENSGALG00000052460;ENSGALG00000010758
GO:0016888	endodeoxyribonuclease activity, producing 5'-phosphomonoesters	Molecular Function	2	4	1	0.098869	ENSGALG00000004037;ENSGALG00000006963
GO:0061650	ubiquitin-like protein conjugating enzyme activity	Molecular Function	2	4	1	0.098869	ENSGALG00000033593;ENSGALG00000038128
GO:0036310	annealing helicase activity	Molecular Function	2	4	1	0.098869	ENSGALG00000010356;ENSGALG00000008256
GO:0090554	phosphatidylcholine-translocating ATPase activity	Molecular Function	2	4	1	0.098869	ENSGALG00000015433;ENSGALG00000053916
GO:0045159	myosin II binding	Molecular Function	2	4	1	0.098869	ENSGALG00000014258;ENSGALG00000014408
GO:0005501	retinoid binding	Molecular Function	2	4	1	0.098869	ENSGALG00000037935;ENSGALG00000002637
GO:0004849	uridine kinase activity	Molecular Function	2	4	1	0.098869	ENSGALG00000003732;ENSGALG00000006040
GO:0071617	lysophospholipid acyltransferase activity	Molecular Function	2	4	1	0.098869	ENSGALG00000039541;ENSGALG00000015096
GO:0042171	lysophosphatidic acid acyltransferase activity	Molecular Function	2	4	1	0.098869	ENSGALG00000039541;ENSGALG00000015096
GO:0047631	ADP-ribose diphosphatase activity	Molecular Function	2	4	1	0.098869	ENSGALG00000010932;ENSGALG00000005631
GO:0051721	protein phosphatase 2A binding	Molecular Function	5	18	1	0.0996424	ENSGALG00000026182;Gallus_gallus_newGene_981;Gallus_gallus_newGene_2935;Gallus_gallus_newGene_2287;ENSGALG00000012885
GO:0035035	histone acetyltransferase binding	Molecular Function	5	18	1	0.0996424	ENSGALG00000005065;ENSGALG00000008014;ENSGALG00000025907;ENSGALG00000011870;ENSGALG00000007669
GO:0043539	protein serine/threonine kinase activator activity	Molecular Function	5	18	1	0.0996424	ENSGALG00000007365;ENSGALG00000006453;ENSGALG00000017005;ENSGALG00000035814;ENSGALG00000016906
GO:0001046	core promoter sequence-specific DNA binding	Molecular Function	4	13	1	0.100036	ENSGALG00000040060;ENSGALG00000028037;ENSGALG00000008014;ENSGALG00000023742
GO:0042813	Wnt-activated receptor activity	Molecular Function	4	13	1	0.100036	ENSGALG00000017242;ENSGALG00000034973;Gallus_gallus_newGene_8442;ENSGALG00000011019
GO:0019210	kinase inhibitor activity	Molecular Function	4	13	1	0.100036	ENSGALG00000014408;ENSGALG00000007158;ENSGALG00000017358;ENSGALG00000026137
GO:0003887	DNA-directed DNA polymerase activity	Molecular Function	4	13	1	0.100036	ENSGALG00000014956;ENSGALG00000010636;ENSGALG00000007665;ENSGALG00000016312
GO:0051378	serotonin binding	Molecular Function	4	13	1	0.100036	ENSGALG00000015895;ENSGALG00000005853;ENSGALG00000016992;ENSGALG00000000820
GO:0004674	protein serine/threonine kinase activity	Molecular Function	40	231	1	0.100736	ENSGALG00000043198;ENSGALG00000043535;ENSGALG00000006057;ENSGALG00000000681;ENSGALG00000011695;ENSGALG00000006051;ENSGALG00000009298;ENSGALG00000036837;ENSGALG00000010129;ENSGALG00000016582;ENSGALG00000007356;Gallus_gallus_newGene_4376;ENSGALG00000014094;ENSGALG00000031832;ENSGALG00000003175;ENSGALG00000041988;Gallus_gallus_newGene_8244;ENSGALG00000012444;ENSGALG00000034725;ENSGALG00000043570;ENS…
GO:0031625	ubiquitin protein ligase binding	Molecular Function	30	168	1	0.104538	ENSGALG00000012885;ENSGALG00000027864;ENSGALG00000009864;ENSGALG00000009942;ENSGALG00000002363;ENSGALG00000007932;ENSGALG00000048409;ENSGALG00000007768;ENSGALG00000041030;ENSGALG00000033212;ENSGALG00000052396;ENSGALG00000000573;ENSGALG00000009975;ENSGALG00000039200;ENSGALG00000035804;ENSGALG00000016457;ENSGALG00000002781;ENSGALG00000011870;ENSGALG00000012357;ENSGALG00000026005;ENSGALG00000015775;…
GO:0030170	pyridoxal phosphate binding	Molecular Function	10	46	1	0.107011	ENSGALG00000015180;ENSGALG00000011331;ENSGALG00000000893;ENSGALG00000012312;ENSGALG00000002321;ENSGALG00000008508;ENSGALG00000052983;ENSGALG00000033338;ENSGALG00000003948;ENSGALG00000004553
GO:0046983	protein dimerization activity	Molecular Function	39	226	1	0.108017	ENSGALG00000003045;Gallus_gallus_newGene_6840;ENSGALG00000027188;ENSGALG00000032249;ENSGALG00000015688;ENSGALG00000008094;ENSGALG00000039786;ENSGALG00000033635;ENSGALG00000033083;ENSGALG00000039474;ENSGALG00000016774;ENSGALG00000034373;ENSGALG00000002816;ENSGALG00000008014;ENSGALG00000005694;ENSGALG00000002843;ENSGALG00000003314;ENSGALG00000047979;ENSGALG00000000838;ENSGALG00000035998;ENSGALG0000…
GO:0046914	transition metal ion binding	Molecular Function	11	52	1	0.109393	ENSGALG00000008713;Gallus_gallus_newGene_2534;ENSGALG00000003916;ENSGALG00000037599;ENSGALG00000007191;ENSGALG00000048712;ENSGALG00000010636;Gallus_gallus_newGene_3369;ENSGALG00000001250;ENSGALG00000008860;ENSGALG00000026613
GO:0003682	chromatin binding	Molecular Function	51	305	1	0.114279	ENSGALG00000001161;ENSGALG00000007845;ENSGALG00000039448;ENSGALG00000008014;ENSGALG00000034453;ENSGALG00000053509;ENSGALG00000014365;ENSGALG00000040770;ENSGALG00000007286;ENSGALG00000012702;ENSGALG00000005452;ENSGALG00000035911;ENSGALG00000039182;ENSGALG00000012199;Gallus_gallus_newGene_7657;ENSGALG00000028037;ENSGALG00000005507;ENSGALG00000007260;ENSGALG00000018815;ENSGALG00000000156;ENSGALG0000…
GO:0042626	ATPase activity, coupled to transmembrane movement of substances	Molecular Function	10	47	1	0.119593	ENSGALG00000015433;ENSGALG00000036894;ENSGALG00000007190;ENSGALG00000007395;ENSGALG00000007522;ENSGALG00000010901;ENSGALG00000016896;ENSGALG00000030677;ENSGALG00000011096;ENSGALG00000053916
GO:0004620	phospholipase activity	Molecular Function	5	19	1	0.120209	ENSGALG00000005065;ENSGALG00000005696;ENSGALG00000042181;ENSGALG00000034950;ENSGALG00000012426
GO:0035198	miRNA binding	Molecular Function	5	19	1	0.120209	ENSGALG00000004622;ENSGALG00000002021;ENSGALG00000036497;ENSGALG00000012607;ENSGALG00000043711
GO:0070888	E-box binding	Molecular Function	7	30	1	0.121949	ENSGALG00000033083;ENSGALG00000005507;ENSGALG00000011870;ENSGALG00000007260;ENSGALG00000002514;ENSGALG00000029892;ENSGALG00000017142
GO:0070491	repressing transcription factor binding	Molecular Function	7	30	1	0.121949	ENSGALG00000039710;ENSGALG00000035487;ENSGALG00000012575;ENSGALG00000002222;Gallus_gallus_newGene_2249;ENSGALG00000039182;ENSGALG00000013626
GO:0017116	single-stranded DNA-dependent ATP-dependent DNA helicase activity	Molecular Function	3	9	1	0.123469	ENSGALG00000000632;ENSGALG00000030313;ENSGALG00000017064
GO:0016209	antioxidant activity	Molecular Function	3	9	1	0.123469	ENSGALG00000033635;ENSGALG00000041353;ENSGALG00000013625
GO:0016706	oxidoreductase activity, acting on paired donors, with incorporation or reduction of molecular oxygen, 2-oxoglutarate as one donor, and incorporation of one atom each of oxygen into both donors	Molecular Function	3	9	1	0.123469	ENSGALG00000026846;ENSGALG00000040866;ENSGALG00000005417
GO:0015179	L-amino acid transmembrane transporter activity	Molecular Function	3	9	1	0.123469	ENSGALG00000005845;ENSGALG00000002783;ENSGALG00000033204
GO:0008195	phosphatidate phosphatase activity	Molecular Function	3	9	1	0.123469	ENSGALG00000014711;ENSGALG00000044574;ENSGALG00000005470
GO:0001972	retinoic acid binding	Molecular Function	3	9	1	0.123469	ENSGALG00000011532;ENSGALG00000037935;ENSGALG00000004196
GO:0004467	long-chain fatty acid-CoA ligase activity	Molecular Function	4	14	1	0.125038	ENSGALG00000001749;ENSGALG00000003286;ENSGALG00000010628;ENSGALG00000040553
GO:0070840	dynein complex binding	Molecular Function	4	14	1	0.125038	ENSGALG00000034373;ENSGALG00000009690;ENSGALG00000044610;ENSGALG00000001258
GO:0000049	tRNA binding	Molecular Function	8	36	1	0.127489	ENSGALG00000002354;ENSGALG00000001965;ENSGALG00000013064;ENSGALG00000003563;ENSGALG00000013183;ENSGALG00000004813;ENSGALG00000012919;ENSGALG00000014573
GO:0035091	phosphatidylinositol binding	Molecular Function	14	72	1	0.133092	ENSGALG00000016362;ENSGALG00000012052;ENSGALG00000007052;ENSGALG00000002548;ENSGALG00000001258;ENSGALG00000015660;ENSGALG00000043570;ENSGALG00000003758;ENSGALG00000043825;ENSGALG00000004150;Gallus_gallus_newGene_1193;ENSGALG00000034166;ENSGALG00000009031;ENSGALG00000029678
GO:0046943	carboxylic acid transmembrane transporter activity	Molecular Function	1	1	1	0.141682	ENSGALG00000033204
GO:0042300	beta-amyrin synthase activity	Molecular Function	1	1	1	0.141682	ENSGALG00000006198
GO:0016890	site-specific endodeoxyribonuclease activity, specific for altered base	Molecular Function	1	1	1	0.141682	ENSGALG00000004037
GO:1990890	netrin receptor binding	Molecular Function	1	1	1	0.141682	ENSGALG00000000059
GO:0071814	protein-lipid complex binding	Molecular Function	1	1	1	0.141682	ENSGALG00000008094
GO:0052816	long-chain acyl-CoA hydrolase activity	Molecular Function	1	1	1	0.141682	Gallus_gallus_newGene_3516
GO:0098680	template-free RNA nucleotidyltransferase	Molecular Function	1	1	1	0.141682	ENSGALG00000013183
GO:0009918	sterol delta7 reductase activity	Molecular Function	1	1	1	0.141682	ENSGALG00000004106
GO:0044610	FMN transmembrane transporter activity	Molecular Function	1	1	1	0.141682	ENSGALG00000012013
GO:0005292	high-affinity lysine transmembrane transporter activity	Molecular Function	1	1	1	0.141682	ENSGALG00000011220
GO:0008336	gamma-butyrobetaine dioxygenase activity	Molecular Function	1	1	1	0.141682	ENSGALG00000013297
GO:0016638	oxidoreductase activity, acting on the CH-NH2 group of donors	Molecular Function	1	1	1	0.141682	Gallus_gallus_newGene_6231
GO:0036219	GTP diphosphatase activity	Molecular Function	1	1	1	0.141682	ENSGALG00000004245
GO:0045174	glutathione dehydrogenase (ascorbate) activity	Molecular Function	1	1	1	0.141682	ENSGALG00000008409
GO:0004643	phosphoribosylaminoimidazolecarboxamide formyltransferase activity	Molecular Function	1	1	1	0.141682	ENSGALG00000003570
GO:0061899	11-cis-retinal 3,4-desaturase activity	Molecular Function	1	1	1	0.141682	ENSGALG00000011532
GO:0047750	cholestenol delta-isomerase activity	Molecular Function	1	1	1	0.141682	ENSGALG00000048205
GO:0048257	3'-flap endonuclease activity	Molecular Function	1	1	1	0.141682	ENSGALG00000031841
GO:0008321	Ral guanyl-nucleotide exchange factor activity	Molecular Function	1	1	1	0.141682	ENSGALG00000004728
GO:0031177	phosphopantetheine binding	Molecular Function	1	1	1	0.141682	ENSGALG00000040896
GO:0052744	phosphatidylinositol monophosphate phosphatase activity	Molecular Function	1	1	1	0.141682	ENSGALG00000003313
GO:0004349	glutamate 5-kinase activity	Molecular Function	1	1	1	0.141682	ENSGALG00000034655
GO:0004382	guanosine-diphosphatase activity	Molecular Function	1	1	1	0.141682	ENSGALG00000011822
GO:0061897	all-trans retinal 3,4-desaturase activity	Molecular Function	1	1	1	0.141682	ENSGALG00000011532
GO:0003830	beta-1,4-mannosylglycoprotein 4-beta-N-acetylglucosaminyltransferase activity	Molecular Function	1	1	1	0.141682	ENSGALG00000036743
GO:0032028	myosin head/neck binding	Molecular Function	1	1	1	0.141682	ENSGALG00000014258
GO:0004146	dihydrofolate reductase activity	Molecular Function	1	1	1	0.141682	ENSGALG00000026757
GO:0047598	7-dehydrocholesterol reductase activity	Molecular Function	1	1	1	0.141682	ENSGALG00000004106
GO:0010851	cyclase regulator activity	Molecular Function	1	1	1	0.141682	ENSGALG00000026518
GO:0002153	steroid receptor RNA activator RNA binding	Molecular Function	1	1	1	0.141682	ENSGALG00000002354
GO:0003711	obsolete transcription elongation regulator activity	Molecular Function	1	1	1	0.141682	ENSGALG00000032529
GO:0000217	DNA secondary structure binding	Molecular Function	1	1	1	0.141682	ENSGALG00000002346
GO:0004014	adenosylmethionine decarboxylase activity	Molecular Function	1	1	1	0.141682	ENSGALG00000039575
GO:0031151	histone methyltransferase activity (H3-K79 specific)	Molecular Function	1	1	1	0.141682	ENSGALG00000000843
GO:0051724	NAD transporter activity	Molecular Function	1	1	1	0.141682	ENSGALG00000012013
GO:0005334	norepinephrine:sodium symporter activity	Molecular Function	1	1	1	0.141682	ENSGALG00000003560
GO:1990883	rRNA cytidine N-acetyltransferase activity	Molecular Function	1	1	1	0.141682	ENSGALG00000014573
GO:0004350	glutamate-5-semialdehyde dehydrogenase activity	Molecular Function	1	1	1	0.141682	ENSGALG00000034655
GO:0004838	L-tyrosine:2-oxoglutarate aminotransferase activity	Molecular Function	1	1	1	0.141682	ENSGALG00000000893
GO:0016405	CoA-ligase activity	Molecular Function	1	1	1	0.141682	ENSGALG00000003286
GO:0015093	ferrous iron transmembrane transporter activity	Molecular Function	1	1	1	0.141682	ENSGALG00000043618
GO:0031493	nucleosomal histone binding	Molecular Function	1	1	1	0.141682	ENSGALG00000034271
GO:0016641	oxidoreductase activity, acting on the CH-NH2 group of donors, oxygen as acceptor	Molecular Function	1	1	1	0.141682	Gallus_gallus_newGene_6231
GO:0005008	hepatocyte growth factor-activated receptor activity	Molecular Function	1	1	1	0.141682	ENSGALG00000036883
GO:0031716	calcitonin receptor binding	Molecular Function	1	1	1	0.141682	ENSGALG00000006054
GO:0005342	organic acid transmembrane transporter activity	Molecular Function	1	1	1	0.141682	ENSGALG00000033204
GO:0003834	beta-carotene 15,15'-monooxygenase activity	Molecular Function	1	1	1	0.141682	ENSGALG00000005408
GO:0003878	ATP citrate synthase activity	Molecular Function	1	1	1	0.141682	ENSGALG00000003475
GO:0032038	myosin II heavy chain binding	Molecular Function	1	1	1	0.141682	ENSGALG00000014258
GO:0004021	L-alanine:2-oxoglutarate aminotransferase activity	Molecular Function	1	1	1	0.141682	ENSGALG00000033338
GO:1990407	calcitonin gene-related peptide binding	Molecular Function	1	1	1	0.141682	ENSGALG00000003821
GO:0004145	diamine N-acetyltransferase activity	Molecular Function	1	1	1	0.141682	ENSGALG00000016348
GO:0031750	D3 dopamine receptor binding	Molecular Function	1	1	1	0.141682	ENSGALG00000026055
GO:0005289	high-affinity arginine transmembrane transporter activity	Molecular Function	1	1	1	0.141682	ENSGALG00000011220
GO:0016717	oxidoreductase activity, acting on paired donors, with oxidation of a pair of donors resulting in the reduction of molecular oxygen to two molecules of water	Molecular Function	1	1	1	0.141682	ENSGALG00000005739
GO:0019178	NADP phosphatase activity	Molecular Function	1	1	1	0.141682	ENSGALG00000032957
GO:0050897	cobalt ion binding	Molecular Function	1	1	1	0.141682	ENSGALG00000008713
GO:0004310	farnesyl-diphosphate farnesyltransferase activity	Molecular Function	1	1	1	0.141682	ENSGALG00000016665
GO:0061768	magnesium:sodium antiporter activity	Molecular Function	1	1	1	0.141682	ENSGALG00000000721
GO:0019136	deoxynucleoside kinase activity	Molecular Function	1	1	1	0.141682	ENSGALG00000007191
GO:0038187	pattern recognition receptor activity	Molecular Function	1	1	1	0.141682	ENSGALG00000014910
GO:0047820	D-glutamate cyclase activity	Molecular Function	1	1	1	0.141682	ENSGALG00000010703
GO:0001587	Gq/11-coupled serotonin receptor activity	Molecular Function	1	1	1	0.141682	ENSGALG00000005853
GO:0101020	estrogen 16-alpha-hydroxylase activity	Molecular Function	1	1	1	0.141682	ENSGALG00000025822
GO:0015319	sodium:inorganic phosphate symporter activity	Molecular Function	1	1	1	0.141682	ENSGALG00000013740
GO:0097621	monoamine oxidase activity	Molecular Function	1	1	1	0.141682	ENSGALG00000029829
GO:0033897	ribonuclease T2 activity	Molecular Function	1	1	1	0.141682	ENSGALG00000011426
GO:0036328	VEGF-C-activated receptor activity	Molecular Function	1	1	1	0.141682	ENSGALG00000005802
GO:0030791	arsenite methyltransferase activity	Molecular Function	1	1	1	0.141682	ENSGALG00000008133
GO:0004055	argininosuccinate synthase activity	Molecular Function	1	1	1	0.141682	ENSGALG00000023689
GO:0042296	ISG15 transferase activity	Molecular Function	1	1	1	0.141682	ENSGALG00000033593
GO:0015228	coenzyme A transmembrane transporter activity	Molecular Function	1	1	1	0.141682	ENSGALG00000012013
GO:0009383	rRNA (cytosine-C5-)-methyltransferase activity	Molecular Function	1	1	1	0.141682	ENSGALG00000037807
GO:0004031	aldehyde oxidase activity	Molecular Function	1	1	1	0.141682	ENSGALG00000008185
GO:0097372	NAD-dependent histone deacetylase activity (H3-K18 specific)	Molecular Function	1	1	1	0.141682	ENSGALG00000007286
GO:0004617	phosphoglycerate dehydrogenase activity	Molecular Function	1	1	1	0.141682	Gallus_gallus_newGene_4536
GO:0038147	C-X-C motif chemokine 12 receptor activity	Molecular Function	1	1	1	0.141682	ENSGALG00000012357
GO:0045183	translation factor activity, non-nucleic acid binding	Molecular Function	1	1	1	0.141682	ENSGALG00000008281
GO:1990829	C-rich single-stranded DNA binding	Molecular Function	1	1	1	0.141682	ENSGALG00000041030
GO:0004152	dihydroorotate dehydrogenase activity	Molecular Function	1	1	1	0.141682	ENSGALG00000000802
GO:0015132	prostaglandin transmembrane transporter activity	Molecular Function	1	1	1	0.141682	ENSGALG00000006471
GO:1901480	oleate transporter activity	Molecular Function	1	1	1	0.141682	ENSGALG00000003879
GO:0030249	guanylate cyclase regulator activity	Molecular Function	1	1	1	0.141682	ENSGALG00000026518
GO:0018478	malonate-semialdehyde dehydrogenase (acetylating) activity	Molecular Function	1	1	1	0.141682	ENSGALG00000010211
GO:0005328	neurotransmitter:sodium symporter activity	Molecular Function	1	1	1	0.141682	ENSGALG00000003560
GO:0004123	cystathionine gamma-lyase activity	Molecular Function	1	1	1	0.141682	ENSGALG00000011331
GO:0047237	glucuronylgalactosylproteoglycan 4-beta-N-acetylgalactosaminyltransferase activity	Molecular Function	1	1	1	0.141682	ENSGALG00000010125
GO:0015431	glutathione S-conjugate-exporting ATPase activity	Molecular Function	1	1	1	0.141682	ENSGALG00000006646
GO:0004420	hydroxymethylglutaryl-CoA reductase (NADPH) activity	Molecular Function	1	1	1	0.141682	ENSGALG00000014948
GO:0004163	diphosphomevalonate decarboxylase activity	Molecular Function	1	1	1	0.141682	ENSGALG00000007267
GO:0004757	sepiapterin reductase activity	Molecular Function	1	1	1	0.141682	ENSGALG00000000067
GO:0036143	kringle domain binding	Molecular Function	1	1	1	0.141682	ENSGALG00000030969
GO:0005384	manganese ion transmembrane transporter activity	Molecular Function	1	1	1	0.141682	ENSGALG00000005631
GO:0004325	ferrochelatase activity	Molecular Function	1	1	1	0.141682	ENSGALG00000038461
GO:0005338	nucleotide-sugar transmembrane transporter activity	Molecular Function	1	1	1	0.141682	ENSGALG00000009940
GO:0015217	ADP transmembrane transporter activity	Molecular Function	1	1	1	0.141682	ENSGALG00000012013
GO:0032357	oxidized purine DNA binding	Molecular Function	1	1	1	0.141682	ENSGALG00000008962
GO:0004396	hexokinase activity	Molecular Function	1	1	1	0.141682	ENSGALG00000034855
GO:0004768	stearoyl-CoA 9-desaturase activity	Molecular Function	1	1	1	0.141682	ENSGALG00000034502
GO:0004844	uracil DNA N-glycosylase activity	Molecular Function	1	1	1	0.141682	ENSGALG00000021285
GO:0004910	interleukin-1, Type II, blocking receptor activity	Molecular Function	1	1	1	0.141682	ENSGALG00000046326
GO:0008732	L-allo-threonine aldolase activity	Molecular Function	1	1	1	0.141682	ENSGALG00000027822
GO:0051996	squalene synthase activity	Molecular Function	1	1	1	0.141682	ENSGALG00000016665
GO:0060072	large conductance calcium-activated potassium channel activity	Molecular Function	1	1	1	0.141682	ENSGALG00000004980
GO:0004161	dimethylallyltranstransferase activity	Molecular Function	1	1	1	0.141682	ENSGALG00000028880
GO:0004998	transferrin receptor activity	Molecular Function	1	1	1	0.141682	ENSGALG00000007485
GO:0003721	telomerase RNA reverse transcriptase activity	Molecular Function	1	1	1	0.141682	ENSGALG00000013183
GO:0000246	delta24(24-1) sterol reductase activity	Molecular Function	1	1	1	0.141682	ENSGALG00000010798
GO:0034590	L-hydroxyproline transmembrane transporter activity	Molecular Function	1	1	1	0.141682	ENSGALG00000008811
GO:0003870	5-aminolevulinate synthase activity	Molecular Function	1	1	1	0.141682	ENSGALG00000003948
GO:0034040	lipid-transporting ATPase activity	Molecular Function	1	1	1	0.141682	ENSGALG00000006646
GO:0004648	O-phospho-L-serine:2-oxoglutarate aminotransferase activity	Molecular Function	1	1	1	0.141682	ENSGALG00000015180
GO:0042282	hydroxymethylglutaryl-CoA reductase activity	Molecular Function	1	1	1	0.141682	ENSGALG00000014948
GO:0050473	arachidonate 15-lipoxygenase activity	Molecular Function	1	1	1	0.141682	ENSGALG00000033635
GO:0005330	dopamine:sodium symporter activity	Molecular Function	1	1	1	0.141682	ENSGALG00000003560
GO:0098770	FBXO family protein binding	Molecular Function	1	1	1	0.141682	ENSGALG00000009476
GO:0061751	neutral sphingomyelin phosphodiesterase activity	Molecular Function	1	1	1	0.141682	ENSGALG00000034950
GO:0004423	iduronate-2-sulfatase activity	Molecular Function	1	1	1	0.141682	ENSGALG00000009154
GO:0036479	peroxidase inhibitor activity	Molecular Function	1	1	1	0.141682	ENSGALG00000007161
GO:0033691	sialic acid binding	Molecular Function	1	1	1	0.141682	ENSGALG00000005554
GO:0008523	sodium-dependent multivitamin transmembrane transporter activity	Molecular Function	1	1	1	0.141682	ENSGALG00000040541
GO:0000170	sphingosine hydroxylase activity	Molecular Function	1	1	1	0.141682	ENSGALG00000011213
GO:0033721	aldehyde dehydrogenase (NADP+) activity	Molecular Function	1	1	1	0.141682	ENSGALG00000009538
GO:0045142	triplex DNA binding	Molecular Function	1	1	1	0.141682	ENSGALG00000053509
GO:0005018	platelet-derived growth factor alpha-receptor activity	Molecular Function	1	1	1	0.141682	ENSGALG00000013929
GO:0090556	phosphatidylserine-translocating ATPase activity	Molecular Function	1	1	1	0.141682	ENSGALG00000015433
GO:0004081	bis(5'-nucleosyl)-tetraphosphatase (asymmetrical) activity	Molecular Function	1	1	1	0.141682	ENSGALG00000005694
GO:0008743	L-threonine 3-dehydrogenase activity	Molecular Function	1	1	1	0.141682	ENSGALG00000016651
GO:0010853	cyclase activator activity	Molecular Function	1	1	1	0.141682	ENSGALG00000026518
GO:0001165	RNA polymerase I upstream control element sequence-specific DNA binding	Molecular Function	1	1	1	0.141682	ENSGALG00000042976
GO:0071207	histone pre-mRNA stem-loop binding	Molecular Function	1	1	1	0.141682	ENSGALG00000015712
GO:0005369	taurine:sodium symporter activity	Molecular Function	1	1	1	0.141682	ENSGALG00000006425
GO:0047391	alkylglycerophosphoethanolamine phosphodiesterase activity	Molecular Function	1	1	1	0.141682	ENSGALG00000032746
GO:0032143	single thymine insertion binding	Molecular Function	1	1	1	0.141682	ENSGALG00000008962
GO:0061896	all-trans retinol 3,4-desaturase activity	Molecular Function	1	1	1	0.141682	ENSGALG00000011532
GO:0003920	GMP reductase activity	Molecular Function	1	1	1	0.141682	ENSGALG00000012705
GO:0030229	very-low-density lipoprotein particle receptor activity	Molecular Function	1	1	1	0.141682	ENSGALG00000010692
GO:0051400	BH domain binding	Molecular Function	1	1	1	0.141682	ENSGALG00000012885
GO:0016742	hydroxymethyl-, formyl- and related transferase activity	Molecular Function	1	1	1	0.141682	ENSGALG00000012691
GO:0004567	beta-mannosidase activity	Molecular Function	1	1	1	0.141682	ENSGALG00000012308
GO:0004686	elongation factor-2 kinase activity	Molecular Function	1	1	1	0.141682	ENSGALG00000006982
GO:0034634	glutathione transmembrane transporter activity	Molecular Function	1	1	1	0.141682	ENSGALG00000006646
GO:0004315	3-oxoacyl-[acyl-carrier-protein] synthase activity	Molecular Function	1	1	1	0.141682	ENSGALG00000011312
GO:0070123	transforming growth factor beta receptor activity, type III	Molecular Function	1	1	1	0.141682	ENSGALG00000006038
GO:0035184	histone threonine kinase activity	Molecular Function	1	1	1	0.141682	Gallus_gallus_newGene_8244
GO:0051978	lysophospholipid transporter activity	Molecular Function	1	1	1	0.141682	ENSGALG00000003879
GO:0047560	3-dehydrosphinganine reductase activity	Molecular Function	1	1	1	0.141682	ENSGALG00000012882
GO:0005043	netrin receptor activity involved in chemorepulsion	Molecular Function	1	1	1	0.141682	ENSGALG00000012219
GO:0015174	basic amino acid transmembrane transporter activity	Molecular Function	1	1	1	0.141682	ENSGALG00000033204
GO:0080122	AMP transmembrane transporter activity	Molecular Function	1	1	1	0.141682	ENSGALG00000012013
GO:0001591	dopamine neurotransmitter receptor activity, coupled via Gi/Go	Molecular Function	1	1	1	0.141682	ENSGALG00000040761
GO:0002951	leukotriene-C(4) hydrolase	Molecular Function	1	1	1	0.141682	ENSGALG00000040504
GO:0015173	aromatic amino acid transmembrane transporter activity	Molecular Function	1	1	1	0.141682	ENSGALG00000015040
GO:0004394	heparan sulfate 2-O-sulfotransferase activity	Molecular Function	1	1	1	0.141682	ENSGALG00000028423
GO:0008470	isovaleryl-CoA dehydrogenase activity	Molecular Function	1	1	1	0.141682	ENSGALG00000040267
GO:0030729	acetoacetate-CoA ligase activity	Molecular Function	1	1	1	0.141682	ENSGALG00000002899
GO:0004113	2',3'-cyclic-nucleotide 3'-phosphodiesterase activity	Molecular Function	1	1	1	0.141682	ENSGALG00000003457
GO:0004489	methylenetetrahydrofolate reductase (NAD(P)H) activity	Molecular Function	1	1	1	0.141682	ENSGALG00000004612
GO:0016155	formyltetrahydrofolate dehydrogenase activity	Molecular Function	1	1	1	0.141682	ENSGALG00000012691
GO:0008817	cob(I)yrinic acid a,c-diamide adenosyltransferase activity	Molecular Function	1	1	1	0.141682	ENSGALG00000029947
GO:0004108	citrate (Si)-synthase activity	Molecular Function	1	1	1	0.141682	ENSGALG00000030466
GO:0033746	histone demethylase activity (H3-R2 specific)	Molecular Function	1	1	1	0.141682	ENSGALG00000001802
GO:0033749	histone demethylase activity (H4-R3 specific)	Molecular Function	1	1	1	0.141682	ENSGALG00000001802
GO:0044540	L-cystine L-cysteine-lyase (deaminating)	Molecular Function	1	1	1	0.141682	ENSGALG00000011331
GO:0102757	NADPH phosphatase activity	Molecular Function	1	1	1	0.141682	ENSGALG00000032957
GO:0061898	all-trans retinoic acid 3,4-desaturase activity	Molecular Function	1	1	1	0.141682	ENSGALG00000011532
GO:0004496	mevalonate kinase activity	Molecular Function	1	1	1	0.141682	ENSGALG00000013848
GO:0047291	lactosylceramide alpha-2,3-sialyltransferase activity	Molecular Function	1	1	1	0.141682	ENSGALG00000033260
GO:0004820	glycine-tRNA ligase activity	Molecular Function	1	1	1	0.141682	ENSGALG00000005694
GO:0005163	nerve growth factor receptor binding	Molecular Function	1	1	1	0.141682	ENSGALG00000002556
GO:0001861	complement component C4b receptor activity	Molecular Function	1	1	1	0.141682	ENSGALG00000023950
GO:0043142	single-stranded DNA-dependent ATPase activity	Molecular Function	1	1	1	0.141682	ENSGALG00000004037
GO:0008458	carnitine O-octanoyltransferase activity	Molecular Function	1	1	1	0.141682	ENSGALG00000008813
GO:0031715	C5L2 anaphylatoxin chemotactic receptor binding	Molecular Function	1	1	1	0.141682	ENSGALG00000030038
GO:0004452	isopentenyl-diphosphate delta-isomerase activity	Molecular Function	1	1	1	0.141682	ENSGALG00000006723
GO:0004877	complement component C3b receptor activity	Molecular Function	1	1	1	0.141682	ENSGALG00000023950
GO:0034483	heparan sulfate sulfotransferase activity	Molecular Function	1	1	1	0.141682	ENSGALG00000028423
GO:0008267	poly-glutamine tract binding	Molecular Function	1	1	1	0.141682	Gallus_gallus_newGene_2249
GO:0004491	methylmalonate-semialdehyde dehydrogenase (acylating) activity	Molecular Function	1	1	1	0.141682	ENSGALG00000010211
GO:0072354	histone kinase activity (H3-T3 specific)	Molecular Function	1	1	1	0.141682	Gallus_gallus_newGene_8244
GO:0046539	histamine N-methyltransferase activity	Molecular Function	1	1	1	0.141682	ENSGALG00000012377
GO:0046316	gluconokinase activity	Molecular Function	1	1	1	0.141682	ENSGALG00000012583
GO:0003934	GTP cyclohydrolase I activity	Molecular Function	1	1	1	0.141682	ENSGALG00000012200
GO:0046623	sphingolipid-translocating ATPase activity	Molecular Function	1	1	1	0.141682	ENSGALG00000015433
GO:0008955	peptidoglycan glycosyltransferase activity	Molecular Function	1	1	1	0.141682	ENSGALG00000010125
GO:0070815	peptidyl-lysine 5-dioxygenase activity	Molecular Function	1	1	1	0.141682	ENSGALG00000001802
GO:0015230	FAD transmembrane transporter activity	Molecular Function	1	1	1	0.141682	ENSGALG00000012013
GO:0001571	non-tyrosine kinase fibroblast growth factor receptor activity	Molecular Function	1	1	1	0.141682	ENSGALG00000037525
GO:0001616	growth hormone secretagogue receptor activity	Molecular Function	1	1	1	0.141682	ENSGALG00000027947
GO:0070463	tubulin-dependent ATPase activity	Molecular Function	1	1	1	0.141682	ENSGALG00000012160
GO:0004671	protein C-terminal S-isoprenylcysteine carboxyl O-methyltransferase activity	Molecular Function	1	1	1	0.141682	ENSGALG00000024053
GO:0004506	squalene monooxygenase activity	Molecular Function	1	1	1	0.141682	ENSGALG00000036915
GO:0003882	CDP-diacylglycerol-serine O-phosphatidyltransferase activity	Molecular Function	1	1	1	0.141682	ENSGALG00000004300
GO:0030171	voltage-gated proton channel activity	Molecular Function	1	1	1	0.141682	ENSGALG00000004562
GO:0003708	retinoic acid receptor activity	Molecular Function	1	1	1	0.141682	ENSGALG00000037935
GO:0004797	thymidine kinase activity	Molecular Function	1	1	1	0.141682	ENSGALG00000007191
GO:0047693	ATP diphosphatase activity	Molecular Function	1	1	1	0.141682	ENSGALG00000004245
GO:0030735	carnosine N-methyltransferase activity	Molecular Function	1	1	1	0.141682	ENSGALG00000015155
GO:0004312	fatty acid synthase activity	Molecular Function	1	1	1	0.141682	ENSGALG00000040896
GO:0070037	rRNA (pseudouridine) methyltransferase activity	Molecular Function	1	1	1	0.141682	ENSGALG00000014568
GO:0008890	glycine C-acetyltransferase activity	Molecular Function	1	1	1	0.141682	ENSGALG00000012312
GO:0070774	phytoceramidase activity	Molecular Function	1	1	1	0.141682	ENSGALG00000000755
GO:0004631	phosphomevalonate kinase activity	Molecular Function	1	1	1	0.141682	ENSGALG00000046656
GO:0004137	deoxycytidine kinase activity	Molecular Function	1	1	1	0.141682	ENSGALG00000028501
GO:0034188	apolipoprotein A-I receptor activity	Molecular Function	1	1	1	0.141682	ENSGALG00000015433
GO:0070095	fructose-6-phosphate binding	Molecular Function	1	1	1	0.141682	ENSGALG00000006543
GO:0003968	RNA-directed 5'-3' RNA polymerase activity	Molecular Function	1	1	1	0.141682	ENSGALG00000013183
GO:0046538	2,3-bisphosphoglycerate-dependent phosphoglycerate mutase activity	Molecular Function	1	1	1	0.141682	ENSGALG00000007606
GO:0043141	ATP-dependent 5'-3' DNA helicase activity	Molecular Function	1	1	1	0.141682	ENSGALG00000004037
GO:0043136	glycerol-3-phosphatase activity	Molecular Function	1	1	1	0.141682	ENSGALG00000005888
GO:0031956	medium-chain fatty acid-CoA ligase activity	Molecular Function	1	1	1	0.141682	ENSGALG00000019768
GO:0019863	IgE binding	Molecular Function	1	1	1	0.141682	ENSGALG00000012173
GO:0016866	intramolecular transferase activity	Molecular Function	1	1	1	0.141682	ENSGALG00000007606
GO:0015195	L-threonine transmembrane transporter activity	Molecular Function	1	1	1	0.141682	ENSGALG00000008811
GO:0003937	IMP cyclohydrolase activity	Molecular Function	1	1	1	0.141682	ENSGALG00000003570
GO:0030172	troponin C binding	Molecular Function	1	1	1	0.141682	ENSGALG00000006572
GO:0000250	lanosterol synthase activity	Molecular Function	1	1	1	0.141682	ENSGALG00000006198
GO:0106018	phosphatidylinositol-3,5-bisphosphate phosphatase activity	Molecular Function	1	1	1	0.141682	ENSGALG00000017112
GO:0019785	ISG15-specific protease activity	Molecular Function	1	1	1	0.141682	ENSGALG00000013057
GO:0072587	DNA topoisomerase (ATP-hydrolyzing) activator activity	Molecular Function	1	1	1	0.141682	ENSGALG00000032270
GO:0008176	tRNA (guanine-N7-)-methyltransferase activity	Molecular Function	1	1	1	0.141682	ENSGALG00000016187
GO:0005011	macrophage colony-stimulating factor receptor activity	Molecular Function	1	1	1	0.141682	ENSGALG00000005725
GO:0035242	protein-arginine omega-N asymmetric methyltransferase activity	Molecular Function	1	1	1	0.141682	ENSGALG00000013272
GO:0070540	stearic acid binding	Molecular Function	1	1	1	0.141682	ENSGALG00000043064
GO:0033798	thyroxine 5-deiodinase activity	Molecular Function	1	1	1	0.141682	ENSGALG00000026005
GO:0001730	2'-5'-oligoadenylate synthetase activity	Molecular Function	1	1	1	0.141682	ENSGALG00000013723
GO:0042497	triacyl lipopeptide binding	Molecular Function	1	1	1	0.141682	ENSGALG00000034722
GO:0004060	arylamine N-acetyltransferase activity	Molecular Function	1	1	1	0.141682	ENSGALG00000005472
GO:0005347	ATP transmembrane transporter activity	Molecular Function	5	20	1	0.142574	ENSGALG00000014680;ENSGALG00000042894;ENSGALG00000011220;ENSGALG00000005095;ENSGALG00000012013
GO:0051082	unfolded protein binding	Molecular Function	12	61	1	0.146733	ENSGALG00000036850;Gallus_gallus_newGene_2534;ENSGALG00000003476;ENSGALG00000013041;ENSGALG00000008094;ENSGALG00000009975;ENSGALG00000033212;ENSGALG00000015549;ENSGALG00000023709;ENSGALG00000016088;ENSGALG00000003914;ENSGALG00000002363
GO:0015631	tubulin binding	Molecular Function	11	55	1	0.147232	ENSGALG00000034373;ENSGALG00000017148;ENSGALG00000007161;ENSGALG00000014999;ENSGALG00000037784;ENSGALG00000003854;ENSGALG00000008713;ENSGALG00000009915;ENSGALG00000032398;ENSGALG00000012219;ENSGALG00000014873
GO:0004767	sphingomyelin phosphodiesterase activity	Molecular Function	2	5	1	0.14964	ENSGALG00000034950;ENSGALG00000049882
GO:0005114	type II transforming growth factor beta receptor binding	Molecular Function	2	5	1	0.14964	ENSGALG00000006038;ENSGALG00000009612
GO:0140033	acetylation-dependent protein binding	Molecular Function	2	5	1	0.14964	ENSGALG00000034725;Gallus_gallus_newGene_3369
GO:0001042	RNA polymerase I core binding	Molecular Function	2	5	1	0.14964	ENSGALG00000041124;ENSGALG00000005535
GO:0015232	heme transporter activity	Molecular Function	2	5	1	0.14964	ENSGALG00000036380;ENSGALG00000010326
GO:0033300	dehydroascorbic acid transporter activity	Molecular Function	2	5	1	0.14964	ENSGALG00000004889;ENSGALG00000014324
GO:0017069	snRNA binding	Molecular Function	2	5	1	0.14964	ENSGALG00000003318;ENSGALG00000007170
GO:0045545	syndecan binding	Molecular Function	2	5	1	0.14964	ENSGALG00000039990;ENSGALG00000026983
GO:0000774	adenyl-nucleotide exchange factor activity	Molecular Function	2	5	1	0.14964	ENSGALG00000015549;ENSGALG00000017077
GO:0042609	CD4 receptor binding	Molecular Function	2	5	1	0.14964	ENSGALG00000006388;ENSGALG00000006805
GO:0004875	complement receptor activity	Molecular Function	2	5	1	0.14964	ENSGALG00000035182;ENSGALG00000023950
GO:0043559	insulin binding	Molecular Function	2	5	1	0.14964	ENSGALG00000008094;ENSGALG00000014786
GO:0070728	leucine binding	Molecular Function	2	5	1	0.14964	ENSGALG00000037603;ENSGALG00000005648
GO:1990948	ubiquitin ligase inhibitor activity	Molecular Function	2	5	1	0.14964	ENSGALG00000013607;ENSGALG00000026137
GO:0004478	methionine adenosyltransferase activity	Molecular Function	2	5	1	0.14964	ENSGALG00000002479;ENSGALG00000047947
GO:0005024	transforming growth factor beta-activated receptor activity	Molecular Function	2	5	1	0.14964	ENSGALG00000012444;ENSGALG00000006038
GO:0003988	acetyl-CoA C-acyltransferase activity	Molecular Function	2	5	1	0.14964	ENSGALG00000011659;ENSGALG00000016555
GO:0031628	opioid receptor binding	Molecular Function	2	5	1	0.14964	Gallus_gallus_newGene_7020;ENSGALG00000015419
GO:0004687	myosin light chain kinase activity	Molecular Function	2	5	1	0.14964	ENSGALG00000011708;ENSGALG00000004334
GO:0004741	[pyruvate dehydrogenase (lipoamide)] phosphatase activity	Molecular Function	2	5	1	0.14964	ENSGALG00000034876;ENSGALG00000005146
GO:0001848	complement binding	Molecular Function	2	5	1	0.14964	ENSGALG00000040371;ENSGALG00000023950
GO:0016860	intramolecular oxidoreductase activity	Molecular Function	2	5	1	0.14964	ENSGALG00000003154;ENSGALG00000010402
GO:0016407	acetyltransferase activity	Molecular Function	2	5	1	0.14964	ENSGALG00000005473;ENSGALG00000005474
GO:0047676	arachidonate-CoA ligase activity	Molecular Function	2	5	1	0.14964	ENSGALG00000010628;ENSGALG00000001749
GO:0004720	protein-lysine 6-oxidase activity	Molecular Function	2	5	1	0.14964	ENSGALG00000000402;Gallus_gallus_newGene_6231
GO:0070181	small ribosomal subunit rRNA binding	Molecular Function	2	5	1	0.14964	ENSGALG00000032400;ENSGALG00000027579
GO:0008139	nuclear localization sequence binding	Molecular Function	4	15	1	0.152355	ENSGALG00000036962;ENSGALG00000029674;ENSGALG00000027864;ENSGALG00000017009
GO:0016298	lipase activity	Molecular Function	4	15	1	0.152355	ENSGALG00000052399;ENSGALG00000043734;ENSGALG00000005065;ENSGALG00000032736
GO:0042056	chemoattractant activity	Molecular Function	4	15	1	0.152355	ENSGALG00000027716;ENSGALG00000012178;ENSGALG00000012173;ENSGALG00000033974
GO:0030276	clathrin binding	Molecular Function	6	26	1	0.152366	ENSGALG00000008055;ENSGALG00000011690;ENSGALG00000015846;ENSGALG00000007161;ENSGALG00000014646;ENSGALG00000002548
GO:0004842	ubiquitin-protein transferase activity	Molecular Function	22	124	1	0.154344	ENSGALG00000012704;ENSGALG00000039269;ENSGALG00000009864;ENSGALG00000048716;ENSGALG00000014818;ENSGALG00000037193;ENSGALG00000007932;ENSGALG00000008713;Gallus_gallus_newGene_2534;ENSGALG00000002781;ENSGALG00000033593;ENSGALG00000002486;ENSGALG00000008860;Gallus_gallus_newGene_3369;ENSGALG00000015809;ENSGALG00000048712;ENSGALG00000016359;ENSGALG00000001682;ENSGALG00000003484;ENSGALG00000013940;ENS…
GO:0003690	double-stranded DNA binding	Molecular Function	18	99	1	0.157077	ENSGALG00000028037;ENSGALG00000031159;ENSGALG00000040886;ENSGALG00000042469;ENSGALG00000017142;ENSGALG00000023199;ENSGALG00000011783;ENSGALG00000008014;ENSGALG00000037935;ENSGALG00000015101;ENSGALG00000008094;ENSGALG00000034737;ENSGALG00000005757;ENSGALG00000030313;Gallus_gallus_newGene_7657;ENSGALG00000011657;Gallus_gallus_newGene_3369;ENSGALG00000034198
GO:0031681	G-protein beta-subunit binding	Molecular Function	3	10	1	0.158606	ENSGALG00000014984;ENSGALG00000012542;ENSGALG00000013041
GO:0016702	oxidoreductase activity, acting on single donors with incorporation of molecular oxygen, incorporation of two atoms of oxygen	Molecular Function	3	10	1	0.158606	ENSGALG00000033635;ENSGALG00000006677;ENSGALG00000005408
GO:0004114	3',5'-cyclic-nucleotide phosphodiesterase activity	Molecular Function	3	10	1	0.158606	ENSGALG00000039022;ENSGALG00000014727;ENSGALG00000006626
GO:0008017	microtubule binding	Molecular Function	30	176	1	0.159887	ENSGALG00000016105;ENSGALG00000008713;ENSGALG00000030597;ENSGALG00000012160;ENSGALG00000013615;ENSGALG00000031553;ENSGALG00000032398;ENSGALG00000036645;ENSGALG00000042570;ENSGALG00000005806;ENSGALG00000051135;ENSGALG00000038504;ENSGALG00000035156;ENSGALG00000009690;ENSGALG00000004195;ENSGALG00000016142;ENSGALG00000008095;ENSGALG00000037453;ENSGALG00000012836;Gallus_gallus_newGene_7494;ENSGALG0000…
GO:0008022	protein C-terminus binding	Molecular Function	19	106	1	0.164268	ENSGALG00000034725;Gallus_gallus_newGene_2287;ENSGALG00000003922;ENSGALG00000009971;ENSGALG00000008962;ENSGALG00000017009;ENSGALG00000003803;ENSGALG00000009690;ENSGALG00000014233;ENSGALG00000030313;ENSGALG00000013183;ENSGALG00000016854;ENSGALG00000041078;ENSGALG00000007307;ENSGALG00000001586;ENSGALG00000003916;ENSGALG00000035487;Gallus_gallus_newGene_981;ENSGALG00000001258
GO:0015459	potassium channel regulator activity	Molecular Function	5	21	1	0.166575	ENSGALG00000031929;ENSGALG00000040724;ENSGALG00000002118;ENSGALG00000043570;Gallus_gallus_newGene_7020
GO:0004993	G-protein coupled serotonin receptor activity	Molecular Function	5	21	1	0.166575	ENSGALG00000040761;ENSGALG00000015895;ENSGALG00000005853;ENSGALG00000016992;ENSGALG00000000820
GO:0008092	cytoskeletal protein binding	Molecular Function	20	113	1	0.170975	Gallus_gallus_newGene_7020;ENSGALG00000017358;ENSGALG00000008713;Gallus_gallus_newGene_1193;ENSGALG00000012704;ENSGALG00000014408;ENSGALG00000034373;ENSGALG00000037935;ENSGALG00000014258;ENSGALG00000011865;Gallus_gallus_newGene_981;Gallus_gallus_newGene_2789;ENSGALG00000031553;ENSGALG00000032398;ENSGALG00000009915;ENSGALG00000005420;ENSGALG00000016886;ENSGALG00000048190;ENSGALG00000046210;ENSGALG…
GO:0005539	glycosaminoglycan binding	Molecular Function	6	27	1	0.173875	ENSGALG00000011442;ENSGALG00000006038;ENSGALG00000037525;ENSGALG00000015708;ENSGALG00000053318;ENSGALG00000039786
GO:0016772	transferase activity, transferring phosphorus-containing groups	Molecular Function	15	82	1	0.177966	ENSGALG00000045305;ENSGALG00000010636;ENSGALG00000015708;ENSGALG00000002816;ENSGALG00000034725;ENSGALG00000037525;ENSGALG00000012444;Gallus_gallus_newGene_8244;ENSGALG00000007191;ENSGALG00000039786;ENSGALG00000005071;Gallus_gallus_newGene_3369;Gallus_gallus_newGene_4376;ENSGALG00000009298;ENSGALG00000053184
GO:0003779	actin binding	Molecular Function	31	185	1	0.179869	ENSGALG00000007161;ENSGALG00000021572;ENSGALG00000006572;ENSGALG00000007052;ENSGALG00000001329;ENSGALG00000014819;ENSGALG00000013817;ENSGALG00000012357;ENSGALG00000014999;Gallus_gallus_newGene_8907;ENSGALG00000036441;ENSGALG00000035960;ENSGALG00000014203;ENSGALG00000035930;ENSGALG00000000674;Gallus_gallus_newGene_1193;ENSGALG00000028721;ENSGALG00000046210;ENSGALG00000053130;ENSGALG00000005678;ENS…
GO:0070577	lysine-acetylated histone binding	Molecular Function	4	16	1	0.181669	Gallus_gallus_newGene_3369;ENSGALG00000034725;ENSGALG00000008163;ENSGALG00000000156
GO:0051059	NF-kappaB binding	Molecular Function	4	16	1	0.181669	ENSGALG00000042816;ENSGALG00000002247;ENSGALG00000026137;ENSGALG00000027864
GO:0046872	metal ion binding	Molecular Function	106	689	1	0.187025	ENSGALG00000008222;ENSGALG00000034134;ENSGALG00000043734;ENSGALG00000014727;ENSGALG00000036850;ENSGALG00000029190;Gallus_gallus_newGene_2757;ENSGALG00000034876;ENSGALG00000016186;ENSGALG00000041934;ENSGALG00000039269;ENSGALG00000000636;ENSGALG00000039327;ENSGALG00000041380;ENSGALG00000029367;ENSGALG00000031702;ENSGALG00000008798;ENSGALG00000003319;ENSGALG00000006543;ENSGALG00000010226;ENSGALG0000…
GO:0004725	protein tyrosine phosphatase activity	Molecular Function	15	83	1	0.190561	ENSGALG00000038469;ENSGALG00000017112;ENSGALG00000005888;ENSGALG00000050459;ENSGALG00000012220;ENSGALG00000037889;ENSGALG00000013867;ENSGALG00000011207;ENSGALG00000016271;ENSGALG00000021572;ENSGALG00000041650;ENSGALG00000002192;ENSGALG00000004048;ENSGALG00000007177;ENSGALG00000012627
GO:1990782	protein tyrosine kinase binding	Molecular Function	5	22	1	0.192027	ENSGALG00000015441;ENSGALG00000008459;ENSGALG00000017358;ENSGALG00000032349;ENSGALG00000033212
GO:0019838	growth factor binding	Molecular Function	5	22	1	0.192027	ENSGALG00000037525;ENSGALG00000015708;ENSGALG00000012444;ENSGALG00000039786;ENSGALG00000005725
GO:0005244	voltage-gated ion channel activity	Molecular Function	5	22	1	0.192027	ENSGALG00000012111;ENSGALG00000027793;ENSGALG00000034427;Gallus_gallus_newGene_2287;ENSGALG00000029502
GO:0019213	deacetylase activity	Molecular Function	3	11	1	0.19631	ENSGALG00000010364;ENSGALG00000007286;Gallus_gallus_newGene_2249
GO:0001078	transcriptional repressor activity, RNA polymerase II core promoter proximal region sequence-specific binding	Molecular Function	3	11	1	0.19631	ENSGALG00000008014;ENSGALG00000040886;ENSGALG00000005757
GO:0008028	monocarboxylic acid transmembrane transporter activity	Molecular Function	3	11	1	0.19631	ENSGALG00000003172;ENSGALG00000007748;ENSGALG00000002728
GO:0070679	inositol 1,4,5 trisphosphate binding	Molecular Function	3	11	1	0.19631	ENSGALG00000006297;ENSGALG00000029416;Gallus_gallus_newGene_1086
GO:0047617	acyl-CoA hydrolase activity	Molecular Function	3	11	1	0.19631	ENSGALG00000009292;ENSGALG00000001749;Gallus_gallus_newGene_3516
GO:0001222	transcription corepressor binding	Molecular Function	3	11	1	0.19631	ENSGALG00000005521;ENSGALG00000025907;ENSGALG00000000573
GO:0030169	low-density lipoprotein particle binding	Molecular Function	3	11	1	0.19631	ENSGALG00000009626;ENSGALG00000014910;ENSGALG00000046226
GO:0005159	insulin-like growth factor receptor binding	Molecular Function	3	11	1	0.19631	ENSGALG00000017358;ENSGALG00000007158;ENSGALG00000014786
GO:0000146	microfilament motor activity	Molecular Function	3	11	1	0.19631	ENSGALG00000033198;ENSGALG00000004150;Gallus_gallus_newGene_1193
GO:0008146	sulfotransferase activity	Molecular Function	6	28	1	0.196536	ENSGALG00000002155;ENSGALG00000005886;ENSGALG00000012345;ENSGALG00000023120;ENSGALG00000028423;ENSGALG00000005626
GO:0015485	cholesterol binding	Molecular Function	6	28	1	0.196536	ENSGALG00000010652;ENSGALG00000006546;ENSGALG00000033038;ENSGALG00000012620;ENSGALG00000021193;ENSGALG00000000241
GO:0001540	amyloid-beta binding	Molecular Function	7	34	1	0.197924	ENSGALG00000016996;ENSGALG00000046226;ENSGALG00000047813;ENSGALG00000009612;ENSGALG00000051415;ENSGALG00000007298;ENSGALG00000004741
GO:0001067	regulatory region nucleic acid binding	Molecular Function	13	71	1	0.198702	ENSGALG00000008014;ENSGALG00000017142;ENSGALG00000037935;ENSGALG00000040886;ENSGALG00000028037;Gallus_gallus_newGene_3369;Gallus_gallus_newGene_7673;ENSGALG00000011657;Gallus_gallus_newGene_7657;ENSGALG00000039182;ENSGALG00000005757;ENSGALG00000015101;ENSGALG00000034737
GO:0044212	transcription regulatory region DNA binding	Molecular Function	13	71	1	0.198702	ENSGALG00000040886;ENSGALG00000028037;ENSGALG00000008014;ENSGALG00000017142;ENSGALG00000037935;ENSGALG00000015101;ENSGALG00000034737;Gallus_gallus_newGene_3369;ENSGALG00000011657;Gallus_gallus_newGene_7673;Gallus_gallus_newGene_7657;ENSGALG00000039182;ENSGALG00000005757
GO:0001164	RNA polymerase I CORE element sequence-specific DNA binding	Molecular Function	2	6	1	0.204118	ENSGALG00000042976;ENSGALG00000025868
GO:0034185	apolipoprotein binding	Molecular Function	2	6	1	0.204118	ENSGALG00000010166;ENSGALG00000008094
GO:0097371	MDM2/MDM4 family protein binding	Molecular Function	2	6	1	0.204118	ENSGALG00000026137;ENSGALG00000036234
GO:0004931	extracellular ATP-gated cation channel activity	Molecular Function	2	6	1	0.204118	ENSGALG00000004613;ENSGALG00000003863
GO:2001069	glycogen binding	Molecular Function	2	6	1	0.204118	ENSGALG00000030303;ENSGALG00000027872
GO:0005021	vascular endothelial growth factor-activated receptor activity	Molecular Function	2	6	1	0.204118	ENSGALG00000013907;ENSGALG00000005802
GO:0030550	acetylcholine receptor inhibitor activity	Molecular Function	2	6	1	0.204118	ENSGALG00000041621;ENSGALG00000050403
GO:0048407	platelet-derived growth factor binding	Molecular Function	2	6	1	0.204118	ENSGALG00000013929;ENSGALG00000012178
GO:0038024	cargo receptor activity	Molecular Function	2	6	1	0.204118	ENSGALG00000010166;ENSGALG00000003803
GO:0005153	interleukin-8 receptor binding	Molecular Function	2	6	1	0.204118	ENSGALG00000026098;ENSGALG00000011668
GO:0032051	clathrin light chain binding	Molecular Function	2	6	1	0.204118	ENSGALG00000005139;ENSGALG00000041760
GO:0033293	monocarboxylic acid binding	Molecular Function	2	6	1	0.204118	ENSGALG00000037935;ENSGALG00000038933
GO:0089720	caspase binding	Molecular Function	2	6	1	0.204118	ENSGALG00000004398;ENSGALG00000043535
GO:0008190	eukaryotic initiation factor 4E binding	Molecular Function	2	6	1	0.204118	ENSGALG00000008520;ENSGALG00000040109
GO:0009922	fatty acid elongase activity	Molecular Function	2	6	1	0.204118	ENSGALG00000016314;ENSGALG00000014730
GO:0005161	platelet-derived growth factor receptor binding	Molecular Function	2	6	1	0.204118	ENSGALG00000003476;ENSGALG00000012178
GO:0034338	short-chain carboxylesterase activity	Molecular Function	2	6	1	0.204118	ENSGALG00000010364;ENSGALG00000014938
GO:0003689	DNA clamp loader activity	Molecular Function	2	6	1	0.204118	ENSGALG00000017064;ENSGALG00000000632
GO:0005178	integrin binding	Molecular Function	13	72	1	0.213158	ENSGALG00000043825;ENSGALG00000029766;ENSGALG00000015422;ENSGALG00000009626;ENSGALG00000005299;ENSGALG00000006546;ENSGALG00000013907;ENSGALG00000010978;ENSGALG00000000379;ENSGALG00000003578;ENSGALG00000002548;ENSGALG00000029429;ENSGALG00000001412
GO:0008168	methyltransferase activity	Molecular Function	9	47	1	0.214026	ENSGALG00000015155;ENSGALG00000008133;ENSGALG00000042726;ENSGALG00000008686;ENSGALG00000000891;ENSGALG00000013064;ENSGALG00000051748;ENSGALG00000009365;ENSGALG00000001790
GO:0047485	protein N-terminus binding	Molecular Function	9	47	1	0.214026	ENSGALG00000014365;ENSGALG00000013183;Gallus_gallus_newGene_2287;ENSGALG00000003120;ENSGALG00000009942;ENSGALG00000039182;ENSGALG00000031839;ENSGALG00000011910;ENSGALG00000007932
GO:0061659	ubiquitin-like protein ligase activity	Molecular Function	5	23	1	0.218733	Gallus_gallus_newGene_3369;ENSGALG00000003916;Gallus_gallus_newGene_2534;ENSGALG00000008860;ENSGALG00000048712
GO:0046332	SMAD binding	Molecular Function	7	35	1	0.219316	ENSGALG00000003803;ENSGALG00000028037;Gallus_gallus_newGene_7020;ENSGALG00000025907;ENSGALG00000011442;Gallus_gallus_newGene_3369;ENSGALG00000006038
GO:0001784	phosphotyrosine residue binding	Molecular Function	6	29	1	0.22022	ENSGALG00000015665;ENSGALG00000014786;ENSGALG00000038637;ENSGALG00000040926;ENSGALG00000029077;ENSGALG00000027786
GO:0043168	anion binding	Molecular Function	16	92	1	0.224802	ENSGALG00000015708;ENSGALG00000031159;ENSGALG00000009031;ENSGALG00000033938;Gallus_gallus_newGene_1193;ENSGALG00000049122;ENSGALG00000037525;Gallus_gallus_newGene_8244;ENSGALG00000037935;ENSGALG00000039541;ENSGALG00000015096;ENSGALG00000053318;ENSGALG00000039786;ENSGALG00000005065;ENSGALG00000038933;Gallus_gallus_newGene_2935
GO:0017016	Ras GTPase binding	Molecular Function	10	54	1	0.227912	Gallus_gallus_newGene_7855;ENSGALG00000046210;ENSGALG00000004515;ENSGALG00000014408;ENSGALG00000008713;ENSGALG00000015708;ENSGALG00000047346;ENSGALG00000027122;ENSGALG00000039786;Gallus_gallus_newGene_7020
GO:0061630	ubiquitin protein ligase activity	Molecular Function	28	171	1	0.23117	Gallus_gallus_newGene_3369;ENSGALG00000009207;ENSGALG00000029077;ENSGALG00000008860;ENSGALG00000034271;ENSGALG00000003916;ENSGALG00000003144;ENSGALG00000005867;ENSGALG00000048712;ENSGALG00000036234;ENSGALG00000008368;ENSGALG00000013999;ENSGALG00000008491;Gallus_gallus_newGene_2534;ENSGALG00000002225;ENSGALG00000032644;ENSGALG00000047464;ENSGALG00000017186;ENSGALG00000008946;ENSGALG00000012124;ENS…
GO:0003824	catalytic activity	Molecular Function	58	372	1	0.232095	ENSGALG00000007190;ENSGALG00000003108;Gallus_gallus_newGene_1193;ENSGALG00000016400;ENSGALG00000037525;ENSGALG00000003614;ENSGALG00000002816;ENSGALG00000039541;ENSGALG00000023120;Gallus_gallus_newGene_3516;ENSGALG00000015096;ENSGALG00000016359;ENSGALG00000048712;ENSGALG00000003916;ENSGALG00000033635;ENSGALG00000015155;ENSGALG00000005071;ENSGALG00000010402;ENSGALG00000003313;ENSGALG00000045305;ENS…
GO:0016829	lyase activity	Molecular Function	3	12	1	0.235868	ENSGALG00000004614;ENSGALG00000016919;ENSGALG00000001586
GO:0010314	phosphatidylinositol-5-phosphate binding	Molecular Function	3	12	1	0.235868	ENSGALG00000032570;ENSGALG00000009031;ENSGALG00000016988
GO:0004407	histone deacetylase activity	Molecular Function	3	12	1	0.235868	ENSGALG00000004288;ENSGALG00000007286;Gallus_gallus_newGene_2249
GO:0031418	L-ascorbic acid binding	Molecular Function	3	12	1	0.235868	ENSGALG00000042030;ENSGALG00000041422;ENSGALG00000006677
GO:0019205	nucleobase-containing compound kinase activity	Molecular Function	3	12	1	0.235868	ENSGALG00000005071;ENSGALG00000007191;ENSGALG00000045305
GO:0016811	hydrolase activity, acting on carbon-nitrogen (but not peptide) bonds, in linear amides	Molecular Function	3	12	1	0.235868	ENSGALG00000013993;ENSGALG00000000724;Gallus_gallus_newGene_2249
GO:0004722	protein serine/threonine phosphatase activity	Molecular Function	7	36	1	0.241481	ENSGALG00000016522;ENSGALG00000052162;ENSGALG00000005146;ENSGALG00000020805;ENSGALG00000011266;ENSGALG00000012220;ENSGALG00000034876
GO:0019894	kinesin binding	Molecular Function	6	30	1	0.244787	ENSGALG00000031553;ENSGALG00000012137;ENSGALG00000001812;ENSGALG00000036527;ENSGALG00000023709;ENSGALG00000028807
GO:0043014	alpha-tubulin binding	Molecular Function	4	18	1	0.244926	ENSGALG00000001798;ENSGALG00000016105;ENSGALG00000016674;ENSGALG00000017077
GO:0000987	core promoter proximal region sequence-specific DNA binding	Molecular Function	10	55	1	0.245841	ENSGALG00000028037;ENSGALG00000040886;ENSGALG00000016823;ENSGALG00000003045;ENSGALG00000037935;ENSGALG00000017142;ENSGALG00000005757;ENSGALG00000005263;Gallus_gallus_newGene_3369;ENSGALG00000008014
GO:0005245	voltage-gated calcium channel activity	Molecular Function	5	24	1	0.246485	ENSGALG00000035466;Gallus_gallus_newGene_2287;Gallus_gallus_newGene_2289;ENSGALG00000008486;ENSGALG00000050887
GO:0043274	phospholipase binding	Molecular Function	2	7	1	0.260236	ENSGALG00000011149;ENSGALG00000014692
GO:0001614	purinergic nucleotide receptor activity	Molecular Function	2	7	1	0.260236	ENSGALG00000003863;ENSGALG00000004613
GO:0033130	acetylcholine receptor binding	Molecular Function	2	7	1	0.260236	ENSGALG00000009107;ENSGALG00000050403
GO:0015279	store-operated calcium channel activity	Molecular Function	2	7	1	0.260236	ENSGALG00000029416;ENSGALG00000006297
GO:0016798	hydrolase activity, acting on glycosyl bonds	Molecular Function	2	7	1	0.260236	ENSGALG00000010226;ENSGALG00000016917
GO:0008430	selenium binding	Molecular Function	2	7	1	0.260236	ENSGALG00000000866;ENSGALG00000014857
GO:1990756	protein binding, bridging involved in substrate recognition for ubiquitination	Molecular Function	2	7	1	0.260236	ENSGALG00000007012;ENSGALG00000032053
GO:0004385	guanylate kinase activity	Molecular Function	2	7	1	0.260236	ENSGALG00000045305;ENSGALG00000005071
GO:0031996	thioesterase binding	Molecular Function	2	7	1	0.260236	ENSGALG00000007932;ENSGALG00000009864
GO:0016504	peptidase activator activity	Molecular Function	2	7	1	0.260236	ENSGALG00000008163;ENSGALG00000014233
GO:0043139	5'-3' DNA helicase activity	Molecular Function	2	7	1	0.260236	ENSGALG00000004037;ENSGALG00000017627
GO:0038085	vascular endothelial growth factor binding	Molecular Function	2	7	1	0.260236	ENSGALG00000005802;ENSGALG00000013907
GO:0008384	IkappaB kinase activity	Molecular Function	1	2	1	0.263299	ENSGALG00000031832
GO:0017002	activin-activated receptor activity	Molecular Function	1	2	1	0.263299	ENSGALG00000012444
GO:1990439	MAP kinase serine/threonine phosphatase activity	Molecular Function	1	2	1	0.263299	ENSGALG00000011419
GO:0008469	histone-arginine N-methyltransferase activity	Molecular Function	1	2	1	0.263299	ENSGALG00000013272
GO:0070506	high-density lipoprotein particle receptor activity	Molecular Function	1	2	1	0.263299	ENSGALG00000046226
GO:0070699	type II activin receptor binding	Molecular Function	1	2	1	0.263299	ENSGALG00000034616
GO:0038062	protein tyrosine kinase collagen receptor activity	Molecular Function	1	2	1	0.263299	ENSGALG00000039322
GO:0000406	double-strand/single-strand DNA junction binding	Molecular Function	1	2	1	0.263299	ENSGALG00000008962
GO:0099122	RNA polymerase II C-terminal domain binding	Molecular Function	1	2	1	0.263299	ENSGALG00000034725
GO:0103025	alpha-amylase activity (releasing maltohexaose)	Molecular Function	1	2	1	0.263299	ENSGALG00000005147
GO:0003720	telomerase activity	Molecular Function	1	2	1	0.263299	ENSGALG00000037453
GO:0001847	opsonin receptor activity	Molecular Function	1	2	1	0.263299	ENSGALG00000023950
GO:0004800	thyroxine 5'-deiodinase activity	Molecular Function	1	2	1	0.263299	ENSGALG00000026005
GO:0050220	prostaglandin-E synthase activity	Molecular Function	1	2	1	0.263299	ENSGALG00000046708
GO:0000150	recombinase activity	Molecular Function	1	2	1	0.263299	ENSGALG00000030313
GO:0003868	4-hydroxyphenylpyruvate dioxygenase activity	Molecular Function	1	2	1	0.263299	ENSGALG00000004343
GO:0030911	TPR domain binding	Molecular Function	1	2	1	0.263299	ENSGALG00000033212
GO:0036055	protein-succinyllysine desuccinylase activity	Molecular Function	1	2	1	0.263299	ENSGALG00000007286
GO:0032558	adenyl deoxyribonucleotide binding	Molecular Function	1	2	1	0.263299	ENSGALG00000031159
GO:0043028	cysteine-type endopeptidase regulator activity involved in apoptotic process	Molecular Function	1	2	1	0.263299	ENSGALG00000008713
GO:0004556	alpha-amylase activity	Molecular Function	1	2	1	0.263299	ENSGALG00000005147
GO:0015238	drug transmembrane transporter activity	Molecular Function	1	2	1	0.263299	ENSGALG00000033204
GO:0070404	NADH binding	Molecular Function	1	2	1	0.263299	ENSGALG00000029829
GO:0030250	guanylate cyclase activator activity	Molecular Function	1	2	1	0.263299	ENSGALG00000026518
GO:0016864	intramolecular oxidoreductase activity, transposing S-S bonds	Molecular Function	1	2	1	0.263299	ENSGALG00000003154
GO:0047690	aspartyltransferase activity	Molecular Function	1	2	1	0.263299	ENSGALG00000029077
GO:0061513	glucose 6-phosphate:inorganic phosphate antiporter activity	Molecular Function	1	2	1	0.263299	ENSGALG00000035842
GO:0071813	lipoprotein particle binding	Molecular Function	1	2	1	0.263299	ENSGALG00000008094
GO:0004416	hydroxyacylglutathione hydrolase activity	Molecular Function	1	2	1	0.263299	ENSGALG00000005398
GO:0030792	methylarsonite methyltransferase activity	Molecular Function	1	2	1	0.263299	ENSGALG00000008133
GO:0042285	xylosyltransferase activity	Molecular Function	1	2	1	0.263299	ENSGALG00000012559
GO:0003875	ADP-ribosylarginine hydrolase activity	Molecular Function	1	2	1	0.263299	ENSGALG00000015473
GO:0004828	serine-tRNA ligase activity	Molecular Function	1	2	1	0.263299	ENSGALG00000026809
GO:0004066	asparagine synthase (glutamine-hydrolyzing) activity	Molecular Function	1	2	1	0.263299	ENSGALG00000009748
GO:0004360	glutamine-fructose-6-phosphate transaminase (isomerizing) activity	Molecular Function	1	2	1	0.263299	ENSGALG00000039705
GO:0050544	arachidonic acid binding	Molecular Function	1	2	1	0.263299	ENSGALG00000043064
GO:0004392	heme oxygenase (decyclizing) activity	Molecular Function	1	2	1	0.263299	ENSGALG00000007638
GO:0004850	uridine phosphorylase activity	Molecular Function	1	2	1	0.263299	ENSGALG00000013073
GO:0099038	ceramide-translocating ATPase activity	Molecular Function	1	2	1	0.263299	ENSGALG00000036894
GO:0008413	8-oxo-7,8-dihydroguanosine triphosphate pyrophosphatase activity	Molecular Function	1	2	1	0.263299	ENSGALG00000004245
GO:0019798	procollagen-proline dioxygenase activity	Molecular Function	1	2	1	0.263299	ENSGALG00000040866
GO:0004911	interleukin-2 receptor activity	Molecular Function	1	2	1	0.263299	ENSGALG00000042471
GO:0070061	fructose binding	Molecular Function	1	2	1	0.263299	ENSGALG00000006543
GO:0043812	phosphatidylinositol-4-phosphate phosphatase activity	Molecular Function	1	2	1	0.263299	ENSGALG00000040902
GO:0004798	thymidylate kinase activity	Molecular Function	1	2	1	0.263299	ENSGALG00000028982
GO:0004948	calcitonin receptor activity	Molecular Function	1	2	1	0.263299	ENSGALG00000002632
GO:0004597	peptide-aspartate beta-dioxygenase activity	Molecular Function	1	2	1	0.263299	ENSGALG00000030112
GO:0004666	prostaglandin-endoperoxide synthase activity	Molecular Function	1	2	1	0.263299	ENSGALG00000033635
GO:1990698	palmitoleoyltransferase activity	Molecular Function	1	2	1	0.263299	ENSGALG00000007077
GO:0051861	glycolipid binding	Molecular Function	1	2	1	0.263299	ENSGALG00000037998
GO:0005119	smoothened binding	Molecular Function	1	2	1	0.263299	ENSGALG00000012620
GO:0051373	FATZ binding	Molecular Function	1	2	1	0.263299	ENSGALG00000053130
GO:0005314	high-affinity glutamate transmembrane transporter activity	Molecular Function	1	2	1	0.263299	ENSGALG00000037556
GO:0030899	calcium-dependent ATPase activity	Molecular Function	1	2	1	0.263299	ENSGALG00000006572
GO:0090624	endoribonuclease activity, cleaving miRNA-paired mRNA	Molecular Function	1	2	1	0.263299	ENSGALG00000043711
GO:0032142	single guanine insertion binding	Molecular Function	1	2	1	0.263299	ENSGALG00000008962
GO:0071208	histone pre-mRNA DCP binding	Molecular Function	1	2	1	0.263299	ENSGALG00000002127
GO:0004532	exoribonuclease activity	Molecular Function	1	2	1	0.263299	ENSGALG00000002021
GO:0035515	oxidative RNA demethylase activity	Molecular Function	1	2	1	0.263299	ENSGALG00000001802
GO:0004367	glycerol-3-phosphate dehydrogenase [NAD+] activity	Molecular Function	1	2	1	0.263299	ENSGALG00000012061
GO:0008650	rRNA (uridine-2'-O-)-methyltransferase activity	Molecular Function	1	2	1	0.263299	ENSGALG00000032993
GO:0004819	glutamine-tRNA ligase activity	Molecular Function	1	2	1	0.263299	ENSGALG00000029980
GO:0030620	U2 snRNA binding	Molecular Function	1	2	1	0.263299	ENSGALG00000007170
GO:0016435	rRNA (guanine) methyltransferase activity	Molecular Function	1	2	1	0.263299	ENSGALG00000032993
GO:0032542	sulfiredoxin activity	Molecular Function	1	2	1	0.263299	ENSGALG00000037603
GO:0015196	L-tryptophan transmembrane transporter activity	Molecular Function	1	2	1	0.263299	ENSGALG00000005845
GO:0004337	geranyltranstransferase activity	Molecular Function	1	2	1	0.263299	ENSGALG00000028880
GO:0005006	epidermal growth factor-activated receptor activity	Molecular Function	1	2	1	0.263299	ENSGALG00000037901
GO:0008242	omega peptidase activity	Molecular Function	1	2	1	0.263299	ENSGALG00000014261
GO:0004776	succinate-CoA ligase (GDP-forming) activity	Molecular Function	1	2	1	0.263299	ENSGALG00000007652
GO:0031690	adrenergic receptor binding	Molecular Function	1	2	1	0.263299	ENSGALG00000025915
GO:0102499	SHG alpha-glucan phosphorylase activity	Molecular Function	1	2	1	0.263299	ENSGALG00000008508
GO:0019206	nucleoside kinase activity	Molecular Function	1	2	1	0.263299	ENSGALG00000007191
GO:0008126	acetylesterase activity	Molecular Function	1	2	1	0.263299	ENSGALG00000014938
GO:0004000	adenosine deaminase activity	Molecular Function	1	2	1	0.263299	ENSGALG00000004170
GO:0042284	sphingolipid delta-4 desaturase activity	Molecular Function	1	2	1	0.263299	ENSGALG00000011213
GO:0034988	Fc-gamma receptor I complex binding	Molecular Function	1	2	1	0.263299	Gallus_gallus_newGene_7020
GO:0004098	cerebroside-sulfatase activity	Molecular Function	1	2	1	0.263299	Gallus_gallus_newGene_4221
GO:0001855	complement component C4b binding	Molecular Function	1	2	1	0.263299	ENSGALG00000023950
GO:0032181	dinucleotide repeat insertion binding	Molecular Function	1	2	1	0.263299	ENSGALG00000008962
GO:0032977	membrane insertase activity	Molecular Function	1	2	1	0.263299	ENSGALG00000011626
GO:0004735	pyrroline-5-carboxylate reductase activity	Molecular Function	1	2	1	0.263299	ENSGALG00000007300
GO:0008823	cupric reductase activity	Molecular Function	1	2	1	0.263299	ENSGALG00000008997
GO:0047963	glycine N-choloyltransferase activity	Molecular Function	1	2	1	0.263299	Gallus_gallus_newGene_3516
GO:0050265	RNA uridylyltransferase activity	Molecular Function	1	2	1	0.263299	ENSGALG00000012607
GO:0004372	glycine hydroxymethyltransferase activity	Molecular Function	1	2	1	0.263299	ENSGALG00000052983
GO:0072545	tyrosine binding	Molecular Function	1	2	1	0.263299	ENSGALG00000012919
GO:0004122	cystathionine beta-synthase activity	Molecular Function	1	2	1	0.263299	ENSGALG00000016196
GO:0061749	forked DNA-dependent helicase activity	Molecular Function	1	2	1	0.263299	ENSGALG00000008256
GO:0000822	inositol hexakisphosphate binding	Molecular Function	1	2	1	0.263299	ENSGALG00000004738
GO:0043008	ATP-dependent protein binding	Molecular Function	1	2	1	0.263299	ENSGALG00000014725
GO:0050649	testosterone 6-beta-hydroxylase activity	Molecular Function	1	2	1	0.263299	ENSGALG00000004436
GO:0009041	uridylate kinase activity	Molecular Function	1	2	1	0.263299	ENSGALG00000028982
GO:0001216	bacterial-type RNA polymerase transcriptional activator activity, sequence-specific DNA binding	Molecular Function	1	2	1	0.263299	ENSGALG00000003045
GO:0004421	hydroxymethylglutaryl-CoA synthase activity	Molecular Function	1	2	1	0.263299	ENSGALG00000014862
GO:1990757	ubiquitin ligase activator activity	Molecular Function	1	2	1	0.263299	ENSGALG00000009971
GO:0008967	phosphoglycolate phosphatase activity	Molecular Function	1	2	1	0.263299	ENSGALG00000005888
GO:0072572	poly-ADP-D-ribose binding	Molecular Function	1	2	1	0.263299	ENSGALG00000009668
GO:1904768	all-trans-retinol binding	Molecular Function	1	2	1	0.263299	ENSGALG00000011532
GO:0098519	nucleotide phosphatase activity, acting on free nucleotides	Molecular Function	1	2	1	0.263299	ENSGALG00000005888
GO:1990409	adrenomedullin binding	Molecular Function	1	2	1	0.263299	ENSGALG00000002632
GO:0008184	glycogen phosphorylase activity	Molecular Function	1	2	1	0.263299	ENSGALG00000008508
GO:0004019	adenylosuccinate synthase activity	Molecular Function	1	2	1	0.263299	ENSGALG00000010702
GO:0004551	nucleotide diphosphatase activity	Molecular Function	1	2	1	0.263299	ENSGALG00000032746
GO:0046592	polyamine oxidase activity	Molecular Function	1	2	1	0.263299	ENSGALG00000015977
GO:0034617	tetrahydrobiopterin binding	Molecular Function	1	2	1	0.263299	ENSGALG00000038096
GO:0015194	L-serine transmembrane transporter activity	Molecular Function	1	2	1	0.263299	ENSGALG00000008811
GO:0072509	divalent inorganic cation transmembrane transporter activity	Molecular Function	1	2	1	0.263299	ENSGALG00000000721
GO:0032453	histone demethylase activity (H3-K4 specific)	Molecular Function	1	2	1	0.263299	ENSGALG00000020454
GO:0016421	CoA carboxylase activity	Molecular Function	1	2	1	0.263299	ENSGALG00000008785
GO:1904713	beta-catenin destruction complex binding	Molecular Function	1	2	1	0.263299	ENSGALG00000007161
GO:0097243	flavonoid binding	Molecular Function	1	2	1	0.263299	ENSGALG00000005701
GO:0034711	inhibin binding	Molecular Function	1	2	1	0.263299	ENSGALG00000012444
GO:0033961	cis-stilbene-oxide hydrolase activity	Molecular Function	1	2	1	0.263299	ENSGALG00000009291
GO:0004609	phosphatidylserine decarboxylase activity	Molecular Function	1	2	1	0.263299	ENSGALG00000006872
GO:0035539	8-oxo-7,8-dihydrodeoxyguanosine triphosphate pyrophosphatase activity	Molecular Function	1	2	1	0.263299	ENSGALG00000004245
GO:0052857	NADPHX epimerase activity	Molecular Function	1	2	1	0.263299	ENSGALG00000046023
GO:0000253	3-keto sterol reductase activity	Molecular Function	1	2	1	0.263299	ENSGALG00000037852
GO:0032137	guanine/thymine mispair binding	Molecular Function	1	2	1	0.263299	ENSGALG00000008962
GO:0003918	DNA topoisomerase type II (ATP-hydrolyzing) activity	Molecular Function	1	2	1	0.263299	ENSGALG00000003922
GO:0015218	pyrimidine nucleotide transmembrane transporter activity	Molecular Function	1	2	1	0.263299	ENSGALG00000014680
GO:0036442	hydrogen-exporting ATPase activity	Molecular Function	1	2	1	0.263299	ENSGALG00000007190
GO:0008073	ornithine decarboxylase inhibitor activity	Molecular Function	1	2	1	0.263299	ENSGALG00000036288
GO:0015299	solute:proton antiporter activity	Molecular Function	1	2	1	0.263299	ENSGALG00000016824
GO:0015144	carbohydrate transmembrane transporter activity	Molecular Function	1	2	1	0.263299	ENSGALG00000026253
GO:0004485	methylcrotonoyl-CoA carboxylase activity	Molecular Function	1	2	1	0.263299	ENSGALG00000008785
GO:0004309	exopolyphosphatase activity	Molecular Function	1	2	1	0.263299	ENSGALG00000001812
GO:0047710	bis(5'-adenosyl)-triphosphatase activity	Molecular Function	1	2	1	0.263299	ENSGALG00000016708
GO:0032052	bile acid binding	Molecular Function	1	2	1	0.263299	ENSGALG00000021193
GO:0008476	protein-tyrosine sulfotransferase activity	Molecular Function	1	2	1	0.263299	ENSGALG00000005626
GO:0033862	UMP kinase activity	Molecular Function	1	2	1	0.263299	ENSGALG00000028982
GO:0004370	glycerol kinase activity	Molecular Function	1	2	1	0.263299	ENSGALG00000016285
GO:0034714	type III transforming growth factor beta receptor binding	Molecular Function	1	2	1	0.263299	ENSGALG00000009612
GO:0032041	NAD-dependent histone deacetylase activity (H3-K14 specific)	Molecular Function	1	2	1	0.263299	ENSGALG00000039710
GO:0070053	thrombospondin receptor activity	Molecular Function	1	2	1	0.263299	ENSGALG00000003932
GO:0061697	protein-glutaryllysine deglutarylase activity	Molecular Function	1	2	1	0.263299	ENSGALG00000007286
GO:0004619	phosphoglycerate mutase activity	Molecular Function	1	2	1	0.263299	ENSGALG00000007606
GO:1903763	gap junction channel activity involved in cell communication by electrical coupling	Molecular Function	1	2	1	0.263299	ENSGALG00000014873
GO:0004331	fructose-2,6-bisphosphate 2-phosphatase activity	Molecular Function	1	2	1	0.263299	ENSGALG00000001117
GO:0005035	death receptor activity	Molecular Function	1	2	1	0.263299	ENSGALG00000006106
GO:0051434	BH3 domain binding	Molecular Function	1	2	1	0.263299	ENSGALG00000012885
GO:0004170	dUTP diphosphatase activity	Molecular Function	1	2	1	0.263299	ENSGALG00000038032
GO:0086080	protein binding involved in heterotypic cell-cell adhesion	Molecular Function	1	2	1	0.263299	ENSGALG00000009514
GO:0001846	opsonin binding	Molecular Function	1	2	1	0.263299	ENSGALG00000023950
GO:0004821	histidine-tRNA ligase activity	Molecular Function	1	2	1	0.263299	ENSGALG00000035080
GO:0047238	glucuronosyl-N-acetylgalactosaminyl-proteoglycan 4-beta-N-acetylgalactosaminyltransferase activity	Molecular Function	1	2	1	0.263299	ENSGALG00000010125
GO:0005412	glucose:sodium symporter activity	Molecular Function	1	2	1	0.263299	ENSGALG00000006728
GO:0019840	isoprenoid binding	Molecular Function	1	2	1	0.263299	ENSGALG00000037935
GO:0052851	ferric-chelate reductase (NADPH) activity	Molecular Function	1	2	1	0.263299	ENSGALG00000008997
GO:0004985	opioid receptor activity	Molecular Function	1	2	1	0.263299	ENSGALG00000005609
GO:0032217	riboflavin transporter activity	Molecular Function	1	2	1	0.263299	ENSGALG00000006194
GO:0031013	troponin I binding	Molecular Function	1	2	1	0.263299	ENSGALG00000006572
GO:0036041	long-chain fatty acid binding	Molecular Function	1	2	1	0.263299	ENSGALG00000030025
GO:0032564	dATP binding	Molecular Function	1	2	1	0.263299	ENSGALG00000031159
GO:0004677	DNA-dependent protein kinase activity	Molecular Function	1	2	1	0.263299	ENSGALG00000042469
GO:0031755	Edg-2 lysophosphatidic acid receptor binding	Molecular Function	1	2	1	0.263299	ENSGALG00000031893
GO:0004069	L-aspartate:2-oxoglutarate aminotransferase activity	Molecular Function	1	2	1	0.263299	ENSGALG00000002321
GO:0070052	collagen V binding	Molecular Function	1	2	1	0.263299	ENSGALG00000009626
GO:0004992	platelet activating factor receptor activity	Molecular Function	1	2	1	0.263299	ENSGALG00000000783
GO:0004586	ornithine decarboxylase activity	Molecular Function	1	2	1	0.263299	ENSGALG00000029295
GO:0030337	DNA polymerase processivity factor activity	Molecular Function	1	2	1	0.263299	ENSGALG00000029292
GO:0052856	NADHX epimerase activity	Molecular Function	1	2	1	0.263299	ENSGALG00000046023
GO:0031699	beta-3 adrenergic receptor binding	Molecular Function	1	2	1	0.263299	ENSGALG00000025915
GO:0055077	gap junction hemi-channel activity	Molecular Function	1	2	1	0.263299	ENSGALG00000014873
GO:0016881	acid-amino acid ligase activity	Molecular Function	1	2	1	0.263299	ENSGALG00000003333
GO:0004822	isoleucine-tRNA ligase activity	Molecular Function	1	2	1	0.263299	ENSGALG00000004813
GO:0030228	lipoprotein particle receptor activity	Molecular Function	1	2	1	0.263299	ENSGALG00000010166
GO:0052817	very long chain acyl-CoA hydrolase activity	Molecular Function	1	2	1	0.263299	Gallus_gallus_newGene_3516
GO:0000149	SNARE binding	Molecular Function	7	37	1	0.264315	ENSGALG00000014646;ENSGALG00000045478;ENSGALG00000008055;ENSGALG00000014408;ENSGALG00000011446;Gallus_gallus_newGene_2287;ENSGALG00000007161
GO:0003684	damaged DNA binding	Molecular Function	6	31	1	0.270096	ENSGALG00000017493;ENSGALG00000008938;ENSGALG00000014956;ENSGALG00000001586;ENSGALG00000000734;ENSGALG00000021285
GO:0015075	ion transmembrane transporter activity	Molecular Function	6	31	1	0.270096	ENSGALG00000033956;ENSGALG00000033204;ENSGALG00000008114;ENSGALG00000014873;Gallus_gallus_newGene_2287;ENSGALG00000007190
GO:0000982	transcription factor activity, RNA polymerase II core promoter proximal region sequence-specific binding	Molecular Function	6	31	1	0.270096	ENSGALG00000005757;Gallus_gallus_newGene_4376;ENSGALG00000008014;ENSGALG00000034737;ENSGALG00000028037;ENSGALG00000040886
GO:0016538	cyclin-dependent protein serine/threonine kinase regulator activity	Molecular Function	5	25	1	0.275073	ENSGALG00000026137;ENSGALG00000028664;ENSGALG00000010347;ENSGALG00000011138;ENSGALG00000040794
GO:0033613	activating transcription factor binding	Molecular Function	5	25	1	0.275073	ENSGALG00000025907;ENSGALG00000039710;ENSGALG00000028037;ENSGALG00000033083;ENSGALG00000026159
GO:0001786	phosphatidylserine binding	Molecular Function	5	25	1	0.275073	ENSGALG00000016820;ENSGALG00000014646;ENSGALG00000002548;ENSGALG00000009626;ENSGALG00000008055
GO:0001103	RNA polymerase II repressing transcription factor binding	Molecular Function	5	25	1	0.275073	ENSGALG00000014365;ENSGALG00000008883;ENSGALG00000004974;ENSGALG00000050127;ENSGALG00000001798
GO:0004709	MAP kinase kinase kinase activity	Molecular Function	3	13	1	0.276618	ENSGALG00000013892;ENSGALG00000007356;ENSGALG00000006655
GO:0140030	modification-dependent protein binding	Molecular Function	3	13	1	0.276618	Gallus_gallus_newGene_3369;ENSGALG00000034725;ENSGALG00000008094
GO:0004724	magnesium-dependent protein serine/threonine phosphatase activity	Molecular Function	3	13	1	0.276618	ENSGALG00000011266;ENSGALG00000005146;ENSGALG00000034876
GO:0120020	intermembrane cholesterol transfer activity	Molecular Function	3	13	1	0.276618	ENSGALG00000000241;ENSGALG00000021193;ENSGALG00000015433
GO:0080025	phosphatidylinositol-3,5-bisphosphate binding	Molecular Function	4	19	1	0.278184	ENSGALG00000009031;ENSGALG00000015831;ENSGALG00000008725;ENSGALG00000007040
GO:1901681	sulfur compound binding	Molecular Function	4	19	1	0.278184	ENSGALG00000039786;ENSGALG00000053318;ENSGALG00000015708;ENSGALG00000037525
GO:0004364	glutathione transferase activity	Molecular Function	4	19	1	0.278184	ENSGALG00000005204;ENSGALG00000008409;ENSGALG00000016322;ENSGALG00000010402
GO:0005488	binding	Molecular Function	123	825	1	0.278522	ENSGALG00000015096;ENSGALG00000048712;ENSGALG00000027122;ENSGALG00000033635;Gallus_gallus_newGene_2935;Gallus_gallus_newGene_7657;ENSGALG00000007190;Gallus_gallus_newGene_6845;Gallus_gallus_newGene_1193;ENSGALG00000033938;ENSGALG00000003108;ENSGALG00000026518;ENSGALG00000037525;ENSGALG00000039541;ENSGALG00000008014;Gallus_gallus_newGene_3516;Gallus_gallus_newGene_981;ENSGALG00000023950;Gallus_gal…
GO:0004888	transmembrane signaling receptor activity	Molecular Function	21	129	1	0.279503	ENSGALG00000015708;ENSGALG00000033068;ENSGALG00000012444;ENSGALG00000005969;ENSGALG00000053318;ENSGALG00000013468;ENSGALG00000023950;ENSGALG00000015441;ENSGALG00000015382;ENSGALG00000006106;ENSGALG00000034722;ENSGALG00000009239;ENSGALG00000007416;ENSGALG00000017485;ENSGALG00000037525;ENSGALG00000030603;ENSGALG00000008166;ENSGALG00000002707;ENSGALG00000039786;ENSGALG00000015384;Gallus_gallus_newGe…
GO:0044389	ubiquitin-like protein ligase binding	Molecular Function	8	44	1	0.279614	ENSGALG00000008014;ENSGALG00000012885;ENSGALG00000027864;ENSGALG00000052396;ENSGALG00000026380;Gallus_gallus_newGene_2935;ENSGALG00000048409;ENSGALG00000008094
GO:0003924	GTPase activity	Molecular Function	37	237	1	0.286218	ENSGALG00000012542;ENSGALG00000006719;ENSGALG00000032506;ENSGALG00000001569;ENSGALG00000002624;ENSGALG00000013112;ENSGALG00000005021;ENSGALG00000011738;ENSGALG00000011289;ENSGALG00000004245;ENSGALG00000036218;ENSGALG00000016764;ENSGALG00000039724;ENSGALG00000012850;ENSGALG00000016844;ENSGALG00000016340;ENSGALG00000026315;ENSGALG00000040784;ENSGALG00000010986;ENSGALG00000013948;ENSGALG00000012200;…
GO:0016787	hydrolase activity	Molecular Function	27	170	1	0.290175	Gallus_gallus_newGene_2249;ENSGALG00000001986;ENSGALG00000053084;ENSGALG00000048430;ENSGALG00000031553;ENSGALG00000041978;ENSGALG00000054099;ENSGALG00000003313;ENSGALG00000020754;ENSGALG00000006723;ENSGALG00000014186;ENSGALG00000050380;ENSGALG00000009382;ENSGALG00000008094;ENSGALG00000005065;Gallus_gallus_newGene_4221;ENSGALG00000013780;ENSGALG00000011834;Gallus_gallus_newGene_3516;ENSGALG0000002…
GO:0051087	chaperone binding	Molecular Function	11	64	1	0.292628	ENSGALG00000033530;ENSGALG00000036850;ENSGALG00000008094;ENSGALG00000015549;ENSGALG00000012013;ENSGALG00000013183;Gallus_gallus_newGene_2534;ENSGALG00000049122;ENSGALG00000008713;ENSGALG00000011489;ENSGALG00000038469
GO:0071949	FAD binding	Molecular Function	6	32	1	0.296	ENSGALG00000008997;ENSGALG00000008185;ENSGALG00000007728;ENSGALG00000036915;ENSGALG00000004612;ENSGALG00000010798
GO:0004896	cytokine receptor activity	Molecular Function	6	32	1	0.296	ENSGALG00000044480;ENSGALG00000030800;ENSGALG00000016693;ENSGALG00000013869;ENSGALG00000004221;ENSGALG00000032660
GO:0043130	ubiquitin binding	Molecular Function	8	45	1	0.301467	ENSGALG00000038817;ENSGALG00000021378;ENSGALG00000014261;ENSGALG00000012357;ENSGALG00000035804;ENSGALG00000009942;ENSGALG00000048246;ENSGALG00000003922
GO:0051427	hormone receptor binding	Molecular Function	5	26	1	0.304289	ENSGALG00000030025;ENSGALG00000026518;ENSGALG00000008713;Gallus_gallus_newGene_3369;ENSGALG00000008014
GO:0048037	cofactor binding	Molecular Function	5	26	1	0.304289	ENSGALG00000036380;ENSGALG00000003475;ENSGALG00000029892;ENSGALG00000033635;ENSGALG00000008713
GO:0004857	enzyme inhibitor activity	Molecular Function	7	39	1	0.311561	ENSGALG00000017358;ENSGALG00000010325;ENSGALG00000026137;ENSGALG00000048409;ENSGALG00000008713;ENSGALG00000014408;ENSGALG00000004196
GO:0019207	kinase regulator activity	Molecular Function	4	20	1	0.312086	ENSGALG00000014408;ENSGALG00000037935;ENSGALG00000026137;ENSGALG00000017358
GO:0001077	transcriptional activator activity, RNA polymerase II core promoter proximal region sequence-specific binding	Molecular Function	4	20	1	0.312086	ENSGALG00000034737;ENSGALG00000028037;ENSGALG00000008014;Gallus_gallus_newGene_4376
GO:0005154	epidermal growth factor receptor binding	Molecular Function	4	20	1	0.312086	ENSGALG00000006805;ENSGALG00000037901;ENSGALG00000012052;ENSGALG00000039327
GO:0043325	phosphatidylinositol-3,4-bisphosphate binding	Molecular Function	4	20	1	0.312086	ENSGALG00000008725;ENSGALG00000008756;ENSGALG00000009338;ENSGALG00000009031
GO:0016788	hydrolase activity, acting on ester bonds	Molecular Function	9	52	1	0.31257	ENSGALG00000008728;ENSGALG00000003313;ENSGALG00000017219;ENSGALG00000040896;Gallus_gallus_newGene_4221;ENSGALG00000003108;ENSGALG00000004037;ENSGALG00000005065;Gallus_gallus_newGene_3516
GO:0001228	transcriptional activator activity, RNA polymerase II transcription regulatory region sequence-specific binding	Molecular Function	43	281	1	0.315465	ENSGALG00000040335;ENSGALG00000006805;ENSGALG00000011489;ENSGALG00000035530;ENSGALG00000002878;ENSGALG00000008883;ENSGALG00000006785;ENSGALG00000034737;ENSGALG00000026264;ENSGALG00000025774;ENSGALG00000049422;ENSGALG00000003670;ENSGALG00000000616;ENSGALG00000031518;ENSGALG00000013956;ENSGALG00000005909;ENSGALG00000007669;ENSGALG00000043219;ENSGALG00000038420;ENSGALG00000011657;ENSGALG00000005263;…
GO:0045182	translation regulator activity	Molecular Function	2	8	1	0.316436	ENSGALG00000037935;ENSGALG00000001965
GO:0052813	phosphatidylinositol bisphosphate kinase activity	Molecular Function	2	8	1	0.316436	ENSGALG00000039786;ENSGALG00000015708
GO:0017171	serine hydrolase activity	Molecular Function	2	8	1	0.316436	ENSGALG00000010364;ENSGALG00000053084
GO:0017166	vinculin binding	Molecular Function	2	8	1	0.316436	ENSGALG00000037784;ENSGALG00000002548
GO:0043422	protein kinase B binding	Molecular Function	2	8	1	0.316436	ENSGALG00000007932;ENSGALG00000037935
GO:0000400	four-way junction DNA binding	Molecular Function	2	8	1	0.316436	ENSGALG00000008962;ENSGALG00000008256
GO:0032027	myosin light chain binding	Molecular Function	2	8	1	0.316436	ENSGALG00000032398;ENSGALG00000012357
GO:0008484	sulfuric ester hydrolase activity	Molecular Function	2	8	1	0.316436	Gallus_gallus_newGene_4221;ENSGALG00000009154
GO:0050145	nucleoside phosphate kinase activity	Molecular Function	2	8	1	0.316436	ENSGALG00000005071;ENSGALG00000045305
GO:0001047	core promoter binding	Molecular Function	2	8	1	0.316436	ENSGALG00000028037;ENSGALG00000008014
GO:0004536	deoxyribonuclease activity	Molecular Function	2	8	1	0.316436	ENSGALG00000005688;ENSGALG00000004037
GO:0055106	ubiquitin-protein transferase regulator activity	Molecular Function	2	8	1	0.316436	ENSGALG00000016457;ENSGALG00000026137
GO:0035004	phosphatidylinositol 3-kinase activity	Molecular Function	2	8	1	0.316436	ENSGALG00000039786;ENSGALG00000015708
GO:0016805	dipeptidase activity	Molecular Function	2	8	1	0.316436	ENSGALG00000011176;ENSGALG00000035853
GO:0016627	oxidoreductase activity, acting on the CH-CH group of donors	Molecular Function	2	8	1	0.316436	ENSGALG00000004106;ENSGALG00000008040
GO:0031492	nucleosomal DNA binding	Molecular Function	2	8	1	0.316436	ENSGALG00000032207;ENSGALG00000011783
GO:0071837	HMG box domain binding	Molecular Function	2	8	1	0.316436	ENSGALG00000030008;ENSGALG00000035487
GO:0043024	ribosomal small subunit binding	Molecular Function	2	8	1	0.316436	ENSGALG00000040109;ENSGALG00000021285
GO:0016597	amino acid binding	Molecular Function	2	8	1	0.316436	ENSGALG00000001965;ENSGALG00000023689
GO:0043015	gamma-tubulin binding	Molecular Function	3	14	1	0.317958	ENSGALG00000011094;ENSGALG00000054783;ENSGALG00000017148
GO:0019957	C-C chemokine binding	Molecular Function	3	14	1	0.317958	ENSGALG00000012357;ENSGALG00000041491;ENSGALG00000005305
GO:0005543	phospholipid binding	Molecular Function	12	72	1	0.318389	ENSGALG00000005065;ENSGALG00000015096;ENSGALG00000004738;Gallus_gallus_newGene_8219;ENSGALG00000002689;ENSGALG00000033938;Gallus_gallus_newGene_1193;ENSGALG00000015428;ENSGALG00000009031;ENSGALG00000016713;ENSGALG00000039541;ENSGALG00000000783
GO:0051020	GTPase binding	Molecular Function	11	66	1	0.329513	ENSGALG00000046210;ENSGALG00000033212;Gallus_gallus_newGene_7855;ENSGALG00000039786;ENSGALG00000027122;ENSGALG00000004515;ENSGALG00000014408;ENSGALG00000008713;Gallus_gallus_newGene_7020;ENSGALG00000015708;ENSGALG00000047346
GO:0050660	flavin adenine dinucleotide binding	Molecular Function	9	53	1	0.333446	ENSGALG00000008040;ENSGALG00000001800;ENSGALG00000008185;ENSGALG00000005034;ENSGALG00000034917;ENSGALG00000035949;ENSGALG00000040573;ENSGALG00000038096;ENSGALG00000040267
GO:0005201	extracellular matrix structural constituent	Molecular Function	9	53	1	0.333446	ENSGALG00000006958;ENSGALG00000035584;ENSGALG00000032220;ENSGALG00000015253;ENSGALG00000006802;ENSGALG00000014233;ENSGALG00000053371;ENSGALG00000029617;ENSGALG00000015347
GO:0019955	cytokine binding	Molecular Function	5	27	1	0.333929	ENSGALG00000012444;ENSGALG00000044480;ENSGALG00000005725;ENSGALG00000016693;ENSGALG00000030800
GO:0004713	protein tyrosine kinase activity	Molecular Function	7	40	1	0.335757	ENSGALG00000037525;Gallus_gallus_newGene_3369;ENSGALG00000009901;ENSGALG00000039786;ENSGALG00000006057;ENSGALG00000015708;ENSGALG00000011695
GO:0016462	pyrophosphatase activity	Molecular Function	7	40	1	0.335757	ENSGALG00000015167;ENSGALG00000008094;ENSGALG00000033683;ENSGALG00000007190;ENSGALG00000031553;ENSGALG00000004037;Gallus_gallus_newGene_1193
GO:0003725	double-stranded RNA binding	Molecular Function	8	47	1	0.346177	Gallus_gallus_newGene_981;ENSGALG00000013468;ENSGALG00000008094;ENSGALG00000013723;ENSGALG00000033126;ENSGALG00000007485;ENSGALG00000010560;ENSGALG00000043711
GO:1901981	phosphatidylinositol phosphate binding	Molecular Function	4	21	1	0.346324	ENSGALG00000016988;ENSGALG00000032687;Gallus_gallus_newGene_1193;ENSGALG00000009031
GO:0019888	protein phosphatase regulator activity	Molecular Function	4	21	1	0.346324	ENSGALG00000030303;ENSGALG00000052511;ENSGALG00000016702;ENSGALG00000000611
GO:0000993	RNA polymerase II core binding	Molecular Function	4	21	1	0.346324	ENSGALG00000032529;ENSGALG00000014656;ENSGALG00000034725;ENSGALG00000037699
GO:0005518	collagen binding	Molecular Function	9	54	1	0.354553	ENSGALG00000030016;ENSGALG00000030603;ENSGALG00000053371;ENSGALG00000028147;ENSGALG00000037939;ENSGALG00000000681;ENSGALG00000029429;ENSGALG00000012178;ENSGALG00000039322
GO:0036459	thiol-dependent ubiquitinyl hydrolase activity	Molecular Function	3	15	1	0.359359	ENSGALG00000006969;ENSGALG00000037496;ENSGALG00000011990
GO:0005520	insulin-like growth factor binding	Molecular Function	3	15	1	0.359359	ENSGALG00000033591;ENSGALG00000008661;ENSGALG00000047383
GO:0008353	RNA polymerase II carboxy-terminal domain kinase activity	Molecular Function	3	15	1	0.359359	ENSGALG00000011910;ENSGALG00000034725;ENSGALG00000011138
GO:0030295	protein kinase activator activity	Molecular Function	3	15	1	0.359359	ENSGALG00000034210;ENSGALG00000035386;ENSGALG00000002028
GO:0097110	scaffold protein binding	Molecular Function	7	41	1	0.360193	ENSGALG00000005535;ENSGALG00000042976;ENSGALG00000009942;ENSGALG00000033212;Gallus_gallus_newGene_981;ENSGALG00000031832;ENSGALG00000031244
GO:0017147	Wnt-protein binding	Molecular Function	5	28	1	0.363797	ENSGALG00000011019;ENSGALG00000034973;ENSGALG00000003473;Gallus_gallus_newGene_8442;ENSGALG00000031997
GO:0035257	nuclear hormone receptor binding	Molecular Function	5	28	1	0.363797	ENSGALG00000008014;Gallus_gallus_newGene_3369;ENSGALG00000008713;ENSGALG00000011870;ENSGALG00000008883
GO:0003723	RNA binding	Molecular Function	62	418	1	0.367273	ENSGALG00000031390;ENSGALG00000003836;ENSGALG00000021475;ENSGALG00000002426;ENSGALG00000026716;ENSGALG00000003484;ENSGALG00000000650;ENSGALG00000009850;ENSGALG00000035906;ENSGALG00000000891;ENSGALG00000003108;ENSGALG00000017357;ENSGALG00000050608;ENSGALG00000010884;ENSGALG00000016890;ENSGALG00000016198;ENSGALG00000005525;ENSGALG00000002781;ENSGALG00000034590;ENSGALG00000011285;ENSGALG00000008050;…
GO:0017064	fatty acid amide hydrolase activity	Molecular Function	1	3	1	0.367693	ENSGALG00000010433
GO:0001851	complement component C3b binding	Molecular Function	1	3	1	0.367693	ENSGALG00000023950
GO:0004937	alpha1-adrenergic receptor activity	Molecular Function	1	3	1	0.367693	ENSGALG00000001416
GO:0001161	intronic transcription regulatory region sequence-specific DNA binding	Molecular Function	1	3	1	0.367693	ENSGALG00000007357
GO:0031544	peptidyl-proline 3-dioxygenase activity	Molecular Function	1	3	1	0.367693	ENSGALG00000040866
GO:0004528	phosphodiesterase I activity	Molecular Function	1	3	1	0.367693	ENSGALG00000032746
GO:0008332	low voltage-gated calcium channel activity	Molecular Function	1	3	1	0.367693	Gallus_gallus_newGene_2287
GO:0000832	inositol hexakisphosphate 5-kinase activity	Molecular Function	1	3	1	0.367693	ENSGALG00000005701
GO:0097108	hedgehog family protein binding	Molecular Function	1	3	1	0.367693	ENSGALG00000012620
GO:0016248	channel inhibitor activity	Molecular Function	1	3	1	0.367693	ENSGALG00000012885
GO:0004356	glutamate-ammonia ligase activity	Molecular Function	1	3	1	0.367693	ENSGALG00000043754
GO:0034618	arginine binding	Molecular Function	1	3	1	0.367693	ENSGALG00000038096
GO:0015189	L-lysine transmembrane transporter activity	Molecular Function	1	3	1	0.367693	ENSGALG00000033204
GO:0015227	acyl carnitine transmembrane transporter activity	Molecular Function	1	3	1	0.367693	ENSGALG00000011220
GO:0098919	structural constituent of postsynaptic density	Molecular Function	1	3	1	0.367693	ENSGALG00000035580
GO:0004775	succinate-CoA ligase (ADP-forming) activity	Molecular Function	1	3	1	0.367693	ENSGALG00000007652
GO:0004373	glycogen (starch) synthase activity	Molecular Function	1	3	1	0.367693	ENSGALG00000046826
GO:0016868	intramolecular transferase activity, phosphotransferases	Molecular Function	1	3	1	0.367693	ENSGALG00000007606
GO:0015184	L-cystine transmembrane transporter activity	Molecular Function	1	3	1	0.367693	ENSGALG00000008811
GO:0001018	mitochondrial RNA polymerase regulatory region DNA binding	Molecular Function	1	3	1	0.367693	ENSGALG00000040492
GO:2001070	starch binding	Molecular Function	1	3	1	0.367693	ENSGALG00000027872
GO:0004427	inorganic diphosphatase activity	Molecular Function	1	3	1	0.367693	ENSGALG00000004442
GO:0016289	CoA hydrolase activity	Molecular Function	1	3	1	0.367693	Gallus_gallus_newGene_3516
GO:0033142	progesterone receptor binding	Molecular Function	1	3	1	0.367693	ENSGALG00000009451
GO:0008349	MAP kinase kinase kinase kinase activity	Molecular Function	1	3	1	0.367693	ENSGALG00000009298
GO:0003985	acetyl-CoA C-acetyltransferase activity	Molecular Function	1	3	1	0.367693	ENSGALG00000011659
GO:0001190	transcriptional activator activity, RNA polymerase II transcription factor binding	Molecular Function	1	3	1	0.367693	ENSGALG00000028037
GO:0071633	dihydroceramidase activity	Molecular Function	1	3	1	0.367693	ENSGALG00000000755
GO:0070717	poly-purine tract binding	Molecular Function	1	3	1	0.367693	ENSGALG00000023199
GO:0017034	Rap guanyl-nucleotide exchange factor activity	Molecular Function	1	3	1	0.367693	ENSGALG00000003712
GO:0010385	double-stranded methylated DNA binding	Molecular Function	1	3	1	0.367693	ENSGALG00000007669
GO:0015190	L-leucine transmembrane transporter activity	Molecular Function	1	3	1	0.367693	ENSGALG00000005845
GO:0004813	alanine-tRNA ligase activity	Molecular Function	1	3	1	0.367693	ENSGALG00000001965
GO:0008187	poly-pyrimidine tract binding	Molecular Function	1	3	1	0.367693	ENSGALG00000017142
GO:0043184	vascular endothelial growth factor receptor 2 binding	Molecular Function	1	3	1	0.367693	ENSGALG00000032349
GO:0005381	iron ion transmembrane transporter activity	Molecular Function	1	3	1	0.367693	ENSGALG00000043618
GO:0034056	estrogen response element binding	Molecular Function	1	3	1	0.367693	Gallus_gallus_newGene_3369
GO:0097747	RNA polymerase activity	Molecular Function	1	3	1	0.367693	ENSGALG00000010636
GO:0097643	amylin receptor activity	Molecular Function	1	3	1	0.367693	ENSGALG00000003821
GO:0052815	medium-chain acyl-CoA hydrolase activity	Molecular Function	1	3	1	0.367693	Gallus_gallus_newGene_3516
GO:0005503	all-trans retinal binding	Molecular Function	1	3	1	0.367693	ENSGALG00000011532
GO:0015662	ATPase activity, coupled to transmembrane movement of ions, phosphorylative mechanism	Molecular Function	1	3	1	0.367693	ENSGALG00000007190
GO:0070492	oligosaccharide binding	Molecular Function	1	3	1	0.367693	ENSGALG00000000402
GO:0032552	deoxyribonucleotide binding	Molecular Function	1	3	1	0.367693	ENSGALG00000031159
GO:0005315	inorganic phosphate transmembrane transporter activity	Molecular Function	1	3	1	0.367693	ENSGALG00000013740
GO:0004656	procollagen-proline 4-dioxygenase activity	Molecular Function	1	3	1	0.367693	ENSGALG00000006677
GO:0031543	peptidyl-proline dioxygenase activity	Molecular Function	1	3	1	0.367693	ENSGALG00000040866
GO:0003872	6-phosphofructokinase activity	Molecular Function	1	3	1	0.367693	ENSGALG00000006543
GO:0004657	proline dehydrogenase activity	Molecular Function	1	3	1	0.367693	ENSGALG00000007728
GO:0036374	glutathione hydrolase activity	Molecular Function	1	3	1	0.367693	ENSGALG00000040504
GO:0032184	SUMO polymer binding	Molecular Function	1	3	1	0.367693	ENSGALG00000043047
GO:0016429	tRNA (adenine-N1-)-methyltransferase activity	Molecular Function	1	3	1	0.367693	ENSGALG00000011522
GO:0003876	AMP deaminase activity	Molecular Function	1	3	1	0.367693	ENSGALG00000034009
GO:0004859	phospholipase inhibitor activity	Molecular Function	1	3	1	0.367693	ENSGALG00000010978
GO:0000048	peptidyltransferase activity	Molecular Function	1	3	1	0.367693	ENSGALG00000040504
GO:0090079	translation regulator activity, nucleic acid binding	Molecular Function	1	3	1	0.367693	ENSGALG00000037935
GO:0004854	xanthine dehydrogenase activity	Molecular Function	1	3	1	0.367693	ENSGALG00000008185
GO:0035241	protein-arginine omega-N monomethyltransferase activity	Molecular Function	1	3	1	0.367693	ENSGALG00000013272
GO:0003839	gamma-glutamylcyclotransferase activity	Molecular Function	1	3	1	0.367693	ENSGALG00000027874
GO:0003910	DNA ligase (ATP) activity	Molecular Function	1	3	1	0.367693	ENSGALG00000016854
GO:0032554	purine deoxyribonucleotide binding	Molecular Function	1	3	1	0.367693	ENSGALG00000031159
GO:0004308	exo-alpha-sialidase activity	Molecular Function	1	3	1	0.367693	ENSGALG00000028960
GO:0000403	Y-form DNA binding	Molecular Function	1	3	1	0.367693	ENSGALG00000008256
GO:0097200	cysteine-type endopeptidase activity involved in execution phase of apoptosis	Molecular Function	1	3	1	0.367693	ENSGALG00000010638
GO:1990460	leptin receptor binding	Molecular Function	1	3	1	0.367693	ENSGALG00000012052
GO:0140031	phosphorylation-dependent protein binding	Molecular Function	1	3	1	0.367693	ENSGALG00000042321
GO:0030235	nitric-oxide synthase regulator activity	Molecular Function	1	3	1	0.367693	ENSGALG00000033212
GO:0019797	procollagen-proline 3-dioxygenase activity	Molecular Function	1	3	1	0.367693	ENSGALG00000040866
GO:0044547	DNA topoisomerase binding	Molecular Function	1	3	1	0.367693	ENSGALG00000032270
GO:0031852	mu-type opioid receptor binding	Molecular Function	1	3	1	0.367693	Gallus_gallus_newGene_7020
GO:0071209	U7 snRNA binding	Molecular Function	1	3	1	0.367693	ENSGALG00000002127
GO:0050786	RAGE receptor binding	Molecular Function	1	3	1	0.367693	ENSGALG00000026613
GO:0030275	LRR domain binding	Molecular Function	1	3	1	0.367693	ENSGALG00000005420
GO:0004865	protein serine/threonine phosphatase inhibitor activity	Molecular Function	1	3	1	0.367693	ENSGALG00000036390
GO:0004468	lysine N-acetyltransferase activity, acting on acetyl phosphate as donor	Molecular Function	1	3	1	0.367693	ENSGALG00000016583
GO:0070097	delta-catenin binding	Molecular Function	1	3	1	0.367693	ENSGALG00000012023
GO:0097016	L27 domain binding	Molecular Function	1	3	1	0.367693	ENSGALG00000010939
GO:0002196	Ser-tRNA(Ala) hydrolase activity	Molecular Function	1	3	1	0.367693	ENSGALG00000001965
GO:0061663	NEDD8 ligase activity	Molecular Function	1	3	1	0.367693	ENSGALG00000009942
GO:0005351	sugar:proton symporter activity	Molecular Function	1	3	1	0.367693	ENSGALG00000013980
GO:0036042	long-chain fatty acyl-CoA binding	Molecular Function	1	3	1	0.367693	ENSGALG00000010652
GO:0016891	endoribonuclease activity, producing 5'-phosphomonoesters	Molecular Function	1	3	1	0.367693	ENSGALG00000006963
GO:0016941	natriuretic peptide receptor activity	Molecular Function	1	3	1	0.367693	ENSGALG00000017405
GO:0004691	cAMP-dependent protein kinase activity	Molecular Function	1	3	1	0.367693	ENSGALG00000028530
GO:0005220	inositol 1,4,5-trisphosphate-sensitive calcium-release channel activity	Molecular Function	1	3	1	0.367693	Gallus_gallus_newGene_1086
GO:0001758	retinal dehydrogenase activity	Molecular Function	1	3	1	0.367693	ENSGALG00000033365
GO:0015245	fatty acid transporter activity	Molecular Function	1	3	1	0.367693	ENSGALG00000040553
GO:0004517	nitric-oxide synthase activity	Molecular Function	1	3	1	0.367693	ENSGALG00000038096
GO:0000254	C-4 methylsterol oxidase activity	Molecular Function	1	3	1	0.367693	ENSGALG00000009560
GO:0004962	endothelin receptor activity	Molecular Function	1	3	1	0.367693	ENSGALG00000007466
GO:0032405	MutLalpha complex binding	Molecular Function	1	3	1	0.367693	ENSGALG00000008962
GO:0004487	methylenetetrahydrofolate dehydrogenase (NAD+) activity	Molecular Function	1	3	1	0.367693	ENSGALG00000034344
GO:0008158	hedgehog receptor activity	Molecular Function	1	3	1	0.367693	ENSGALG00000012620
GO:0015643	toxic substance binding	Molecular Function	1	3	1	0.367693	ENSGALG00000016567
GO:0015181	arginine transmembrane transporter activity	Molecular Function	1	3	1	0.367693	ENSGALG00000033204
GO:0061821	telomeric D-loop binding	Molecular Function	1	3	1	0.367693	ENSGALG00000008256
GO:0099583	neurotransmitter receptor activity involved in regulation of postsynaptic cytosolic calcium ion concentration	Molecular Function	1	3	1	0.367693	ENSGALG00000004083
GO:0052642	lysophosphatidic acid phosphatase activity	Molecular Function	1	3	1	0.367693	ENSGALG00000016567
GO:0004003	ATP-dependent DNA helicase activity	Molecular Function	1	3	1	0.367693	ENSGALG00000004037
GO:0004945	angiotensin type II receptor activity	Molecular Function	1	3	1	0.367693	ENSGALG00000004623
GO:0004565	beta-galactosidase activity	Molecular Function	1	3	1	0.367693	ENSGALG00000001604
GO:0004634	phosphopyruvate hydratase activity	Molecular Function	1	3	1	0.367693	ENSGALG00000014528
GO:0001605	adrenomedullin receptor activity	Molecular Function	1	3	1	0.367693	ENSGALG00000002632
GO:0004013	adenosylhomocysteinase activity	Molecular Function	1	3	1	0.367693	ENSGALG00000000329
GO:0031694	alpha-2A adrenergic receptor binding	Molecular Function	1	3	1	0.367693	ENSGALG00000014261
GO:0044323	retinoic acid-responsive element binding	Molecular Function	1	3	1	0.367693	ENSGALG00000037935
GO:0004477	methenyltetrahydrofolate cyclohydrolase activity	Molecular Function	1	3	1	0.367693	ENSGALG00000034344
GO:1905773	8-hydroxy-2'-deoxyguanosine DNA binding	Molecular Function	1	3	1	0.367693	ENSGALG00000008256
GO:0016494	C-X-C chemokine receptor activity	Molecular Function	1	3	1	0.367693	ENSGALG00000021031
GO:0004971	AMPA glutamate receptor activity	Molecular Function	1	3	1	0.367693	ENSGALG00000004083
GO:0004346	glucose-6-phosphatase activity	Molecular Function	1	3	1	0.367693	ENSGALG00000010899
GO:0001156	TFIIIC-class transcription factor binding	Molecular Function	1	3	1	0.367693	ENSGALG00000034210
GO:0016428	tRNA (cytosine-5-)-methyltransferase activity	Molecular Function	1	3	1	0.367693	ENSGALG00000013064
GO:0004445	inositol-polyphosphate 5-phosphatase activity	Molecular Function	1	3	1	0.367693	ENSGALG00000010493
GO:0042608	T cell receptor binding	Molecular Function	1	3	1	0.367693	ENSGALG00000015441
GO:0016776	phosphotransferase activity, phosphate group as acceptor	Molecular Function	2	9	1	0.371569	ENSGALG00000005071;ENSGALG00000045305
GO:0005005	transmembrane-ephrin receptor activity	Molecular Function	2	9	1	0.371569	ENSGALG00000015403;ENSGALG00000004741
GO:0015301	anion:anion antiporter activity	Molecular Function	2	9	1	0.371569	ENSGALG00000008222;ENSGALG00000007959
GO:0005092	GDP-dissociation inhibitor activity	Molecular Function	2	9	1	0.371569	ENSGALG00000006906;ENSGALG00000037603
GO:0015116	sulfate transmembrane transporter activity	Molecular Function	2	9	1	0.371569	ENSGALG00000008222;ENSGALG00000007959
GO:0005545	1-phosphatidylinositol binding	Molecular Function	2	9	1	0.371569	ENSGALG00000009338;ENSGALG00000015846
GO:0030247	polysaccharide binding	Molecular Function	2	9	1	0.371569	ENSGALG00000003589;ENSGALG00000032746
GO:0046965	retinoid X receptor binding	Molecular Function	2	9	1	0.371569	ENSGALG00000030396;ENSGALG00000008713
GO:0005385	zinc ion transmembrane transporter activity	Molecular Function	2	9	1	0.371569	ENSGALG00000007777;ENSGALG00000013209
GO:0045028	G-protein coupled purinergic nucleotide receptor activity	Molecular Function	2	9	1	0.371569	ENSGALG00000040561;ENSGALG00000000783
GO:0051379	epinephrine binding	Molecular Function	2	9	1	0.371569	ENSGALG00000040761;ENSGALG00000029829
GO:0001223	transcription coactivator binding	Molecular Function	2	9	1	0.371569	ENSGALG00000013183;ENSGALG00000002588
GO:0016208	AMP binding	Molecular Function	2	9	1	0.371569	ENSGALG00000006543;ENSGALG00000031159
GO:0031957	very long-chain fatty acid-CoA ligase activity	Molecular Function	2	9	1	0.371569	ENSGALG00000003286;ENSGALG00000040553
GO:0002161	aminoacyl-tRNA editing activity	Molecular Function	2	9	1	0.371569	ENSGALG00000004813;ENSGALG00000001965
GO:0019531	oxalate transmembrane transporter activity	Molecular Function	2	9	1	0.371569	ENSGALG00000007959;ENSGALG00000008222
GO:0000062	fatty-acyl-CoA binding	Molecular Function	2	9	1	0.371569	ENSGALG00000019663;ENSGALG00000005034
GO:0003841	1-acylglycerol-3-phosphate O-acyltransferase activity	Molecular Function	2	9	1	0.371569	ENSGALG00000023517;ENSGALG00000040363
GO:0004438	phosphatidylinositol-3-phosphatase activity	Molecular Function	2	9	1	0.371569	ENSGALG00000017112;ENSGALG00000003313
GO:0004708	MAP kinase kinase activity	Molecular Function	2	9	1	0.371569	ENSGALG00000004370;ENSGALG00000007161
GO:0001012	RNA polymerase II regulatory region DNA binding	Molecular Function	9	55	1	0.375823	ENSGALG00000005757;ENSGALG00000017142;ENSGALG00000008014;Gallus_gallus_newGene_3369;ENSGALG00000011657;ENSGALG00000037935;ENSGALG00000034737;ENSGALG00000028037;ENSGALG00000040886
GO:0019904	protein domain specific binding	Molecular Function	25	164	1	0.378688	ENSGALG00000008473;ENSGALG00000016823;ENSGALG00000013625;ENSGALG00000017096;ENSGALG00000015112;ENSGALG00000013892;ENSGALG00000000674;ENSGALG00000014258;ENSGALG00000049426;Gallus_gallus_newGene_981;ENSGALG00000036962;ENSGALG00000026137;ENSGALG00000016059;ENSGALG00000013940;Gallus_gallus_newGene_2789;ENSGALG00000032398;ENSGALG00000005420;ENSGALG00000011870;ENSGALG00000017148;ENSGALG00000042469;ENSG…
GO:0031593	polyubiquitin modification-dependent protein binding	Molecular Function	4	22	1	0.380612	ENSGALG00000015666;ENSGALG00000010543;ENSGALG00000004496;ENSGALG00000011961
GO:0051393	alpha-actinin binding	Molecular Function	4	22	1	0.380612	Gallus_gallus_newGene_2789;ENSGALG00000037784;ENSGALG00000037935;ENSGALG00000039872
GO:0015026	coreceptor activity	Molecular Function	4	22	1	0.380612	ENSGALG00000006038;ENSGALG00000003821;ENSGALG00000021031;ENSGALG00000012444
GO:0033218	amide binding	Molecular Function	4	22	1	0.380612	ENSGALG00000027864;ENSGALG00000029674;ENSGALG00000008094;ENSGALG00000010624
GO:0016746	transferase activity, transferring acyl groups	Molecular Function	4	22	1	0.380612	ENSGALG00000033753;ENSGALG00000015096;ENSGALG00000039541;Gallus_gallus_newGene_3516
GO:0005546	phosphatidylinositol-4,5-bisphosphate binding	Molecular Function	7	42	1	0.384766	ENSGALG00000010770;ENSGALG00000009031;ENSGALG00000002467;ENSGALG00000031301;ENSGALG00000006836;ENSGALG00000005763;ENSGALG00000034973
GO:0000978	RNA polymerase II core promoter proximal region sequence-specific DNA binding	Molecular Function	53	358	1	0.386134	ENSGALG00000039300;ENSGALG00000008014;ENSGALG00000036133;ENSGALG00000016947;ENSGALG00000012799;ENSGALG00000041080;ENSGALG00000007845;ENSGALG00000001161;ENSGALG00000001256;ENSGALG00000014365;ENSGALG00000034048;ENSGALG00000040060;ENSGALG00000035487;ENSGALG00000011291;ENSGALG00000041299;ENSGALG00000005441;ENSGALG00000003503;ENSGALG00000033304;ENSGALG00000028037;ENSGALG00000015305;ENSGALG00000005757;…
GO:0017046	peptide hormone binding	Molecular Function	5	29	1	0.393709	ENSGALG00000043618;ENSGALG00000034616;ENSGALG00000017405;ENSGALG00000008094;ENSGALG00000006575
GO:0002020	protease binding	Molecular Function	9	56	1	0.397189	ENSGALG00000008094;Gallus_gallus_newGene_2534;ENSGALG00000013640;ENSGALG00000027070;ENSGALG00000017627;ENSGALG00000004969;ENSGALG00000012885;ENSGALG00000014412;ENSGALG00000008341
GO:0022848	acetylcholine-gated cation-selective channel activity	Molecular Function	3	16	1	0.400364	ENSGALG00000015384;ENSGALG00000015382;ENSGALG00000002707
GO:0015078	hydrogen ion transmembrane transporter activity	Molecular Function	3	16	1	0.400364	ENSGALG00000001330;ENSGALG00000007190;ENSGALG00000020754
GO:0004693	cyclin-dependent protein serine/threonine kinase activity	Molecular Function	3	16	1	0.400364	ENSGALG00000011138;ENSGALG00000009476;ENSGALG00000012295
GO:0030507	spectrin binding	Molecular Function	3	16	1	0.400364	Gallus_gallus_newGene_1193;ENSGALG00000008222;ENSGALG00000002192
GO:0070412	R-SMAD binding	Molecular Function	3	16	1	0.400364	ENSGALG00000037780;Gallus_gallus_newGene_3369;ENSGALG00000028037
GO:0004869	cysteine-type endopeptidase inhibitor activity	Molecular Function	3	16	1	0.400364	ENSGALG00000014412;ENSGALG00000006453;ENSGALG00000008713
GO:0004601	peroxidase activity	Molecular Function	3	16	1	0.400364	ENSGALG00000013625;ENSGALG00000026704;ENSGALG00000033635
GO:0003755	peptidyl-prolyl cis-trans isomerase activity	Molecular Function	6	36	1	0.402728	ENSGALG00000004809;ENSGALG00000042148;ENSGALG00000009451;ENSGALG00000025764;ENSGALG00000014747;ENSGALG00000014331
GO:0051117	ATPase binding	Molecular Function	7	43	1	0.409374	ENSGALG00000008454;ENSGALG00000016972;Gallus_gallus_newGene_2534;ENSGALG00000003648;ENSGALG00000015433;ENSGALG00000031893;ENSGALG00000007190
GO:0005125	cytokine activity	Molecular Function	13	84	1	0.41152	ENSGALG00000033854;ENSGALG00000009612;ENSGALG00000034616;ENSGALG00000028407;ENSGALG00000003161;ENSGALG00000005401;ENSGALG00000009256;ENSGALG00000007874;ENSGALG00000009870;ENSGALG00000007174;ENSGALG00000009179;ENSGALG00000053788;ENSGALG00000006388
GO:0008083	growth factor activity	Molecular Function	14	91	1	0.413937	ENSGALG00000010290;ENSGALG00000002556;ENSGALG00000033974;ENSGALG00000012178;ENSGALG00000012163;ENSGALG00000052151;ENSGALG00000010978;ENSGALG00000003161;ENSGALG00000009256;ENSGALG00000042840;ENSGALG00000028407;ENSGALG00000034616;ENSGALG00000009612;ENSGALG00000033854
GO:0051879	Hsp90 protein binding	Molecular Function	4	23	1	0.414692	ENSGALG00000003476;ENSGALG00000036962;ENSGALG00000009451;ENSGALG00000011870
GO:0019706	protein-cysteine S-palmitoyltransferase activity	Molecular Function	4	23	1	0.414692	ENSGALG00000038810;ENSGALG00000007362;ENSGALG00000010253;ENSGALG00000015123
GO:0003899	DNA-directed 5'-3' RNA polymerase activity	Molecular Function	4	23	1	0.414692	ENSGALG00000047565;ENSGALG00000010636;ENSGALG00000017681;ENSGALG00000032273
GO:0016018	cyclosporin A binding	Molecular Function	2	10	1	0.42481	ENSGALG00000009451;ENSGALG00000004809
GO:0017154	semaphorin receptor activity	Molecular Function	2	10	1	0.42481	ENSGALG00000036883;ENSGALG00000008473
GO:0005523	tropomyosin binding	Molecular Function	2	10	1	0.42481	ENSGALG00000028721;ENSGALG00000006572
GO:0017160	Ral GTPase binding	Molecular Function	2	10	1	0.42481	ENSGALG00000011889;Gallus_gallus_newGene_7020
GO:0061135	endopeptidase regulator activity	Molecular Function	2	10	1	0.42481	ENSGALG00000008713;ENSGALG00000036894
GO:0030676	Rac guanyl-nucleotide exchange factor activity	Molecular Function	2	10	1	0.42481	ENSGALG00000016886;ENSGALG00000039327
GO:0016810	hydrolase activity, acting on carbon-nitrogen (but not peptide) bonds	Molecular Function	2	10	1	0.42481	Gallus_gallus_newGene_2249;ENSGALG00000041203
GO:0004065	arylsulfatase activity	Molecular Function	2	10	1	0.42481	ENSGALG00000004193;Gallus_gallus_newGene_4221
GO:0035925	mRNA 3'-UTR AU-rich region binding	Molecular Function	2	10	1	0.42481	ENSGALG00000011884;ENSGALG00000002021
GO:0016175	superoxide-generating NADPH oxidase activity	Molecular Function	2	10	1	0.42481	ENSGALG00000038141;ENSGALG00000029367
GO:0015347	sodium-independent organic anion transmembrane transporter activity	Molecular Function	2	10	1	0.42481	ENSGALG00000005460;ENSGALG00000006471
GO:0051010	microtubule plus-end binding	Molecular Function	2	10	1	0.42481	ENSGALG00000001258;ENSGALG00000012160
GO:0016790	thiolester hydrolase activity	Molecular Function	2	10	1	0.42481	ENSGALG00000010785;Gallus_gallus_newGene_3516
GO:0048156	tau protein binding	Molecular Function	2	10	1	0.42481	ENSGALG00000005420;ENSGALG00000033212
GO:0005452	inorganic anion exchanger activity	Molecular Function	2	10	1	0.42481	ENSGALG00000030032;ENSGALG00000016017
GO:0005525	GTP binding	Molecular Function	43	293	1	0.42618	ENSGALG00000026315;ENSGALG00000016844;ENSGALG00000012850;ENSGALG00000016764;ENSGALG00000039724;ENSGALG00000036218;ENSGALG00000011289;ENSGALG00000013112;ENSGALG00000005021;ENSGALG00000002624;ENSGALG00000032506;ENSGALG00000012542;ENSGALG00000028186;ENSGALG00000040586;ENSGALG00000041471;ENSGALG00000000059;ENSGALG00000052737;ENSGALG00000005998;Gallus_gallus_newGene_2935;ENSGALG00000031893;ENSGALG0000…
GO:0001102	RNA polymerase II activating transcription factor binding	Molecular Function	6	37	1	0.429517	ENSGALG00000032789;ENSGALG00000049065;ENSGALG00000029892;ENSGALG00000016997;ENSGALG00000011489;ENSGALG00000028037
GO:0050840	extracellular matrix binding	Molecular Function	3	17	1	0.44059	ENSGALG00000003589;ENSGALG00000029429;ENSGALG00000037939
GO:0032549	ribonucleoside binding	Molecular Function	3	17	1	0.44059	ENSGALG00000032273;ENSGALG00000031159;Gallus_gallus_newGene_2935
GO:0004521	endoribonuclease activity	Molecular Function	4	24	1	0.448334	ENSGALG00000003476;ENSGALG00000002021;ENSGALG00000003108;ENSGALG00000011426
GO:0016757	transferase activity, transferring glycosyl groups	Molecular Function	5	31	1	0.452993	ENSGALG00000036743;ENSGALG00000002242;ENSGALG00000034078;ENSGALG00000001130;ENSGALG00000012559
GO:0031072	heat shock protein binding	Molecular Function	6	38	1	0.456106	ENSGALG00000002363;ENSGALG00000014331;ENSGALG00000027864;ENSGALG00000001790;ENSGALG00000042148;ENSGALG00000036850
GO:0052866	phosphatidylinositol phosphate phosphatase activity	Molecular Function	1	4	1	0.457301	ENSGALG00000003313
GO:0008131	primary amine oxidase activity	Molecular Function	1	4	1	0.457301	ENSGALG00000033522
GO:0017150	tRNA dihydrouridine synthase activity	Molecular Function	1	4	1	0.457301	ENSGALG00000001800
GO:0016893	endonuclease activity, active with either ribo- or deoxyribonucleic acids and producing 5'-phosphomonoesters	Molecular Function	1	4	1	0.457301	ENSGALG00000004037
GO:0009378	four-way junction helicase activity	Molecular Function	1	4	1	0.457301	ENSGALG00000008256
GO:1990269	RNA polymerase II C-terminal domain phosphoserine binding	Molecular Function	1	4	1	0.457301	ENSGALG00000034725
GO:0004694	eukaryotic translation initiation factor 2alpha kinase activity	Molecular Function	1	4	1	0.457301	ENSGALG00000010560
GO:1990226	histone methyltransferase binding	Molecular Function	1	4	1	0.457301	ENSGALG00000033926
GO:0034604	pyruvate dehydrogenase (NAD+) activity	Molecular Function	1	4	1	0.457301	ENSGALG00000033753
GO:0004749	ribose phosphate diphosphokinase activity	Molecular Function	1	4	1	0.457301	ENSGALG00000021539
GO:0005113	patched binding	Molecular Function	1	4	1	0.457301	ENSGALG00000012620
GO:0003917	DNA topoisomerase type I activity	Molecular Function	1	4	1	0.457301	ENSGALG00000029572
GO:0003726	double-stranded RNA adenosine deaminase activity	Molecular Function	1	4	1	0.457301	ENSGALG00000021475
GO:0042289	MHC class II protein binding	Molecular Function	1	4	1	0.457301	ENSGALG00000006546
GO:0055105	ubiquitin-protein transferase inhibitor activity	Molecular Function	1	4	1	0.457301	ENSGALG00000026137
GO:0042625	ATPase coupled ion transmembrane transporter activity	Molecular Function	1	4	1	0.457301	ENSGALG00000007190
GO:0004127	cytidylate kinase activity	Molecular Function	1	4	1	0.457301	ENSGALG00000028982
GO:0035240	dopamine binding	Molecular Function	1	4	1	0.457301	ENSGALG00000040761
GO:0005324	long-chain fatty acid transporter activity	Molecular Function	1	4	1	0.457301	ENSGALG00000030025
GO:0000179	rRNA (adenine-N6,N6-)-dimethyltransferase activity	Molecular Function	1	4	1	0.457301	ENSGALG00000000576
GO:0004525	ribonuclease III activity	Molecular Function	1	4	1	0.457301	ENSGALG00000033126
GO:1990254	keratin filament binding	Molecular Function	1	4	1	0.457301	Gallus_gallus_newGene_981
GO:0005042	netrin receptor activity	Molecular Function	1	4	1	0.457301	ENSGALG00000012219
GO:0051377	mannose-ethanolamine phosphotransferase activity	Molecular Function	1	4	1	0.457301	ENSGALG00000012903
GO:0015467	G-protein activated inward rectifier potassium channel activity	Molecular Function	1	4	1	0.457301	ENSGALG00000001181
GO:0008499	UDP-galactose:beta-N-acetylglucosamine beta-1,3-galactosyltransferase activity	Molecular Function	1	4	1	0.457301	ENSGALG00000054759
GO:0004530	deoxyribonuclease I activity	Molecular Function	1	4	1	0.457301	ENSGALG00000005688
GO:0035174	histone serine kinase activity	Molecular Function	1	4	1	0.457301	ENSGALG00000007768
GO:0016780	phosphotransferase activity, for other substituted phosphate groups	Molecular Function	1	4	1	0.457301	ENSGALG00000015219
GO:0097109	neuroligin family protein binding	Molecular Function	1	4	1	0.457301	ENSGALG00000009107
GO:0008821	crossover junction endodeoxyribonuclease activity	Molecular Function	1	4	1	0.457301	ENSGALG00000031841
GO:0042392	sphingosine-1-phosphate phosphatase activity	Molecular Function	1	4	1	0.457301	ENSGALG00000014711
GO:0048256	flap endonuclease activity	Molecular Function	1	4	1	0.457301	ENSGALG00000004037
GO:0070915	lysophosphatidic acid receptor activity	Molecular Function	1	4	1	0.457301	ENSGALG00000015729
GO:0004499	N,N-dimethylaniline monooxygenase activity	Molecular Function	1	4	1	0.457301	ENSGALG00000040573
GO:0047499	calcium-independent phospholipase A2 activity	Molecular Function	1	4	1	0.457301	ENSGALG00000016713
GO:0016423	tRNA (guanine) methyltransferase activity	Molecular Function	1	4	1	0.457301	ENSGALG00000009119
GO:0086006	voltage-gated sodium channel activity involved in cardiac muscle cell action potential	Molecular Function	1	4	1	0.457301	ENSGALG00000007409
GO:0000405	bubble DNA binding	Molecular Function	1	4	1	0.457301	ENSGALG00000008256
GO:0003796	lysozyme activity	Molecular Function	1	4	1	0.457301	ENSGALG00000043257
GO:0004111	creatine kinase activity	Molecular Function	1	4	1	0.457301	ENSGALG00000011511
GO:0004488	methylenetetrahydrofolate dehydrogenase (NADP+) activity	Molecular Function	1	4	1	0.457301	ENSGALG00000034344
GO:0035374	chondroitin sulfate binding	Molecular Function	1	4	1	0.457301	ENSGALG00000004048
GO:0008502	melatonin receptor activity	Molecular Function	1	4	1	0.457301	ENSGALG00000015150
GO:0019958	C-X-C chemokine binding	Molecular Function	1	4	1	0.457301	ENSGALG00000021031
GO:0034062	5'-3' RNA polymerase activity	Molecular Function	1	4	1	0.457301	ENSGALG00000010636
GO:0033192	calmodulin-dependent protein phosphatase activity	Molecular Function	1	4	1	0.457301	ENSGALG00000005243
GO:0019104	DNA N-glycosylase activity	Molecular Function	1	4	1	0.457301	ENSGALG00000001586
GO:0022853	active ion transmembrane transporter activity	Molecular Function	1	4	1	0.457301	ENSGALG00000007190
GO:0008235	metalloexopeptidase activity	Molecular Function	1	4	1	0.457301	ENSGALG00000006334
GO:0045295	gamma-catenin binding	Molecular Function	1	4	1	0.457301	ENSGALG00000008883
GO:0035368	selenocysteine insertion sequence binding	Molecular Function	1	4	1	0.457301	ENSGALG00000041362
GO:0005313	L-glutamate transmembrane transporter activity	Molecular Function	1	4	1	0.457301	ENSGALG00000000558
GO:0004826	phenylalanine-tRNA ligase activity	Molecular Function	1	4	1	0.457301	ENSGALG00000005236
GO:0090722	receptor-receptor interaction	Molecular Function	1	4	1	0.457301	ENSGALG00000039786
GO:0043522	leucine zipper domain binding	Molecular Function	1	4	1	0.457301	ENSGALG00000005420
GO:0140036	ubiquitin-dependent protein binding	Molecular Function	1	4	1	0.457301	ENSGALG00000043357
GO:0031731	CCR6 chemokine receptor binding	Molecular Function	1	4	1	0.457301	ENSGALG00000003003
GO:0048029	monosaccharide binding	Molecular Function	1	4	1	0.457301	ENSGALG00000006543
GO:0015562	efflux transmembrane transporter activity	Molecular Function	1	4	1	0.457301	ENSGALG00000006646
GO:0008140	cAMP response element binding protein binding	Molecular Function	1	4	1	0.457301	ENSGALG00000041988
GO:0004176	ATP-dependent peptidase activity	Molecular Function	1	4	1	0.457301	ENSGALG00000040492
GO:0005502	11-cis retinal binding	Molecular Function	1	4	1	0.457301	ENSGALG00000011532
GO:0098531	transcription factor activity, direct ligand regulated sequence-specific DNA binding	Molecular Function	1	4	1	0.457301	ENSGALG00000037935
GO:0019966	interleukin-1 binding	Molecular Function	1	4	1	0.457301	ENSGALG00000046326
GO:0004126	cytidine deaminase activity	Molecular Function	1	4	1	0.457301	ENSGALG00000007382
GO:0005176	ErbB-2 class receptor binding	Molecular Function	1	4	1	0.457301	ENSGALG00000015422
GO:0004679	AMP-activated protein kinase activity	Molecular Function	1	4	1	0.457301	ENSGALG00000001678
GO:1990817	RNA adenylyltransferase activity	Molecular Function	1	4	1	0.457301	ENSGALG00000035903
GO:0035650	AP-1 adaptor complex binding	Molecular Function	1	4	1	0.457301	ENSGALG00000028807
GO:0004197	cysteine-type endopeptidase activity	Molecular Function	7	45	1	0.458323	ENSGALG00000007307;ENSGALG00000028147;ENSGALG00000003473;ENSGALG00000014261;ENSGALG00000013057;ENSGALG00000030016;ENSGALG00000012610
GO:0019900	kinase binding	Molecular Function	17	115	1	0.465311	ENSGALG00000006543;ENSGALG00000006351;Gallus_gallus_newGene_7020;ENSGALG00000017358;ENSGALG00000007606;ENSGALG00000014408;ENSGALG00000037935;ENSGALG00000003932;ENSGALG00000014847;ENSGALG00000008014;Gallus_gallus_newGene_981;ENSGALG00000012023;ENSGALG00000026137;ENSGALG00000032398;ENSGALG00000010435;ENSGALG00000000573;ENSGALG00000007365
GO:0017049	GTP-Rho binding	Molecular Function	2	11	1	0.475588	ENSGALG00000054891;ENSGALG00000040929
GO:1990404	protein ADP-ribosylase activity	Molecular Function	2	11	1	0.475588	ENSGALG00000004517;ENSGALG00000007365
GO:0070403	NAD+ binding	Molecular Function	2	11	1	0.475588	ENSGALG00000007286;ENSGALG00000033365
GO:0003823	antigen binding	Molecular Function	2	11	1	0.475588	ENSGALG00000038433;ENSGALG00000043654
GO:0015297	antiporter activity	Molecular Function	2	11	1	0.475588	ENSGALG00000001374;ENSGALG00000009940
GO:0015106	bicarbonate transmembrane transporter activity	Molecular Function	2	11	1	0.475588	ENSGALG00000008222;ENSGALG00000007959
GO:0008143	poly(A) binding	Molecular Function	2	11	1	0.475588	ENSGALG00000023199;ENSGALG00000016276
GO:0001158	enhancer sequence-specific DNA binding	Molecular Function	2	11	1	0.475588	ENSGALG00000008014;ENSGALG00000015101
GO:0008271	secondary active sulfate transmembrane transporter activity	Molecular Function	2	11	1	0.475588	ENSGALG00000008222;ENSGALG00000007959
GO:0051018	protein kinase A binding	Molecular Function	3	18	1	0.479723	ENSGALG00000012023;ENSGALG00000007161;ENSGALG00000037935
GO:0001882	nucleoside binding	Molecular Function	3	18	1	0.479723	ENSGALG00000031159;Gallus_gallus_newGene_2935;ENSGALG00000007382
GO:0043425	bHLH transcription factor binding	Molecular Function	3	18	1	0.479723	ENSGALG00000029892;ENSGALG00000035016;ENSGALG00000023742
GO:0051287	NAD binding	Molecular Function	4	25	1	0.481336	ENSGALG00000008185;ENSGALG00000012338;ENSGALG00000012061;Gallus_gallus_newGene_4536
GO:0016791	phosphatase activity	Molecular Function	4	25	1	0.481336	ENSGALG00000005888;ENSGALG00000003313;ENSGALG00000033683;ENSGALG00000044574
GO:0005246	calcium channel regulator activity	Molecular Function	4	25	1	0.481336	ENSGALG00000005140;ENSGALG00000009107;ENSGALG00000032506;ENSGALG00000027255
GO:0042169	SH2 domain binding	Molecular Function	4	25	1	0.481336	ENSGALG00000037784;ENSGALG00000013715;ENSGALG00000035804;ENSGALG00000016276
GO:0008094	DNA-dependent ATPase activity	Molecular Function	4	25	1	0.481336	ENSGALG00000011910;ENSGALG00000004037;ENSGALG00000011533;ENSGALG00000008962
GO:0017022	myosin binding	Molecular Function	4	25	1	0.481336	ENSGALG00000032398;ENSGALG00000014258;ENSGALG00000031893;ENSGALG00000014408
GO:0016773	phosphotransferase activity, alcohol group as acceptor	Molecular Function	11	74	1	0.481997	ENSGALG00000034725;ENSGALG00000002816;Gallus_gallus_newGene_8244;ENSGALG00000012444;ENSGALG00000037525;ENSGALG00000015708;Gallus_gallus_newGene_3369;Gallus_gallus_newGene_4376;ENSGALG00000053184;ENSGALG00000009298;ENSGALG00000039786
GO:0016817	hydrolase activity, acting on acid anhydrides	Molecular Function	6	39	1	0.482387	ENSGALG00000041080;ENSGALG00000007190;ENSGALG00000008094;Gallus_gallus_newGene_1193;ENSGALG00000031553;ENSGALG00000004037
GO:0031490	chromatin DNA binding	Molecular Function	6	39	1	0.482387	ENSGALG00000009837;ENSGALG00000037935;ENSGALG00000031159;ENSGALG00000007357;ENSGALG00000002219;ENSGALG00000015803
GO:0030594	neurotransmitter receptor activity	Molecular Function	7	46	1	0.482489	ENSGALG00000015384;ENSGALG00000000820;ENSGALG00000015382;ENSGALG00000016992;ENSGALG00000005853;ENSGALG00000040761;ENSGALG00000015895
GO:0004867	serine-type endopeptidase inhibitor activity	Molecular Function	7	46	1	0.482489	ENSGALG00000007381;ENSGALG00000012866;ENSGALG00000005135;ENSGALG00000003923;ENSGALG00000019552;ENSGALG00000008341;ENSGALG00000001250
GO:0005085	guanyl-nucleotide exchange factor activity	Molecular Function	13	89	1	0.498854	ENSGALG00000008744;ENSGALG00000036327;Gallus_gallus_newGene_3286;ENSGALG00000015708;ENSGALG00000000311;ENSGALG00000009157;ENSGALG00000012273;ENSGALG00000005030;ENSGALG00000010903;ENSGALG00000039786;ENSGALG00000004273;ENSGALG00000046210;ENSGALG00000035492
GO:0030971	receptor tyrosine kinase binding	Molecular Function	6	40	1	0.508263	ENSGALG00000029077;ENSGALG00000029983;ENSGALG00000001289;ENSGALG00000005011;ENSGALG00000017358;ENSGALG00000016820
GO:0005109	frizzled binding	Molecular Function	4	26	1	0.513526	ENSGALG00000040993;ENSGALG00000003473;ENSGALG00000034973;ENSGALG00000005401
GO:0005088	Ras guanyl-nucleotide exchange factor activity	Molecular Function	4	26	1	0.513526	ENSGALG00000010435;ENSGALG00000046210;ENSGALG00000039786;ENSGALG00000015708
GO:0042162	telomeric DNA binding	Molecular Function	3	19	1	0.517512	ENSGALG00000013183;ENSGALG00000000903;ENSGALG00000003108
GO:0005540	hyaluronic acid binding	Molecular Function	3	19	1	0.517512	ENSGALG00000012481;ENSGALG00000045469;ENSGALG00000039080
GO:0046875	ephrin receptor binding	Molecular Function	3	19	1	0.517512	ENSGALG00000029175;ENSGALG00000029077;ENSGALG00000042321
GO:0051371	muscle alpha-actinin binding	Molecular Function	3	19	1	0.517512	ENSGALG00000014847;Gallus_gallus_newGene_2789;ENSGALG00000012211
GO:0050661	NADP binding	Molecular Function	3	19	1	0.517512	ENSGALG00000038096;ENSGALG00000026757;ENSGALG00000040573
GO:0004177	aminopeptidase activity	Molecular Function	2	12	1	0.523532	ENSGALG00000026846;ENSGALG00000006334
GO:0052742	phosphatidylinositol kinase activity	Molecular Function	2	12	1	0.523532	ENSGALG00000039786;ENSGALG00000015708
GO:0004602	glutathione peroxidase activity	Molecular Function	2	12	1	0.523532	ENSGALG00000026704;ENSGALG00000029502
GO:0035326	enhancer binding	Molecular Function	2	12	1	0.523532	ENSGALG00000008014;ENSGALG00000015101
GO:0046934	phosphatidylinositol-4,5-bisphosphate 3-kinase activity	Molecular Function	2	12	1	0.523532	ENSGALG00000015708;ENSGALG00000039786
GO:0017080	sodium channel regulator activity	Molecular Function	2	12	1	0.523532	ENSGALG00000007409;ENSGALG00000007320
GO:0042974	retinoic acid receptor binding	Molecular Function	2	12	1	0.523532	ENSGALG00000008713;ENSGALG00000030396
GO:0050699	WW domain binding	Molecular Function	2	12	1	0.523532	ENSGALG00000040424;ENSGALG00000049426
GO:0043177	organic acid binding	Molecular Function	2	12	1	0.523532	ENSGALG00000038933;ENSGALG00000037935
GO:0031406	carboxylic acid binding	Molecular Function	2	12	1	0.523532	ENSGALG00000038933;ENSGALG00000037935
GO:0050431	transforming growth factor beta binding	Molecular Function	2	12	1	0.523532	ENSGALG00000011442;ENSGALG00000006038
GO:0008173	RNA methyltransferase activity	Molecular Function	2	12	1	0.523532	ENSGALG00000039523;ENSGALG00000032993
GO:0030246	carbohydrate binding	Molecular Function	9	62	1	0.52395	Gallus_gallus_newGene_4193;ENSGALG00000030969;ENSGALG00000027096;ENSGALG00000012173;Gallus_gallus_newGene_8160;ENSGALG00000014910;ENSGALG00000001130;ENSGALG00000036789;ENSGALG00000002242
GO:0097367	carbohydrate derivative binding	Molecular Function	9	62	1	0.52395	ENSGALG00000039786;ENSGALG00000053318;ENSGALG00000031159;ENSGALG00000015708;ENSGALG00000008094;Gallus_gallus_newGene_8244;Gallus_gallus_newGene_2935;ENSGALG00000037525;ENSGALG00000039705
GO:0005337	nucleoside transmembrane transporter activity	Molecular Function	1	5	1	0.534217	ENSGALG00000010182
GO:0035014	phosphatidylinositol 3-kinase regulator activity	Molecular Function	1	5	1	0.534217	ENSGALG00000037935
GO:0015193	L-proline transmembrane transporter activity	Molecular Function	1	5	1	0.534217	ENSGALG00000008811
GO:0004029	aldehyde dehydrogenase (NAD) activity	Molecular Function	1	5	1	0.534217	ENSGALG00000033365
GO:0035173	histone kinase activity	Molecular Function	1	5	1	0.534217	Gallus_gallus_newGene_8244
GO:0070742	C2H2 zinc finger domain binding	Molecular Function	1	5	1	0.534217	ENSGALG00000005909
GO:0016409	palmitoyltransferase activity	Molecular Function	1	5	1	0.534217	ENSGALG00000010253
GO:0015180	L-alanine transmembrane transporter activity	Molecular Function	1	5	1	0.534217	ENSGALG00000008811
GO:0003828	alpha-N-acetylneuraminate alpha-2,8-sialyltransferase activity	Molecular Function	1	5	1	0.534217	ENSGALG00000026192
GO:0001076	transcription factor activity, RNA polymerase II transcription factor binding	Molecular Function	1	5	1	0.534217	ENSGALG00000028037
GO:0008641	small protein activating enzyme activity	Molecular Function	1	5	1	0.534217	ENSGALG00000054753
GO:0034713	type I transforming growth factor beta receptor binding	Molecular Function	1	5	1	0.534217	ENSGALG00000011442
GO:0008308	voltage-gated anion channel activity	Molecular Function	1	5	1	0.534217	ENSGALG00000006503
GO:0050321	tau-protein kinase activity	Molecular Function	1	5	1	0.534217	ENSGALG00000041988
GO:0043546	molybdopterin cofactor binding	Molecular Function	1	5	1	0.534217	ENSGALG00000008185
GO:0050815	phosphoserine residue binding	Molecular Function	1	5	1	0.534217	ENSGALG00000034725
GO:0032036	myosin heavy chain binding	Molecular Function	1	5	1	0.534217	ENSGALG00000014258
GO:0017128	phospholipid scramblase activity	Molecular Function	1	5	1	0.534217	ENSGALG00000006805
GO:0001609	G-protein coupled adenosine receptor activity	Molecular Function	1	5	1	0.534217	ENSGALG00000014182
GO:0016620	oxidoreductase activity, acting on the aldehyde or oxo group of donors, NAD or NADP as acceptor	Molecular Function	1	5	1	0.534217	ENSGALG00000012691
GO:0004999	vasoactive intestinal polypeptide receptor activity	Molecular Function	1	5	1	0.534217	ENSGALG00000006575
GO:0003958	NADPH-hemoprotein reductase activity	Molecular Function	1	5	1	0.534217	ENSGALG00000038096
GO:0043120	tumor necrosis factor binding	Molecular Function	1	5	1	0.534217	ENSGALG00000039461
GO:0038036	sphingosine-1-phosphate receptor activity	Molecular Function	1	5	1	0.534217	ENSGALG00000005208
GO:0045294	alpha-catenin binding	Molecular Function	1	5	1	0.534217	ENSGALG00000017414
GO:1905538	polysome binding	Molecular Function	1	5	1	0.534217	ENSGALG00000015093
GO:0035312	5'-3' exodeoxyribonuclease activity	Molecular Function	1	5	1	0.534217	ENSGALG00000008938
GO:0019215	intermediate filament binding	Molecular Function	1	5	1	0.534217	Gallus_gallus_newGene_981
GO:0031419	cobalamin binding	Molecular Function	1	5	1	0.534217	ENSGALG00000029947
GO:0016174	NAD(P)H oxidase activity	Molecular Function	1	5	1	0.534217	ENSGALG00000052460
GO:0015616	DNA translocase activity	Molecular Function	1	5	1	0.534217	ENSGALG00000010356
GO:0051380	norepinephrine binding	Molecular Function	1	5	1	0.534217	ENSGALG00000040761
GO:0071532	ankyrin repeat binding	Molecular Function	1	5	1	0.534217	ENSGALG00000037453
GO:0015175	neutral amino acid transmembrane transporter activity	Molecular Function	1	5	1	0.534217	ENSGALG00000002783
GO:0045236	CXCR chemokine receptor binding	Molecular Function	1	5	1	0.534217	ENSGALG00000011668
GO:0099604	ligand-gated calcium channel activity	Molecular Function	1	5	1	0.534217	ENSGALG00000005631
GO:0004527	exonuclease activity	Molecular Function	1	5	1	0.534217	ENSGALG00000030609
GO:0003989	acetyl-CoA carboxylase activity	Molecular Function	1	5	1	0.534217	ENSGALG00000005439
GO:0002162	dystroglycan binding	Molecular Function	1	5	1	0.534217	ENSGALG00000037784
GO:1990050	phosphatidic acid transporter activity	Molecular Function	1	5	1	0.534217	ENSGALG00000013830
GO:0032452	histone demethylase activity	Molecular Function	1	5	1	0.534217	ENSGALG00000012702
GO:0004520	endodeoxyribonuclease activity	Molecular Function	1	5	1	0.534217	ENSGALG00000004037
GO:0044877	macromolecular complex binding	Molecular Function	29	205	1	0.534573	ENSGALG00000013929;ENSGALG00000053371;ENSGALG00000003438;Gallus_gallus_newGene_2789;ENSGALG00000034210;ENSGALG00000004612;Gallus_gallus_newGene_981;ENSGALG00000034725;ENSGALG00000014788;ENSGALG00000027864;ENSGALG00000012444;ENSGALG00000049122;ENSGALG00000044610;ENSGALG00000004203;ENSGALG00000035386;ENSGALG00000037483;Gallus_gallus_newGene_7020;ENSGALG00000040866;ENSGALG00000012620;ENSGALG00000039…
GO:0005516	calmodulin binding	Molecular Function	11	77	1	0.538015	ENSGALG00000004150;ENSGALG00000007647;ENSGALG00000006351;ENSGALG00000032335;ENSGALG00000002283;ENSGALG00000011655;Gallus_gallus_newGene_2287;ENSGALG00000038096;ENSGALG00000013640;ENSGALG00000006982;ENSGALG00000032398
GO:1901363	heterocyclic compound binding	Molecular Function	35	248	1	0.538327	ENSGALG00000031159;ENSGALG00000028037;ENSGALG00000023083;ENSGALG00000009654;ENSGALG00000009837;ENSGALG00000037935;Gallus_gallus_newGene_8244;ENSGALG00000012885;ENSGALG00000017142;ENSGALG00000023199;ENSGALG00000034725;Gallus_gallus_newGene_981;ENSGALG00000023950;ENSGALG00000015101;Gallus_gallus_newGene_2853;ENSGALG00000011285;Gallus_gallus_newGene_2249;ENSGALG00000005757;ENSGALG00000011657;ENSGALG…
GO:0003730	mRNA 3'-UTR binding	Molecular Function	5	34	1	0.538441	ENSGALG00000040109;ENSGALG00000032400;ENSGALG00000033690;ENSGALG00000013041;ENSGALG00000041362
GO:0030374	ligand-dependent nuclear receptor transcription coactivator activity	Molecular Function	5	34	1	0.538441	ENSGALG00000040453;ENSGALG00000040864;ENSGALG00000030396;ENSGALG00000004974;ENSGALG00000052088
GO:0020037	heme binding	Molecular Function	16	113	1	0.542423	ENSGALG00000052460;ENSGALG00000011894;ENSGALG00000033126;ENSGALG00000008997;ENSGALG00000011532;ENSGALG00000013535;ENSGALG00000038096;ENSGALG00000033635;ENSGALG00000036380;ENSGALG00000025822;ENSGALG00000004436;ENSGALG00000010326;ENSGALG00000049414;ENSGALG00000007638;ENSGALG00000029367;ENSGALG00000009365
GO:0003777	microtubule motor activity	Molecular Function	9	63	1	0.544322	ENSGALG00000036645;Gallus_gallus_newGene_7494;ENSGALG00000005806;ENSGALG00000001798;ENSGALG00000004195;ENSGALG00000012160;ENSGALG00000031553;ENSGALG00000008095;ENSGALG00000030597
GO:0004519	endonuclease activity	Molecular Function	4	27	1	0.544761	ENSGALG00000030609;ENSGALG00000003108;ENSGALG00000004037;ENSGALG00000051336
GO:0005216	ion channel activity	Molecular Function	4	27	1	0.544761	ENSGALG00000051473;ENSGALG00000055056;Gallus_gallus_newGene_2287;ENSGALG00000004519
GO:0005544	calcium-dependent phospholipid binding	Molecular Function	7	49	1	0.552841	ENSGALG00000005956;ENSGALG00000008055;ENSGALG00000007025;ENSGALG00000005065;ENSGALG00000005299;ENSGALG00000016105;ENSGALG00000014646
GO:0008270	zinc ion binding	Molecular Function	84	598	1	0.553539	ENSGALG00000048712;ENSGALG00000011291;ENSGALG00000001392;ENSGALG00000001905;ENSGALG00000035814;ENSGALG00000009338;ENSGALG00000015150;ENSGALG00000015305;ENSGALG00000021340;ENSGALG00000035804;ENSGALG00000002781;ENSGALG00000030209;ENSGALG00000003122;ENSGALG00000006992;ENSGALG00000003860;ENSGALG00000005867;ENSGALG00000019063;ENSGALG00000042055;Gallus_gallus_newGene_3369;ENSGALG00000017681;ENSGALG0000…
GO:0030506	ankyrin binding	Molecular Function	3	20	1	0.553764	Gallus_gallus_newGene_7020;ENSGALG00000009514;ENSGALG00000002192
GO:0017056	structural constituent of nuclear pore	Molecular Function	3	20	1	0.553764	ENSGALG00000029674;ENSGALG00000043074;ENSGALG00000002689
GO:0005112	Notch binding	Molecular Function	3	20	1	0.553764	ENSGALG00000003120;ENSGALG00000024083;ENSGALG00000027874
GO:0003724	RNA helicase activity	Molecular Function	5	35	1	0.565539	ENSGALG00000011208;ENSGALG00000005489;ENSGALG00000010884;ENSGALG00000017156;ENSGALG00000049780
GO:0008408	3'-5' exonuclease activity	Molecular Function	2	13	1	0.568426	ENSGALG00000008745;ENSGALG00000030609
GO:0004622	lysophospholipase activity	Molecular Function	2	13	1	0.568426	ENSGALG00000032746;ENSGALG00000005065
GO:0003705	transcription factor activity, RNA polymerase II distal enhancer sequence-specific binding	Molecular Function	2	13	1	0.568426	ENSGALG00000005757;ENSGALG00000008014
GO:0097159	organic cyclic compound binding	Molecular Function	35	251	1	0.569008	ENSGALG00000023199;ENSGALG00000017142;ENSGALG00000012885;ENSGALG00000034725;ENSGALG00000009837;Gallus_gallus_newGene_8244;ENSGALG00000037935;ENSGALG00000009654;ENSGALG00000028037;ENSGALG00000031159;ENSGALG00000023083;ENSGALG00000005757;ENSGALG00000005525;ENSGALG00000011657;ENSGALG00000011285;Gallus_gallus_newGene_2853;Gallus_gallus_newGene_2249;ENSGALG00000015101;Gallus_gallus_newGene_981;ENSGALG…
GO:0008536	Ran GTPase binding	Molecular Function	4	28	1	0.574921	ENSGALG00000000397;ENSGALG00000008713;ENSGALG00000029476;ENSGALG00000036962
GO:0030215	semaphorin receptor binding	Molecular Function	3	21	1	0.588337	ENSGALG00000029621;ENSGALG00000001412;ENSGALG00000002294
GO:0042623	ATPase activity, coupled	Molecular Function	3	21	1	0.588337	ENSGALG00000004037;Gallus_gallus_newGene_1193;ENSGALG00000007190
GO:0005179	hormone activity	Molecular Function	8	58	1	0.590096	ENSGALG00000011104;ENSGALG00000034616;ENSGALG00000005554;ENSGALG00000013604;ENSGALG00000010983;ENSGALG00000001857;ENSGALG00000006054;ENSGALG00000029788
GO:0008179	adenylate cyclase binding	Molecular Function	1	6	1	0.600237	ENSGALG00000031244
GO:0005225	volume-sensitive anion channel activity	Molecular Function	1	6	1	0.600237	ENSGALG00000020805
GO:0097199	cysteine-type endopeptidase activity involved in apoptotic signaling pathway	Molecular Function	1	6	1	0.600237	ENSGALG00000010638
GO:0070410	co-SMAD binding	Molecular Function	1	6	1	0.600237	Gallus_gallus_newGene_3369
GO:0034046	poly(G) binding	Molecular Function	1	6	1	0.600237	ENSGALG00000023199
GO:0061578	Lys63-specific deubiquitinase activity	Molecular Function	1	6	1	0.600237	ENSGALG00000006331
GO:0004908	interleukin-1 receptor activity	Molecular Function	1	6	1	0.600237	ENSGALG00000046326
GO:0019829	cation-transporting ATPase activity	Molecular Function	1	6	1	0.600237	ENSGALG00000007190
GO:0070513	death domain binding	Molecular Function	1	6	1	0.600237	ENSGALG00000012885
GO:0043515	kinetochore binding	Molecular Function	1	6	1	0.600237	ENSGALG00000014788
GO:0043295	glutathione binding	Molecular Function	1	6	1	0.600237	ENSGALG00000046708
GO:0015405	P-P-bond-hydrolysis-driven transmembrane transporter activity	Molecular Function	1	6	1	0.600237	ENSGALG00000007190
GO:0001098	basal transcription machinery binding	Molecular Function	1	6	1	0.600237	ENSGALG00000034725
GO:0008568	microtubule-severing ATPase activity	Molecular Function	1	6	1	0.600237	ENSGALG00000017083
GO:0042910	xenobiotic transporter activity	Molecular Function	1	6	1	0.600237	ENSGALG00000006646
GO:0005123	death receptor binding	Molecular Function	1	6	1	0.600237	ENSGALG00000011436
GO:0003854	3-beta-hydroxy-delta5-steroid dehydrogenase activity	Molecular Function	1	6	1	0.600237	ENSGALG00000007493
GO:0001099	basal RNA polymerase II transcription machinery binding	Molecular Function	1	6	1	0.600237	ENSGALG00000034725
GO:0034511	U3 snoRNA binding	Molecular Function	1	6	1	0.600237	ENSGALG00000002624
GO:0009931	calcium-dependent protein serine/threonine kinase activity	Molecular Function	1	6	1	0.600237	ENSGALG00000002283
GO:0043492	ATPase activity, coupled to movement of substances	Molecular Function	1	6	1	0.600237	ENSGALG00000007190
GO:0033558	protein deacetylase activity	Molecular Function	1	6	1	0.600237	Gallus_gallus_newGene_2249
GO:0043023	ribosomal large subunit binding	Molecular Function	1	6	1	0.600237	ENSGALG00000000542
GO:0001094	TFIID-class transcription factor binding	Molecular Function	1	6	1	0.600237	ENSGALG00000008454
GO:0001665	alpha-N-acetylgalactosaminide alpha-2,6-sialyltransferase activity	Molecular Function	1	6	1	0.600237	ENSGALG00000001862
GO:0031404	chloride ion binding	Molecular Function	1	6	1	0.600237	ENSGALG00000017405
GO:0070016	armadillo repeat domain binding	Molecular Function	1	6	1	0.600237	ENSGALG00000008883
GO:0035727	lysophosphatidic acid binding	Molecular Function	1	6	1	0.600237	ENSGALG00000015729
GO:0019911	structural constituent of myelin sheath	Molecular Function	1	6	1	0.600237	ENSGALG00000013640
GO:0000014	single-stranded DNA endodeoxyribonuclease activity	Molecular Function	1	6	1	0.600237	ENSGALG00000004037
GO:0003995	acyl-CoA dehydrogenase activity	Molecular Function	1	6	1	0.600237	ENSGALG00000034917
GO:0008199	ferric iron binding	Molecular Function	1	6	1	0.600237	ENSGALG00000016442
GO:0022843	voltage-gated cation channel activity	Molecular Function	1	6	1	0.600237	Gallus_gallus_newGene_2287
GO:0004675	transmembrane receptor protein serine/threonine kinase activity	Molecular Function	1	6	1	0.600237	ENSGALG00000012444
GO:0016831	carboxy-lyase activity	Molecular Function	1	6	1	0.600237	ENSGALG00000004553
GO:0005536	glucose binding	Molecular Function	1	6	1	0.600237	ENSGALG00000034855
GO:0101005	ubiquitinyl hydrolase activity	Molecular Function	1	6	1	0.600237	ENSGALG00000009387
GO:0043175	RNA polymerase core enzyme binding	Molecular Function	1	6	1	0.600237	ENSGALG00000034725
GO:0072341	modified amino acid binding	Molecular Function	1	6	1	0.600237	ENSGALG00000004612
GO:0015129	lactate transmembrane transporter activity	Molecular Function	1	6	1	0.600237	ENSGALG00000002728
GO:0004970	ionotropic glutamate receptor activity	Molecular Function	1	6	1	0.600237	ENSGALG00000009405
GO:0008331	high voltage-gated calcium channel activity	Molecular Function	1	6	1	0.600237	Gallus_gallus_newGene_2287
GO:0015399	primary active transmembrane transporter activity	Molecular Function	1	6	1	0.600237	ENSGALG00000007190
GO:0036002	pre-mRNA binding	Molecular Function	1	6	1	0.600237	ENSGALG00000000990
GO:0036312	phosphatidylinositol 3-kinase regulatory subunit binding	Molecular Function	1	6	1	0.600237	ENSGALG00000014786
GO:0070324	thyroid hormone binding	Molecular Function	1	6	1	0.600237	ENSGALG00000033365
GO:0034452	dynactin binding	Molecular Function	1	6	1	0.600237	ENSGALG00000001798
GO:0001618	virus receptor activity	Molecular Function	1	6	1	0.600237	ENSGALG00000006546
GO:0042577	lipid phosphatase activity	Molecular Function	1	6	1	0.600237	ENSGALG00000016567
GO:0071933	Arp2/3 complex binding	Molecular Function	1	6	1	0.600237	ENSGALG00000014819
GO:0015280	ligand-gated sodium channel activity	Molecular Function	1	6	1	0.600237	ENSGALG00000040424
GO:0047555	3',5'-cyclic-GMP phosphodiesterase activity	Molecular Function	1	6	1	0.600237	ENSGALG00000016186
GO:0005507	copper ion binding	Molecular Function	4	29	1	0.603916	ENSGALG00000000402;ENSGALG00000040316;Gallus_gallus_newGene_6231;ENSGALG00000033522
GO:0005261	cation channel activity	Molecular Function	4	29	1	0.603916	ENSGALG00000038162;Gallus_gallus_newGene_2287;ENSGALG00000027793;ENSGALG00000015154
GO:0001085	RNA polymerase II transcription factor binding	Molecular Function	6	44	1	0.606116	ENSGALG00000013342;Gallus_gallus_newGene_2249;ENSGALG00000049065;ENSGALG00000011489;ENSGALG00000012023;ENSGALG00000028037
GO:0017137	Rab GTPase binding	Molecular Function	14	103	1	0.609966	ENSGALG00000006906;ENSGALG00000027122;ENSGALG00000010190;Gallus_gallus_newGene_7855;ENSGALG00000002234;ENSGALG00000002843;ENSGALG00000016925;ENSGALG00000047346;ENSGALG00000002371;ENSGALG00000051144;ENSGALG00000004515;ENSGALG00000014408;ENSGALG00000054783;ENSGALG00000007040
GO:0008157	protein phosphatase 1 binding	Molecular Function	2	14	1	0.61017	ENSGALG00000035930;ENSGALG00000030303
GO:0016836	hydro-lyase activity	Molecular Function	2	14	1	0.61017	ENSGALG00000021340;ENSGALG00000037975
GO:0005086	ARF guanyl-nucleotide exchange factor activity	Molecular Function	2	14	1	0.61017	ENSGALG00000012454;ENSGALG00000015428
GO:0017075	syntaxin-1 binding	Molecular Function	2	14	1	0.61017	ENSGALG00000036527;ENSGALG00000007161
GO:0016303	1-phosphatidylinositol-3-kinase activity	Molecular Function	2	14	1	0.61017	ENSGALG00000015708;ENSGALG00000039786
GO:0032550	purine ribonucleoside binding	Molecular Function	2	14	1	0.61017	Gallus_gallus_newGene_2935;ENSGALG00000031159
GO:0048020	CCR chemokine receptor binding	Molecular Function	2	14	1	0.61017	ENSGALG00000034478;ENSGALG00000003003
GO:0004089	carbonate dehydratase activity	Molecular Function	2	14	1	0.61017	ENSGALG00000037975;ENSGALG00000021340
GO:0017111	nucleoside-triphosphatase activity	Molecular Function	5	37	1	0.617156	Gallus_gallus_newGene_1193;ENSGALG00000031553;ENSGALG00000004037;ENSGALG00000007190;ENSGALG00000008094
GO:0034237	protein kinase A regulatory subunit binding	Molecular Function	3	22	1	0.621135	ENSGALG00000028530;ENSGALG00000033017;ENSGALG00000040724
GO:0005547	phosphatidylinositol-3,4,5-trisphosphate binding	Molecular Function	3	22	1	0.621135	Gallus_gallus_newGene_1193;ENSGALG00000008725;ENSGALG00000009338
GO:0003713	transcription coactivator activity	Molecular Function	18	133	1	0.621481	ENSGALG00000036497;ENSGALG00000035016;Gallus_gallus_newGene_2249;ENSGALG00000017148;ENSGALG00000002781;ENSGALG00000001802;ENSGALG00000000616;ENSGALG00000031534;ENSGALG00000031702;ENSGALG00000037935;ENSGALG00000014819;ENSGALG00000026298;ENSGALG00000005452;Gallus_gallus_newGene_3369;ENSGALG00000002219;ENSGALG00000007762;ENSGALG00000017414;ENSGALG00000017199
GO:0044325	ion channel binding	Molecular Function	9	67	1	0.622007	ENSGALG00000032349;ENSGALG00000005502;ENSGALG00000007409;Gallus_gallus_newGene_7020;ENSGALG00000042321;ENSGALG00000035580;ENSGALG00000007161;ENSGALG00000011094;ENSGALG00000035016
GO:0004866	endopeptidase inhibitor activity	Molecular Function	4	30	1	0.631673	ENSGALG00000030038;ENSGALG00000008713;ENSGALG00000003742;ENSGALG00000017040
GO:0016818	hydrolase activity, acting on acid anhydrides, in phosphorus-containing anhydrides	Molecular Function	5	38	1	0.641557	ENSGALG00000008094;ENSGALG00000007190;ENSGALG00000004037;ENSGALG00000031553;Gallus_gallus_newGene_1193
GO:0016493	C-C chemokine receptor activity	Molecular Function	2	15	1	0.648757	ENSGALG00000005305;ENSGALG00000041491
GO:0035255	ionotropic glutamate receptor binding	Molecular Function	2	15	1	0.648757	ENSGALG00000035804;ENSGALG00000045305
GO:0016779	nucleotidyltransferase activity	Molecular Function	2	15	1	0.648757	ENSGALG00000012607;ENSGALG00000010636
GO:0016874	ligase activity	Molecular Function	2	15	1	0.648757	ENSGALG00000009942;ENSGALG00000014261
GO:0005248	voltage-gated sodium channel activity	Molecular Function	2	15	1	0.648757	ENSGALG00000034427;ENSGALG00000027793
GO:0015095	magnesium ion transmembrane transporter activity	Molecular Function	2	15	1	0.648757	ENSGALG00000010253;ENSGALG00000000721
GO:0070034	telomerase RNA binding	Molecular Function	2	15	1	0.648757	ENSGALG00000013183;ENSGALG00000003108
GO:0032947	protein complex scaffold activity	Molecular Function	2	15	1	0.648757	ENSGALG00000023703;ENSGALG00000052302
GO:0005089	Rho guanyl-nucleotide exchange factor activity	Molecular Function	3	23	1	0.652102	ENSGALG00000006017;ENSGALG00000005481;ENSGALG00000008437
GO:0019887	protein kinase regulator activity	Molecular Function	3	23	1	0.652102	ENSGALG00000017358;ENSGALG00000026137;ENSGALG00000014408
GO:0005102	receptor binding	Molecular Function	33	245	1	0.652236	ENSGALG00000037935;ENSGALG00000012998;ENSGALG00000025915;ENSGALG00000015422;ENSGALG00000039990;Gallus_gallus_newGene_7020;ENSGALG00000017358;ENSGALG00000045305;ENSGALG00000008713;ENSGALG00000049122;ENSGALG00000029983;ENSGALG00000043499;ENSGALG00000042642;ENSGALG00000045925;ENSGALG00000043535;ENSGALG00000008306;ENSGALG00000002192;ENSGALG00000000927;ENSGALG00000004741;Gallus_gallus_newGene_3516;ENS…
GO:0000981	RNA polymerase II transcription factor activity, sequence-specific DNA binding	Molecular Function	35	260	1	0.656486	Gallus_gallus_newGene_2249;ENSGALG00000005757;ENSGALG00000036497;ENSGALG00000015101;ENSGALG00000011870;ENSGALG00000011630;ENSGALG00000047857;ENSGALG00000028908;ENSGALG00000041299;ENSGALG00000028037;ENSGALG00000040249;ENSGALG00000003045;ENSGALG00000035487;ENSGALG00000036133;ENSGALG00000003408;ENSGALG00000016947;ENSGALG00000007266;ENSGALG00000008014;ENSGALG00000007845;ENSGALG00000001161;ENSGALG0000…
GO:0000988	transcription factor activity, protein binding	Molecular Function	1	7	1	0.656904	ENSGALG00000028037
GO:0032183	SUMO binding	Molecular Function	1	7	1	0.656904	ENSGALG00000035911
GO:0016410	N-acyltransferase activity	Molecular Function	1	7	1	0.656904	Gallus_gallus_newGene_3516
GO:0008509	anion transmembrane transporter activity	Molecular Function	1	7	1	0.656904	ENSGALG00000033204
GO:0048406	nerve growth factor binding	Molecular Function	1	7	1	0.656904	ENSGALG00000008341
GO:0005004	GPI-linked ephrin receptor activity	Molecular Function	1	7	1	0.656904	ENSGALG00000015403
GO:0031434	mitogen-activated protein kinase kinase binding	Molecular Function	1	7	1	0.656904	ENSGALG00000016457
GO:0000989	transcription factor activity, transcription factor binding	Molecular Function	1	7	1	0.656904	ENSGALG00000028037
GO:0005003	ephrin receptor activity	Molecular Function	1	7	1	0.656904	ENSGALG00000008537
GO:0022804	active transmembrane transporter activity	Molecular Function	1	7	1	0.656904	ENSGALG00000007190
GO:0019789	SUMO transferase activity	Molecular Function	1	7	1	0.656904	ENSGALG00000026137
GO:0008494	translation activator activity	Molecular Function	1	7	1	0.656904	ENSGALG00000040109
GO:0051864	histone demethylase activity (H3-K36 specific)	Molecular Function	1	7	1	0.656904	ENSGALG00000020454
GO:0004862	cAMP-dependent protein kinase inhibitor activity	Molecular Function	1	7	1	0.656904	ENSGALG00000053281
GO:0030955	potassium ion binding	Molecular Function	1	7	1	0.656904	ENSGALG00000015473
GO:0070700	BMP receptor binding	Molecular Function	1	7	1	0.656904	ENSGALG00000032349
GO:0005168	neurotrophin TRKA receptor binding	Molecular Function	1	7	1	0.656904	ENSGALG00000014786
GO:0046974	histone methyltransferase activity (H3-K9 specific)	Molecular Function	1	7	1	0.656904	ENSGALG00000031839
GO:0015085	calcium ion transmembrane transporter activity	Molecular Function	1	7	1	0.656904	Gallus_gallus_newGene_2287
GO:0008553	hydrogen-exporting ATPase activity, phosphorylative mechanism	Molecular Function	1	7	1	0.656904	ENSGALG00000007190
GO:0016765	transferase activity, transferring alkyl or aryl (other than methyl) groups	Molecular Function	1	7	1	0.656904	ENSGALG00000010402
GO:0048038	quinone binding	Molecular Function	1	7	1	0.656904	ENSGALG00000033522
GO:0043138	3'-5' DNA helicase activity	Molecular Function	1	7	1	0.656904	ENSGALG00000008256
GO:0008138	protein tyrosine/serine/threonine phosphatase activity	Molecular Function	4	31	1	0.658144	ENSGALG00000012627;ENSGALG00000041650;ENSGALG00000021572;ENSGALG00000050459
GO:0008307	structural constituent of muscle	Molecular Function	4	31	1	0.658144	ENSGALG00000037784;ENSGALG00000008945;ENSGALG00000014847;ENSGALG00000011865
GO:0004222	metalloendopeptidase activity	Molecular Function	11	84	1	0.658701	ENSGALG00000044866;ENSGALG00000010861;ENSGALG00000003580;ENSGALG00000006992;ENSGALG00000041255;ENSGALG00000041934;ENSGALG00000019063;ENSGALG00000001392;ENSGALG00000008582;ENSGALG00000054512;ENSGALG00000011623
GO:0030145	manganese ion binding	Molecular Function	5	39	1	0.664965	ENSGALG00000016522;ENSGALG00000009901;ENSGALG00000006334;ENSGALG00000010636;ENSGALG00000012559
GO:0001227	transcriptional repressor activity, RNA polymerase II transcription regulatory region sequence-specific binding	Molecular Function	23	174	1	0.674028	ENSGALG00000008050;ENSGALG00000013882;ENSGALG00000007357;ENSGALG00000010322;ENSGALG00000049065;ENSGALG00000016059;ENSGALG00000002588;ENSGALG00000005757;ENSGALG00000015305;ENSGALG00000004974;ENSGALG00000025907;ENSGALG00000007260;ENSGALG00000049422;ENSGALG00000041299;ENSGALG00000011291;ENSGALG00000034048;ENSGALG00000030008;ENSGALG00000000713;ENSGALG00000012702;ENSGALG00000004460;ENSGALG00000042077;…
GO:0038023	signaling receptor activity	Molecular Function	23	174	1	0.674028	ENSGALG00000037525;ENSGALG00000017485;ENSGALG00000029766;ENSGALG00000008077;ENSGALG00000034722;Gallus_gallus_newGene_6840;ENSGALG00000011291;ENSGALG00000039786;ENSGALG00000037336;ENSGALG00000012444;ENSGALG00000011149;ENSGALG00000037935;ENSGALG00000003932;ENSGALG00000015708;ENSGALG00000004974;ENSGALG00000019231;ENSGALG00000004083;ENSGALG00000006106;ENSGALG00000016675;ENSGALG00000001802;ENSGALG0000…
GO:0048306	calcium-dependent protein binding	Molecular Function	3	24	1	0.681212	ENSGALG00000006572;ENSGALG00000003743;ENSGALG00000005299
GO:0004518	nuclease activity	Molecular Function	3	24	1	0.681212	ENSGALG00000003108;ENSGALG00000004037;ENSGALG00000007676
GO:0003950	NAD+ ADP-ribosyltransferase activity	Molecular Function	3	24	1	0.681212	ENSGALG00000004517;ENSGALG00000007365;ENSGALG00000013911
GO:0019003	GDP binding	Molecular Function	4	32	1	0.683298	ENSGALG00000005998;ENSGALG00000031893;ENSGALG00000016485;ENSGALG00000032506
GO:0070063	RNA polymerase binding	Molecular Function	2	16	1	0.684242	ENSGALG00000034725;ENSGALG00000002781
GO:0042805	actinin binding	Molecular Function	2	16	1	0.684242	Gallus_gallus_newGene_2789;ENSGALG00000037935
GO:0032561	guanyl ribonucleotide binding	Molecular Function	2	16	1	0.684242	ENSGALG00000031159;Gallus_gallus_newGene_2935
GO:0045499	chemorepellent activity	Molecular Function	2	16	1	0.684242	ENSGALG00000015422;ENSGALG00000001412
GO:0008081	phosphoric diester hydrolase activity	Molecular Function	2	16	1	0.684242	ENSGALG00000016721;ENSGALG00000005842
GO:0015108	chloride transmembrane transporter activity	Molecular Function	2	16	1	0.684242	ENSGALG00000007959;ENSGALG00000008222
GO:0001883	purine nucleoside binding	Molecular Function	2	16	1	0.684242	ENSGALG00000031159;Gallus_gallus_newGene_2935
GO:0003674	molecular_function	Molecular Function	144	1050	1	0.684477	ENSGALG00000015096;ENSGALG00000048712;ENSGALG00000003108;ENSGALG00000033938;Gallus_gallus_newGene_6845;ENSGALG00000039541;ENSGALG00000008014;ENSGALG00000037525;Gallus_gallus_newGene_2789;Gallus_gallus_newGene_981;ENSGALG00000006802;Gallus_gallus_newGene_7855;ENSGALG00000053371;Gallus_gallus_newGene_2249;ENSGALG00000017358;ENSGALG00000003313;ENSGALG00000010402;ENSGALG00000003932;ENSGALG00000028908…
GO:0000977	RNA polymerase II regulatory region sequence-specific DNA binding	Molecular Function	28	212	1	0.686681	Gallus_gallus_newGene_3369;ENSGALG00000004460;ENSGALG00000032789;ENSGALG00000012702;ENSGALG00000030008;ENSGALG00000016997;ENSGALG00000016823;ENSGALG00000034737;ENSGALG00000011291;ENSGALG00000002878;ENSGALG00000008014;ENSGALG00000007266;ENSGALG00000040886;ENSGALG00000011489;ENSGALG00000007845;ENSGALG00000011657;ENSGALG00000015305;ENSGALG00000011254;ENSGALG00000005757;ENSGALG00000007669;ENSGALG0000…
GO:0005096	GTPase activator activity	Molecular Function	28	213	1	0.696401	ENSGALG00000023703;Gallus_gallus_newGene_8219;ENSGALG00000035194;ENSGALG00000017169;ENSGALG00000007161;ENSGALG00000048307;ENSGALG00000010435;ENSGALG00000002467;ENSGALG00000006906;ENSGALG00000040351;ENSGALG00000007040;ENSGALG00000026263;ENSGALG00000000311;ENSGALG00000033938;ENSGALG00000009157;ENSGALG00000007609;ENSGALG00000043671;ENSGALG00000010190;ENSGALG00000002564;ENSGALG00000000816;ENSGALG0000…
GO:0003810	protein-glutamine gamma-glutamyltransferase activity	Molecular Function	1	8	1	0.705542	ENSGALG00000033171
GO:0070035	purine NTP-dependent helicase activity	Molecular Function	1	8	1	0.705542	ENSGALG00000004037
GO:0003691	double-stranded telomeric DNA binding	Molecular Function	1	8	1	0.705542	ENSGALG00000037453
GO:0008409	5'-3' exonuclease activity	Molecular Function	1	8	1	0.705542	ENSGALG00000033781
GO:0005521	lamin binding	Molecular Function	1	8	1	0.705542	ENSGALG00000001603
GO:0008026	ATP-dependent helicase activity	Molecular Function	1	8	1	0.705542	ENSGALG00000004037
GO:0070411	I-SMAD binding	Molecular Function	1	8	1	0.705542	ENSGALG00000039200
GO:0008097	5S rRNA binding	Molecular Function	1	8	1	0.705542	ENSGALG00000009942
GO:0043548	phosphatidylinositol 3-kinase binding	Molecular Function	1	8	1	0.705542	ENSGALG00000008631
GO:0097153	cysteine-type endopeptidase activity involved in apoptotic process	Molecular Function	1	8	1	0.705542	ENSGALG00000010638
GO:0042975	peroxisome proliferator activated receptor binding	Molecular Function	1	8	1	0.705542	ENSGALG00000030396
GO:0008381	mechanically-gated ion channel activity	Molecular Function	1	8	1	0.705542	ENSGALG00000006889
GO:0043560	insulin receptor substrate binding	Molecular Function	1	8	1	0.705542	ENSGALG00000014786
GO:0042800	histone methyltransferase activity (H3-K4 specific)	Molecular Function	1	8	1	0.705542	ENSGALG00000031702
GO:0004415	hyalurononglucosaminidase activity	Molecular Function	1	8	1	0.705542	ENSGALG00000000785
GO:0008093	cytoskeletal adaptor activity	Molecular Function	1	8	1	0.705542	ENSGALG00000028373
GO:0008186	RNA-dependent ATPase activity	Molecular Function	1	8	1	0.705542	ENSGALG00000053509
GO:0070300	phosphatidic acid binding	Molecular Function	1	8	1	0.705542	ENSGALG00000009031
GO:0016907	G-protein coupled acetylcholine receptor activity	Molecular Function	1	8	1	0.705542	ENSGALG00000008365
GO:0004571	mannosyl-oligosaccharide 1,2-alpha-mannosidase activity	Molecular Function	1	8	1	0.705542	ENSGALG00000001038
GO:0000900	translation repressor activity, nucleic acid binding	Molecular Function	1	8	1	0.705542	ENSGALG00000037935
GO:0004175	endopeptidase activity	Molecular Function	4	33	1	0.707121	ENSGALG00000026846;ENSGALG00000002578;ENSGALG00000053084;ENSGALG00000045788
GO:0016491	oxidoreductase activity	Molecular Function	16	125	1	0.708422	ENSGALG00000029624;ENSGALG00000013625;ENSGALG00000007178;ENSGALG00000006976;ENSGALG00000009560;ENSGALG00000005408;ENSGALG00000040896;ENSGALG00000015977;ENSGALG00000037065;ENSGALG00000040866;Gallus_gallus_newGene_6231;ENSGALG00000007127;ENSGALG00000007493;ENSGALG00000033635;ENSGALG00000040068;ENSGALG00000038096
GO:0015318	inorganic solute uptake transmembrane transporter activity	Molecular Function	3	25	1	0.708467	Gallus_gallus_newGene_2287;ENSGALG00000007190;ENSGALG00000033204
GO:0004386	helicase activity	Molecular Function	3	25	1	0.708467	ENSGALG00000004037;ENSGALG00000006974;ENSGALG00000033656
GO:0019956	chemokine binding	Molecular Function	2	17	1	0.716728	ENSGALG00000041491;ENSGALG00000005305
GO:0004550	nucleoside diphosphate kinase activity	Molecular Function	2	17	1	0.716728	ENSGALG00000029150;ENSGALG00000028982
GO:0050681	androgen receptor binding	Molecular Function	2	17	1	0.716728	ENSGALG00000015803;ENSGALG00000025907
GO:0016247	channel regulator activity	Molecular Function	2	17	1	0.716728	Gallus_gallus_newGene_7020;ENSGALG00000012885
GO:0070530	K63-linked polyubiquitin modification-dependent protein binding	Molecular Function	2	17	1	0.716728	ENSGALG00000035804;ENSGALG00000015666
GO:0051219	phosphoprotein binding	Molecular Function	4	34	1	0.729611	ENSGALG00000034725;ENSGALG00000035911;ENSGALG00000003860;ENSGALG00000038504
GO:0008144	drug binding	Molecular Function	6	50	1	0.730299	Gallus_gallus_newGene_8244;ENSGALG00000002588;ENSGALG00000037935;ENSGALG00000003473;ENSGALG00000015895;ENSGALG00000031159
GO:0043021	ribonucleoprotein complex binding	Molecular Function	3	26	1	0.733894	ENSGALG00000003108;ENSGALG00000009942;ENSGALG00000041362
GO:0004806	triglyceride lipase activity	Molecular Function	2	18	1	0.746354	ENSGALG00000042181;ENSGALG00000010364
GO:0099106	ion channel regulator activity	Molecular Function	2	18	1	0.746354	ENSGALG00000007320;Gallus_gallus_newGene_7020
GO:0004745	retinol dehydrogenase activity	Molecular Function	1	9	1	0.747288	ENSGALG00000030376
GO:0042562	hormone binding	Molecular Function	1	9	1	0.747288	ENSGALG00000008094
GO:0004115	3',5'-cyclic-AMP phosphodiesterase activity	Molecular Function	1	9	1	0.747288	ENSGALG00000011094
GO:0035613	RNA stem-loop binding	Molecular Function	1	9	1	0.747288	ENSGALG00000002021
GO:0009374	biotin binding	Molecular Function	1	9	1	0.747288	ENSGALG00000025945
GO:0022832	voltage-gated channel activity	Molecular Function	1	9	1	0.747288	Gallus_gallus_newGene_2287
GO:0045309	protein phosphorylated amino acid binding	Molecular Function	1	9	1	0.747288	ENSGALG00000034725
GO:0005504	fatty acid binding	Molecular Function	1	9	1	0.747288	ENSGALG00000038933
GO:0032454	histone demethylase activity (H3-K9 specific)	Molecular Function	1	9	1	0.747288	ENSGALG00000015803
GO:0004017	adenylate kinase activity	Molecular Function	1	9	1	0.747288	ENSGALG00000029150
GO:0005078	MAP-kinase scaffold activity	Molecular Function	1	9	1	0.747288	ENSGALG00000051055
GO:0042287	MHC protein binding	Molecular Function	1	9	1	0.747288	ENSGALG00000005867
GO:0035259	glucocorticoid receptor binding	Molecular Function	1	9	1	0.747288	ENSGALG00000008014
GO:0018024	histone-lysine N-methyltransferase activity	Molecular Function	1	9	1	0.747288	ENSGALG00000009800
GO:0035258	steroid hormone receptor binding	Molecular Function	1	9	1	0.747288	ENSGALG00000008014
GO:0070878	primary miRNA binding	Molecular Function	1	9	1	0.747288	ENSGALG00000033126
GO:0030165	PDZ domain binding	Molecular Function	6	51	1	0.748028	ENSGALG00000034973;ENSGALG00000012444;ENSGALG00000012254;ENSGALG00000013940;ENSGALG00000017096;ENSGALG00000015729
GO:0005044	scavenger receptor activity	Molecular Function	9	75	1	0.753574	ENSGALG00000005305;ENSGALG00000021031;ENSGALG00000000402;ENSGALG00000046217;ENSGALG00000014910;ENSGALG00000053187;ENSGALG00000041491;ENSGALG00000003589;ENSGALG00000032746
GO:0005254	chloride channel activity	Molecular Function	3	27	1	0.757536	ENSGALG00000008811;ENSGALG00000029502;ENSGALG00000038789
GO:0008324	cation transmembrane transporter activity	Molecular Function	3	27	1	0.757536	Gallus_gallus_newGene_2287;ENSGALG00000007190;ENSGALG00000033204
GO:0003729	mRNA binding	Molecular Function	14	114	1	0.757946	ENSGALG00000008520;ENSGALG00000015712;ENSGALG00000005525;ENSGALG00000003318;ENSGALG00000015669;ENSGALG00000009332;ENSGALG00000034831;Gallus_gallus_newGene_2393;ENSGALG00000041030;ENSGALG00000016276;ENSGALG00000017142;ENSGALG00000010291;ENSGALG00000037935;ENSGALG00000032957
GO:0042277	peptide binding	Molecular Function	5	44	1	0.766484	ENSGALG00000027864;ENSGALG00000008341;ENSGALG00000008094;ENSGALG00000010624;ENSGALG00000029674
GO:0004715	non-membrane spanning protein tyrosine kinase activity	Molecular Function	4	36	1	0.770654	ENSGALG00000039264;ENSGALG00000014124;ENSGALG00000015027;ENSGALG00000042321
GO:0035064	methylated histone binding	Molecular Function	4	36	1	0.770654	ENSGALG00000035911;ENSGALG00000034271;ENSGALG00000026846;ENSGALG00000008167
GO:0003785	actin monomer binding	Molecular Function	2	19	1	0.773277	ENSGALG00000002467;ENSGALG00000011068
GO:0034987	immunoglobulin receptor binding	Molecular Function	2	19	1	0.773277	ENSGALG00000043654;Gallus_gallus_newGene_7020
GO:0001965	G-protein alpha-subunit binding	Molecular Function	2	19	1	0.773277	ENSGALG00000014984;Gallus_gallus_newGene_8244
GO:0008137	NADH dehydrogenase (ubiquinone) activity	Molecular Function	2	19	1	0.773277	ENSGALG00000027688;ENSGALG00000039212
GO:0004402	histone acetyltransferase activity	Molecular Function	2	19	1	0.773277	ENSGALG00000007762;ENSGALG00000009944
GO:0022890	inorganic cation transmembrane transporter activity	Molecular Function	2	19	1	0.773277	ENSGALG00000007190;Gallus_gallus_newGene_2287
GO:0022803	passive transmembrane transporter activity	Molecular Function	2	19	1	0.773277	ENSGALG00000012885;Gallus_gallus_newGene_2287
GO:0019001	guanyl nucleotide binding	Molecular Function	2	19	1	0.773277	Gallus_gallus_newGene_2935;ENSGALG00000031159
GO:0043565	sequence-specific DNA binding	Molecular Function	36	282	1	0.776808	ENSGALG00000007669;ENSGALG00000011657;ENSGALG00000033090;ENSGALG00000002588;ENSGALG00000034567;ENSGALG00000012885;ENSGALG00000013956;ENSGALG00000017142;ENSGALG00000037935;ENSGALG00000034737;ENSGALG00000008094;ENSGALG00000026264;Gallus_gallus_newGene_3369;ENSGALG00000001143;ENSGALG00000042077;ENSGALG00000042055;ENSGALG00000010035;ENSGALG00000037164;ENSGALG00000040886;ENSGALG00000035530;ENSGALG0000…
GO:0030552	cAMP binding	Molecular Function	1	10	1	0.783119	ENSGALG00000011094
GO:1990380	Lys48-specific deubiquitinase activity	Molecular Function	1	10	1	0.783119	ENSGALG00000007307
GO:0061134	peptidase regulator activity	Molecular Function	1	10	1	0.783119	ENSGALG00000008713
GO:0045504	dynein heavy chain binding	Molecular Function	1	10	1	0.783119	ENSGALG00000001996
GO:0070628	proteasome binding	Molecular Function	1	10	1	0.783119	ENSGALG00000008163
GO:0008194	UDP-glycosyltransferase activity	Molecular Function	1	10	1	0.783119	ENSGALG00000011805
GO:0051787	misfolded protein binding	Molecular Function	1	10	1	0.783119	ENSGALG00000002363
GO:0016651	oxidoreductase activity, acting on NAD(P)H	Molecular Function	1	10	1	0.783119	ENSGALG00000029829
GO:0047498	calcium-dependent phospholipase A2 activity	Molecular Function	1	10	1	0.783119	ENSGALG00000005065
GO:0015077	monovalent inorganic cation transmembrane transporter activity	Molecular Function	1	10	1	0.783119	ENSGALG00000007190
GO:0005515	protein binding	Molecular Function	116	872	1	0.790219	ENSGALG00000037315;ENSGALG00000049122;ENSGALG00000039120;ENSGALG00000009654;ENSGALG00000039468;ENSGALG00000028037;ENSGALG00000015363;ENSGALG00000010743;ENSGALG00000027645;ENSGALG00000026137;ENSGALG00000013940;Gallus_gallus_newGene_2757;ENSGALG00000010733;ENSGALG00000005525;ENSGALG00000046210;ENSGALG00000006106;ENSGALG00000010166;ENSGALG00000050213;ENSGALG00000015112;ENSGALG00000036742;ENSGALG0000…
GO:0046873	metal ion transmembrane transporter activity	Molecular Function	2	20	1	0.797667	ENSGALG00000041533;Gallus_gallus_newGene_2287
GO:0005158	insulin receptor binding	Molecular Function	2	20	1	0.797667	ENSGALG00000012052;ENSGALG00000014786
GO:1902936	phosphatidylinositol bisphosphate binding	Molecular Function	2	20	1	0.797667	ENSGALG00000009031;ENSGALG00000003319
GO:0005215	transporter activity	Molecular Function	5	46	1	0.799892	ENSGALG00000007190;ENSGALG00000036380;Gallus_gallus_newGene_2287;ENSGALG00000033204;ENSGALG00000012885
GO:0016709	oxidoreductase activity, acting on paired donors, with incorporation or reduction of molecular oxygen, NAD(P)H as one donor, and incorporation of one atom of oxygen	Molecular Function	1	11	1	0.813872	ENSGALG00000038096
GO:0070402	NADPH binding	Molecular Function	1	11	1	0.813872	ENSGALG00000014948
GO:0035615	clathrin adaptor activity	Molecular Function	1	11	1	0.813872	ENSGALG00000003803
GO:1904047	S-adenosyl-L-methionine binding	Molecular Function	1	11	1	0.813872	ENSGALG00000013272
GO:0008266	poly(U) RNA binding	Molecular Function	1	11	1	0.813872	ENSGALG00000016276
GO:0004698	calcium-dependent protein kinase C activity	Molecular Function	1	11	1	0.813872	ENSGALG00000011889
GO:0031369	translation initiation factor binding	Molecular Function	1	11	1	0.813872	ENSGALG00000004738
GO:0000340	RNA 7-methylguanosine cap binding	Molecular Function	1	11	1	0.813872	ENSGALG00000040109
GO:0022841	potassium ion leak channel activity	Molecular Function	1	11	1	0.813872	ENSGALG00000012021
GO:0070851	growth factor receptor binding	Molecular Function	1	11	1	0.813872	ENSGALG00000012178
GO:0004016	adenylate cyclase activity	Molecular Function	1	11	1	0.813872	ENSGALG00000031244
GO:0008013	beta-catenin binding	Molecular Function	5	47	1	0.815124	ENSGALG00000014873;ENSGALG00000012023;ENSGALG00000032349;ENSGALG00000039182;ENSGALG00000008883
GO:0008395	steroid hydroxylase activity	Molecular Function	2	21	1	0.819702	ENSGALG00000004436;ENSGALG00000011894
GO:0004623	phospholipase A2 activity	Molecular Function	2	21	1	0.819702	ENSGALG00000014938;ENSGALG00000005065
GO:0048487	beta-tubulin binding	Molecular Function	2	21	1	0.819702	ENSGALG00000001798;ENSGALG00000013041
GO:0003743	translation initiation factor activity	Molecular Function	4	39	1	0.822828	ENSGALG00000016764;ENSGALG00000008520;ENSGALG00000011208;ENSGALG00000016340
GO:0060090	binding, bridging	Molecular Function	7	65	1	0.832796	ENSGALG00000003400;ENSGALG00000050213;ENSGALG00000005608;Gallus_gallus_newGene_8218;ENSGALG00000004203;ENSGALG00000016811;ENSGALG00000040724
GO:0009055	electron carrier activity	Molecular Function	3	31	1	0.835541	ENSGALG00000008997;ENSGALG00000029367;ENSGALG00000008185
GO:0003714	transcription corepressor activity	Molecular Function	15	130	1	0.839267	ENSGALG00000025907;ENSGALG00000035623;ENSGALG00000041299;ENSGALG00000037935;ENSGALG00000010322;Gallus_gallus_newGene_2249;ENSGALG00000012575;ENSGALG00000002222;ENSGALG00000039710;ENSGALG00000032410;ENSGALG00000039326;ENSGALG00000039182;ENSGALG00000003120;ENSGALG00000013626;ENSGALG00000007286
GO:0030544	Hsp70 protein binding	Molecular Function	2	22	1	0.839558	ENSGALG00000034104;ENSGALG00000003476
GO:0004535	poly(A)-specific ribonuclease activity	Molecular Function	1	12	1	0.840267	ENSGALG00000032957
GO:0046933	proton-transporting ATP synthase activity, rotational mechanism	Molecular Function	1	12	1	0.840267	ENSGALG00000009286
GO:0010181	FMN binding	Molecular Function	1	12	1	0.840267	ENSGALG00000038096
GO:0001162	RNA polymerase II intronic transcription regulatory region sequence-specific DNA binding	Molecular Function	1	12	1	0.840267	ENSGALG00000038420
GO:0030371	translation repressor activity	Molecular Function	1	12	1	0.840267	ENSGALG00000037935
GO:0009982	pseudouridine synthase activity	Molecular Function	1	12	1	0.840267	ENSGALG00000002354
GO:0008327	methyl-CpG binding	Molecular Function	1	12	1	0.840267	ENSGALG00000040864
GO:1990381	ubiquitin-specific protease binding	Molecular Function	1	12	1	0.840267	Gallus_gallus_newGene_2534
GO:0004540	ribonuclease activity	Molecular Function	1	12	1	0.840267	ENSGALG00000003108
GO:0005126	cytokine receptor binding	Molecular Function	1	12	1	0.840267	ENSGALG00000009870
GO:0003756	protein disulfide isomerase activity	Molecular Function	1	12	1	0.840267	ENSGALG00000003154
GO:0005344	oxygen transporter activity	Molecular Function	1	12	1	0.840267	ENSGALG00000013625
GO:0043621	protein self-association	Molecular Function	4	41	1	0.851847	ENSGALG00000003648;ENSGALG00000004889;ENSGALG00000016400;ENSGALG00000012444
GO:0022857	transmembrane transporter activity	Molecular Function	13	116	1	0.854976	ENSGALG00000033204;ENSGALG00000033002;ENSGALG00000014236;ENSGALG00000027345;ENSGALG00000036380;ENSGALG00000012816;Gallus_gallus_newGene_2287;ENSGALG00000001374;ENSGALG00000002982;ENSGALG00000012885;ENSGALG00000019961;ENSGALG00000007190;ENSGALG00000009940
GO:0051959	dynein light intermediate chain binding	Molecular Function	2	23	1	0.857411	ENSGALG00000003314;ENSGALG00000002843
GO:0030332	cyclin binding	Molecular Function	2	23	1	0.857411	ENSGALG00000009476;ENSGALG00000012620
GO:0019208	phosphatase regulator activity	Molecular Function	1	13	1	0.86292	ENSGALG00000010325
GO:0052689	carboxylic ester hydrolase activity	Molecular Function	1	13	1	0.86292	ENSGALG00000005065
GO:0070011	peptidase activity, acting on L-amino acid peptides	Molecular Function	1	13	1	0.86292	ENSGALG00000053084
GO:0031433	telethonin binding	Molecular Function	1	13	1	0.86292	ENSGALG00000053130
GO:0044390	ubiquitin-like protein conjugating enzyme binding	Molecular Function	1	13	1	0.86292	ENSGALG00000008860
GO:0005184	neuropeptide hormone activity	Molecular Function	1	13	1	0.86292	ENSGALG00000029788
GO:0016712	oxidoreductase activity, acting on paired donors, with incorporation or reduction of molecular oxygen, reduced flavin or flavoprotein as one donor, and incorporation of one atom of oxygen	Molecular Function	2	24	1	0.87343	ENSGALG00000025822;ENSGALG00000011894
GO:0005262	calcium channel activity	Molecular Function	2	24	1	0.87343	ENSGALG00000012111;Gallus_gallus_newGene_2287
GO:0050839	cell adhesion molecule binding	Molecular Function	5	52	1	0.877799	Gallus_gallus_newGene_2757;ENSGALG00000039786;ENSGALG00000009107;Gallus_gallus_newGene_6840;ENSGALG00000039196
GO:0019905	syntaxin binding	Molecular Function	3	34	1	0.878878	ENSGALG00000014408;Gallus_gallus_newGene_2287;ENSGALG00000015433
GO:0060089	molecular transducer activity	Molecular Function	10	95	1	0.88228	ENSGALG00000003932;ENSGALG00000012444;ENSGALG00000037525;ENSGALG00000037935;ENSGALG00000015708;ENSGALG00000006106;Gallus_gallus_newGene_6840;ENSGALG00000053318;ENSGALG00000023950;ENSGALG00000039786
GO:0030414	peptidase inhibitor activity	Molecular Function	1	14	1	0.882362	ENSGALG00000008713
GO:0035254	glutamate receptor binding	Molecular Function	1	14	1	0.882362	ENSGALG00000045305
GO:0005242	inward rectifier potassium channel activity	Molecular Function	1	14	1	0.882362	ENSGALG00000012254
GO:0031491	nucleosome binding	Molecular Function	1	14	1	0.882362	ENSGALG00000002222
GO:0004129	cytochrome-c oxidase activity	Molecular Function	1	14	1	0.882362	ENSGALG00000014121
GO:0070006	metalloaminopeptidase activity	Molecular Function	1	14	1	0.882362	ENSGALG00000030254
GO:0070064	proline-rich region binding	Molecular Function	1	14	1	0.882362	ENSGALG00000010081
GO:0004298	threonine-type endopeptidase activity	Molecular Function	1	14	1	0.882362	ENSGALG00000045788
GO:0004843	thiol-dependent ubiquitin-specific protease activity	Molecular Function	6	62	1	0.88979	ENSGALG00000043920;ENSGALG00000014261;ENSGALG00000013057;ENSGALG00000007307;ENSGALG00000006331;ENSGALG00000002021
GO:0001664	G-protein coupled receptor binding	Molecular Function	4	45	1	0.897906	ENSGALG00000005208;ENSGALG00000025915;ENSGALG00000010983;Gallus_gallus_newGene_7020
GO:0008569	ATP-dependent microtubule motor activity, minus-end-directed	Molecular Function	1	15	1	0.899049	ENSGALG00000041814
GO:0005243	gap junction channel activity	Molecular Function	1	15	1	0.899049	ENSGALG00000014873
GO:0031210	phosphatidylcholine binding	Molecular Function	1	15	1	0.899049	ENSGALG00000015433
GO:0022836	gated channel activity	Molecular Function	1	15	1	0.899049	Gallus_gallus_newGene_2287
GO:0008376	acetylgalactosaminyltransferase activity	Molecular Function	1	15	1	0.899049	Gallus_gallus_newGene_3311
GO:0005212	structural constituent of eye lens	Molecular Function	1	15	1	0.899049	Gallus_gallus_newGene_981
GO:0008233	peptidase activity	Molecular Function	3	36	1	0.901817	ENSGALG00000053084;ENSGALG00000006453;ENSGALG00000008306
GO:0000166	nucleotide binding	Molecular Function	8	81	1	0.903478	ENSGALG00000031159;ENSGALG00000003086;Gallus_gallus_newGene_8244;ENSGALG00000012592;ENSGALG00000007665;ENSGALG00000016312;ENSGALG00000046023;Gallus_gallus_newGene_2935
GO:0030674	protein binding, bridging	Molecular Function	4	46	1	0.907241	ENSGALG00000016972;ENSGALG00000050213;ENSGALG00000034210;ENSGALG00000016820
GO:0035639	purine ribonucleoside triphosphate binding	Molecular Function	3	37	1	0.911749	ENSGALG00000031159;Gallus_gallus_newGene_8244;Gallus_gallus_newGene_2935
GO:0016616	oxidoreductase activity, acting on the CH-OH group of donors, NAD or NADP as acceptor	Molecular Function	2	27	1	0.912042	ENSGALG00000012338;ENSGALG00000007493
GO:0015267	channel activity	Molecular Function	2	27	1	0.912042	ENSGALG00000012885;Gallus_gallus_newGene_2287
GO:0004864	protein phosphatase inhibitor activity	Molecular Function	1	16	1	0.913369	ENSGALG00000035930
GO:0016279	protein-lysine N-methyltransferase activity	Molecular Function	1	16	1	0.913369	ENSGALG00000002247
GO:0008234	cysteine-type peptidase activity	Molecular Function	1	16	1	0.913369	ENSGALG00000010638
GO:0051537	2 iron, 2 sulfur cluster binding	Molecular Function	1	16	1	0.913369	ENSGALG00000008185
GO:0015171	amino acid transmembrane transporter activity	Molecular Function	1	16	1	0.913369	ENSGALG00000033204
GO:0003951	NAD+ kinase activity	Molecular Function	1	16	1	0.913369	ENSGALG00000032413
GO:0098772	molecular function regulator	Molecular Function	17	158	1	0.915919	ENSGALG00000043671;ENSGALG00000046210;ENSGALG00000026137;ENSGALG00000037935;ENSGALG00000014408;ENSGALG00000012885;Gallus_gallus_newGene_7020;ENSGALG00000015708;ENSGALG00000008713;ENSGALG00000001684;ENSGALG00000048409;ENSGALG00000017358;Gallus_gallus_newGene_8219;ENSGALG00000023703;ENSGALG00000039786;ENSGALG00000026518;ENSGALG00000033938
GO:0005509	calcium ion binding	Molecular Function	66	540	1	0.919755	ENSGALG00000010166;ENSGALG00000014233;Gallus_gallus_newGene_2757;ENSGALG00000025764;ENSGALG00000001038;ENSGALG00000016522;ENSGALG00000030904;ENSGALG00000037901;ENSGALG00000006822;ENSGALG00000026613;ENSGALG00000039985;ENSGALG00000029834;ENSGALG00000029077;ENSGALG00000008055;ENSGALG00000016820;ENSGALG00000010770;ENSGALG00000038313;ENSGALG00000003283;ENSGALG00000007979;ENSGALG00000003693;ENSGALG0000…
GO:0030234	enzyme regulator activity	Molecular Function	13	126	1	0.920334	ENSGALG00000023703;ENSGALG00000043671;Gallus_gallus_newGene_8219;ENSGALG00000026137;ENSGALG00000007979;ENSGALG00000014408;ENSGALG00000037935;ENSGALG00000017358;ENSGALG00000048409;ENSGALG00000033938;ENSGALG00000026518;ENSGALG00000008713;ENSGALG00000006294
GO:0030695	GTPase regulator activity	Molecular Function	6	66	1	0.920936	ENSGALG00000043671;Gallus_gallus_newGene_8219;ENSGALG00000023703;ENSGALG00000026518;ENSGALG00000033938;ENSGALG00000014408
GO:0060589	nucleoside-triphosphatase regulator activity	Molecular Function	6	66	1	0.920936	Gallus_gallus_newGene_8219;ENSGALG00000043671;ENSGALG00000023703;ENSGALG00000026518;ENSGALG00000033938;ENSGALG00000014408
GO:0003964	RNA-directed DNA polymerase activity	Molecular Function	6	66	1	0.920936	Gallus_gallus_newGene_5624;Gallus_gallus_newGene_6003;Gallus_gallus_newGene_2853;Gallus_gallus_newGene_1509;Gallus_gallus_newGene_1850;Gallus_gallus_newGene_2795
GO:0032559	adenyl ribonucleotide binding	Molecular Function	2	28	1	0.922242	Gallus_gallus_newGene_8244;ENSGALG00000031159
GO:0030554	adenyl nucleotide binding	Molecular Function	2	28	1	0.922242	Gallus_gallus_newGene_8244;ENSGALG00000031159
GO:0031624	ubiquitin conjugating enzyme binding	Molecular Function	2	28	1	0.922242	ENSGALG00000008860;ENSGALG00000007932
GO:0031683	G-protein beta/gamma-subunit complex binding	Molecular Function	1	17	1	0.925659	ENSGALG00000006719
GO:0005251	delayed rectifier potassium channel activity	Molecular Function	1	17	1	0.925659	ENSGALG00000005502
GO:0022838	substrate-specific channel activity	Molecular Function	1	17	1	0.925659	Gallus_gallus_newGene_2287
GO:0008236	serine-type peptidase activity	Molecular Function	1	17	1	0.925659	ENSGALG00000053084
GO:0005319	lipid transporter activity	Molecular Function	1	17	1	0.925659	ENSGALG00000015433
GO:0022839	ion gated channel activity	Molecular Function	1	17	1	0.925659	Gallus_gallus_newGene_2287
GO:0016922	ligand-dependent nuclear receptor binding	Molecular Function	1	17	1	0.925659	Gallus_gallus_newGene_3369
GO:0016741	transferase activity, transferring one-carbon groups	Molecular Function	1	17	1	0.925659	ENSGALG00000015155
GO:0036094	small molecule binding	Molecular Function	6	67	1	0.927402	ENSGALG00000031159;ENSGALG00000037935;Gallus_gallus_newGene_8244;ENSGALG00000038933;ENSGALG00000032170;Gallus_gallus_newGene_2935
GO:0043022	ribosome binding	Molecular Function	3	39	1	0.928919	ENSGALG00000015093;ENSGALG00000002021;ENSGALG00000005745
GO:0005198	structural molecule activity	Molecular Function	16	153	1	0.930102	ENSGALG00000011865;ENSGALG00000014408;ENSGALG00000005139;ENSGALG00000029674;Gallus_gallus_newGene_981;ENSGALG00000041760;ENSGALG00000046210;ENSGALG00000006802;ENSGALG00000053371;ENSGALG00000032672;ENSGALG00000039447;ENSGALG00000051754;ENSGALG00000017414;ENSGALG00000052302;ENSGALG00000001329;ENSGALG00000023703
GO:0017048	Rho GTPase binding	Molecular Function	2	29	1	0.931319	Gallus_gallus_newGene_7020;ENSGALG00000007161
GO:0008066	glutamate receptor activity	Molecular Function	1	18	1	0.936206	ENSGALG00000004083
GO:0008237	metallopeptidase activity	Molecular Function	1	18	1	0.936206	ENSGALG00000031332
GO:0042578	phosphoric ester hydrolase activity	Molecular Function	1	18	1	0.936206	ENSGALG00000003313
GO:0004707	MAP kinase activity	Molecular Function	1	18	1	0.936206	ENSGALG00000050166
GO:0032555	purine ribonucleotide binding	Molecular Function	3	41	1	0.942968	Gallus_gallus_newGene_2935;Gallus_gallus_newGene_8244;ENSGALG00000031159
GO:0032553	ribonucleotide binding	Molecular Function	3	41	1	0.942968	Gallus_gallus_newGene_8244;Gallus_gallus_newGene_2935;ENSGALG00000031159
GO:0030331	estrogen receptor binding	Molecular Function	1	19	1	0.945258	ENSGALG00000002219
GO:0048018	receptor agonist activity	Molecular Function	1	19	1	0.945258	ENSGALG00000016820
GO:0005049	nuclear export signal receptor activity	Molecular Function	1	19	1	0.945258	ENSGALG00000029476
GO:0004553	hydrolase activity, hydrolyzing O-glycosyl compounds	Molecular Function	1	19	1	0.945258	Gallus_gallus_newGene_8160
GO:0008757	S-adenosylmethionine-dependent methyltransferase activity	Molecular Function	1	19	1	0.945258	ENSGALG00000015155
GO:0004252	serine-type endopeptidase activity	Molecular Function	10	106	1	0.945353	ENSGALG00000007886;ENSGALG00000033974;ENSGALG00000003709;ENSGALG00000014603;ENSGALG00000041140;ENSGALG00000008341;ENSGALG00000001331;ENSGALG00000040492;ENSGALG00000053084;ENSGALG00000042452
GO:1990841	promoter-specific chromatin binding	Molecular Function	2	31	1	0.946548	ENSGALG00000041080;ENSGALG00000007669
GO:0008047	enzyme activator activity	Molecular Function	8	89	1	0.948005	ENSGALG00000043671;Gallus_gallus_newGene_8219;ENSGALG00000023703;ENSGALG00000031841;ENSGALG00000014408;ENSGALG00000050288;ENSGALG00000033938;ENSGALG00000026518
GO:0000175	3'-5'-exoribonuclease activity	Molecular Function	1	20	1	0.953026	ENSGALG00000003086
GO:0017076	purine nucleotide binding	Molecular Function	3	43	1	0.954402	Gallus_gallus_newGene_8244;Gallus_gallus_newGene_2935;ENSGALG00000031159
GO:0004435	phosphatidylinositol phospholipase C activity	Molecular Function	1	21	1	0.959692	ENSGALG00000003345
GO:0045505	dynein intermediate chain binding	Molecular Function	1	21	1	0.959692	ENSGALG00000004870
GO:0019843	rRNA binding	Molecular Function	1	22	1	0.965413	ENSGALG00000014568
GO:0004181	metallocarboxypeptidase activity	Molecular Function	1	22	1	0.965413	ENSGALG00000030209
GO:0008528	G-protein coupled peptide receptor activity	Molecular Function	2	36	1	0.97179	ENSGALG00000002632;ENSGALG00000006575
GO:1904315	transmitter-gated ion channel activity involved in regulation of postsynaptic membrane potential	Molecular Function	1	24	1	0.974535	ENSGALG00000004083
GO:0015276	ligand-gated ion channel activity	Molecular Function	1	24	1	0.974535	ENSGALG00000004083
GO:0035591	signaling adaptor activity	Molecular Function	1	25	1	0.97815	Gallus_gallus_newGene_8218
GO:1901265	nucleoside phosphate binding	Molecular Function	3	52	1	0.983949	ENSGALG00000031159;Gallus_gallus_newGene_2935;Gallus_gallus_newGene_8244
GO:0003712	transcription cofactor activity	Molecular Function	8	107	1	0.989008	ENSGALG00000015422;ENSGALG00000014485;ENSGALG00000037935;ENSGALG00000013956;ENSGALG00000025759;Gallus_gallus_newGene_2249;ENSGALG00000039182;Gallus_gallus_newGene_3369
GO:0005249	voltage-gated potassium channel activity	Molecular Function	2	51	1	0.996159	ENSGALG00000053299;ENSGALG00000005502
GO:0004930	G-protein coupled receptor activity	Molecular Function	28	304	1	0.996789	ENSGALG00000037166;ENSGALG00000044485;ENSGALG00000009619;ENSGALG00000000820;ENSGALG00000015729;ENSGALG00000012171;ENSGALG00000014984;ENSGALG00000036789;ENSGALG00000010707;ENSGALG00000032803;ENSGALG00000001416;ENSGALG00000035182;ENSGALG00000002473;ENSGALG00000040761;ENSGALG00000005208;ENSGALG00000004113;ENSGALG00000003118;ENSGALG00000004058;Gallus_gallus_newGene_6840;ENSGALG00000016992;ENSGALG0000…
GO:0004190	aspartic-type endopeptidase activity	Molecular Function	3	70	1	0.998261	ENSGALG00000007298;ENSGALG00000000545;ENSGALG00000010638
GO:0003676	nucleic acid binding	Molecular Function	59	590	1	0.999217	ENSGALG00000001725;ENSGALG00000035814;Gallus_gallus_newGene_7657;ENSGALG00000033573;ENSGALG00000033997;ENSGALG00000003108;ENSGALG00000008645;ENSGALG00000003408;ENSGALG00000008014;ENSGALG00000006974;Gallus_gallus_newGene_981;ENSGALG00000023950;ENSGALG00000011285;Gallus_gallus_newGene_2249;Gallus_gallus_newGene_8244;ENSGALG00000034737;ENSGALG00000008094;ENSGALG00000048365;ENSGALG00000017681;Gallus_…
GO:0005200	structural constituent of cytoskeleton	Molecular Function	8	190	1	0.999999	ENSGALG00000046210;ENSGALG00000002548;Gallus_gallus_newGene_981;ENSGALG00000005173;ENSGALG00000003135;ENSGALG00000041471;ENSGALG00000000059;ENSGALG00000040586
GO:0004523	RNA-DNA hybrid ribonuclease activity	Molecular Function	1	115	1	1	Gallus_gallus_newGene_5624
GO:0003735	structural constituent of ribosome	Molecular Function	1	132	1	1	ENSGALG00000027579
GO:0005654	nucleoplasm	Cellular Component	288	1562	0.00190976	2.2155e-06	ENSGALG00000011657;ENSGALG00000003947;ENSGALG00000016187;ENSGALG00000041124;ENSGALG00000007669;ENSGALG00000035476;ENSGALG00000038420;ENSGALG00000000681;ENSGALG00000002354;ENSGALG00000043570;ENSGALG00000017142;ENSGALG00000023199;ENSGALG00000035623;ENSGALG00000006817;ENSGALG00000005909;ENSGALG00000009837;ENSGALG00000007768;ENSGALG00000028147;ENSGALG00000013723;ENSGALG00000014485;ENSGALG00000000616;…
GO:0000777	condensed chromosome kinetochore	Cellular Component	10	15	0.00512229	5.94234e-06	ENSGALG00000011914;Gallus_gallus_newGene_7855;ENSGALG00000010900;ENSGALG00000047346;ENSGALG00000004515;ENSGALG00000008713;ENSGALG00000002853;ENSGALG00000045185;ENSGALG00000015363;ENSGALG00000014788
GO:0000779	condensed chromosome, centromeric region	Cellular Component	9	17	0.19163	0.000222309	ENSGALG00000004515;ENSGALG00000047346;ENSGALG00000015363;ENSGALG00000011914;Gallus_gallus_newGene_7855;ENSGALG00000014788;ENSGALG00000039448;ENSGALG00000008014;ENSGALG00000008713
GO:0000778	condensed nuclear chromosome kinetochore	Cellular Component	5	6	0.289034	0.000335307	ENSGALG00000003438;ENSGALG00000011683;ENSGALG00000036892;ENSGALG00000008233;ENSGALG00000016609
GO:0034388	Pwp2p-containing subcomplex of 90S preribosome	Cellular Component	4	4	0.378755	0.000439391	ENSGALG00000014791;ENSGALG00000046714;ENSGALG00000000247;ENSGALG00000045726
GO:0051233	spindle midzone	Cellular Component	10	22	0.417058	0.000483826	Gallus_gallus_newGene_7855;ENSGALG00000054915;ENSGALG00000007768;ENSGALG00000032398;ENSGALG00000008713;ENSGALG00000032506;ENSGALG00000004515;ENSGALG00000047346;ENSGALG00000053871;ENSGALG00000006110
GO:0005874	microtubule	Cellular Component	34	140	1	0.00137739	ENSGALG00000004195;ENSGALG00000006267;ENSGALG00000008095;ENSGALG00000034373;ENSGALG00000028373;Gallus_gallus_newGene_7494;ENSGALG00000004515;ENSGALG00000054783;ENSGALG00000014999;ENSGALG00000003693;ENSGALG00000013041;ENSGALG00000020999;ENSGALG00000040586;ENSGALG00000041471;ENSGALG00000003860;ENSGALG00000000059;ENSGALG00000016088;ENSGALG00000017083;ENSGALG00000039182;ENSGALG00000005173;ENSGALG0000…
GO:0005615	extracellular space	Cellular Component	120	647	1	0.00202141	ENSGALG00000028147;ENSGALG00000012178;ENSGALG00000053788;ENSGALG00000035099;ENSGALG00000049882;ENSGALG00000033530;ENSGALG00000008306;ENSGALG00000043064;ENSGALG00000004969;ENSGALG00000003473;ENSGALG00000000402;ENSGALG00000014603;ENSGALG00000030038;ENSGALG00000016996;ENSGALG00000012866;ENSGALG00000008094;ENSGALG00000002864;ENSGALG00000003578;ENSGALG00000038433;ENSGALG00000032717;ENSGALG00000009256;…
GO:0000940	condensed chromosome outer kinetochore	Cellular Component	6	11	1	0.00219988	ENSGALG00000036892;ENSGALG00000009690;ENSGALG00000004515;Gallus_gallus_newGene_7855;ENSGALG00000017128;ENSGALG00000047346
GO:0005730	nucleolus	Cellular Component	90	470	1	0.00280138	ENSGALG00000013723;ENSGALG00000014485;Gallus_gallus_newGene_7020;ENSGALG00000027757;ENSGALG00000049422;ENSGALG00000010325;ENSGALG00000036474;ENSGALG00000032993;ENSGALG00000009837;ENSGALG00000014788;ENSGALG00000009942;ENSGALG00000038413;ENSGALG00000017142;ENSGALG00000008256;ENSGALG00000015000;ENSGALG00000000618;ENSGALG00000033690;ENSGALG00000005420;ENSGALG00000037807;ENSGALG00000002028;ENSGALG0000…
GO:0036063	acroblast	Cellular Component	3	3	1	0.00303711	ENSGALG00000004515;Gallus_gallus_newGene_7855;ENSGALG00000047346
GO:0098687	chromosomal region	Cellular Component	14	45	1	0.00346131	ENSGALG00000054915;ENSGALG00000014788;ENSGALG00000001907;ENSGALG00000008014;ENSGALG00000011914;Gallus_gallus_newGene_7855;Gallus_gallus_newGene_347;Gallus_gallus_newGene_2249;ENSGALG00000004515;ENSGALG00000008713;ENSGALG00000004037;ENSGALG00000015363;ENSGALG00000053871;ENSGALG00000047346
GO:0000775	chromosome, centromeric region	Cellular Component	13	42	1	0.00500883	ENSGALG00000047346;ENSGALG00000015363;ENSGALG00000053871;ENSGALG00000008713;ENSGALG00000004515;ENSGALG00000004687;Gallus_gallus_newGene_347;ENSGALG00000011914;Gallus_gallus_newGene_7855;ENSGALG00000054915;ENSGALG00000014788;ENSGALG00000008014;ENSGALG00000001907
GO:0005876	spindle microtubule	Cellular Component	10	29	1	0.00573012	ENSGALG00000004515;ENSGALG00000047346;ENSGALG00000006110;ENSGALG00000031553;ENSGALG00000039182;ENSGALG00000017128;Gallus_gallus_newGene_7855;ENSGALG00000007768;ENSGALG00000030597;ENSGALG00000008713
GO:0032040	small-subunit processome	Cellular Component	8	21	1	0.00668843	ENSGALG00000014791;ENSGALG00000032400;ENSGALG00000045726;ENSGALG00000000247;ENSGALG00000014568;ENSGALG00000046714;ENSGALG00000003906;ENSGALG00000008454
GO:0031514	motile cilium	Cellular Component	15	54	1	0.00815586	ENSGALG00000001798;ENSGALG00000003013;ENSGALG00000011189;ENSGALG00000041814;ENSGALG00000033320;ENSGALG00000014980;ENSGALG00000007606;ENSGALG00000007438;ENSGALG00000009654;ENSGALG00000044610;ENSGALG00000011870;ENSGALG00000004365;ENSGALG00000048776;ENSGALG00000040424;ENSGALG00000006532
GO:0031012	extracellular matrix	Cellular Component	33	151	1	0.0091354	Gallus_gallus_newGene_4193;ENSGALG00000037483;ENSGALG00000043167;ENSGALG00000012998;ENSGALG00000006992;Gallus_gallus_newGene_7318;ENSGALG00000035099;ENSGALG00000014408;ENSGALG00000003589;ENSGALG00000029429;Gallus_gallus_newGene_338;ENSGALG00000006802;ENSGALG00000042642;ENSGALG00000011962;ENSGALG00000006038;ENSGALG00000029617;ENSGALG00000053371;ENSGALG00000004969;ENSGALG00000015253;ENSGALG00000011…
GO:0005694	chromosome	Cellular Component	34	157	1	0.00947802	ENSGALG00000037935;ENSGALG00000009837;ENSGALG00000014788;ENSGALG00000001907;ENSGALG00000034725;ENSGALG00000011914;ENSGALG00000015363;ENSGALG00000053871;Gallus_gallus_newGene_7020;ENSGALG00000031159;ENSGALG00000047346;ENSGALG00000018815;ENSGALG00000008713;Gallus_gallus_newGene_2249;Gallus_gallus_newGene_347;ENSGALG00000009800;Gallus_gallus_newGene_2853;ENSGALG00000004505;Gallus_gallus_newGene_7855…
GO:0030864	cortical actin cytoskeleton	Cellular Component	10	31	1	0.00966273	ENSGALG00000017644;ENSGALG00000002467;ENSGALG00000030802;ENSGALG00000032570;ENSGALG00000004889;ENSGALG00000009686;ENSGALG00000046210;ENSGALG00000013715;ENSGALG00000014408;ENSGALG00000026159
GO:0099513	polymeric cytoskeletal fiber	Cellular Component	14	50	1	0.00966814	ENSGALG00000048776;Gallus_gallus_newGene_7020;ENSGALG00000047346;Gallus_gallus_newGene_981;ENSGALG00000008713;ENSGALG00000032398;ENSGALG00000035049;ENSGALG00000031553;Gallus_gallus_newGene_2789;ENSGALG00000033320;ENSGALG00000034373;ENSGALG00000004515;ENSGALG00000039182;Gallus_gallus_newGene_7855
GO:0000776	kinetochore	Cellular Component	16	60	1	0.00971586	ENSGALG00000028900;ENSGALG00000008713;ENSGALG00000010325;ENSGALG00000012160;ENSGALG00000015363;ENSGALG00000047346;ENSGALG00000005038;ENSGALG00000004622;ENSGALG00000011281;ENSGALG00000014788;ENSGALG00000039576;Gallus_gallus_newGene_7855;ENSGALG00000011914;Gallus_gallus_newGene_347;ENSGALG00000009854;ENSGALG00000004515
GO:0031527	filopodium membrane	Cellular Component	4	7	1	0.0106579	Gallus_gallus_newGene_1193;ENSGALG00000015089;ENSGALG00000026055;ENSGALG00000030603
GO:0042382	paraspeckles	Cellular Component	3	4	1	0.0108303	ENSGALG00000005507;ENSGALG00000002514;ENSGALG00000017142
GO:0031262	Ndc80 complex	Cellular Component	3	4	1	0.0108303	ENSGALG00000014801;ENSGALG00000010900;ENSGALG00000003438
GO:0072686	mitotic spindle	Cellular Component	13	46	1	0.0114597	ENSGALG00000030597;ENSGALG00000008713;ENSGALG00000032398;ENSGALG00000017128;ENSGALG00000005139;ENSGALG00000006267;ENSGALG00000004622;ENSGALG00000032506;ENSGALG00000039576;ENSGALG00000016674;ENSGALG00000006051;ENSGALG00000011655;ENSGALG00000005452
GO:0099056	integral component of presynaptic membrane	Cellular Component	8	23	1	0.0123469	ENSGALG00000000558;ENSGALG00000029175;ENSGALG00000037556;ENSGALG00000004741;ENSGALG00000015895;ENSGALG00000015382;ENSGALG00000008582;ENSGALG00000004048
GO:0009897	external side of plasma membrane	Cellular Component	35	168	1	0.0154799	ENSGALG00000006038;ENSGALG00000013929;ENSGALG00000041491;ENSGALG00000030016;ENSGALG00000001412;ENSGALG00000033932;ENSGALG00000002192;ENSGALG00000045925;ENSGALG00000023950;ENSGALG00000040371;ENSGALG00000031637;ENSGALG00000011442;ENSGALG00000032349;ENSGALG00000044480;ENSGALG00000005208;ENSGALG00000041380;ENSGALG00000028147;ENSGALG00000037784;ENSGALG00000030027;ENSGALG00000046125;ENSGALG00000016693;…
GO:0099512	supramolecular fiber	Cellular Component	21	90	1	0.0164954	ENSGALG00000039182;Gallus_gallus_newGene_7855;ENSGALG00000053130;Gallus_gallus_newGene_981;ENSGALG00000003578;Gallus_gallus_newGene_2789;ENSGALG00000031553;ENSGALG00000052302;ENSGALG00000032398;ENSGALG00000004515;ENSGALG00000033320;ENSGALG00000014258;ENSGALG00000034373;ENSGALG00000003932;Gallus_gallus_newGene_6845;ENSGALG00000047346;ENSGALG00000048776;Gallus_gallus_newGene_7020;ENSGALG00000035049…
GO:0005664	nuclear origin of replication recognition complex	Cellular Component	4	8	1	0.0188908	ENSGALG00000008175;ENSGALG00000004342;ENSGALG00000010623;ENSGALG00000006037
GO:0005828	kinetochore microtubule	Cellular Component	4	8	1	0.0188908	ENSGALG00000012160;ENSGALG00000004515;ENSGALG00000047346;Gallus_gallus_newGene_7855
GO:0032133	chromosome passenger complex	Cellular Component	4	8	1	0.0188908	ENSGALG00000007768;ENSGALG00000054915;ENSGALG00000008713;ENSGALG00000053871
GO:0031436	BRCA1-BARD1 complex	Cellular Component	2	2	1	0.0209824	ENSGALG00000003484;ENSGALG00000002781
GO:0035189	Rb-E2F complex	Cellular Component	2	2	1	0.0209824	ENSGALG00000003045;ENSGALG00000016997
GO:1990406	CGRP receptor complex	Cellular Component	2	2	1	0.0209824	ENSGALG00000003821;ENSGALG00000002632
GO:0035985	senescence-associated heterochromatin focus	Cellular Component	2	2	1	0.0209824	ENSGALG00000026137;ENSGALG00000030396
GO:0036488	CHOP-C/EBP complex	Cellular Component	2	2	1	0.0209824	ENSGALG00000031518;ENSGALG00000008014
GO:1990622	CHOP-ATF3 complex	Cellular Component	2	2	1	0.0209824	ENSGALG00000031518;ENSGALG00000049422
GO:0042588	zymogen granule	Cellular Component	2	2	1	0.0209824	ENSGALG00000008094;ENSGALG00000005065
GO:0000942	condensed nuclear chromosome outer kinetochore	Cellular Component	2	2	1	0.0209824	ENSGALG00000008233;ENSGALG00000006110
GO:0005971	ribonucleoside-diphosphate reductase complex	Cellular Component	2	2	1	0.0209824	ENSGALG00000017350;ENSGALG00000016442
GO:0044753	amphisome	Cellular Component	2	2	1	0.0209824	ENSGALG00000035804;ENSGALG00000007161
GO:0000785	chromatin	Cellular Component	25	115	1	0.0226047	Gallus_gallus_newGene_7657;ENSGALG00000042077;Gallus_gallus_newGene_3369;ENSGALG00000014725;Gallus_gallus_newGene_2249;Gallus_gallus_newGene_347;ENSGALG00000015803;ENSGALG00000016997;ENSGALG00000000734;ENSGALG00000026137;ENSGALG00000032529;ENSGALG00000049360;ENSGALG00000006110;ENSGALG00000001907;ENSGALG00000008014;ENSGALG00000002514;ENSGALG00000034725;ENSGALG00000037935;ENSGALG00000006037;ENSGALG…
GO:1990423	RZZ complex	Cellular Component	3	5	1	0.0241614	ENSGALG00000047346;Gallus_gallus_newGene_7855;ENSGALG00000004515
GO:0030130	clathrin coat of trans-Golgi network vesicle	Cellular Component	3	5	1	0.0241614	ENSGALG00000005139;ENSGALG00000005468;ENSGALG00000041760
GO:0035861	site of double-strand break	Cellular Component	10	36	1	0.0281674	ENSGALG00000008745;ENSGALG00000007286;ENSGALG00000016583;ENSGALG00000039589;ENSGALG00000034688;ENSGALG00000030313;ENSGALG00000004517;ENSGALG00000036234;ENSGALG00000025907;ENSGALG00000000734
GO:0034451	centriolar satellite	Cellular Component	14	57	1	0.030047	ENSGALG00000026167;ENSGALG00000007052;ENSGALG00000006110;ENSGALG00000042181;ENSGALG00000034831;ENSGALG00000016105;ENSGALG00000052611;ENSGALG00000012165;ENSGALG00000006639;ENSGALG00000005302;ENSGALG00000008354;ENSGALG00000001798;ENSGALG00000020210;ENSGALG00000039576
GO:0072687	meiotic spindle	Cellular Component	4	9	1	0.030158	ENSGALG00000013607;ENSGALG00000032398;ENSGALG00000008713;ENSGALG00000007768
GO:0031616	spindle pole centrosome	Cellular Component	4	9	1	0.030158	ENSGALG00000012165;ENSGALG00000007768;ENSGALG00000004622;ENSGALG00000001258
GO:0099080	supramolecular complex	Cellular Component	20	90	1	0.0311135	ENSGALG00000053130;Gallus_gallus_newGene_7855;ENSGALG00000039182;ENSGALG00000032398;ENSGALG00000052302;ENSGALG00000031553;Gallus_gallus_newGene_2789;Gallus_gallus_newGene_981;ENSGALG00000003932;ENSGALG00000034373;ENSGALG00000014258;ENSGALG00000033320;ENSGALG00000004515;ENSGALG00000008713;ENSGALG00000001547;ENSGALG00000035049;Gallus_gallus_newGene_7020;ENSGALG00000048776;ENSGALG00000047346;Gallus_…
GO:0099081	supramolecular polymer	Cellular Component	20	90	1	0.0311135	Gallus_gallus_newGene_7855;ENSGALG00000039182;ENSGALG00000053130;Gallus_gallus_newGene_981;ENSGALG00000031553;Gallus_gallus_newGene_2789;ENSGALG00000032398;ENSGALG00000052302;ENSGALG00000004515;ENSGALG00000014258;ENSGALG00000034373;ENSGALG00000033320;ENSGALG00000003932;ENSGALG00000047346;Gallus_gallus_newGene_6845;Gallus_gallus_newGene_7020;ENSGALG00000048776;ENSGALG00000001547;ENSGALG00000035049…
GO:0016363	nuclear matrix	Cellular Component	11	42	1	0.0332267	ENSGALG00000008256;ENSGALG00000009690;ENSGALG00000001258;ENSGALG00000005507;ENSGALG00000034271;ENSGALG00000003120;ENSGALG00000046210;ENSGALG00000016972;ENSGALG00000002514;ENSGALG00000008014;ENSGALG00000014692
GO:0005912	adherens junction	Cellular Component	18	80	1	0.0352624	Gallus_gallus_newGene_6845;ENSGALG00000014513;Gallus_gallus_newGene_7020;ENSGALG00000004150;ENSGALG00000045305;ENSGALG00000017414;ENSGALG00000032349;ENSGALG00000003932;ENSGALG00000035623;ENSGALG00000012211;ENSGALG00000054783;Gallus_gallus_newGene_981;ENSGALG00000002548;ENSGALG00000012941;ENSGALG00000039985;ENSGALG00000008459;ENSGALG00000043373;ENSGALG00000030802
GO:0044427	chromosomal part	Cellular Component	24	114	1	0.0356238	ENSGALG00000037935;ENSGALG00000004515;ENSGALG00000008014;ENSGALG00000001907;ENSGALG00000034725;ENSGALG00000014788;ENSGALG00000011914;Gallus_gallus_newGene_7020;ENSGALG00000053871;ENSGALG00000015363;ENSGALG00000031159;ENSGALG00000047346;ENSGALG00000018815;ENSGALG00000008713;ENSGALG00000004037;Gallus_gallus_newGene_2249;Gallus_gallus_newGene_347;Gallus_gallus_newGene_2853;Gallus_gallus_newGene_3369…
GO:0005905	clathrin-coated pit	Cellular Component	6	18	1	0.0359299	ENSGALG00000021031;ENSGALG00000003803;ENSGALG00000008704;ENSGALG00000007485;ENSGALG00000008094;ENSGALG00000010166
GO:0000793	condensed chromosome	Cellular Component	13	53	1	0.0361296	ENSGALG00000003922;ENSGALG00000008713;ENSGALG00000047346;ENSGALG00000015363;ENSGALG00000011914;Gallus_gallus_newGene_7855;ENSGALG00000014788;ENSGALG00000001907;ENSGALG00000008014;ENSGALG00000034725;ENSGALG00000016854;ENSGALG00000004515;Gallus_gallus_newGene_2853
GO:0009986	cell surface	Cellular Component	52	284	1	0.0417823	ENSGALG00000007403;ENSGALG00000008341;ENSGALG00000041621;ENSGALG00000043499;ENSGALG00000031997;ENSGALG00000007070;ENSGALG00000004083;ENSGALG00000012178;ENSGALG00000015708;ENSGALG00000046226;ENSGALG00000040371;ENSGALG00000037935;Gallus_gallus_newGene_2287;ENSGALG00000012444;Gallus_gallus_newGene_4221;ENSGALG00000003578;ENSGALG00000008094;ENSGALG00000010978;ENSGALG00000015347;ENSGALG00000003821;ENS…
GO:0000922	spindle pole	Cellular Component	15	65	1	0.0422951	ENSGALG00000016674;ENSGALG00000034373;ENSGALG00000004515;ENSGALG00000009690;ENSGALG00000006267;ENSGALG00000047346;ENSGALG00000030597;ENSGALG00000009854;ENSGALG00000010129;ENSGALG00000014725;ENSGALG00000017083;Gallus_gallus_newGene_7855;ENSGALG00000006110;ENSGALG00000032398;ENSGALG00000053509
GO:0031390	Ctf18 RFC-like complex	Cellular Component	3	6	1	0.0431651	ENSGALG00000053509;ENSGALG00000017064;ENSGALG00000000632
GO:0005832	chaperonin-containing T-complex	Cellular Component	3	6	1	0.0431651	ENSGALG00000009975;ENSGALG00000013041;ENSGALG00000016088
GO:1902911	protein kinase complex	Cellular Component	3	6	1	0.0431651	ENSGALG00000013892;ENSGALG00000012444;ENSGALG00000034725
GO:0016581	NuRD complex	Cellular Component	4	10	1	0.0446139	ENSGALG00000025907;Gallus_gallus_newGene_2249;ENSGALG00000050127;ENSGALG00000016546
GO:0090575	RNA polymerase II transcription factor complex	Cellular Component	11	44	1	0.0454459	ENSGALG00000005507;ENSGALG00000028037;ENSGALG00000004974;ENSGALG00000011291;ENSGALG00000016823;ENSGALG00000011870;ENSGALG00000003045;ENSGALG00000032249;ENSGALG00000041299;ENSGALG00000002514;ENSGALG00000008014
GO:0005875	microtubule associated complex	Cellular Component	9	34	1	0.0484183	ENSGALG00000011189;ENSGALG00000014999;ENSGALG00000054915;ENSGALG00000034373;ENSGALG00000001547;ENSGALG00000031553;ENSGALG00000008713;ENSGALG00000032398;ENSGALG00000053871
GO:0030175	filopodium	Cellular Component	7	24	1	0.0485648	Gallus_gallus_newGene_2789;ENSGALG00000000059;ENSGALG00000012219;ENSGALG00000009686;Gallus_gallus_newGene_1193;ENSGALG00000001996;ENSGALG00000037784
GO:0000790	nuclear chromatin	Cellular Component	27	136	1	0.0522999	ENSGALG00000016042;ENSGALG00000002219;ENSGALG00000011489;ENSGALG00000008014;ENSGALG00000007676;ENSGALG00000006785;ENSGALG00000008883;ENSGALG00000053509;ENSGALG00000031841;ENSGALG00000003120;Gallus_gallus_newGene_3369;ENSGALG00000030313;ENSGALG00000009944;ENSGALG00000003045;ENSGALG00000018815;ENSGALG00000031159;ENSGALG00000034725;ENSGALG00000037935;ENSGALG00000010255;ENSGALG00000011870;ENSGALG0000…
GO:0042025	host cell nucleus	Cellular Component	29	148	1	0.0528024	ENSGALG00000012277;ENSGALG00000011937;ENSGALG00000003584;ENSGALG00000011291;ENSGALG00000026264;ENSGALG00000001143;ENSGALG00000042055;ENSGALG00000016058;ENSGALG00000010035;ENSGALG00000007762;ENSGALG00000007845;ENSGALG00000001161;ENSGALG00000011138;ENSGALG00000004161;ENSGALG00000011783;ENSGALG00000030879;ENSGALG00000033631;ENSGALG00000016059;ENSGALG00000038420;ENSGALG00000015150;ENSGALG00000015305;…
GO:0097729	9+2 motile cilium	Cellular Component	5	15	1	0.0542324	ENSGALG00000007606;ENSGALG00000011189;ENSGALG00000003013;ENSGALG00000048776;ENSGALG00000033320
GO:0001650	fibrillar center	Cellular Component	23	113	1	0.0546126	ENSGALG00000000638;ENSGALG00000032529;ENSGALG00000053509;ENSGALG00000041124;ENSGALG00000042976;ENSGALG00000043671;ENSGALG00000005701;ENSGALG00000016972;ENSGALG00000004505;ENSGALG00000002510;ENSGALG00000005507;ENSGALG00000003803;ENSGALG00000001666;ENSGALG00000037453;ENSGALG00000012799;ENSGALG00000025868;ENSGALG00000016400;ENSGALG00000015122;ENSGALG00000035978;ENSGALG00000008938;ENSGALG00000005441;…
GO:0033256	I-kappaB/NF-kappaB complex	Cellular Component	2	3	1	0.0568729	ENSGALG00000007845;ENSGALG00000027864
GO:0034673	inhibin-betaglycan-ActRII complex	Cellular Component	2	3	1	0.0568729	ENSGALG00000012444;ENSGALG00000006038
GO:0072357	PTW/PP1 phosphatase complex	Cellular Component	2	3	1	0.0568729	ENSGALG00000010325;ENSGALG00000049360
GO:1990604	IRE1-TRAF2-ASK1 complex	Cellular Component	2	3	1	0.0568729	ENSGALG00000003476;ENSGALG00000013892
GO:0031258	lamellipodium membrane	Cellular Component	2	3	1	0.0568729	ENSGALG00000030603;ENSGALG00000013209
GO:0042105	alpha-beta T cell receptor complex	Cellular Component	2	3	1	0.0568729	ENSGALG00000015441;ENSGALG00000007416
GO:0043218	compact myelin	Cellular Component	2	3	1	0.0568729	ENSGALG00000013640;ENSGALG00000040371
GO:0005958	DNA-dependent protein kinase-DNA ligase 4 complex	Cellular Component	2	3	1	0.0568729	ENSGALG00000042469;ENSGALG00000016854
GO:0005726	perichromatin fibrils	Cellular Component	2	3	1	0.0568729	Gallus_gallus_newGene_3369;ENSGALG00000016972
GO:0097223	sperm part	Cellular Component	6	20	1	0.0582732	ENSGALG00000007606;ENSGALG00000033320;ENSGALG00000048776;ENSGALG00000011189;ENSGALG00000003013;Gallus_gallus_newGene_4221
GO:0005901	caveola	Cellular Component	8	30	1	0.0587022	ENSGALG00000011442;ENSGALG00000008459;ENSGALG00000046226;ENSGALG00000013715;ENSGALG00000012160;ENSGALG00000010692;ENSGALG00000012620;ENSGALG00000014711
GO:0005811	lipid droplet	Cellular Component	10	41	1	0.0636799	ENSGALG00000006198;ENSGALG00000044632;ENSGALG00000016400;ENSGALG00000040363;ENSGALG00000007932;ENSGALG00000034500;ENSGALG00000005065;ENSGALG00000007493;ENSGALG00000009338;ENSGALG00000015090
GO:0044297	cell body	Cellular Component	19	92	1	0.0669042	ENSGALG00000009975;ENSGALG00000053084;ENSGALG00000016088;ENSGALG00000046023;ENSGALG00000038933;Gallus_gallus_newGene_2789;Gallus_gallus_newGene_981;ENSGALG00000053318;ENSGALG00000037556;ENSGALG00000008094;ENSGALG00000013041;ENSGALG00000037935;ENSGALG00000034373;Gallus_gallus_newGene_2287;ENSGALG00000004736;Gallus_gallus_newGene_1193;ENSGALG00000008652;Gallus_gallus_newGene_7020;ENSGALG00000007416
GO:0030132	clathrin coat of coated pit	Cellular Component	3	7	1	0.0675455	ENSGALG00000005139;ENSGALG00000041760;ENSGALG00000010543
GO:0000800	lateral element	Cellular Component	3	7	1	0.0675455	ENSGALG00000002781;ENSGALG00000008256;ENSGALG00000030313
GO:0005819	spindle	Cellular Component	13	58	1	0.0685458	ENSGALG00000031553;ENSGALG00000032398;ENSGALG00000008713;ENSGALG00000047346;ENSGALG00000005139;ENSGALG00000053871;Gallus_gallus_newGene_7855;ENSGALG00000039182;ENSGALG00000054915;ENSGALG00000004515;ENSGALG00000034373;ENSGALG00000033926;Gallus_gallus_newGene_8244
GO:0005764	lysosome	Cellular Component	28	146	1	0.0704359	ENSGALG00000002843;ENSGALG00000007190;ENSGALG00000036894;ENSGALG00000012308;ENSGALG00000009154;ENSGALG00000004170;ENSGALG00000002632;ENSGALG00000012357;ENSGALG00000005867;ENSGALG00000042063;ENSGALG00000036380;Gallus_gallus_newGene_4221;ENSGALG00000007161;ENSGALG00000028960;ENSGALG00000033204;ENSGALG00000007298;ENSGALG00000002234;ENSGALG00000000785;ENSGALG00000015708;ENSGALG00000004769;ENSGALG0000…
GO:0001772	immunological synapse	Cellular Component	6	21	1	0.071963	ENSGALG00000044889;ENSGALG00000039327;ENSGALG00000012173;ENSGALG00000007416;ENSGALG00000006546;ENSGALG00000004398
GO:0016459	myosin complex	Cellular Component	12	53	1	0.0732975	ENSGALG00000007647;Gallus_gallus_newGene_1193;ENSGALG00000004150;ENSGALG00000000674;ENSGALG00000029606;ENSGALG00000035960;ENSGALG00000037864;ENSGALG00000014537;ENSGALG00000032404;Gallus_gallus_newGene_8907;ENSGALG00000015358;ENSGALG00000033198
GO:0045121	membrane raft	Cellular Component	20	99	1	0.0740507	ENSGALG00000007161;ENSGALG00000029077;ENSGALG00000029983;ENSGALG00000013907;ENSGALG00000004398;ENSGALG00000023882;ENSGALG00000008341;ENSGALG00000008094;ENSGALG00000015433;ENSGALG00000040316;ENSGALG00000002192;ENSGALG00000004889;ENSGALG00000003932;ENSGALG00000006351;ENSGALG00000044889;ENSGALG00000037784;ENSGALG00000046125;ENSGALG00000042321;ENSGALG00000006805;ENSGALG00000039461
GO:0000786	nucleosome	Cellular Component	13	59	1	0.0767753	ENSGALG00000047126;ENSGALG00000014023;ENSGALG00000012273;ENSGALG00000049408;ENSGALG00000011783;ENSGALG00000052284;ENSGALG00000032645;ENSGALG00000051325;ENSGALG00000020078;ENSGALG00000031159;ENSGALG00000035244;ENSGALG00000045705;ENSGALG00000027571
GO:0030054	cell junction	Cellular Component	23	118	1	0.0815604	ENSGALG00000042816;Gallus_gallus_newGene_7020;Gallus_gallus_newGene_6845;ENSGALG00000045305;Gallus_gallus_newGene_4193;ENSGALG00000035049;ENSGALG00000005700;ENSGALG00000037525;ENSGALG00000014408;ENSGALG00000016583;ENSGALG00000027198;ENSGALG00000003932;ENSGALG00000016279;ENSGALG00000010932;Gallus_gallus_newGene_981;ENSGALG00000038933;ENSGALG00000040620;ENSGALG00000031841;ENSGALG00000050213;Gallus_…
GO:0019005	SCF ubiquitin ligase complex	Cellular Component	12	54	1	0.0823821	ENSGALG00000041202;ENSGALG00000038817;ENSGALG00000008753;ENSGALG00000052396;ENSGALG00000032053;ENSGALG00000048716;ENSGALG00000030831;ENSGALG00000016359;ENSGALG00000001682;ENSGALG00000016320;ENSGALG00000003731;ENSGALG00000003201
GO:0010369	chromocenter	Cellular Component	4	12	1	0.0830509	ENSGALG00000054915;ENSGALG00000016583;ENSGALG00000033926;ENSGALG00000053871
GO:0015629	actin cytoskeleton	Cellular Component	33	180	1	0.088253	ENSGALG00000010325;ENSGALG00000001547;ENSGALG00000016602;ENSGALG00000004150;ENSGALG00000014094;ENSGALG00000047346;ENSGALG00000039322;Gallus_gallus_newGene_7020;ENSGALG00000011865;ENSGALG00000016605;ENSGALG00000026182;ENSGALG00000026159;ENSGALG00000014408;ENSGALG00000016692;ENSGALG00000037935;Gallus_gallus_newGene_2789;ENSGALG00000008945;Gallus_gallus_newGene_7855;ENSGALG00000053916;ENSGALG0000005…
GO:0031966	mitochondrial membrane	Cellular Component	13	61	1	0.0950637	ENSGALG00000016142;ENSGALG00000008094;ENSGALG00000034591;ENSGALG00000008114;ENSGALG00000001812;ENSGALG00000005065;ENSGALG00000010861;ENSGALG00000037299;ENSGALG00000035949;ENSGALG00000016979;ENSGALG00000005034;ENSGALG00000012885;ENSGALG00000033956
GO:0005795	Golgi stack	Cellular Component	7	28	1	0.0997127	ENSGALG00000047346;ENSGALG00000004515;ENSGALG00000014408;ENSGALG00000010129;Gallus_gallus_newGene_7855;ENSGALG00000040724;ENSGALG00000009338
GO:0043209	myelin sheath	Cellular Component	7	28	1	0.0997127	ENSGALG00000017358;ENSGALG00000012885;ENSGALG00000000674;ENSGALG00000040371;ENSGALG00000007606;ENSGALG00000014408;ENSGALG00000008094
GO:0032991	macromolecular complex	Cellular Component	108	664	1	0.101286	ENSGALG00000040866;ENSGALG00000054915;ENSGALG00000008094;ENSGALG00000034737;ENSGALG00000030038;ENSGALG00000007170;ENSGALG00000035530;ENSGALG00000040886;Gallus_gallus_newGene_2534;ENSGALG00000002021;ENSGALG00000011657;ENSGALG00000052396;ENSGALG00000029674;ENSGALG00000017394;ENSGALG00000000681;ENSGALG00000053318;ENSGALG00000053391;ENSGALG00000032398;ENSGALG00000003731;ENSGALG00000010356;Gallus_gall…
GO:0030896	checkpoint clamp complex	Cellular Component	2	4	1	0.102916	ENSGALG00000047781;ENSGALG00000039589
GO:0070761	pre-snoRNP complex	Cellular Component	2	4	1	0.102916	ENSGALG00000008454;ENSGALG00000016972
GO:1902554	serine/threonine protein kinase complex	Cellular Component	2	4	1	0.102916	ENSGALG00000034725;ENSGALG00000012444
GO:0098691	dopaminergic synapse	Cellular Component	2	4	1	0.102916	ENSGALG00000015382;ENSGALG00000015384
GO:0043203	axon hillock	Cellular Component	2	4	1	0.102916	ENSGALG00000006267;ENSGALG00000007768
GO:0061673	mitotic spindle astral microtubule	Cellular Component	2	4	1	0.102916	ENSGALG00000001258;ENSGALG00000012160
GO:0070187	shelterin complex	Cellular Component	2	4	1	0.102916	ENSGALG00000037453;ENSGALG00000000903
GO:0048476	Holliday junction resolvase complex	Cellular Component	2	4	1	0.102916	ENSGALG00000031841;ENSGALG00000007676
GO:0001520	outer dense fiber	Cellular Component	2	4	1	0.102916	ENSGALG00000048776;ENSGALG00000033320
GO:0030485	smooth muscle contractile fiber	Cellular Component	2	4	1	0.102916	ENSGALG00000006343;ENSGALG00000046125
GO:0001652	granular component	Cellular Component	2	4	1	0.102916	ENSGALG00000030969;ENSGALG00000038413
GO:0030056	hemidesmosome	Cellular Component	2	4	1	0.102916	ENSGALG00000023703;ENSGALG00000029617
GO:0000799	nuclear condensin complex	Cellular Component	2	4	1	0.102916	ENSGALG00000039448;ENSGALG00000032270
GO:0090734	site of DNA damage	Cellular Component	4	13	1	0.106741	ENSGALG00000033926;ENSGALG00000009944;ENSGALG00000035465;ENSGALG00000014956
GO:0000784	nuclear chromosome, telomeric region	Cellular Component	10	45	1	0.106821	ENSGALG00000030313;ENSGALG00000000903;ENSGALG00000008938;ENSGALG00000013183;ENSGALG00000033926;ENSGALG00000031841;ENSGALG00000004037;ENSGALG00000010623;ENSGALG00000037453;ENSGALG00000049360
GO:0030496	midbody	Cellular Component	18	92	1	0.110167	ENSGALG00000003743;ENSGALG00000004889;ENSGALG00000032398;ENSGALG00000053509;ENSGALG00000006110;ENSGALG00000012620;ENSGALG00000006334;Gallus_gallus_newGene_981;ENSGALG00000054915;ENSGALG00000006639;ENSGALG00000009854;ENSGALG00000008713;ENSGALG00000004195;ENSGALG00000009690;ENSGALG00000053871;ENSGALG00000014573;ENSGALG00000032506;ENSGALG00000034373
GO:0044430	cytoskeletal part	Cellular Component	34	191	1	0.115381	ENSGALG00000008713;ENSGALG00000002967;ENSGALG00000044610;ENSGALG00000001547;ENSGALG00000051644;Gallus_gallus_newGene_7020;ENSGALG00000053871;ENSGALG00000047346;ENSGALG00000012885;Gallus_gallus_newGene_8244;ENSGALG00000009837;ENSGALG00000014408;ENSGALG00000032398;ENSGALG00000052611;Gallus_gallus_newGene_2789;ENSGALG00000031553;Gallus_gallus_newGene_981;ENSGALG00000046210;Gallus_gallus_newGene_7855…
GO:0005911	cell-cell junction	Cellular Component	21	111	1	0.117761	ENSGALG00000040620;ENSGALG00000011889;ENSGALG00000006426;ENSGALG00000038933;ENSGALG00000000681;ENSGALG00000007346;Gallus_gallus_newGene_981;ENSGALG00000039196;ENSGALG00000050213;ENSGALG00000011990;ENSGALG00000043373;Gallus_gallus_newGene_6840;ENSGALG00000035049;ENSGALG00000045305;ENSGALG00000014786;ENSGALG00000037784;Gallus_gallus_newGene_7020;ENSGALG00000007416;ENSGALG00000027198;ENSGALG00000037…
GO:0070161	anchoring junction	Cellular Component	6	24	1	0.122937	ENSGALG00000003932;ENSGALG00000035049;ENSGALG00000045305;Gallus_gallus_newGene_981;Gallus_gallus_newGene_6845;Gallus_gallus_newGene_7020
GO:0042555	MCM complex	Cellular Component	6	24	1	0.122937	Gallus_gallus_newGene_2853;ENSGALG00000006037;ENSGALG00000012348;ENSGALG00000012546;ENSGALG00000016676;ENSGALG00000012915
GO:1990752	microtubule end	Cellular Component	3	9	1	0.130028	ENSGALG00000031553;ENSGALG00000016906;ENSGALG00000032398
GO:0042579	microbody	Cellular Component	3	9	1	0.130028	ENSGALG00000008094;Gallus_gallus_newGene_3516;Gallus_gallus_newGene_981
GO:0000795	synaptonemal complex	Cellular Component	3	9	1	0.130028	ENSGALG00000001907;ENSGALG00000006110;ENSGALG00000008037
GO:0070160	occluding junction	Cellular Component	4	14	1	0.133081	ENSGALG00000014873;ENSGALG00000050213;ENSGALG00000014408;ENSGALG00000040620
GO:0042612	MHC class I protein complex	Cellular Component	1	1	1	0.144889	ENSGALG00000002160
GO:0032937	SREBP-SCAP-Insig complex	Cellular Component	1	1	1	0.144889	ENSGALG00000017394
GO:0042584	chromaffin granule membrane	Cellular Component	1	1	1	0.144889	ENSGALG00000005299
GO:0097136	Bcl-2 family protein complex	Cellular Component	1	1	1	0.144889	ENSGALG00000051135
GO:0097451	glial limiting end-foot	Cellular Component	1	1	1	0.144889	ENSGALG00000037939
GO:0098835	presynaptic endocytic zone membrane	Cellular Component	1	1	1	0.144889	ENSGALG00000005139
GO:0012510	trans-Golgi network transport vesicle membrane	Cellular Component	1	1	1	0.144889	ENSGALG00000027633
GO:1902560	GMP reductase complex	Cellular Component	1	1	1	0.144889	ENSGALG00000012705
GO:0098753	anchored component of the cytoplasmic side of the plasma membrane	Cellular Component	1	1	1	0.144889	ENSGALG00000013272
GO:0097196	Shu complex	Cellular Component	1	1	1	0.144889	ENSGALG00000023686
GO:0099400	caveola neck	Cellular Component	1	1	1	0.144889	ENSGALG00000007161
GO:0097149	centralspindlin complex	Cellular Component	1	1	1	0.144889	ENSGALG00000008095
GO:1990682	CSF1-CSF1R complex	Cellular Component	1	1	1	0.144889	ENSGALG00000005725
GO:0099154	serotonergic synapse	Cellular Component	1	1	1	0.144889	ENSGALG00000015895
GO:0005668	RNA polymerase transcription factor SL1 complex	Cellular Component	1	1	1	0.144889	ENSGALG00000017220
GO:0042587	glycogen granule	Cellular Component	1	1	1	0.144889	ENSGALG00000040896
GO:1990184	amino acid transport complex	Cellular Component	1	1	1	0.144889	ENSGALG00000005845
GO:0032473	cytoplasmic side of mitochondrial outer membrane	Cellular Component	1	1	1	0.144889	ENSGALG00000007161
GO:0005731	nucleolus organizer region	Cellular Component	1	1	1	0.144889	ENSGALG00000007286
GO:0030691	Noc2p-Noc3p complex	Cellular Component	1	1	1	0.144889	ENSGALG00000002222
GO:0044300	cerebellar mossy fiber	Cellular Component	1	1	1	0.144889	ENSGALG00000005441
GO:1990572	TERT-RMRP complex	Cellular Component	1	1	1	0.144889	ENSGALG00000013183
GO:0097132	cyclin D2-CDK6 complex	Cellular Component	1	1	1	0.144889	ENSGALG00000009476
GO:0031511	Mis6-Sim4 complex	Cellular Component	1	1	1	0.144889	ENSGALG00000016609
GO:0034684	integrin alphav-beta5 complex	Cellular Component	1	1	1	0.144889	ENSGALG00000029766
GO:0009330	DNA topoisomerase complex (ATP-hydrolyzing)	Cellular Component	1	1	1	0.144889	ENSGALG00000003922
GO:0070418	DNA-dependent protein kinase complex	Cellular Component	1	1	1	0.144889	ENSGALG00000025907
GO:0036409	histone H3-K14 acetyltransferase complex	Cellular Component	1	1	1	0.144889	ENSGALG00000009944
GO:0097545	axonemal outer doublet	Cellular Component	1	1	1	0.144889	ENSGALG00000044610
GO:0000835	ER ubiquitin ligase complex	Cellular Component	1	1	1	0.144889	Gallus_gallus_newGene_2534
GO:0071665	gamma-catenin-TCF7L2 complex	Cellular Component	1	1	1	0.144889	ENSGALG00000017414
GO:0099059	integral component of presynaptic active zone membrane	Cellular Component	1	1	1	0.144889	ENSGALG00000009107
GO:0008352	katanin complex	Cellular Component	1	1	1	0.144889	ENSGALG00000034373
GO:0000333	telomerase catalytic core complex	Cellular Component	1	1	1	0.144889	ENSGALG00000013183
GO:0005945	6-phosphofructokinase complex	Cellular Component	1	1	1	0.144889	ENSGALG00000006543
GO:0030690	Noc1p-Noc2p complex	Cellular Component	1	1	1	0.144889	ENSGALG00000002222
GO:0099086	synaptonemal structure	Cellular Component	1	1	1	0.144889	ENSGALG00000001907
GO:0034515	proteasome storage granule	Cellular Component	1	1	1	0.144889	ENSGALG00000006294
GO:1905720	cytoplasmic microtubule bundle	Cellular Component	1	1	1	0.144889	ENSGALG00000001258
GO:0032992	protein-carbohydrate complex	Cellular Component	1	1	1	0.144889	ENSGALG00000053318
GO:0005920	smooth septate junction	Cellular Component	1	1	1	0.144889	ENSGALG00000014408
GO:0043509	activin A complex	Cellular Component	1	1	1	0.144889	ENSGALG00000034616
GO:0035866	alphav-beta3 integrin-PKCalpha complex	Cellular Component	1	1	1	0.144889	ENSGALG00000000379
GO:0043527	tRNA methyltransferase complex	Cellular Component	1	1	1	0.144889	ENSGALG00000016187
GO:0031431	Dbf4-dependent protein kinase complex	Cellular Component	1	1	1	0.144889	ENSGALG00000035814
GO:0016011	dystroglycan complex	Cellular Component	1	1	1	0.144889	ENSGALG00000037784
GO:0099617	matrix side of mitochondrial inner membrane	Cellular Component	1	1	1	0.144889	ENSGALG00000044519
GO:0071666	Slit-Robo signaling complex	Cellular Component	1	1	1	0.144889	ENSGALG00000053318
GO:0032044	DSIF complex	Cellular Component	1	1	1	0.144889	Gallus_gallus_newGene_2393
GO:0010008	endosome membrane	Cellular Component	10	48	1	0.147919	ENSGALG00000045529;ENSGALG00000016279;ENSGALG00000016485;ENSGALG00000014408;ENSGALG00000007485;ENSGALG00000011436;ENSGALG00000038141;ENSGALG00000036380;ENSGALG00000027122;ENSGALG00000002843
GO:0030687	preribosome, large subunit precursor	Cellular Component	5	20	1	0.152873	ENSGALG00000000542;ENSGALG00000032993;ENSGALG00000001663;ENSGALG00000006749;ENSGALG00000009615
GO:0005891	voltage-gated calcium channel complex	Cellular Component	5	20	1	0.152873	ENSGALG00000008486;Gallus_gallus_newGene_2289;ENSGALG00000050887;Gallus_gallus_newGene_2287;ENSGALG00000035466
GO:0031523	Myb complex	Cellular Component	2	5	1	0.155418	ENSGALG00000003503;Gallus_gallus_newGene_7020
GO:0005638	lamin filament	Cellular Component	2	5	1	0.155418	ENSGALG00000001603;ENSGALG00000014692
GO:0071439	clathrin complex	Cellular Component	2	5	1	0.155418	ENSGALG00000041760;ENSGALG00000005139
GO:0045263	proton-transporting ATP synthase complex, coupling factor F(o)	Cellular Component	2	5	1	0.155418	ENSGALG00000001330;ENSGALG00000009286
GO:0005918	septate junction	Cellular Component	2	5	1	0.155418	ENSGALG00000040620;ENSGALG00000014408
GO:0097440	apical dendrite	Cellular Component	2	5	1	0.155418	Gallus_gallus_newGene_7020;ENSGALG00000008281
GO:0031232	extrinsic component of external side of plasma membrane	Cellular Component	2	5	1	0.155418	ENSGALG00000005135;Gallus_gallus_newGene_4221
GO:0032154	cleavage furrow	Cellular Component	6	26	1	0.164502	ENSGALG00000007507;ENSGALG00000011708;ENSGALG00000016485;ENSGALG00000005882;ENSGALG00000031893;ENSGALG00000050213
GO:0005871	kinesin complex	Cellular Component	6	26	1	0.164502	ENSGALG00000036645;ENSGALG00000012160;ENSGALG00000005806;ENSGALG00000004195;ENSGALG00000031553;ENSGALG00000030597
GO:0031932	TORC2 complex	Cellular Component	3	10	1	0.166635	ENSGALG00000037603;ENSGALG00000014213;ENSGALG00000017204
GO:1990023	mitotic spindle midzone	Cellular Component	3	10	1	0.166635	ENSGALG00000001258;ENSGALG00000008713;ENSGALG00000012160
GO:0098852	lytic vacuole membrane	Cellular Component	3	10	1	0.166635	ENSGALG00000007190;ENSGALG00000033204;ENSGALG00000036380
GO:0000176	nuclear exosome (RNase complex)	Cellular Component	3	10	1	0.166635	ENSGALG00000003086;ENSGALG00000011884;ENSGALG00000002426
GO:0042645	mitochondrial nucleoid	Cellular Component	7	32	1	0.171533	ENSGALG00000040492;ENSGALG00000013183;ENSGALG00000002363;ENSGALG00000016555;ENSGALG00000017627;ENSGALG00000029572;ENSGALG00000004037
GO:0042383	sarcolemma	Cellular Component	8	38	1	0.175736	ENSGALG00000003135;Gallus_gallus_newGene_981;ENSGALG00000037784;Gallus_gallus_newGene_7020;ENSGALG00000016186;ENSGALG00000039216;ENSGALG00000040371;Gallus_gallus_newGene_7318
GO:0005887	integral component of plasma membrane	Cellular Component	96	605	1	0.175794	ENSGALG00000006297;ENSGALG00000040553;ENSGALG00000037525;ENSGALG00000008009;ENSGALG00000014984;ENSGALG00000004741;ENSGALG00000007395;ENSGALG00000006646;ENSGALG00000004562;ENSGALG00000015433;ENSGALG00000007298;ENSGALG00000000820;ENSGALG00000008459;ENSGALG00000015422;ENSGALG00000038162;ENSGALG00000040761;ENSGALG00000003932;ENSGALG00000004113;ENSGALG00000002728;ENSGALG00000007959;ENSGALG00000023950;…
GO:0017053	transcriptional repressor complex	Cellular Component	9	44	1	0.178091	ENSGALG00000003120;ENSGALG00000039182;Gallus_gallus_newGene_7657;ENSGALG00000014365;ENSGALG00000011275;Gallus_gallus_newGene_2249;ENSGALG00000049065;ENSGALG00000001933;ENSGALG00000035487
GO:0005813	centrosome	Cellular Component	57	349	1	0.179072	ENSGALG00000009476;ENSGALG00000010733;ENSGALG00000003146;ENSGALG00000017148;ENSGALG00000050213;ENSGALG00000049176;ENSGALG00000016676;ENSGALG00000038608;ENSGALG00000007507;ENSGALG00000009864;ENSGALG00000012987;Gallus_gallus_newGene_8244;ENSGALG00000007438;ENSGALG00000001256;ENSGALG00000003045;ENSGALG00000004738;ENSGALG00000017128;ENSGALG00000053509;ENSGALG00000013041;ENSGALG00000006110;ENSGALG0000…
GO:0005942	phosphatidylinositol 3-kinase complex	Cellular Component	4	16	1	0.192406	ENSGALG00000026167;ENSGALG00000027786;ENSGALG00000007158;ENSGALG00000023193
GO:0005856	cytoskeleton	Cellular Component	60	371	1	0.193382	ENSGALG00000011865;Gallus_gallus_newGene_8244;ENSGALG00000012704;ENSGALG00000044610;ENSGALG00000053871;ENSGALG00000046210;ENSGALG00000048190;ENSGALG00000040929;Gallus_gallus_newGene_7855;ENSGALG00000010733;ENSGALG00000050213;ENSGALG00000028721;ENSGALG00000043671;ENSGALG00000009298;Gallus_gallus_newGene_2789;ENSGALG00000002548;ENSGALG00000043535;Gallus_gallus_newGene_981;ENSGALG00000041634;ENSGALG…
GO:0005884	actin filament	Cellular Component	10	51	1	0.195868	ENSGALG00000000681;ENSGALG00000008797;ENSGALG00000036441;Gallus_gallus_newGene_7020;Gallus_gallus_newGene_2789;ENSGALG00000005842;ENSGALG00000026159;ENSGALG00000029834;ENSGALG00000028373;ENSGALG00000005305
GO:0043240	Fanconi anaemia nuclear complex	Cellular Component	3	11	1	0.205769	ENSGALG00000012618;ENSGALG00000002009;ENSGALG00000034534
GO:0043020	NADPH oxidase complex	Cellular Component	3	11	1	0.205769	ENSGALG00000038141;ENSGALG00000029367;ENSGALG00000005572
GO:0099055	integral component of postsynaptic membrane	Cellular Component	3	11	1	0.205769	ENSGALG00000005696;ENSGALG00000015382;ENSGALG00000004741
GO:0043202	lysosomal lumen	Cellular Component	2	6	1	0.211545	Gallus_gallus_newGene_4221;ENSGALG00000003932
GO:0000137	Golgi cis cisterna	Cellular Component	2	6	1	0.211545	ENSGALG00000014408;ENSGALG00000034950
GO:0031931	TORC1 complex	Cellular Component	2	6	1	0.211545	ENSGALG00000034210;ENSGALG00000040109
GO:0001939	female pronucleus	Cellular Component	2	6	1	0.211545	ENSGALG00000004889;ENSGALG00000033926
GO:0036449	microtubule minus-end	Cellular Component	2	6	1	0.211545	ENSGALG00000001258;ENSGALG00000032398
GO:0090568	nuclear transcriptional repressor complex	Cellular Component	2	6	1	0.211545	Gallus_gallus_newGene_7657;Gallus_gallus_newGene_2249
GO:0005720	nuclear heterochromatin	Cellular Component	4	17	1	0.224672	ENSGALG00000034271;ENSGALG00000007676;ENSGALG00000031159;ENSGALG00000018815
GO:0031941	filamentous actin	Cellular Component	4	17	1	0.224672	ENSGALG00000039872;ENSGALG00000026159;ENSGALG00000007647;ENSGALG00000012211
GO:0030055	cell-substrate junction	Cellular Component	4	17	1	0.224672	ENSGALG00000023703;ENSGALG00000003932;Gallus_gallus_newGene_7020;Gallus_gallus_newGene_6845
GO:0005929	cilium	Cellular Component	24	141	1	0.226083	ENSGALG00000044610;ENSGALG00000009654;ENSGALG00000007606;ENSGALG00000003854;ENSGALG00000038608;ENSGALG00000052611;ENSGALG00000031301;ENSGALG00000010733;ENSGALG00000013929;ENSGALG00000003314;ENSGALG00000048776;ENSGALG00000035049;ENSGALG00000014980;ENSGALG00000046008;ENSGALG00000033320;ENSGALG00000045529;ENSGALG00000034737;ENSGALG00000012620;ENSGALG00000031244;ENSGALG00000046023;ENSGALG00000039781;…
GO:0030016	myofibril	Cellular Component	10	53	1	0.231124	ENSGALG00000014258;ENSGALG00000028721;ENSGALG00000003932;ENSGALG00000053130;Gallus_gallus_newGene_6845;Gallus_gallus_newGene_981;Gallus_gallus_newGene_7020;Gallus_gallus_newGene_2789;ENSGALG00000001547;ENSGALG00000052302
GO:0005759	mitochondrial matrix	Cellular Component	14	78	1	0.233154	ENSGALG00000003948;ENSGALG00000030466;ENSGALG00000008094;ENSGALG00000009700;ENSGALG00000015549;ENSGALG00000040492;ENSGALG00000007161;ENSGALG00000004245;ENSGALG00000008785;ENSGALG00000004037;ENSGALG00000010703;ENSGALG00000010636;ENSGALG00000045846;ENSGALG00000037299
GO:0005739	mitochondrion	Cellular Component	95	610	1	0.233183	ENSGALG00000037299;ENSGALG00000035080;ENSGALG00000023933;ENSGALG00000009338;ENSGALG00000012702;ENSGALG00000021285;ENSGALG00000028982;ENSGALG00000044519;ENSGALG00000012919;ENSGALG00000030775;ENSGALG00000010681;ENSGALG00000038461;ENSGALG00000002913;ENSGALG00000027334;ENSGALG00000023689;ENSGALG00000033781;ENSGALG00000016555;ENSGALG00000014031;ENSGALG00000013575;ENSGALG00000025822;ENSGALG00000040428;…
GO:0030017	sarcomere	Cellular Component	9	47	1	0.233633	Gallus_gallus_newGene_2789;ENSGALG00000001547;Gallus_gallus_newGene_7020;Gallus_gallus_newGene_6845;Gallus_gallus_newGene_981;ENSGALG00000053130;ENSGALG00000003580;ENSGALG00000014847;ENSGALG00000014258
GO:0030139	endocytic vesicle	Cellular Component	7	35	1	0.236524	ENSGALG00000016844;ENSGALG00000031893;Gallus_gallus_newGene_7020;ENSGALG00000015729;ENSGALG00000008704;Gallus_gallus_newGene_981;ENSGALG00000016105
GO:0005924	cell-substrate adherens junction	Cellular Component	3	12	1	0.246675	Gallus_gallus_newGene_6845;ENSGALG00000003932;Gallus_gallus_newGene_7020
GO:0097517	contractile actin filament bundle	Cellular Component	3	12	1	0.246675	Gallus_gallus_newGene_2789;ENSGALG00000014258;Gallus_gallus_newGene_7020
GO:0005604	basement membrane	Cellular Component	10	54	1	0.249592	ENSGALG00000053371;ENSGALG00000040866;ENSGALG00000006802;ENSGALG00000014233;ENSGALG00000003578;ENSGALG00000000209;ENSGALG00000037784;ENSGALG00000039990;ENSGALG00000028627;Gallus_gallus_newGene_4193
GO:0043292	contractile fiber	Cellular Component	9	48	1	0.253413	ENSGALG00000014258;ENSGALG00000053130;ENSGALG00000003932;Gallus_gallus_newGene_7020;Gallus_gallus_newGene_981;Gallus_gallus_newGene_6845;ENSGALG00000052302;ENSGALG00000001547;Gallus_gallus_newGene_2789
GO:0043235	receptor complex	Cellular Component	23	137	1	0.253551	ENSGALG00000003821;ENSGALG00000039461;ENSGALG00000011019;ENSGALG00000008631;ENSGALG00000030800;ENSGALG00000005725;ENSGALG00000015403;ENSGALG00000004741;ENSGALG00000039786;ENSGALG00000008094;ENSGALG00000036883;ENSGALG00000016693;ENSGALG00000023881;ENSGALG00000010692;ENSGALG00000039322;ENSGALG00000011442;ENSGALG00000011149;ENSGALG00000044480;ENSGALG00000012444;ENSGALG00000023950;ENSGALG00000006038;…
GO:0044449	contractile fiber part	Cellular Component	8	42	1	0.256892	ENSGALG00000053130;ENSGALG00000003932;ENSGALG00000014258;ENSGALG00000001547;Gallus_gallus_newGene_2789;Gallus_gallus_newGene_7020;Gallus_gallus_newGene_981;Gallus_gallus_newGene_6845
GO:0035327	transcriptionally active chromatin	Cellular Component	4	18	1	0.25818	ENSGALG00000002426;ENSGALG00000031159;ENSGALG00000008167;ENSGALG00000003086
GO:0098858	actin-based cell projection	Cellular Component	4	18	1	0.25818	ENSGALG00000039170;Gallus_gallus_newGene_2789;ENSGALG00000004150;Gallus_gallus_newGene_1193
GO:0043204	perikaryon	Cellular Component	7	36	1	0.259785	ENSGALG00000013604;ENSGALG00000005243;ENSGALG00000008281;ENSGALG00000014528;Gallus_gallus_newGene_2287;ENSGALG00000007161;ENSGALG00000053084
GO:0045335	phagocytic vesicle	Cellular Component	7	36	1	0.259785	ENSGALG00000016279;ENSGALG00000000816;ENSGALG00000016844;ENSGALG00000005021;Gallus_gallus_newGene_7020;ENSGALG00000015433;Gallus_gallus_newGene_981
GO:0044306	neuron projection terminus	Cellular Component	5	24	1	0.261705	ENSGALG00000030499;ENSGALG00000015089;ENSGALG00000014261;Gallus_gallus_newGene_2287;ENSGALG00000015096
GO:0044450	microtubule organizing center part	Cellular Component	5	24	1	0.261705	ENSGALG00000034373;ENSGALG00000052611;ENSGALG00000010733;ENSGALG00000051644;ENSGALG00000008713
GO:0044448	cell cortex part	Cellular Component	5	24	1	0.261705	ENSGALG00000046210;ENSGALG00000035049;ENSGALG00000005071;Gallus_gallus_newGene_7020;ENSGALG00000014408
GO:0001917	photoreceptor inner segment	Cellular Component	5	24	1	0.261705	ENSGALG00000009538;ENSGALG00000014528;ENSGALG00000001798;ENSGALG00000036491;ENSGALG00000031301
GO:0043296	apical junction complex	Cellular Component	5	24	1	0.261705	ENSGALG00000045305;ENSGALG00000030802;ENSGALG00000040620;ENSGALG00000050213;ENSGALG00000014408
GO:0009328	phenylalanine-tRNA ligase complex	Cellular Component	1	2	1	0.268795	ENSGALG00000005236
GO:0044530	supraspliceosomal complex	Cellular Component	1	2	1	0.268795	ENSGALG00000021475
GO:0000811	GINS complex	Cellular Component	1	2	1	0.268795	ENSGALG00000008538
GO:0071133	alpha9-beta1 integrin-ADAM8 complex	Cellular Component	1	2	1	0.268795	ENSGALG00000000379
GO:0005968	Rab-protein geranylgeranyltransferase complex	Cellular Component	1	2	1	0.268795	ENSGALG00000006906
GO:0032806	carboxy-terminal domain protein kinase complex	Cellular Component	1	2	1	0.268795	ENSGALG00000034725
GO:0032302	MutSbeta complex	Cellular Component	1	2	1	0.268795	ENSGALG00000008962
GO:0055028	cortical microtubule	Cellular Component	1	2	1	0.268795	ENSGALG00000001258
GO:0098966	perisynaptic extracellular matrix	Cellular Component	1	2	1	0.268795	ENSGALG00000039990
GO:0000783	nuclear telomere cap complex	Cellular Component	1	2	1	0.268795	ENSGALG00000037453
GO:0044815	DNA packaging complex	Cellular Component	1	2	1	0.268795	ENSGALG00000031159
GO:0043541	UDP-N-acetylglucosamine transferase complex	Cellular Component	1	2	1	0.268795	ENSGALG00000005583
GO:0009295	nucleoid	Cellular Component	1	2	1	0.268795	ENSGALG00000004037
GO:1990712	HFE-transferrin receptor complex	Cellular Component	1	2	1	0.268795	ENSGALG00000007485
GO:0005818	aster	Cellular Component	1	2	1	0.268795	ENSGALG00000031553
GO:0036117	hyaluranon cable	Cellular Component	1	2	1	0.268795	ENSGALG00000000785
GO:0000941	condensed nuclear chromosome inner kinetochore	Cellular Component	1	2	1	0.268795	ENSGALG00000014753
GO:0034362	low-density lipoprotein particle	Cellular Component	1	2	1	0.268795	ENSGALG00000016713
GO:0042709	succinate-CoA ligase complex	Cellular Component	1	2	1	0.268795	ENSGALG00000007652
GO:0071953	elastic fiber	Cellular Component	1	2	1	0.268795	ENSGALG00000014233
GO:0036057	slit diaphragm	Cellular Component	1	2	1	0.268795	ENSGALG00000029416
GO:0032301	MutSalpha complex	Cellular Component	1	2	1	0.268795	ENSGALG00000008962
GO:0005944	phosphatidylinositol 3-kinase complex, class IB	Cellular Component	1	2	1	0.268795	ENSGALG00000026167
GO:0000153	cytoplasmic ubiquitin ligase complex	Cellular Component	1	2	1	0.268795	Gallus_gallus_newGene_2534
GO:0005757	mitochondrial permeability transition pore complex	Cellular Component	1	2	1	0.268795	ENSGALG00000004809
GO:0019035	viral integration complex	Cellular Component	1	2	1	0.268795	ENSGALG00000003922
GO:1990597	AIP1-IRE1 complex	Cellular Component	1	2	1	0.268795	ENSGALG00000003476
GO:0043512	inhibin A complex	Cellular Component	1	2	1	0.268795	ENSGALG00000034616
GO:0097637	integral component of autophagosome membrane	Cellular Component	1	2	1	0.268795	ENSGALG00000000390
GO:0051286	cell tip	Cellular Component	1	2	1	0.268795	Gallus_gallus_newGene_6845
GO:1990617	CHOP-ATF4 complex	Cellular Component	1	2	1	0.268795	ENSGALG00000031518
GO:0002944	cyclin K-CDK12 complex	Cellular Component	1	2	1	0.268795	ENSGALG00000011138
GO:0002945	cyclin K-CDK13 complex	Cellular Component	1	2	1	0.268795	ENSGALG00000011138
GO:0002193	MAML1-RBP-Jkappa- ICN1 complex	Cellular Component	1	2	1	0.268795	ENSGALG00000014365
GO:0002189	ribose phosphate diphosphokinase complex	Cellular Component	1	2	1	0.268795	ENSGALG00000021539
GO:0044308	axonal spine	Cellular Component	1	2	1	0.268795	ENSGALG00000004083
GO:0033269	internode region of axon	Cellular Component	1	2	1	0.268795	ENSGALG00000013640
GO:0090545	CHD-type complex	Cellular Component	1	2	1	0.268795	Gallus_gallus_newGene_2249
GO:0070877	microprocessor complex	Cellular Component	1	2	1	0.268795	ENSGALG00000033126
GO:0005607	laminin-2 complex	Cellular Component	1	2	1	0.268795	ENSGALG00000006802
GO:0033186	CAF-1 complex	Cellular Component	1	2	1	0.268795	ENSGALG00000016042
GO:0044614	nuclear pore cytoplasmic filaments	Cellular Component	1	2	1	0.268795	ENSGALG00000004738
GO:0032798	Swi5-Sfr1 complex	Cellular Component	1	2	1	0.268795	ENSGALG00000052088
GO:0097135	cyclin E2-CDK2 complex	Cellular Component	1	2	1	0.268795	ENSGALG00000040794
GO:0031233	intrinsic component of external side of plasma membrane	Cellular Component	1	2	1	0.268795	ENSGALG00000040371
GO:0099031	anchored component of postsynaptic density membrane	Cellular Component	1	2	1	0.268795	ENSGALG00000035580
GO:0097575	lateral cell cortex	Cellular Component	1	2	1	0.268795	ENSGALG00000001258
GO:0019907	cyclin-dependent protein kinase activating kinase holoenzyme complex	Cellular Component	1	2	1	0.268795	ENSGALG00000011910
GO:0033557	Slx1-Slx4 complex	Cellular Component	1	2	1	0.268795	ENSGALG00000031841
GO:0043257	laminin-8 complex	Cellular Component	1	2	1	0.268795	ENSGALG00000006802
GO:0070531	BRCA1-A complex	Cellular Component	2	7	1	0.269145	ENSGALG00000003484;ENSGALG00000002781
GO:0008024	cyclin/CDK positive transcription elongation factor complex	Cellular Component	2	7	1	0.269145	ENSGALG00000011138;ENSGALG00000034725
GO:0031588	nucleotide-activated protein kinase complex	Cellular Component	2	7	1	0.269145	ENSGALG00000037603;ENSGALG00000001678
GO:0032045	guanyl-nucleotide exchange factor complex	Cellular Component	2	7	1	0.269145	ENSGALG00000010435;ENSGALG00000035492
GO:0034464	BBSome	Cellular Component	2	7	1	0.269145	ENSGALG00000001798;ENSGALG00000010663
GO:0044754	autolysosome	Cellular Component	2	7	1	0.269145	ENSGALG00000035804;ENSGALG00000007161
GO:1990909	Wnt signalosome	Cellular Component	2	7	1	0.269145	ENSGALG00000003118;ENSGALG00000007161
GO:0001527	microfibril	Cellular Component	2	7	1	0.269145	ENSGALG00000047320;ENSGALG00000030647
GO:0097433	dense body	Cellular Component	2	7	1	0.269145	ENSGALG00000009621;Gallus_gallus_newGene_981
GO:0045334	clathrin-coated endocytic vesicle	Cellular Component	2	7	1	0.269145	ENSGALG00000005139;ENSGALG00000004150
GO:0005677	chromatin silencing complex	Cellular Component	2	7	1	0.269145	ENSGALG00000031839;Gallus_gallus_newGene_7657
GO:0000164	protein phosphatase type 1 complex	Cellular Component	2	7	1	0.269145	ENSGALG00000030303;ENSGALG00000000611
GO:0000323	lytic vacuole	Cellular Component	6	31	1	0.288024	Gallus_gallus_newGene_4221;ENSGALG00000033204;ENSGALG00000003932;ENSGALG00000007190;ENSGALG00000015708;ENSGALG00000036380
GO:0032587	ruffle membrane	Cellular Component	6	31	1	0.288024	ENSGALG00000008756;ENSGALG00000002467;ENSGALG00000003693;ENSGALG00000015428;ENSGALG00000016362;ENSGALG00000013715
GO:0005775	vacuolar lumen	Cellular Component	3	13	1	0.288655	ENSGALG00000016917;ENSGALG00000003932;Gallus_gallus_newGene_4221
GO:0005614	interstitial matrix	Cellular Component	3	13	1	0.288655	ENSGALG00000003578;ENSGALG00000003999;ENSGALG00000039990
GO:0031225	anchored component of membrane	Cellular Component	3	13	1	0.288655	ENSGALG00000040371;ENSGALG00000003648;ENSGALG00000041621
GO:0044437	vacuolar part	Cellular Component	5	25	1	0.291374	ENSGALG00000036380;ENSGALG00000007190;ENSGALG00000003932;Gallus_gallus_newGene_4221;ENSGALG00000033204
GO:0014704	intercalated disc	Cellular Component	4	19	1	0.292569	ENSGALG00000017414;Gallus_gallus_newGene_981;ENSGALG00000007409;ENSGALG00000014873
GO:0031965	nuclear membrane	Cellular Component	20	121	1	0.297009	ENSGALG00000001905;ENSGALG00000027688;ENSGALG00000001416;ENSGALG00000011176;ENSGALG00000004738;ENSGALG00000029674;ENSGALG00000036962;ENSGALG00000010932;ENSGALG00000012885;ENSGALG00000032349;ENSGALG00000009107;ENSGALG00000009837;ENSGALG00000002728;ENSGALG00000015403;ENSGALG00000012200;ENSGALG00000005305;ENSGALG00000014791;ENSGALG00000002689;ENSGALG00000015977;ENSGALG00000034104
GO:0001725	stress fiber	Cellular Component	8	44	1	0.301179	Gallus_gallus_newGene_7020;ENSGALG00000046914;ENSGALG00000039872;Gallus_gallus_newGene_2789;ENSGALG00000014258;ENSGALG00000026159;ENSGALG00000012211;ENSGALG00000011708
GO:0000228	nuclear chromosome	Cellular Component	14	83	1	0.31214	Gallus_gallus_newGene_2853;Gallus_gallus_newGene_2249;Gallus_gallus_newGene_3369;ENSGALG00000011884;ENSGALG00000037935;ENSGALG00000034725;ENSGALG00000026363;ENSGALG00000008014;ENSGALG00000001907;ENSGALG00000031159;ENSGALG00000004037;ENSGALG00000003922;ENSGALG00000008713;ENSGALG00000018815
GO:0010494	cytoplasmic stress granule	Cellular Component	6	32	1	0.314906	ENSGALG00000003144;ENSGALG00000004042;ENSGALG00000036962;ENSGALG00000034210;ENSGALG00000040109;ENSGALG00000046992
GO:0044431	Golgi apparatus part	Cellular Component	9	51	1	0.315592	ENSGALG00000003932;Gallus_gallus_newGene_7855;ENSGALG00000040371;ENSGALG00000046210;ENSGALG00000004515;ENSGALG00000014408;ENSGALG00000028423;ENSGALG00000047346;Gallus_gallus_newGene_7020
GO:0015630	microtubule cytoskeleton	Cellular Component	31	195	1	0.315902	ENSGALG00000035049;ENSGALG00000016142;ENSGALG00000016811;ENSGALG00000034373;ENSGALG00000006037;ENSGALG00000004515;ENSGALG00000009915;ENSGALG00000052302;ENSGALG00000054915;ENSGALG00000003013;ENSGALG00000011189;ENSGALG00000039182;ENSGALG00000041078;ENSGALG00000013900;ENSGALG00000008713;ENSGALG00000002967;ENSGALG00000001547;ENSGALG00000051644;ENSGALG00000053871;ENSGALG00000047346;ENSGALG00000012885;…
GO:0005768	endosome	Cellular Component	26	162	1	0.317008	ENSGALG00000046210;ENSGALG00000009298;ENSGALG00000008997;ENSGALG00000013907;ENSGALG00000016844;ENSGALG00000040703;ENSGALG00000005139;ENSGALG00000014408;ENSGALG00000007012;ENSGALG00000029367;ENSGALG00000006331;ENSGALG00000025915;ENSGALG00000007298;ENSGALG00000007161;ENSGALG00000028807;Gallus_gallus_newGene_4221;ENSGALG00000008094;ENSGALG00000036380;ENSGALG00000027122;ENSGALG00000027633;ENSGALG0000…
GO:0030427	site of polarized growth	Cellular Component	5	26	1	0.321582	ENSGALG00000034373;Gallus_gallus_newGene_7020;ENSGALG00000053318;Gallus_gallus_newGene_2789;ENSGALG00000017644
GO:0043232	intracellular non-membrane-bounded organelle	Cellular Component	66	430	1	0.323331	Gallus_gallus_newGene_7020;ENSGALG00000031159;ENSGALG00000047346;ENSGALG00000008713;ENSGALG00000002967;ENSGALG00000001547;ENSGALG00000051644;ENSGALG00000037935;ENSGALG00000009837;ENSGALG00000014408;ENSGALG00000034725;ENSGALG00000014788;ENSGALG00000011914;ENSGALG00000012885;ENSGALG00000017142;ENSGALG00000053391;ENSGALG00000032398;ENSGALG00000005420;ENSGALG00000052611;ENSGALG00000031553;Gallus_gall…
GO:0043228	non-membrane-bounded organelle	Cellular Component	66	430	1	0.323331	ENSGALG00000042077;ENSGALG00000011189;Gallus_gallus_newGene_3369;ENSGALG00000054915;ENSGALG00000003013;ENSGALG00000039786;ENSGALG00000005065;ENSGALG00000009915;ENSGALG00000052302;ENSGALG00000004515;ENSGALG00000014258;ENSGALG00000034373;ENSGALG00000048776;ENSGALG00000004037;ENSGALG00000035049;Gallus_gallus_newGene_2853;ENSGALG00000053130;ENSGALG00000053391;ENSGALG00000052611;ENSGALG00000031553;ENS…
GO:0098791	Golgi subcompartment	Cellular Component	8	45	1	0.32394	ENSGALG00000028423;Gallus_gallus_newGene_7020;ENSGALG00000047346;ENSGALG00000040371;ENSGALG00000046210;Gallus_gallus_newGene_7855;ENSGALG00000004515;ENSGALG00000014408
GO:0017101	aminoacyl-tRNA synthetase multienzyme complex	Cellular Component	2	8	1	0.326614	ENSGALG00000003400;ENSGALG00000029980
GO:0016234	inclusion body	Cellular Component	2	8	1	0.326614	ENSGALG00000007161;ENSGALG00000046826
GO:0030686	90S preribosome	Cellular Component	2	8	1	0.326614	ENSGALG00000033690;ENSGALG00000002624
GO:0061700	GATOR2 complex	Cellular Component	2	8	1	0.326614	ENSGALG00000037603;ENSGALG00000017204
GO:0008278	cohesin complex	Cellular Component	2	8	1	0.326614	ENSGALG00000001907;ENSGALG00000006186
GO:0030688	preribosome, small subunit precursor	Cellular Component	2	8	1	0.326614	ENSGALG00000032993;ENSGALG00000003467
GO:0101003	ficolin-1-rich granule membrane	Cellular Component	2	8	1	0.326614	ENSGALG00000039120;ENSGALG00000023950
GO:0032797	SMN complex	Cellular Component	2	8	1	0.326614	ENSGALG00000016574;ENSGALG00000013821
GO:0071564	npBAF complex	Cellular Component	2	8	1	0.326614	ENSGALG00000009061;ENSGALG00000041592
GO:0005732	small nucleolar ribonucleoprotein complex	Cellular Component	2	8	1	0.326614	ENSGALG00000003906;ENSGALG00000009985
GO:0031984	organelle subcompartment	Cellular Component	14	84	1	0.328763	ENSGALG00000017394;ENSGALG00000033635;ENSGALG00000003648;ENSGALG00000028423;ENSGALG00000005065;ENSGALG00000046210;Gallus_gallus_newGene_7855;Gallus_gallus_newGene_7020;ENSGALG00000047346;Gallus_gallus_newGene_2534;ENSGALG00000014408;ENSGALG00000004515;ENSGALG00000040371;ENSGALG00000012885
GO:0005814	centriole	Cellular Component	14	84	1	0.328763	ENSGALG00000052611;ENSGALG00000006110;ENSGALG00000014725;ENSGALG00000003146;ENSGALG00000001798;ENSGALG00000010733;ENSGALG00000005806;ENSGALG00000004738;ENSGALG00000017148;ENSGALG00000005302;ENSGALG00000003922;ENSGALG00000008713;ENSGALG00000051644;ENSGALG00000010713
GO:0043034	costamere	Cellular Component	3	14	1	0.331084	Gallus_gallus_newGene_7020;Gallus_gallus_newGene_6845;ENSGALG00000003932
GO:0031091	platelet alpha granule	Cellular Component	3	14	1	0.331084	ENSGALG00000007476;ENSGALG00000005135;ENSGALG00000009626
GO:0005700	polytene chromosome	Cellular Component	3	14	1	0.331084	ENSGALG00000039182;ENSGALG00000001907;Gallus_gallus_newGene_2249
GO:0090543	Flemming body	Cellular Component	3	14	1	0.331084	ENSGALG00000006639;ENSGALG00000008095;ENSGALG00000006388
GO:0016604	nuclear body	Cellular Component	33	210	1	0.334062	ENSGALG00000015044;ENSGALG00000004042;ENSGALG00000017219;ENSGALG00000048716;ENSGALG00000018815;ENSGALG00000038789;ENSGALG00000009942;ENSGALG00000000903;ENSGALG00000017142;ENSGALG00000010932;ENSGALG00000031553;ENSGALG00000002781;ENSGALG00000004517;ENSGALG00000001161;ENSGALG00000040886;ENSGALG00000005038;ENSGALG00000006351;ENSGALG00000037453;ENSGALG00000007170;ENSGALG00000002878;ENSGALG00000014956;…
GO:0045171	intercellular bridge	Cellular Component	8	46	1	0.346992	ENSGALG00000008095;ENSGALG00000006267;ENSGALG00000053871;ENSGALG00000014818;ENSGALG00000054915;ENSGALG00000011655;ENSGALG00000006051;ENSGALG00000006639
GO:0044454	nuclear chromosome part	Cellular Component	10	59	1	0.348052	ENSGALG00000037935;Gallus_gallus_newGene_2249;Gallus_gallus_newGene_2853;ENSGALG00000008014;ENSGALG00000001907;Gallus_gallus_newGene_3369;ENSGALG00000034725;ENSGALG00000031159;ENSGALG00000018815;ENSGALG00000004037
GO:0071944	cell periphery	Cellular Component	57	373	1	0.351461	ENSGALG00000007190;Gallus_gallus_newGene_1193;ENSGALG00000026518;ENSGALG00000037525;ENSGALG00000002816;ENSGALG00000013640;ENSGALG00000000059;ENSGALG00000039170;ENSGALG00000039216;ENSGALG00000005071;ENSGALG00000039120;ENSGALG00000045305;ENSGALG00000003932;Gallus_gallus_newGene_2757;Gallus_gallus_newGene_981;ENSGALG00000023950;Gallus_gallus_newGene_2789;ENSGALG00000050213;ENSGALG00000006106;ENSGALG…
GO:0030863	cortical cytoskeleton	Cellular Component	5	27	1	0.352113	ENSGALG00000038096;ENSGALG00000046210;ENSGALG00000005071;Gallus_gallus_newGene_7020;ENSGALG00000014408
GO:0043679	axon terminus	Cellular Component	5	27	1	0.352113	ENSGALG00000031301;ENSGALG00000011019;ENSGALG00000015096;ENSGALG00000015419;Gallus_gallus_newGene_2287
GO:0005925	focal adhesion	Cellular Component	16	99	1	0.359073	ENSGALG00000002548;ENSGALG00000041013;ENSGALG00000002192;ENSGALG00000029834;ENSGALG00000053916;ENSGALG00000000379;ENSGALG00000014203;ENSGALG00000031893;ENSGALG00000037784;Gallus_gallus_newGene_7020;ENSGALG00000013715;ENSGALG00000009621;ENSGALG00000029766;ENSGALG00000007337;ENSGALG00000003932;ENSGALG00000035623
GO:0009925	basal plasma membrane	Cellular Component	4	21	1	0.362631	ENSGALG00000003135;ENSGALG00000037784;ENSGALG00000036883;ENSGALG00000006646
GO:0005637	nuclear inner membrane	Cellular Component	3	15	1	0.373417	ENSGALG00000003476;ENSGALG00000004254;ENSGALG00000014692
GO:0032153	cell division site	Cellular Component	3	15	1	0.373417	ENSGALG00000050213;ENSGALG00000005882;ENSGALG00000016811
GO:0001518	voltage-gated sodium channel complex	Cellular Component	3	15	1	0.373417	ENSGALG00000027793;ENSGALG00000007409;ENSGALG00000034427
GO:0033181	plasma membrane proton-transporting V-type ATPase complex	Cellular Component	1	3	1	0.374756	ENSGALG00000007190
GO:0033176	proton-transporting V-type ATPase complex	Cellular Component	1	3	1	0.374756	ENSGALG00000007190
GO:0001739	sex chromatin	Cellular Component	1	3	1	0.374756	ENSGALG00000018815
GO:0005606	laminin-1 complex	Cellular Component	1	3	1	0.374756	ENSGALG00000006802
GO:0035976	transcription factor AP-1 complex	Cellular Component	1	3	1	0.374756	ENSGALG00000028037
[truncated: 6,854 more rows]

## Sheet: KEGG
KEGG pathways enrichment analysis of All differentially expressed targets of DE-miRNAs during adipogenic differentiation of chicken abdominal preadipocyte
[truncated: 173 more rows]
