# Supplementary material for: Integrative analysis of miRNA and mRNA profiles reveals that gga-miR-106-5p inhibits adipogenesis by targeting the KLF15 gene in chickens
Source: J Anim Sci Biotechnol. 2022 Jul 6;13:81. doi: 10.1186/s40104-022-00727-x (PMC9258119; doi:10.1186/s40104-022-00727-x)
Supplement: Supplementary file 1 — Additional file 1: Table S1. Primers used in this study. Table S2. Clustering of differentially expressed miRNA expression profiles in chicken abdominal adipocytes at different stages of differentiation. Table S3. Differentially expressed genes during the adipogenic differentiation of chicken abdominal preadipocytes. Table S4. Functional enrichment analysis of all differentially expressed mRNAs in chicken abdominal adipocytes at different stages of differentiation. Table S5. All targets of differentially expressed miRNAs and functional enrichment analysis of differentially expressed targets. Table S6. Regulatory network analysis of differentially expressed miRNAs and differentially expressed transcriptional factors. Table S7. Potential target genes of the KLF15 transcriptional factor. Table S8. Putative chicken KLF15 motif in the promoters of representative genes related to cell proliferation and lipogenesis. [file 40104_2022_727_MOESM1_ESM.zip › Table S6.xlsx]

## Sheet: Sheet1
Pearson correlation coefficients of miRNAs expression and their potential targeted DE transcriptional factors
miRNA	Gene_ID	Pearson_value	P_value
gga-let-7a-2-3p	ENSGALG00000000713	0.0237861	0.932943
gga-let-7a-2-3p	ENSGALG00000002588	-0.57343	0.025427
gga-let-7a-2-3p	ENSGALG00000004274	-0.75371	0.00117371
gga-let-7a-2-3p	ENSGALG00000016774	-0.826736	0.00014426
gga-let-7a-2-3p	ENSGALG00000025759	0.967371	3.96012e-09
gga-let-7a-2-3p	ENSGALG00000027188	-0.181581	0.517199
gga-let-7a-2-3p	ENSGALG00000033997	0.865107	3.1243e-05
gga-let-7a-2-3p	ENSGALG00000034048	0.0292188	0.917671
gga-let-7a-2-3p	ENSGALG00000039583	-0.862431	3.52602e-05
gga-let-7a-2-3p	ENSGALG00000041299	0.965278	5.90309e-09
gga-let-7a-2-3p	ENSGALG00000042976	0.453819	0.089289
gga-let-7a-5p	ENSGALG00000009875	0.0362783	0.897867
gga-let-7a-5p	ENSGALG00000013882	-0.0846115	0.764324
gga-let-7a-5p	ENSGALG00000025759	0.392745	0.147593
gga-let-7a-5p	ENSGALG00000030396	0.574544	0.025078
gga-let-7a-5p	ENSGALG00000034076	-0.0518295	0.854451
gga-let-7a-5p	ENSGALG00000037453	0.179579	0.521908
gga-let-7c-3p	ENSGALG00000000713	-0.114341	0.684921
gga-let-7c-3p	ENSGALG00000002588	-0.669502	0.0063317
gga-let-7c-3p	ENSGALG00000004274	-0.699278	0.00371658
gga-let-7c-3p	ENSGALG00000016774	-0.873183	2.13453e-05
gga-let-7c-3p	ENSGALG00000025759	0.950999	5.3511e-08
gga-let-7c-3p	ENSGALG00000027188	-0.362734	0.183918
gga-let-7c-3p	ENSGALG00000033997	0.673775	0.00588647
gga-let-7c-3p	ENSGALG00000034048	-0.0116289	0.96719
gga-let-7c-3p	ENSGALG00000039583	-0.908414	2.80968e-06
gga-let-7c-3p	ENSGALG00000041299	0.934411	3.41925e-07
gga-let-7c-3p	ENSGALG00000042976	0.593698	0.0196282
gga-let-7f-3p	ENSGALG00000003939	-0.423072	0.116124
gga-let-7f-3p	ENSGALG00000010035	0.492521	0.0621563
gga-let-7f-3p	ENSGALG00000025759	0.659798	0.00744148
gga-let-7j-5p	ENSGALG00000009875	0.035912	0.898893
gga-let-7j-5p	ENSGALG00000013882	-0.0836705	0.766878
gga-let-7j-5p	ENSGALG00000025759	0.392905	0.147413
gga-let-7j-5p	ENSGALG00000030396	0.574046	0.0252336
gga-let-7j-5p	ENSGALG00000034076	-0.0482422	0.864436
gga-let-7j-5p	ENSGALG00000037453	0.179304	0.522557
gga-miR-100-3p	ENSGALG00000003045	0.604639	0.0169522
gga-miR-100-3p	ENSGALG00000007963	-0.116421	0.679468
gga-miR-100-3p	ENSGALG00000011630	0.484124	0.0674535
gga-miR-100-3p	ENSGALG00000012702	-0.625335	0.0126656
gga-miR-100-3p	ENSGALG00000030879	-0.116048	0.680445
gga-miR-100-3p	ENSGALG00000037164	0.558513	0.0304634
gga-miR-103-2-5p	ENSGALG00000003939	-0.203121	0.467804
gga-miR-103-2-5p	ENSGALG00000006785	-0.348373	0.203191
gga-miR-103-2-5p	ENSGALG00000007845	-0.158478	0.572672
gga-miR-103-2-5p	ENSGALG00000011489	-0.179941	0.521055
gga-miR-103-2-5p	ENSGALG00000025759	0.312693	0.256485
gga-miR-103-2-5p	ENSGALG00000033997	0.484695	0.0670832
gga-miR-103-2-5p	ENSGALG00000036133	-0.272314	0.326151
gga-miR-103-2-5p	ENSGALG00000037164	0.486875	0.0656836
gga-miR-103-2-5p	ENSGALG00000037453	0.51483	0.0495561
gga-miR-103-2-5p	ENSGALG00000038495	-0.168739	0.54773
gga-miR-103-2-5p	ENSGALG00000040060	0.573483	0.0254103
gga-miR-106-5p	ENSGALG00000002588	-0.518217	0.047822
gga-miR-106-5p	ENSGALG00000003045	0.817281	0.00019889
gga-miR-106-5p	ENSGALG00000005452	0.6465	0.00920431
gga-miR-106-5p	ENSGALG00000005909	0.693912	0.00410926
gga-miR-106-5p	ENSGALG00000006785	-0.845181	7.27456e-05
gga-miR-106-5p	ENSGALG00000008050	-0.850947	5.76795e-05
gga-miR-106-5p	ENSGALG00000010035	0.262741	0.344108
gga-miR-106-5p	ENSGALG00000011291	-0.659013	0.00753756
gga-miR-106-5p	ENSGALG00000011369	-0.657244	0.00775757
gga-miR-106-5p	ENSGALG00000011870	-0.559818	0.029995
gga-miR-106-5p	ENSGALG00000016774	-0.686135	0.00473631
gga-miR-106-5p	ENSGALG00000025759	0.827489	0.000140501
gga-miR-106-5p	ENSGALG00000033997	0.743637	0.00148305
gga-miR-106-5p	ENSGALG00000036133	-0.725567	0.00220067
gga-miR-106-5p	ENSGALG00000038420	-0.101274	0.719497
gga-miR-106-5p	ENSGALG00000039134	0.268992	0.332321
gga-miR-10c-3p	ENSGALG00000028908	0.818963	0.000188094
gga-miR-10c-5p	ENSGALG00000003120	-0.229806	0.409977
gga-miR-10c-5p	ENSGALG00000005016	-0.170715	0.542983
gga-miR-10c-5p	ENSGALG00000007357	0.729265	0.00203489
gga-miR-10c-5p	ENSGALG00000007845	0.678518	0.00542165
gga-miR-10c-5p	ENSGALG00000010035	-0.0462979	0.869856
gga-miR-10c-5p	ENSGALG00000010322	0.75046	0.00126718
gga-miR-10c-5p	ENSGALG00000025759	-0.899311	5.08577e-06
gga-miR-12225-3p	ENSGALG00000003282	-0.0334929	0.905675
gga-miR-12225-3p	ENSGALG00000010323	0.0880189	0.755096
gga-miR-12225-3p	ENSGALG00000015688	-0.0277506	0.921796
gga-miR-12225-3p	ENSGALG00000025759	0.0288297	0.918764
gga-miR-12225-3p	ENSGALG00000027188	-0.140419	0.617676
gga-miR-12226-3p	ENSGALG00000027069	-0.3364	0.220211
gga-miR-12226-3p	ENSGALG00000034737	0.232935	0.403453
gga-miR-12226-5p	ENSGALG00000035487	-0.826339	0.000146275
gga-miR-12226-5p	ENSGALG00000037787	-0.40951	0.129563
gga-miR-12247-5p	ENSGALG00000013882	0.184353	0.510712
gga-miR-12247-5p	ENSGALG00000033090	-0.372203	0.171886
gga-miR-12247-5p	ENSGALG00000034737	-0.717122	0.00262003
gga-miR-12264-3p	ENSGALG00000002588	0.135113	0.631153
gga-miR-12264-3p	ENSGALG00000003045	-0.458992	0.085249
gga-miR-12264-3p	ENSGALG00000012277	0.179983	0.520955
gga-miR-12264-3p	ENSGALG00000012799	0.0226545	0.936127
gga-miR-12264-3p	ENSGALG00000024335	0.222793	0.424799
gga-miR-12264-3p	ENSGALG00000030879	0.199739	0.475403
gga-miR-12264-3p	ENSGALG00000032789	-0.393941	0.146254
gga-miR-12264-3p	ENSGALG00000035530	-0.450341	0.0920806
gga-miR-12264-3p	ENSGALG00000036133	0.31586	0.25144
gga-miR-12277-3p	ENSGALG00000001161	-0.497063	0.0594206
gga-miR-12277-3p	ENSGALG00000003324	-0.0639418	0.820897
gga-miR-12277-3p	ENSGALG00000005909	0.70846	0.00311425
gga-miR-12277-3p	ENSGALG00000011489	-0.37195	0.172201
gga-miR-12277-3p	ENSGALG00000011870	-0.238844	0.391281
gga-miR-12277-3p	ENSGALG00000013956	0.368734	0.176233
gga-miR-12277-3p	ENSGALG00000025774	-0.550425	0.0334904
gga-miR-12277-3p	ENSGALG00000042077	-0.0714347	0.800279
gga-miR-12277-3p	ENSGALG00000042976	0.105161	0.709155
gga-miR-126-5p	ENSGALG00000012799	0.430671	0.109031
gga-miR-126-5p	ENSGALG00000016774	0.550793	0.0333479
gga-miR-126-5p	ENSGALG00000037164	0.212315	0.447446
gga-miR-128-1-5p	ENSGALG00000000713	0.124299	0.658952
gga-miR-128-1-5p	ENSGALG00000001161	-0.722991	0.00232244
gga-miR-128-1-5p	ENSGALG00000003120	0.520949	0.0464562
gga-miR-128-1-5p	ENSGALG00000003282	-0.781205	0.00058441
gga-miR-128-1-5p	ENSGALG00000005452	0.791921	0.000433576
gga-miR-128-1-5p	ENSGALG00000006453	-0.667001	0.0066043
gga-miR-128-1-5p	ENSGALG00000012277	-0.607905	0.0162105
gga-miR-128-1-5p	ENSGALG00000027188	-0.122123	0.664597
gga-miR-128-1-5p	ENSGALG00000033090	-0.624174	0.012881
gga-miR-128-1-5p	ENSGALG00000034737	-0.364016	0.182258
gga-miR-128-1-5p	ENSGALG00000035487	-0.667097	0.00659365
gga-miR-128-1-5p	ENSGALG00000035530	0.950469	5.73135e-08
gga-miR-128-1-5p	ENSGALG00000037595	0.230638	0.408237
gga-miR-128-1-5p	ENSGALG00000037787	-0.03538	0.900384
gga-miR-128-1-5p	ENSGALG00000037935	0.445567	0.0960111
gga-miR-128-1-5p	ENSGALG00000039134	0.148429	0.597547
gga-miR-128-1-5p	ENSGALG00000039474	0.110109	0.696059
gga-miR-128-1-5p	ENSGALG00000040249	0.473558	0.0745731
gga-miR-128-1-5p	ENSGALG00000041643	0.239409	0.390128
gga-miR-128-1-5p	ENSGALG00000042055	-0.0652631	0.817253
gga-miR-128-1-5p	ENSGALG00000042077	-0.214031	0.443697
gga-miR-128-1-5p	ENSGALG00000042976	0.508301	0.0530296
gga-miR-129-1-3p	ENSGALG00000001773	0.268938	0.332423
gga-miR-129-1-3p	ENSGALG00000005441	-0.000411615	0.998838
gga-miR-129-1-3p	ENSGALG00000007845	-0.317797	0.248384
gga-miR-129-1-3p	ENSGALG00000008050	-0.549885	0.0337
gga-miR-129-1-3p	ENSGALG00000011870	-0.169305	0.54637
gga-miR-129-1-3p	ENSGALG00000011937	-0.512359	0.0508506
gga-miR-129-1-3p	ENSGALG00000013420	0.267976	0.334222
gga-miR-129-1-3p	ENSGALG00000032789	0.274731	0.321704
gga-miR-129-1-3p	ENSGALG00000034737	0.223776	0.422704
gga-miR-129-1-3p	ENSGALG00000039134	0.654494	0.00810957
gga-miR-132a-5p	ENSGALG00000000713	-0.282528	0.307596
gga-miR-132a-5p	ENSGALG00000003120	-0.500608	0.0573468
gga-miR-132a-5p	ENSGALG00000005452	-0.604365	0.0170156
gga-miR-132a-5p	ENSGALG00000006453	0.519421	0.0472163
gga-miR-132a-5p	ENSGALG00000011937	0.30156	0.274704
gga-miR-132a-5p	ENSGALG00000013342	-0.639659	0.01023
gga-miR-132a-5p	ENSGALG00000027069	0.556044	0.0313647
gga-miR-132a-5p	ENSGALG00000033090	0.725535	0.00220217
gga-miR-132a-5p	ENSGALG00000037787	-0.170079	0.54451
gga-miR-1354	ENSGALG00000008050	-0.726056	0.00217817
gga-miR-1354	ENSGALG00000008756	0.440146	0.100616
gga-miR-1354	ENSGALG00000014365	-0.565364	0.028065
gga-miR-1354	ENSGALG00000015000	0.660098	0.00740506
gga-miR-1354	ENSGALG00000028900	0.675834	0.00568092
gga-miR-135a-5p	ENSGALG00000002588	-0.0586675	0.835476
gga-miR-135a-5p	ENSGALG00000008883	0.631094	0.0116376
gga-miR-135a-5p	ENSGALG00000010035	0.572274	0.025793
gga-miR-135a-5p	ENSGALG00000011489	-0.0819583	0.77153
gga-miR-135a-5p	ENSGALG00000011630	0.686525	0.00470317
gga-miR-135a-5p	ENSGALG00000012199	0.208981	0.454775
gga-miR-135a-5p	ENSGALG00000013882	0.320466	0.244213
gga-miR-135a-5p	ENSGALG00000025759	0.217933	0.43523
gga-miR-135a-5p	ENSGALG00000035016	-0.0848396	0.763705
gga-miR-1416-3p	ENSGALG00000000713	0.244899	0.379015
gga-miR-1416-3p	ENSGALG00000007260	0.185156	0.508841
gga-miR-1416-3p	ENSGALG00000010035	0.135705	0.629645
gga-miR-1416-3p	ENSGALG00000034048	0.264925	0.339963
gga-miR-1416-3p	ENSGALG00000037453	-0.537858	0.0386341
gga-miR-1416-5p	ENSGALG00000002588	0.804985	0.000294248
gga-miR-1416-5p	ENSGALG00000003324	-0.0872544	0.757164
gga-miR-1416-5p	ENSGALG00000008756	-0.832748	0.000116444
gga-miR-1416-5p	ENSGALG00000013882	-0.727393	0.00211752
gga-miR-1416-5p	ENSGALG00000025759	-0.903916	3.79444e-06
gga-miR-142-5p	ENSGALG00000000713	-0.0279255	0.921305
gga-miR-142-5p	ENSGALG00000002514	-0.121313	0.6667
gga-miR-142-5p	ENSGALG00000003670	0.205582	0.46231
gga-miR-142-5p	ENSGALG00000004974	-0.0878995	0.755419
gga-miR-142-5p	ENSGALG00000007260	0.0505163	0.858104
gga-miR-142-5p	ENSGALG00000008018	-0.0997555	0.72355
gga-miR-142-5p	ENSGALG00000013956	-0.230451	0.408628
gga-miR-142-5p	ENSGALG00000016823	-0.20316	0.467715
gga-miR-142-5p	ENSGALG00000025759	-0.218355	0.434319
gga-miR-142-5p	ENSGALG00000028908	0.320009	0.244924
gga-miR-142-5p	ENSGALG00000033090	0.0723221	0.797845
gga-miR-142-5p	ENSGALG00000033997	-0.146958	0.601223
gga-miR-142-5p	ENSGALG00000034048	-0.0263828	0.925641
gga-miR-143-3p	ENSGALG00000007963	-0.418743	0.120304
gga-miR-143-3p	ENSGALG00000011870	-0.160564	0.567565
gga-miR-143-3p	ENSGALG00000013882	0.171886	0.540177
gga-miR-143-3p	ENSGALG00000027069	-0.246622	0.375563
gga-miR-143-3p	ENSGALG00000034048	0.316559	0.250336
gga-miR-143-3p	ENSGALG00000035530	-0.1113	0.69292
gga-miR-143-3p	ENSGALG00000037453	-0.151834	0.589071
gga-miR-1454	ENSGALG00000002878	-0.490536	0.0633805
gga-miR-1454	ENSGALG00000003120	0.449616	0.0926698
gga-miR-1454	ENSGALG00000008883	0.239744	0.389446
gga-miR-1454	ENSGALG00000010035	0.0684408	0.808503
gga-miR-1454	ENSGALG00000010745	0.460307	0.0842429
gga-miR-1454	ENSGALG00000011489	-0.328924	0.231279
gga-miR-1454	ENSGALG00000011870	-0.379429	0.163059
gga-miR-1454	ENSGALG00000015112	-0.81125	0.000241852
gga-miR-1454	ENSGALG00000025759	0.692698	0.00420257
gga-miR-1454	ENSGALG00000028037	-0.44652	0.0952173
gga-miR-1454	ENSGALG00000034048	0.0624677	0.824966
gga-miR-1454	ENSGALG00000038858	0.0832144	0.768117
gga-miR-1454	ENSGALG00000039583	-0.572473	0.0257298
gga-miR-145-5p	ENSGALG00000001161	0.0230563	0.934997
gga-miR-145-5p	ENSGALG00000004274	0.00837017	0.976382
gga-miR-145-5p	ENSGALG00000008756	-0.0483745	0.864068
gga-miR-145-5p	ENSGALG00000011870	0.0474906	0.866531
gga-miR-145-5p	ENSGALG00000011937	-0.11989	0.670407
gga-miR-145-5p	ENSGALG00000012799	0.303594	0.271318
gga-miR-145-5p	ENSGALG00000030879	0.232641	0.404062
gga-miR-145-5p	ENSGALG00000033631	0.258655	0.351938
gga-miR-145-5p	ENSGALG00000033997	0.112829	0.688894
gga-miR-145-5p	ENSGALG00000039583	0.0537364	0.849152
gga-miR-145-5p	ENSGALG00000041470	-0.0996967	0.723707
gga-miR-145-5p	ENSGALG00000043219	-0.282037	0.308475
gga-miR-1458	ENSGALG00000001143	-0.662148	0.00715962
gga-miR-1458	ENSGALG00000003670	-0.612021	0.0153117
gga-miR-1458	ENSGALG00000007845	-0.54432	0.0359206
gga-miR-1458	ENSGALG00000010323	-0.369043	0.175842
gga-miR-1458	ENSGALG00000011630	0.0675179	0.811042
gga-miR-1458	ENSGALG00000011937	-0.238173	0.392654
gga-miR-1458	ENSGALG00000016774	-0.724381	0.00225609
gga-miR-1458	ENSGALG00000025759	0.869574	2.53851e-05
gga-miR-1458	ENSGALG00000027188	-0.213501	0.444852
gga-miR-1458	ENSGALG00000030879	-0.385212	0.156217
gga-miR-1458	ENSGALG00000036133	-0.772287	0.000740256
gga-miR-1458	ENSGALG00000037453	0.723379	0.00230375
gga-miR-1458	ENSGALG00000042976	0.382034	0.159953
gga-miR-1459	ENSGALG00000001143	-0.412124	0.126894
gga-miR-1459	ENSGALG00000003670	-0.337494	0.21862
gga-miR-1459	ENSGALG00000007845	-0.19849	0.478224
gga-miR-1459	ENSGALG00000010323	-0.30573	0.26779
gga-miR-1459	ENSGALG00000011630	0.531896	0.0412705
gga-miR-1459	ENSGALG00000011937	-0.61836	0.0140034
gga-miR-1459	ENSGALG00000016774	-0.340034	0.214952
gga-miR-1459	ENSGALG00000025759	0.506073	0.0542547
gga-miR-1459	ENSGALG00000027188	0.365445	0.180419
gga-miR-1459	ENSGALG00000030879	-0.0242046	0.931766
gga-miR-1459	ENSGALG00000036133	-0.410732	0.128311
gga-miR-1459	ENSGALG00000037453	0.781584	0.000578436
gga-miR-1459	ENSGALG00000042976	-0.00759935	0.978556
gga-miR-146a-3p	ENSGALG00000000713	-0.351758	0.198537
gga-miR-146a-3p	ENSGALG00000001143	0.928927	5.68545e-07
gga-miR-146a-3p	ENSGALG00000003282	0.772607	0.000734124
gga-miR-146a-3p	ENSGALG00000005757	0.926829	6.83385e-07
gga-miR-146a-3p	ENSGALG00000025759	-0.847952	6.5144e-05
gga-miR-146a-3p	ENSGALG00000027069	0.916564	1.56421e-06
gga-miR-146a-3p	ENSGALG00000030879	-0.0870412	0.757741
gga-miR-146a-3p	ENSGALG00000034737	0.447737	0.0942099
gga-miR-146a-3p	ENSGALG00000035487	0.711635	0.00292511
gga-miR-146a-3p	ENSGALG00000037935	-0.602447	0.0174644
gga-miR-146a-3p	ENSGALG00000042976	-0.645774	0.00930913
gga-miR-146a-5p	ENSGALG00000007266	0.703365	0.00343795
gga-miR-146a-5p	ENSGALG00000007357	0.769326	0.000798875
gga-miR-146a-5p	ENSGALG00000007845	0.782882	0.000558336
gga-miR-146a-5p	ENSGALG00000025759	-0.663985	0.00694531
gga-miR-146b-3p	ENSGALG00000027188	0.114228	0.685217
gga-miR-146b-3p	ENSGALG00000028908	-0.102065	0.717388
gga-miR-146b-3p	ENSGALG00000036133	0.764089	0.000911772
gga-miR-146b-3p	ENSGALG00000037787	-0.120707	0.668279
gga-miR-146b-5p	ENSGALG00000007266	0.799136	0.000351209
gga-miR-146b-5p	ENSGALG00000007357	0.862103	3.57808e-05
gga-miR-146b-5p	ENSGALG00000007845	0.911824	2.21402e-06
gga-miR-146b-5p	ENSGALG00000025759	-0.560665	0.029694
gga-miR-148a-3p	ENSGALG00000000713	-0.154526	0.582404
gga-miR-148a-3p	ENSGALG00000006785	0.846254	6.97214e-05
gga-miR-148a-3p	ENSGALG00000010035	-0.160931	0.566668
gga-miR-148a-3p	ENSGALG00000011489	0.635257	0.0109358
gga-miR-148a-3p	ENSGALG00000011630	-0.224825	0.420475
gga-miR-148a-3p	ENSGALG00000011937	0.328894	0.231324
gga-miR-148a-3p	ENSGALG00000013882	-0.622965	0.0131085
gga-miR-148a-3p	ENSGALG00000015688	0.624811	0.0127624
gga-miR-148a-3p	ENSGALG00000016774	0.73145	0.00194177
gga-miR-148a-3p	ENSGALG00000025759	-0.836126	0.000102865
gga-miR-148a-3p	ENSGALG00000033090	0.785822	0.000514917
gga-miR-148a-3p	ENSGALG00000033997	-0.66948	0.00633402
gga-miR-148a-3p	ENSGALG00000034048	-0.235248	0.398664
gga-miR-148a-3p	ENSGALG00000035530	-0.865774	3.03039e-05
gga-miR-1557	ENSGALG00000003282	-0.591161	0.0202923
gga-miR-1557	ENSGALG00000015305	0.0962463	0.732942
gga-miR-1557	ENSGALG00000034737	-0.750826	0.00125639
gga-miR-1559-3p	ENSGALG00000002588	-0.526405	0.0438148
gga-miR-1559-3p	ENSGALG00000007963	0.157942	0.573988
gga-miR-1559-3p	ENSGALG00000011870	-0.678597	0.00541413
gga-miR-1559-3p	ENSGALG00000014365	-0.699095	0.00372941
gga-miR-1559-3p	ENSGALG00000028900	0.875646	1.89066e-05
gga-miR-1559-3p	ENSGALG00000039300	0.313759	0.25478
gga-miR-155	ENSGALG00000002878	0.916087	1.62132e-06
gga-miR-155	ENSGALG00000004460	0.588266	0.0210713
gga-miR-155	ENSGALG00000004974	0.769533	0.000794653
gga-miR-155	ENSGALG00000011254	0.136834	0.62677
gga-miR-155	ENSGALG00000011870	0.817961	0.000194468
gga-miR-155	ENSGALG00000012702	0.879473	1.5579e-05
gga-miR-155	ENSGALG00000012799	0.0837802	0.76658
gga-miR-155	ENSGALG00000013882	-0.771223	0.000760896
gga-miR-155	ENSGALG00000013956	-0.893158	7.36438e-06
gga-miR-155	ENSGALG00000015112	0.79776	0.000365839
gga-miR-155	ENSGALG00000025759	-0.869866	2.50367e-05
gga-miR-155	ENSGALG00000028037	0.131383	0.640692
gga-miR-155	ENSGALG00000038420	0.337607	0.218455
gga-miR-1563	ENSGALG00000005016	-0.0345604	0.902681
gga-miR-1563	ENSGALG00000007260	-0.393714	0.146507
gga-miR-1563	ENSGALG00000007266	-0.415785	0.12322
gga-miR-1563	ENSGALG00000011489	-0.267586	0.334952
gga-miR-1563	ENSGALG00000012199	0.592489	0.0199425
gga-miR-1563	ENSGALG00000012702	-0.571507	0.0260381
gga-miR-1563	ENSGALG00000015112	-0.590348	0.020509
gga-miR-1563	ENSGALG00000015688	-0.600822	0.0178516
gga-miR-1585	ENSGALG00000004974	-0.340246	0.214649
gga-miR-1585	ENSGALG00000007845	-0.331865	0.226885
gga-miR-1585	ENSGALG00000008756	-0.103705	0.713026
gga-miR-1585	ENSGALG00000011937	-0.182457	0.515144
gga-miR-1585	ENSGALG00000012277	-0.48333	0.067971
gga-miR-1585	ENSGALG00000016774	-0.0185718	0.947622
gga-miR-1585	ENSGALG00000025759	-0.176613	0.528918
gga-miR-1585	ENSGALG00000027188	0.618497	0.0139762
gga-miR-1585	ENSGALG00000030008	0.452161	0.0906125
gga-miR-1585	ENSGALG00000030879	0.739718	0.00161984
gga-miR-1585	ENSGALG00000031301	0.329332	0.230666
gga-miR-1585	ENSGALG00000033090	-0.156534	0.57745
gga-miR-1585	ENSGALG00000039583	-0.0618147	0.82677
gga-miR-1585	ENSGALG00000041592	0.519071	0.047392
gga-miR-15a	ENSGALG00000001143	-0.207025	0.459103
gga-miR-15a	ENSGALG00000002588	-0.0668869	0.812779
gga-miR-15a	ENSGALG00000005016	0.340409	0.214415
gga-miR-15a	ENSGALG00000005452	0.00117618	0.996681
gga-miR-15a	ENSGALG00000006785	-0.2579	0.353396
gga-miR-15a	ENSGALG00000007963	0.214859	0.441892
gga-miR-15a	ENSGALG00000010356	0.063464	0.822215
gga-miR-15a	ENSGALG00000010745	-0.180771	0.519102
gga-miR-15a	ENSGALG00000010924	0.546746	0.0349393
gga-miR-15a	ENSGALG00000011489	-0.106898	0.704551
gga-miR-15a	ENSGALG00000011630	0.70224	0.0035129
gga-miR-15a	ENSGALG00000011937	-0.168837	0.547496
gga-miR-15a	ENSGALG00000013882	0.3137	0.254874
gga-miR-15a	ENSGALG00000013956	0.104498	0.710916
gga-miR-15a	ENSGALG00000015305	-0.335526	0.221487
gga-miR-15a	ENSGALG00000024335	-0.248477	0.371867
gga-miR-15a	ENSGALG00000025759	0.166366	0.553457
gga-miR-15a	ENSGALG00000027188	0.6099	0.01577
gga-miR-15a	ENSGALG00000030879	0.321186	0.243095
gga-miR-15a	ENSGALG00000032789	0.148761	0.596719
gga-miR-15a	ENSGALG00000034737	0.327286	0.233749
gga-miR-15a	ENSGALG00000035530	0.243806	0.381215
gga-miR-15a	ENSGALG00000036133	-0.123199	0.661803
gga-miR-15a	ENSGALG00000037160	0.616041	0.0144717
gga-miR-15a	ENSGALG00000038858	0.0629544	0.823622
gga-miR-15a	ENSGALG00000039134	0.695963	0.00395548
gga-miR-15a	ENSGALG00000040335	-0.165726	0.555006
gga-miR-15a	ENSGALG00000041592	0.66852	0.00643764
gga-miR-15b-3p	ENSGALG00000010035	0.481014	0.0694957
gga-miR-15b-3p	ENSGALG00000014365	-0.503673	0.0555969
gga-miR-15b-3p	ENSGALG00000025759	0.538084	0.0385364
gga-miR-15b-3p	ENSGALG00000037164	0.614683	0.0147514
gga-miR-15c-3p	ENSGALG00000001143	-0.717239	0.00261383
gga-miR-15c-3p	ENSGALG00000010322	-0.693446	0.00414487
gga-miR-15c-3p	ENSGALG00000015112	-0.862443	3.52412e-05
gga-miR-15c-3p	ENSGALG00000016774	-0.71746	0.00260209
gga-miR-15c-3p	ENSGALG00000034048	0.231574	0.406282
gga-miR-15c-5p	ENSGALG00000001143	-0.419784	0.11929
gga-miR-15c-5p	ENSGALG00000002588	-0.288303	0.297383
gga-miR-15c-5p	ENSGALG00000005016	0.41379	0.125212
gga-miR-15c-5p	ENSGALG00000005452	0.208146	0.456622
gga-miR-15c-5p	ENSGALG00000006785	-0.445829	0.0957926
gga-miR-15c-5p	ENSGALG00000007963	-0.0036518	0.989695
gga-miR-15c-5p	ENSGALG00000010356	0.27202	0.326694
gga-miR-15c-5p	ENSGALG00000010745	-0.0664132	0.814084
gga-miR-15c-5p	ENSGALG00000010924	0.658335	0.00762131
gga-miR-15c-5p	ENSGALG00000011489	-0.309604	0.261464
gga-miR-15c-5p	ENSGALG00000011630	0.720996	0.0024204
gga-miR-15c-5p	ENSGALG00000011937	-0.461697	0.0831891
gga-miR-15c-5p	ENSGALG00000013882	0.469068	0.0777559
gga-miR-15c-5p	ENSGALG00000013956	0.329383	0.23059
gga-miR-15c-5p	ENSGALG00000015305	-0.381167	0.160982
gga-miR-15c-5p	ENSGALG00000024335	-0.412163	0.126855
gga-miR-15c-5p	ENSGALG00000025759	0.38892	0.15193
gga-miR-15c-5p	ENSGALG00000027188	0.498081	0.0588195
gga-miR-15c-5p	ENSGALG00000030879	0.216051	0.439302
gga-miR-15c-5p	ENSGALG00000032789	0.217119	0.436988
gga-miR-15c-5p	ENSGALG00000034737	0.202929	0.468233
gga-miR-15c-5p	ENSGALG00000035530	0.454796	0.0885157
gga-miR-15c-5p	ENSGALG00000036133	-0.377278	0.165655
gga-miR-15c-5p	ENSGALG00000037160	0.701755	0.00354562
gga-miR-15c-5p	ENSGALG00000038858	0.260603	0.348193
gga-miR-15c-5p	ENSGALG00000039134	0.653074	0.00829611
gga-miR-15c-5p	ENSGALG00000040335	-0.199883	0.475078
gga-miR-15c-5p	ENSGALG00000041592	0.692617	0.00420883
gga-miR-1609	ENSGALG00000003324	0.14004	0.618636
gga-miR-1609	ENSGALG00000005441	0.0447187	0.874262
gga-miR-1609	ENSGALG00000005452	-0.163764	0.559764
gga-miR-1609	ENSGALG00000007260	0.274421	0.322273
gga-miR-1609	ENSGALG00000010322	0.181654	0.517029
gga-miR-1609	ENSGALG00000011870	0.201281	0.47193
gga-miR-1609	ENSGALG00000012277	0.151847	0.589038
gga-miR-1609	ENSGALG00000025759	-0.284259	0.304514
gga-miR-1609	ENSGALG00000025774	0.398751	0.14095
gga-miR-1609	ENSGALG00000030879	0.0536622	0.849358
gga-miR-1609	ENSGALG00000034076	0.303794	0.270987
gga-miR-1609	ENSGALG00000035487	0.114162	0.68539
gga-miR-1609	ENSGALG00000037453	-0.297168	0.282099
gga-miR-1609	ENSGALG00000037787	-0.0882	0.754606
gga-miR-1609	ENSGALG00000042055	-0.0625585	0.824715
gga-miR-1609	ENSGALG00000042077	0.475584	0.0731679
gga-miR-1609	ENSGALG00000042976	0.00645322	0.98179
gga-miR-1612	ENSGALG00000000713	0.159882	0.569232
gga-miR-1612	ENSGALG00000003045	0.686713	0.00468721
gga-miR-1612	ENSGALG00000003120	0.441639	0.0993327
gga-miR-1612	ENSGALG00000003503	0.694596	0.00405748
gga-miR-1612	ENSGALG00000004460	-0.289068	0.296046
gga-miR-1612	ENSGALG00000005441	-0.399151	0.140515
gga-miR-1612	ENSGALG00000005909	0.496947	0.0594893
gga-miR-1612	ENSGALG00000007260	-0.58428	0.0221807
gga-miR-1612	ENSGALG00000007669	-0.644056	0.00956103
gga-miR-1612	ENSGALG00000008883	0.204952	0.463713
gga-miR-1612	ENSGALG00000010035	0.119563	0.67126
gga-miR-1612	ENSGALG00000011489	-0.464453	0.0811271
gga-miR-1612	ENSGALG00000011630	0.211761	0.44866
gga-miR-1612	ENSGALG00000011870	-0.473644	0.0745126
gga-miR-1612	ENSGALG00000012199	0.692091	0.00424978
gga-miR-1612	ENSGALG00000013342	0.813869	0.000222346
gga-miR-1612	ENSGALG00000013882	0.603512	0.0172141
gga-miR-1612	ENSGALG00000014365	-0.581519	0.022975
gga-miR-1612	ENSGALG00000015000	0.633742	0.0111872
gga-miR-1612	ENSGALG00000015112	-0.787767	0.000487728
gga-miR-1612	ENSGALG00000015688	-0.643885	0.00958642
gga-miR-1612	ENSGALG00000016774	-0.548104	0.0343994
gga-miR-1612	ENSGALG00000025759	0.679222	0.0053552
gga-miR-1612	ENSGALG00000030008	0.244323	0.380174
gga-miR-1612	ENSGALG00000035016	0.532109	0.0411741
gga-miR-1612	ENSGALG00000036133	-0.60407	0.0170839
gga-miR-1612	ENSGALG00000037787	0.0725601	0.797193
gga-miR-1612	ENSGALG00000039300	0.336148	0.220578
gga-miR-1612	ENSGALG00000039583	-0.655611	0.00796501
gga-miR-1612	ENSGALG00000041592	0.305588	0.268025
gga-miR-1612	ENSGALG00000042976	0.202385	0.469451
gga-miR-1626-3p	ENSGALG00000007963	-0.102683	0.715744
gga-miR-1626-3p	ENSGALG00000010035	-0.0058509	0.983489
gga-miR-1626-3p	ENSGALG00000010322	-0.482306	0.0686422
gga-miR-1626-3p	ENSGALG00000013882	0.405726	0.133494
gga-miR-1626-3p	ENSGALG00000014365	-0.427174	0.112257
gga-miR-1626-3p	ENSGALG00000015000	0.473585	0.0745539
gga-miR-1626-3p	ENSGALG00000033083	0.50544	0.0546063
gga-miR-1626-3p	ENSGALG00000035487	-0.404055	0.135255
gga-miR-1626-3p	ENSGALG00000035530	0.523771	0.0450755
gga-miR-1626-3p	ENSGALG00000037453	0.5236	0.0451584
gga-miR-1626-3p	ENSGALG00000037787	-0.111111	0.693417
gga-miR-1626-3p	ENSGALG00000040886	-0.530528	0.0418939
gga-miR-1635	ENSGALG00000003120	0.550725	0.0333743
gga-miR-1635	ENSGALG00000006785	-0.773725	0.000713066
gga-miR-1635	ENSGALG00000013882	0.585477	0.021843
gga-miR-1635	ENSGALG00000025759	0.762857	0.000940133
gga-miR-1635	ENSGALG00000028037	-0.14317	0.610735
gga-miR-1635	ENSGALG00000033090	-0.693269	0.00415847
gga-miR-1635	ENSGALG00000037787	0.148383	0.597662
gga-miR-1635	ENSGALG00000041592	0.394129	0.146044
gga-miR-1635	ENSGALG00000042976	0.400028	0.139564
gga-miR-1656	ENSGALG00000000616	-0.111089	0.693475
gga-miR-1656	ENSGALG00000002878	-0.23985	0.389228
gga-miR-1656	ENSGALG00000010322	-0.35456	0.194737
gga-miR-1656	ENSGALG00000011630	0.130328	0.643399
gga-miR-1656	ENSGALG00000016823	0.272536	0.325742
gga-miR-1656	ENSGALG00000030879	-0.00282886	0.992017
gga-miR-1656	ENSGALG00000034048	0.140087	0.618517
gga-miR-1656	ENSGALG00000035016	-0.0242772	0.931562
gga-miR-1656	ENSGALG00000035530	0.286531	0.300496
gga-miR-1656	ENSGALG00000037787	0.104527	0.710839
gga-miR-1656	ENSGALG00000041592	0.221383	0.427812
gga-miR-1656	ENSGALG00000042976	0.0911848	0.746549
gga-miR-16-5p	ENSGALG00000001143	-0.363034	0.18353
gga-miR-16-5p	ENSGALG00000002588	-0.207329	0.458429
gga-miR-16-5p	ENSGALG00000005016	0.403075	0.136296
gga-miR-16-5p	ENSGALG00000005452	0.107557	0.702806
gga-miR-16-5p	ENSGALG00000006785	-0.384876	0.156608
gga-miR-16-5p	ENSGALG00000007963	0.0948859	0.736592
gga-miR-16-5p	ENSGALG00000010356	0.184848	0.509559
gga-miR-16-5p	ENSGALG00000010745	-0.146661	0.601969
gga-miR-16-5p	ENSGALG00000010924	0.727355	0.00211921
gga-miR-16-5p	ENSGALG00000011489	-0.216967	0.437317
gga-miR-16-5p	ENSGALG00000011630	0.793231	0.00041755
gga-miR-16-5p	ENSGALG00000011937	-0.397682	0.142118
gga-miR-16-5p	ENSGALG00000013882	0.480316	0.0699601
gga-miR-16-5p	ENSGALG00000013956	0.231753	0.405911
gga-miR-16-5p	ENSGALG00000015305	-0.416231	0.122777
gga-miR-16-5p	ENSGALG00000024335	-0.398057	0.141708
gga-miR-16-5p	ENSGALG00000025759	0.306423	0.266651
gga-miR-16-5p	ENSGALG00000027188	0.63575	0.0108549
gga-miR-16-5p	ENSGALG00000030879	0.331508	0.227414
gga-miR-16-5p	ENSGALG00000032789	0.165015	0.556727
gga-miR-16-5p	ENSGALG00000034737	0.333882	0.2239
gga-miR-16-5p	ENSGALG00000035530	0.385098	0.156349
gga-miR-16-5p	ENSGALG00000036133	-0.267892	0.334379
gga-miR-16-5p	ENSGALG00000037160	0.756683	0.00109316
gga-miR-16-5p	ENSGALG00000038858	0.188085	0.502038
gga-miR-16-5p	ENSGALG00000039134	0.774059	0.00070687
gga-miR-16-5p	ENSGALG00000040335	-0.237825	0.393366
gga-miR-16-5p	ENSGALG00000041592	0.803841	0.000304746
gga-miR-1668-3p	ENSGALG00000006453	-0.531089	0.0416374
gga-miR-1668-3p	ENSGALG00000007845	-0.582818	0.0225987
gga-miR-1668-3p	ENSGALG00000010035	-0.215655	0.440162
gga-miR-1668-3p	ENSGALG00000011630	-0.0956314	0.734591
gga-miR-1668-3p	ENSGALG00000012277	-0.291399	0.291991
gga-miR-1668-3p	ENSGALG00000016774	-0.553735	0.0322256
gga-miR-1668-3p	ENSGALG00000024335	-0.47917	0.0707274
gga-miR-1668-3p	ENSGALG00000025759	0.491817	0.0625888
gga-miR-1668-3p	ENSGALG00000030008	0.119455	0.671539
gga-miR-1668-3p	ENSGALG00000033631	-0.257246	0.35466
gga-miR-1668-3p	ENSGALG00000034048	-0.0551112	0.845335
gga-miR-1668-3p	ENSGALG00000034076	0.351209	0.199288
gga-miR-1668-3p	ENSGALG00000037935	0.310344	0.260265
gga-miR-1668-3p	ENSGALG00000038420	-0.232016	0.405362
gga-miR-1668-3p	ENSGALG00000042976	0.478383	0.071258
gga-miR-1674	ENSGALG00000016774	-0.591083	0.0203132
gga-miR-1674	ENSGALG00000025759	0.769077	0.000803972
gga-miR-1676-5p	ENSGALG00000025759	0.0900417	0.749632
gga-miR-1676-5p	ENSGALG00000036133	-0.251497	0.36589
gga-miR-1676-5p	ENSGALG00000042976	0.212462	0.447125
gga-miR-1677-3p	ENSGALG00000005441	-0.439379	0.10128
gga-miR-1677-3p	ENSGALG00000005452	0.818526	0.000190853
gga-miR-1677-3p	ENSGALG00000005757	-0.829339	0.000131615
gga-miR-1677-3p	ENSGALG00000007845	-0.731254	0.00194999
gga-miR-1677-3p	ENSGALG00000011489	-0.739043	0.00164439
gga-miR-1677-3p	ENSGALG00000014365	-0.796819	0.000376129
gga-miR-1677-3p	ENSGALG00000015688	-0.449651	0.0926412
gga-miR-1677-3p	ENSGALG00000037453	0.644837	0.00944593
gga-miR-1677-5p	ENSGALG00000002588	-0.11267	0.689311
gga-miR-1677-5p	ENSGALG00000003045	0.495372	0.060429
gga-miR-1677-5p	ENSGALG00000003939	-0.0279997	0.921096
gga-miR-1677-5p	ENSGALG00000008018	0.38382	0.157845
gga-miR-1677-5p	ENSGALG00000010356	0.519595	0.0471293
gga-miR-1677-5p	ENSGALG00000011630	-0.425526	0.1138
gga-miR-1677-5p	ENSGALG00000012277	0.0837095	0.766772
gga-miR-1677-5p	ENSGALG00000030879	-0.445473	0.0960898
gga-miR-1677-5p	ENSGALG00000033090	-0.46805	0.0784903
gga-miR-1677-5p	ENSGALG00000035530	0.421768	0.117373
gga-miR-1677-5p	ENSGALG00000036133	-0.319558	0.245628
gga-miR-1677-5p	ENSGALG00000037595	-0.442547	0.0985579
gga-miR-1677-5p	ENSGALG00000037787	-0.471503	0.0760178
gga-miR-1677-5p	ENSGALG00000037935	0.320715	0.243826
gga-miR-1677-5p	ENSGALG00000038495	-0.0074723	0.978915
gga-miR-1677-5p	ENSGALG00000041592	-0.454958	0.0883883
gga-miR-1693	ENSGALG00000000713	0.0125839	0.964498
gga-miR-1693	ENSGALG00000002878	-0.781811	0.000574871
gga-miR-1693	ENSGALG00000007260	-0.693341	0.00415294
gga-miR-1693	ENSGALG00000011254	-0.518091	0.0478857
gga-miR-1693	ENSGALG00000011630	0.0944909	0.737652
gga-miR-1693	ENSGALG00000011937	-0.332997	0.225206
gga-miR-1693	ENSGALG00000012199	0.930113	5.11145e-07
gga-miR-1693	ENSGALG00000012277	-0.417821	0.121208
gga-miR-1693	ENSGALG00000013882	0.602695	0.0174058
gga-miR-1693	ENSGALG00000016774	-0.758905	0.00103593
gga-miR-1693	ENSGALG00000036133	-0.817506	0.000197414
gga-miR-1693	ENSGALG00000038420	0.0620176	0.82621
gga-miR-1693	ENSGALG00000038858	0.349501	0.201632
gga-miR-1693	ENSGALG00000039583	-0.824285	0.000157065
gga-miR-1693	ENSGALG00000041592	0.186409	0.505927
gga-miR-1693	ENSGALG00000042077	-0.401089	0.13842
gga-miR-1696	ENSGALG00000000713	0.160516	0.567681
gga-miR-1696	ENSGALG00000005452	0.706855	0.00321347
gga-miR-1696	ENSGALG00000006453	-0.572413	0.0257489
gga-miR-1696	ENSGALG00000007845	-0.551263	0.0331666
gga-miR-1696	ENSGALG00000010035	0.240629	0.387643
gga-miR-1696	ENSGALG00000011870	-0.597939	0.0185549
gga-miR-1696	ENSGALG00000012702	-0.903355	3.93528e-06
gga-miR-1696	ENSGALG00000016774	-0.753711	0.0011737
gga-miR-1696	ENSGALG00000025759	0.921958	1.02658e-06
gga-miR-1696	ENSGALG00000025907	0.243503	0.381825
gga-miR-1696	ENSGALG00000027188	-0.0244088	0.931192
gga-miR-1696	ENSGALG00000030008	0.451298	0.0913064
gga-miR-1696	ENSGALG00000032789	0.749915	0.00128344
gga-miR-1696	ENSGALG00000033631	0.452742	0.0901468
gga-miR-1696	ENSGALG00000034737	-0.416846	0.122168
gga-miR-1696	ENSGALG00000035530	0.915972	1.63538e-06
gga-miR-1696	ENSGALG00000036133	-0.814143	0.000220382
gga-miR-1696	ENSGALG00000037453	0.879755	1.53542e-05
gga-miR-1696	ENSGALG00000041592	0.300456	0.276551
gga-miR-1696	ENSGALG00000042976	0.342109	0.211987
gga-miR-1707	ENSGALG00000011870	-0.240893	0.387107
gga-miR-1707	ENSGALG00000011937	-0.684144	0.00490835
gga-miR-1707	ENSGALG00000031534	0.152894	0.58644
gga-miR-1716	ENSGALG00000013342	0.869755	2.51685e-05
gga-miR-1716	ENSGALG00000027188	-0.197534	0.480389
gga-miR-1716	ENSGALG00000033090	-0.799716	0.000345185
gga-miR-1716	ENSGALG00000034737	-0.502796	0.0560936
gga-miR-1716	ENSGALG00000035487	-0.747588	0.00135472
gga-miR-1716	ENSGALG00000037787	-0.124559	0.658278
gga-miR-1716	ENSGALG00000039134	0.019813	0.944126
gga-miR-1716	ENSGALG00000039474	0.207386	0.458303
gga-miR-1716	ENSGALG00000040249	0.649361	0.0087999
gga-miR-1716	ENSGALG00000042055	-0.175892	0.530629
gga-miR-1716	ENSGALG00000042077	-0.316187	0.250922
gga-miR-1716	ENSGALG00000042976	0.429514	0.110091
gga-miR-1719	ENSGALG00000001143	-0.568017	0.0271752
gga-miR-1719	ENSGALG00000011489	-0.406892	0.132274
gga-miR-1719	ENSGALG00000015688	-0.537956	0.0385916
gga-miR-1719	ENSGALG00000033997	0.775372	0.000682933
gga-miR-1719	ENSGALG00000037453	0.880909	1.44635e-05
gga-miR-1724	ENSGALG00000001773	0.179805	0.521375
gga-miR-1724	ENSGALG00000006453	-0.255087	0.358855
gga-miR-1724	ENSGALG00000010322	-0.212813	0.446356
gga-miR-1724	ENSGALG00000011630	-0.10534	0.70868
gga-miR-1724	ENSGALG00000013882	0.207906	0.457151
gga-miR-1724	ENSGALG00000025759	0.353475	0.196202
gga-miR-1724	ENSGALG00000027188	-0.31894	0.246593
gga-miR-1724	ENSGALG00000034737	-0.391924	0.148517
gga-miR-1724	ENSGALG00000035487	-0.454747	0.0885543
gga-miR-1724	ENSGALG00000035530	0.32074	0.243788
gga-miR-1724	ENSGALG00000036133	-0.407187	0.131967
gga-miR-1724	ENSGALG00000037164	-0.057938	0.837496
gga-miR-1724	ENSGALG00000039134	-0.209436	0.453772
gga-miR-1724	ENSGALG00000042077	0.0787597	0.780241
gga-miR-1724	ENSGALG00000042976	0.293956	0.287582
gga-miR-1728-3p	ENSGALG00000003324	0.178593	0.524234
gga-miR-1728-3p	ENSGALG00000005452	0.379164	0.163378
gga-miR-1728-3p	ENSGALG00000006785	-0.232459	0.40444
gga-miR-1728-3p	ENSGALG00000011870	-0.346942	0.205179
gga-miR-1728-3p	ENSGALG00000011937	-0.068269	0.808976
gga-miR-1728-3p	ENSGALG00000012799	-0.390939	0.14963
gga-miR-1728-3p	ENSGALG00000013882	0.0511735	0.856276
gga-miR-1728-3p	ENSGALG00000014365	-0.210029	0.452465
gga-miR-1728-3p	ENSGALG00000025759	0.265891	0.33814
gga-miR-1728-3p	ENSGALG00000034737	-0.278817	0.314264
gga-miR-1728-3p	ENSGALG00000037164	-0.201627	0.471152
gga-miR-1728-3p	ENSGALG00000037787	-0.339298	0.216011
gga-miR-1728-3p	ENSGALG00000038495	-0.12825	0.648744
gga-miR-1728-3p	ENSGALG00000040060	-0.288482	0.29707
gga-miR-1728-3p	ENSGALG00000042077	0.27291	0.325051
gga-miR-1729-5p	ENSGALG00000007845	-0.15828	0.573159
gga-miR-1729-5p	ENSGALG00000016058	-0.0966399	0.731886
gga-miR-1729-5p	ENSGALG00000032789	0.111021	0.693654
gga-miR-1729-5p	ENSGALG00000033304	0.320676	0.243887
gga-miR-1729-5p	ENSGALG00000033631	0.670656	0.00620891
gga-miR-1729-5p	ENSGALG00000038495	-0.221539	0.427478
gga-miR-1731-5p	ENSGALG00000025759	0.458449	0.0856671
gga-miR-1731-5p	ENSGALG00000037453	0.356842	0.191676
gga-miR-1731-5p	ENSGALG00000042055	-0.282841	0.307037
gga-miR-1737	ENSGALG00000002588	-0.135413	0.630389
gga-miR-1737	ENSGALG00000005452	0.145998	0.603629
gga-miR-1737	ENSGALG00000005757	0.128891	0.647094
gga-miR-1737	ENSGALG00000007260	0.128239	0.648773
gga-miR-1737	ENSGALG00000010035	-0.385476	0.155908
gga-miR-1737	ENSGALG00000010356	0.0554895	0.844285
gga-miR-1737	ENSGALG00000011630	-0.401556	0.137919
gga-miR-1737	ENSGALG00000012199	-0.0390248	0.890176
gga-miR-1737	ENSGALG00000030879	-0.153387	0.58522
gga-miR-1737	ENSGALG00000037453	-0.297541	0.281466
gga-miR-1737	ENSGALG00000037935	0.15042	0.592586
gga-miR-1737	ENSGALG00000041592	-0.615228	0.0146385
gga-miR-1737	ENSGALG00000042976	0.315227	0.252443
gga-miR-1754-5p	ENSGALG00000000616	0.378257	0.16447
gga-miR-1754-5p	ENSGALG00000002588	0.343659	0.209788
gga-miR-1754-5p	ENSGALG00000011870	0.590807	0.0203865
gga-miR-1754-5p	ENSGALG00000011937	0.274558	0.322022
gga-miR-1754-5p	ENSGALG00000016774	0.621577	0.0133734
gga-miR-1754-5p	ENSGALG00000027188	0.312189	0.257293
gga-miR-1754-5p	ENSGALG00000034737	0.352931	0.19694
gga-miR-1754-5p	ENSGALG00000037787	0.301554	0.274714
gga-miR-1754-5p	ENSGALG00000041592	0.0710172	0.801425
gga-miR-1754-5p	ENSGALG00000042976	-0.386884	0.154274
gga-miR-1769-3p	ENSGALG00000001773	0.122416	0.663836
gga-miR-1769-3p	ENSGALG00000004974	0.0748438	0.790938
gga-miR-1769-3p	ENSGALG00000007260	-0.105763	0.707557
gga-miR-1769-3p	ENSGALG00000008756	0.301066	0.275529
gga-miR-1769-3p	ENSGALG00000010356	0.126884	0.652266
gga-miR-1769-3p	ENSGALG00000033090	-0.0588898	0.83486
gga-miR-1769-3p	ENSGALG00000037453	0.537838	0.0386425
gga-miR-1801	ENSGALG00000000713	-0.341669	0.212614
gga-miR-1801	ENSGALG00000013882	0.148624	0.597061
gga-miR-1801	ENSGALG00000034737	-0.586191	0.0216433
gga-miR-1808	ENSGALG00000003670	-0.445363	0.0961821
gga-miR-1808	ENSGALG00000006453	-0.482969	0.0682073
gga-miR-1808	ENSGALG00000008050	-0.786233	0.000509073
gga-miR-1808	ENSGALG00000011254	-0.333034	0.225152
gga-miR-1808	ENSGALG00000013882	0.595206	0.0192412
gga-miR-1808	ENSGALG00000025759	0.724464	0.00225219
gga-miR-1808	ENSGALG00000034048	0.233883	0.401487
gga-miR-1808	ENSGALG00000041643	0.2306	0.408315
gga-miR-181a-3p	ENSGALG00000033090	0.416097	0.122909
gga-miR-181b-1-3p	ENSGALG00000008883	-0.383239	0.158529
gga-miR-181b-1-3p	ENSGALG00000010356	0.0209736	0.940859
gga-miR-181b-1-3p	ENSGALG00000010745	-0.479379	0.0705875
gga-miR-181b-1-3p	ENSGALG00000011937	-0.215785	0.439879
gga-miR-181b-1-3p	ENSGALG00000013956	0.0437168	0.877059
gga-miR-181b-1-3p	ENSGALG00000015000	-0.189466	0.498847
gga-miR-181b-1-3p	ENSGALG00000015305	0.556567	0.0311721
gga-miR-181b-1-3p	ENSGALG00000015688	0.656641	0.00783367
gga-miR-181b-1-3p	ENSGALG00000030879	0.294506	0.286638
gga-miR-181b-1-3p	ENSGALG00000037787	-0.17063	0.543186
gga-miR-181b-1-3p	ENSGALG00000041299	-0.0456864	0.871562
gga-miR-181b-1-3p	ENSGALG00000042976	0.675061	0.00575746
gga-miR-181b-2-3p	ENSGALG00000005016	0.0677606	0.810374
gga-miR-181b-2-3p	ENSGALG00000007260	-0.304603	0.269649
gga-miR-181b-2-3p	ENSGALG00000007845	-0.527873	0.0431235
gga-miR-181b-2-3p	ENSGALG00000011291	-0.443034	0.0981442
gga-miR-181b-2-3p	ENSGALG00000011937	0.17174	0.540527
gga-miR-181b-2-3p	ENSGALG00000012277	-0.173096	0.537284
gga-miR-181b-2-3p	ENSGALG00000016059	-0.292217	0.290576
gga-miR-181b-2-3p	ENSGALG00000031534	0.146265	0.60296
gga-miR-181b-2-3p	ENSGALG00000033997	0.0128949	0.963621
gga-miR-181b-2-3p	ENSGALG00000037164	-0.249631	0.369577
gga-miR-181b-2-3p	ENSGALG00000037453	0.0372842	0.895049
gga-miR-181b-2-3p	ENSGALG00000041299	0.360638	0.186655
gga-miR-181b-2-3p	ENSGALG00000042055	-0.41799	0.121042
gga-miR-187-3p	ENSGALG00000005452	-0.584225	0.0221965
gga-miR-187-3p	ENSGALG00000028908	0.573442	0.0254232
gga-miR-187-3p	ENSGALG00000040886	0.680033	0.00527938
gga-miR-18b-3p	ENSGALG00000006453	-0.403625	0.135711
gga-miR-18b-3p	ENSGALG00000010356	0.51526	0.0493335
gga-miR-18b-3p	ENSGALG00000011254	-0.0822873	0.770636
gga-miR-18b-3p	ENSGALG00000011630	0.542853	0.0365234
gga-miR-18b-3p	ENSGALG00000012199	0.615369	0.0146094
gga-miR-18b-3p	ENSGALG00000012799	0.433921	0.106091
gga-miR-18b-3p	ENSGALG00000025759	0.615144	0.0146559
gga-miR-18b-3p	ENSGALG00000033090	-0.546575	0.0350078
gga-miR-18b-3p	ENSGALG00000034567	-0.592933	0.0198268
gga-miR-18b-3p	ENSGALG00000037595	0.458122	0.0859191
gga-miR-18b-3p	ENSGALG00000042077	-0.201454	0.471542
gga-miR-18b-3p	ENSGALG00000042976	0.164499	0.557979
gga-miR-18b-5p	ENSGALG00000006805	-0.579199	0.0236589
gga-miR-18b-5p	ENSGALG00000008018	-0.0446337	0.874499
gga-miR-18b-5p	ENSGALG00000011870	-0.395123	0.144939
gga-miR-18b-5p	ENSGALG00000011937	-0.395971	0.143999
gga-miR-18b-5p	ENSGALG00000023742	-0.475569	0.0731779
gga-miR-18b-5p	ENSGALG00000037787	0.378392	0.164307
gga-miR-18b-5p	ENSGALG00000040886	-0.647035	0.00912765
gga-miR-190a-3p	ENSGALG00000032789	0.166334	0.553533
gga-miR-190a-3p	ENSGALG00000037453	0.559069	0.0302632
gga-miR-190a-3p	ENSGALG00000040886	-0.283889	0.305172
gga-miR-190a-5p	ENSGALG00000005452	0.0463159	0.869806
gga-miR-190a-5p	ENSGALG00000010924	0.705324	0.00331048
gga-miR-190a-5p	ENSGALG00000034048	0.619883	0.0137023
gga-miR-190a-5p	ENSGALG00000036133	-0.193881	0.488705
gga-miR-191-3p	ENSGALG00000002588	-0.461759	0.0831423
gga-miR-191-3p	ENSGALG00000006785	-0.278046	0.315662
gga-miR-191-3p	ENSGALG00000008050	-0.407746	0.131386
gga-miR-191-3p	ENSGALG00000011870	-0.418444	0.120597
gga-miR-191-3p	ENSGALG00000012277	-0.596738	0.0188541
gga-miR-191-3p	ENSGALG00000016823	0.257923	0.35335
gga-miR-191-3p	ENSGALG00000027188	0.285997	0.301437
gga-miR-191-3p	ENSGALG00000038495	-0.606467	0.0165338
gga-miR-193b-3p	ENSGALG00000001161	-0.291837	0.291233
gga-miR-193b-3p	ENSGALG00000002588	-0.17201	0.539882
gga-miR-193b-3p	ENSGALG00000003120	0.716715	0.00264173
gga-miR-193b-3p	ENSGALG00000011870	-0.0398492	0.887869
gga-miR-193b-3p	ENSGALG00000038858	0.15155	0.589776
gga-miR-193b-3p	ENSGALG00000039300	0.593016	0.0198049
gga-miR-193b-3p	ENSGALG00000040886	-0.278521	0.314801
gga-miR-193b-5p	ENSGALG00000001773	0.311135	0.258988
gga-miR-193b-5p	ENSGALG00000002878	-0.488755	0.0644938
gga-miR-193b-5p	ENSGALG00000005909	0.795787	0.00038769
gga-miR-193b-5p	ENSGALG00000007669	0.0615268	0.827566
gga-miR-193b-5p	ENSGALG00000007963	0.000363478	0.998974
gga-miR-193b-5p	ENSGALG00000011870	-0.189357	0.499099
gga-miR-193b-5p	ENSGALG00000013882	0.470482	0.0767431
gga-miR-193b-5p	ENSGALG00000015688	-0.480003	0.0701693
gga-miR-193b-5p	ENSGALG00000016473	-0.0330345	0.90696
gga-miR-193b-5p	ENSGALG00000027188	0.407659	0.131476
gga-miR-193b-5p	ENSGALG00000041643	0.634045	0.0111366
gga-miR-193b-5p	ENSGALG00000042976	0.0529584	0.851313
gga-miR-19a-3p	ENSGALG00000002878	-0.237917	0.393177
gga-miR-19a-3p	ENSGALG00000003120	0.519944	0.0469551
gga-miR-19a-3p	ENSGALG00000006785	-0.392539	0.147824
gga-miR-19a-3p	ENSGALG00000008050	-0.391699	0.14877
gga-miR-19a-3p	ENSGALG00000008756	0.200722	0.473187
gga-miR-19a-3p	ENSGALG00000010035	0.180595	0.519515
gga-miR-19a-3p	ENSGALG00000011630	0.319902	0.245092
gga-miR-19a-3p	ENSGALG00000011870	-0.0590309	0.83447
gga-miR-19a-3p	ENSGALG00000013882	0.347122	0.204929
gga-miR-19a-3p	ENSGALG00000015112	-0.403118	0.13625
gga-miR-19a-3p	ENSGALG00000015688	-0.539523	0.0379206
gga-miR-19a-3p	ENSGALG00000016774	-0.118578	0.673829
gga-miR-19a-3p	ENSGALG00000025759	0.309315	0.261932
gga-miR-19a-3p	ENSGALG00000034134	-0.12108	0.667307
gga-miR-19a-3p	ENSGALG00000035487	0.0296491	0.916463
gga-miR-19a-3p	ENSGALG00000037787	0.275353	0.320566
gga-miR-19a-3p	ENSGALG00000038495	-0.113832	0.686257
gga-miR-19a-3p	ENSGALG00000041299	0.296138	0.28385
gga-miR-19b-3p	ENSGALG00000002878	-0.380139	0.162209
gga-miR-19b-3p	ENSGALG00000003120	0.752243	0.0012152
gga-miR-19b-3p	ENSGALG00000006785	-0.472719	0.0751607
gga-miR-19b-3p	ENSGALG00000008050	-0.501443	0.0568663
gga-miR-19b-3p	ENSGALG00000008756	0.370186	0.174405
gga-miR-19b-3p	ENSGALG00000010035	0.492178	0.0623667
gga-miR-19b-3p	ENSGALG00000011630	0.625788	0.0125822
gga-miR-19b-3p	ENSGALG00000011870	-0.112646	0.689376
gga-miR-19b-3p	ENSGALG00000012702	-0.427576	0.111883
gga-miR-19b-3p	ENSGALG00000013882	0.469928	0.0771386
gga-miR-19b-3p	ENSGALG00000015112	-0.404722	0.134551
gga-miR-19b-3p	ENSGALG00000015688	-0.494078	0.0612087
gga-miR-19b-3p	ENSGALG00000016774	-0.249099	0.370632
gga-miR-19b-3p	ENSGALG00000025759	0.389502	0.151264
gga-miR-19b-3p	ENSGALG00000034134	-0.319829	0.245204
gga-miR-19b-3p	ENSGALG00000035487	0.032737	0.907795
gga-miR-19b-3p	ENSGALG00000037787	0.461072	0.0836618
gga-miR-19b-3p	ENSGALG00000038495	-0.292346	0.290353
gga-miR-19b-3p	ENSGALG00000041299	0.386705	0.154481
gga-miR-200a-3p	ENSGALG00000002514	0.0939314	0.739156
gga-miR-200a-3p	ENSGALG00000005452	0.1329	0.636806
gga-miR-200a-3p	ENSGALG00000007260	0.103793	0.71279
gga-miR-200a-3p	ENSGALG00000008018	0.0396192	0.888513
gga-miR-200a-3p	ENSGALG00000008756	0.000378748	0.998931
gga-miR-200a-3p	ENSGALG00000011870	-0.0312755	0.911896
gga-miR-200a-3p	ENSGALG00000015688	-0.492933	0.0619045
gga-miR-200a-3p	ENSGALG00000032789	0.536169	0.0393676
gga-miR-200a-3p	ENSGALG00000033304	0.198399	0.478431
gga-miR-200a-3p	ENSGALG00000033997	0.188535	0.500997
gga-miR-200a-3p	ENSGALG00000034076	-0.419282	0.119778
gga-miR-200a-3p	ENSGALG00000036133	-0.0211562	0.940345
gga-miR-200a-3p	ENSGALG00000041592	-0.262764	0.344064
gga-miR-200a-3p	ENSGALG00000042077	-0.617901	0.0140951
gga-miR-200a-3p	ENSGALG00000042976	-0.184201	0.511069
gga-miR-200a-3p	ENSGALG00000043219	0.515744	0.0490839
gga-miR-203a	ENSGALG00000001161	0.402755	0.136636
gga-miR-203a	ENSGALG00000003939	0.273132	0.324643
gga-miR-203a	ENSGALG00000004974	0.323626	0.23933
gga-miR-203a	ENSGALG00000005016	0.0735868	0.794379
gga-miR-203a	ENSGALG00000007845	0.238931	0.391102
gga-miR-203a	ENSGALG00000011489	0.262472	0.34462
gga-miR-203a	ENSGALG00000011870	0.235506	0.398132
gga-miR-203a	ENSGALG00000013956	-0.58175	0.0229079
gga-miR-203a	ENSGALG00000015688	0.691233	0.00431735
gga-miR-203a	ENSGALG00000025759	-0.665151	0.0068119
gga-miR-203a	ENSGALG00000033631	-0.549937	0.0336801
gga-miR-203a	ENSGALG00000037935	-0.281965	0.308602
gga-miR-203a	ENSGALG00000039474	0.153899	0.583954
gga-miR-206	ENSGALG00000004274	-0.165415	0.555758
gga-miR-206	ENSGALG00000013420	-0.110179	0.695876
gga-miR-206	ENSGALG00000013882	-0.520818	0.046521
gga-miR-206	ENSGALG00000028908	-0.241998	0.384867
gga-miR-206	ENSGALG00000031534	-0.410799	0.128243
gga-miR-206	ENSGALG00000033997	-0.170979	0.542348
gga-miR-206	ENSGALG00000034048	-0.342738	0.211093
gga-miR-206	ENSGALG00000034737	0.500788	0.057243
gga-miR-20a-5p	ENSGALG00000002588	-0.507784	0.0533121
gga-miR-20a-5p	ENSGALG00000003045	0.812338	0.000233583
gga-miR-20a-5p	ENSGALG00000005452	0.646116	0.00925964
gga-miR-20a-5p	ENSGALG00000005909	0.694641	0.00405409
gga-miR-20a-5p	ENSGALG00000006785	-0.847276	6.69362e-05
gga-miR-20a-5p	ENSGALG00000008050	-0.859613	3.9943e-05
gga-miR-20a-5p	ENSGALG00000010035	0.273248	0.324429
gga-miR-20a-5p	ENSGALG00000011291	-0.667274	0.00657416
gga-miR-20a-5p	ENSGALG00000011369	-0.709047	0.00307857
gga-miR-20a-5p	ENSGALG00000011870	-0.567567	0.0273248
gga-miR-20a-5p	ENSGALG00000016774	-0.681031	0.00518735
gga-miR-20a-5p	ENSGALG00000025759	0.81922	0.000186492
gga-miR-20a-5p	ENSGALG00000033997	0.726262	0.00216872
gga-miR-20a-5p	ENSGALG00000036133	-0.708742	0.00309707
gga-miR-20a-5p	ENSGALG00000038420	-0.130739	0.642343
gga-miR-20a-5p	ENSGALG00000039134	0.304699	0.269491
gga-miR-20b-5p	ENSGALG00000002588	-0.544182	0.0359768
gga-miR-20b-5p	ENSGALG00000003045	0.855931	4.68257e-05
gga-miR-20b-5p	ENSGALG00000005452	0.671378	0.00613305
gga-miR-20b-5p	ENSGALG00000005909	0.769481	0.000795711
gga-miR-20b-5p	ENSGALG00000006785	-0.895776	6.30871e-06
gga-miR-20b-5p	ENSGALG00000008050	-0.904852	3.56875e-06
gga-miR-20b-5p	ENSGALG00000010035	0.343474	0.21005
gga-miR-20b-5p	ENSGALG00000011291	-0.702769	0.00347749
gga-miR-20b-5p	ENSGALG00000011369	-0.772417	0.000737763
gga-miR-20b-5p	ENSGALG00000011870	-0.575324	0.0248357
gga-miR-20b-5p	ENSGALG00000016774	-0.72852	0.00206747
gga-miR-20b-5p	ENSGALG00000025759	0.871595	2.30518e-05
gga-miR-20b-5p	ENSGALG00000033997	0.812125	0.000235185
gga-miR-20b-5p	ENSGALG00000036133	-0.77712	0.000652087
gga-miR-20b-5p	ENSGALG00000038420	-0.137267	0.62567
gga-miR-20b-5p	ENSGALG00000039134	0.344966	0.207945
gga-miR-2128	ENSGALG00000002588	0.131119	0.641368
gga-miR-2128	ENSGALG00000003045	-0.331486	0.227448
gga-miR-2128	ENSGALG00000007845	-0.00801696	0.977378
gga-miR-2128	ENSGALG00000010356	-0.336446	0.220144
gga-miR-2128	ENSGALG00000011870	0.00519657	0.985336
gga-miR-2128	ENSGALG00000011937	0.145734	0.60429
gga-miR-2128	ENSGALG00000016774	0.172593	0.538487
gga-miR-2128	ENSGALG00000025759	-0.3562	0.192534
gga-miR-2128	ENSGALG00000035487	0.245538	0.377733
gga-miR-2128	ENSGALG00000036133	0.315129	0.252598
gga-miR-2128	ENSGALG00000037453	-0.446346	0.0953621
gga-miR-2128	ENSGALG00000042055	-0.0107075	0.969789
gga-miR-2128	ENSGALG00000042077	0.139237	0.620669
gga-miR-2131-5p	ENSGALG00000000616	-0.394985	0.145091
gga-miR-2131-5p	ENSGALG00000000713	0.368078	0.177062
gga-miR-2131-5p	ENSGALG00000002588	-0.360505	0.186829
gga-miR-2131-5p	ENSGALG00000003282	-0.597023	0.0187829
gga-miR-2131-5p	ENSGALG00000005909	0.664399	0.00689766
gga-miR-2131-5p	ENSGALG00000006785	-0.643267	0.0096785
gga-miR-2131-5p	ENSGALG00000007260	-0.591502	0.0202021
gga-miR-2131-5p	ENSGALG00000007845	-0.406161	0.133038
gga-miR-2131-5p	ENSGALG00000008756	0.489801	0.063838
gga-miR-2131-5p	ENSGALG00000010035	0.315771	0.251582
gga-miR-2131-5p	ENSGALG00000010745	0.203069	0.46792
gga-miR-2131-5p	ENSGALG00000010924	0.516621	0.0486337
gga-miR-2131-5p	ENSGALG00000011369	-0.478088	0.0714575
gga-miR-2131-5p	ENSGALG00000011489	-0.377746	0.165088
gga-miR-2131-5p	ENSGALG00000011630	0.374853	0.168613
gga-miR-2131-5p	ENSGALG00000015150	0.617273	0.0142214
gga-miR-2131-5p	ENSGALG00000015305	-0.533516	0.040541
gga-miR-2131-5p	ENSGALG00000015688	-0.568001	0.0271807
gga-miR-2131-5p	ENSGALG00000016947	-0.416224	0.122784
gga-miR-2131-5p	ENSGALG00000028900	0.491251	0.0629376
gga-miR-2131-5p	ENSGALG00000030008	0.34313	0.210537
gga-miR-2131-5p	ENSGALG00000030879	0.0177432	0.949956
gga-miR-2131-5p	ENSGALG00000032789	0.490367	0.0634856
gga-miR-2131-5p	ENSGALG00000033304	0.639034	0.010328
gga-miR-2131-5p	ENSGALG00000035016	0.343448	0.210087
gga-miR-2131-5p	ENSGALG00000035530	0.635488	0.0108978
gga-miR-2131-5p	ENSGALG00000038420	-0.145009	0.606111
gga-miR-2131-5p	ENSGALG00000041470	-0.512216	0.0509263
gga-miR-214	ENSGALG00000001773	-0.18054	0.519646
gga-miR-214	ENSGALG00000002588	0.0479768	0.865176
gga-miR-214	ENSGALG00000003324	0.098402	0.727168
gga-miR-214	ENSGALG00000005757	-0.109258	0.698307
gga-miR-214	ENSGALG00000007963	0.0246646	0.930472
gga-miR-214	ENSGALG00000008756	-0.126984	0.65201
gga-miR-214	ENSGALG00000011630	0.818958	0.000188125
gga-miR-214	ENSGALG00000012199	-0.282275	0.308048
gga-miR-214	ENSGALG00000015305	0.0763681	0.78677
gga-miR-214	ENSGALG00000027188	0.802622	0.000316275
gga-miR-214	ENSGALG00000028900	-0.394325	0.145825
gga-miR-214	ENSGALG00000030879	0.68841	0.00454552
gga-miR-214	ENSGALG00000033090	0.00500139	0.985886
gga-miR-214	ENSGALG00000034048	0.648854	0.00887057
gga-miR-214	ENSGALG00000034737	0.535874	0.0394969
gga-miR-214	ENSGALG00000035487	0.519822	0.0470158
gga-miR-214	ENSGALG00000037787	0.792159	0.000430634
gga-miR-214	ENSGALG00000038420	-0.42992	0.109719
gga-miR-214	ENSGALG00000038495	-0.237779	0.39346
gga-miR-215-5p	ENSGALG00000025759	0.229057	0.411546
gga-miR-2184a-5p	ENSGALG00000000713	0.239709	0.389517
gga-miR-2184a-5p	ENSGALG00000001161	0.465596	0.0802824
gga-miR-2184a-5p	ENSGALG00000002514	-0.671367	0.00613423
gga-miR-2184a-5p	ENSGALG00000003939	0.303268	0.271859
gga-miR-2184a-5p	ENSGALG00000004974	0.408877	0.130215
gga-miR-2184a-5p	ENSGALG00000005975	0.488424	0.064702
gga-miR-2184a-5p	ENSGALG00000007669	0.266705	0.336606
gga-miR-2184a-5p	ENSGALG00000007845	0.396002	0.143965
gga-miR-2184a-5p	ENSGALG00000008645	-0.641169	0.00999627
gga-miR-2184a-5p	ENSGALG00000008883	0.155232	0.580659
gga-miR-2184a-5p	ENSGALG00000011254	0.328008	0.232659
gga-miR-2184a-5p	ENSGALG00000011369	0.297719	0.281165
gga-miR-2184a-5p	ENSGALG00000011489	0.510951	0.0515989
gga-miR-2184a-5p	ENSGALG00000015112	0.491354	0.0628738
gga-miR-2184a-5p	ENSGALG00000015688	0.288317	0.297359
gga-miR-2184a-5p	ENSGALG00000016774	0.603396	0.0172413
gga-miR-2184a-5p	ENSGALG00000016947	0.308251	0.263662
gga-miR-2184a-5p	ENSGALG00000025759	-0.610385	0.0156642
gga-miR-2184a-5p	ENSGALG00000038420	-0.0353655	0.900425
gga-miR-2184a-5p	ENSGALG00000041299	-0.633404	0.011244
gga-miR-223	ENSGALG00000001143	-0.447993	0.093999
gga-miR-223	ENSGALG00000007266	-0.469503	0.0774428
gga-miR-223	ENSGALG00000011870	-0.160374	0.568028
gga-miR-223	ENSGALG00000014365	-0.505637	0.0544969
gga-miR-223	ENSGALG00000015150	0.296152	0.283826
gga-miR-223	ENSGALG00000025759	0.332635	0.225742
gga-miR-223	ENSGALG00000028908	-0.332212	0.226368
gga-miR-223	ENSGALG00000033304	0.427089	0.112336
gga-miR-223	ENSGALG00000038420	-0.407599	0.131538
gga-miR-26a-3p	ENSGALG00000003324	0.107785	0.702201
gga-miR-26a-3p	ENSGALG00000010035	0.751718	0.00123033
gga-miR-26a-3p	ENSGALG00000011291	-0.571853	0.0259273
gga-miR-26a-3p	ENSGALG00000034737	0.131034	0.641588
gga-miR-26a-3p	ENSGALG00000037453	0.621263	0.013434
gga-miR-26a-3p	ENSGALG00000038858	0.460693	0.0839495
gga-miR-27b-3p	ENSGALG00000000713	-0.458682	0.0854874
gga-miR-27b-3p	ENSGALG00000001773	-0.428383	0.111134
gga-miR-27b-3p	ENSGALG00000004974	0.54816	0.0343769
gga-miR-27b-3p	ENSGALG00000005909	-0.754684	0.00114681
gga-miR-27b-3p	ENSGALG00000005975	0.517627	0.0481206
gga-miR-27b-3p	ENSGALG00000007260	0.690173	0.00440189
gga-miR-27b-3p	ENSGALG00000008756	-0.597919	0.01856
gga-miR-27b-3p	ENSGALG00000010035	-0.466662	0.0795002
gga-miR-27b-3p	ENSGALG00000011254	-0.000396913	0.99888
gga-miR-27b-3p	ENSGALG00000011291	0.577115	0.0242865
gga-miR-27b-3p	ENSGALG00000011870	0.404427	0.134862
gga-miR-27b-3p	ENSGALG00000016059	0.463395	0.0819142
gga-miR-27b-3p	ENSGALG00000033997	-0.740826	0.00158015
gga-miR-27b-3p	ENSGALG00000035530	-0.660644	0.00733902
gga-miR-27b-3p	ENSGALG00000037164	-0.652538	0.00836745
gga-miR-27b-3p	ENSGALG00000037453	-0.70687	0.00321254
gga-miR-27b-3p	ENSGALG00000039300	-0.639308	0.010285
gga-miR-27b-3p	ENSGALG00000041299	-0.586262	0.0216235
gga-miR-29a-3p	ENSGALG00000001143	-0.266766	0.336492
gga-miR-29a-3p	ENSGALG00000003045	0.219041	0.432839
gga-miR-29a-3p	ENSGALG00000003282	-0.216805	0.437668
gga-miR-29a-3p	ENSGALG00000008050	-0.358185	0.18989
gga-miR-29a-3p	ENSGALG00000010924	0.595268	0.0192254
gga-miR-29a-3p	ENSGALG00000012199	0.244491	0.379835
gga-miR-29a-3p	ENSGALG00000012702	-0.281469	0.309492
gga-miR-29a-3p	ENSGALG00000013420	0.0931451	0.74127
gga-miR-29a-3p	ENSGALG00000013882	0.348958	0.202381
gga-miR-29a-3p	ENSGALG00000016473	-0.061699	0.82709
gga-miR-29a-3p	ENSGALG00000028037	0.118261	0.674657
gga-miR-29a-3p	ENSGALG00000030008	0.416078	0.122929
gga-miR-29a-3p	ENSGALG00000040886	-0.269236	0.331865
gga-miR-29a-5p	ENSGALG00000005909	0.687308	0.00463716
gga-miR-29a-5p	ENSGALG00000007963	-0.0119353	0.966327
gga-miR-29a-5p	ENSGALG00000010356	0.177237	0.527439
gga-miR-29a-5p	ENSGALG00000010924	0.616176	0.014444
gga-miR-29a-5p	ENSGALG00000033997	0.474423	0.0739707
gga-miR-29a-5p	ENSGALG00000036133	-0.288055	0.297817
gga-miR-29a-5p	ENSGALG00000037787	0.476293	0.0726807
gga-miR-29a-5p	ENSGALG00000037935	0.21424	0.44324
gga-miR-29a-5p	ENSGALG00000038495	-0.325735	0.236105
gga-miR-29b-1-5p	ENSGALG00000015688	-0.674258	0.00583771
gga-miR-29b-1-5p	ENSGALG00000025759	0.886438	1.07659e-05
gga-miR-29b-1-5p	ENSGALG00000035530	0.92104	1.10518e-06
gga-miR-29b-3p	ENSGALG00000001143	-0.146238	0.603028
gga-miR-29b-3p	ENSGALG00000003045	0.126483	0.653303
gga-miR-29b-3p	ENSGALG00000003282	-0.1454	0.605129
gga-miR-29b-3p	ENSGALG00000008050	-0.27464	0.321872
gga-miR-29b-3p	ENSGALG00000010924	0.553051	0.0324839
gga-miR-29b-3p	ENSGALG00000012199	0.149164	0.595713
gga-miR-29b-3p	ENSGALG00000012702	-0.184955	0.509308
gga-miR-29b-3p	ENSGALG00000013420	0.00976089	0.972459
gga-miR-29b-3p	ENSGALG00000013882	0.275241	0.32077
gga-miR-29b-3p	ENSGALG00000016473	-0.131494	0.640407
gga-miR-29b-3p	ENSGALG00000028037	0.102066	0.717387
gga-miR-29b-3p	ENSGALG00000030008	0.338971	0.216482
gga-miR-29b-3p	ENSGALG00000040886	-0.203617	0.466694
gga-miR-29c-3p	ENSGALG00000001143	-0.265418	0.339033
gga-miR-29c-3p	ENSGALG00000003045	0.217618	0.435908
gga-miR-29c-3p	ENSGALG00000003282	-0.21593	0.439565
gga-miR-29c-3p	ENSGALG00000008050	-0.357123	0.191301
gga-miR-29c-3p	ENSGALG00000010924	0.595401	0.0191916
gga-miR-29c-3p	ENSGALG00000012199	0.243058	0.382723
gga-miR-29c-3p	ENSGALG00000012702	-0.280107	0.311937
gga-miR-29c-3p	ENSGALG00000013420	0.0917977	0.744897
gga-miR-29c-3p	ENSGALG00000013882	0.348122	0.203539
gga-miR-29c-3p	ENSGALG00000016473	-0.0628614	0.823879
gga-miR-29c-3p	ENSGALG00000028037	0.11776	0.675964
gga-miR-29c-3p	ENSGALG00000030008	0.415611	0.123393
gga-miR-29c-3p	ENSGALG00000040886	-0.268111	0.333968
gga-miR-301b-3p	ENSGALG00000002588	-0.207481	0.458094
gga-miR-301b-3p	ENSGALG00000004974	-0.354432	0.194908
gga-miR-301b-3p	ENSGALG00000006785	-0.516722	0.0485821
gga-miR-301b-3p	ENSGALG00000008050	-0.561213	0.0295003
gga-miR-301b-3p	ENSGALG00000011870	-0.167996	0.549521
gga-miR-301b-3p	ENSGALG00000012702	-0.478943	0.0708802
gga-miR-301b-3p	ENSGALG00000013882	0.506576	0.0539764
gga-miR-301b-3p	ENSGALG00000025759	0.442234	0.0988242
gga-miR-301b-3p	ENSGALG00000033997	0.635788	0.0108486
gga-miR-301b-3p	ENSGALG00000038495	-0.356938	0.191548
gga-miR-301b-5p	ENSGALG00000003282	-0.761417	0.000974151
gga-miR-301b-5p	ENSGALG00000006785	-0.809352	0.000256844
gga-miR-301b-5p	ENSGALG00000012799	-0.269545	0.331289
gga-miR-301b-5p	ENSGALG00000025759	0.875957	1.86162e-05
gga-miR-301b-5p	ENSGALG00000036133	-0.84822	6.44459e-05
gga-miR-301b-5p	ENSGALG00000042976	0.651593	0.00849435
gga-miR-302a	ENSGALG00000001161	0.0282037	0.920523
gga-miR-302a	ENSGALG00000002588	-0.107775	0.702228
gga-miR-302a	ENSGALG00000008756	-0.311324	0.258684
gga-miR-302a	ENSGALG00000010035	0.379594	0.162861
gga-miR-302a	ENSGALG00000011870	0.0727104	0.796781
gga-miR-302a	ENSGALG00000013420	-0.677487	0.00552011
gga-miR-302a	ENSGALG00000013882	0.0294499	0.917022
gga-miR-302a	ENSGALG00000015688	0.61605	0.0144698
gga-miR-302a	ENSGALG00000016774	0.155556	0.579861
gga-miR-302a	ENSGALG00000025759	-0.43855	0.102001
gga-miR-302a	ENSGALG00000027188	0.273032	0.324826
gga-miR-302a	ENSGALG00000033997	-0.368816	0.176129
gga-miR-302a	ENSGALG00000035487	0.238086	0.392831
gga-miR-302a	ENSGALG00000038420	-0.635727	0.0108587
gga-miR-302b-3p	ENSGALG00000002588	-0.245335	0.378141
gga-miR-302b-3p	ENSGALG00000004274	0.484497	0.0672116
gga-miR-302b-3p	ENSGALG00000005441	0.116417	0.679477
gga-miR-302b-3p	ENSGALG00000006785	0.308066	0.263965
gga-miR-302b-3p	ENSGALG00000008756	-0.348687	0.202757
gga-miR-302b-3p	ENSGALG00000010356	-0.185515	0.508004
gga-miR-302b-3p	ENSGALG00000011369	0.309098	0.262286
gga-miR-302b-3p	ENSGALG00000011870	-0.298064	0.280581
gga-miR-302b-3p	ENSGALG00000013882	0.00631528	0.982179
gga-miR-302b-3p	ENSGALG00000015305	0.695562	0.00398515
gga-miR-302b-3p	ENSGALG00000015688	0.592167	0.0200269
gga-miR-302b-3p	ENSGALG00000025759	-0.290165	0.294133
gga-miR-302b-3p	ENSGALG00000033997	-0.401039	0.138475
gga-miR-302b-3p	ENSGALG00000034048	0.0354221	0.900266
gga-miR-302b-3p	ENSGALG00000036133	0.0751097	0.790211
gga-miR-302b-3p	ENSGALG00000038420	-0.518987	0.0474341
gga-miR-302b-5p	ENSGALG00000011369	0.486507	0.0659186
gga-miR-302b-5p	ENSGALG00000011630	-0.14427	0.607966
gga-miR-302b-5p	ENSGALG00000025759	-0.0694556	0.805714
gga-miR-302b-5p	ENSGALG00000038858	0.624528	0.0128151
gga-miR-302c-3p	ENSGALG00000002588	-0.390678	0.149926
gga-miR-302c-3p	ENSGALG00000004274	0.540651	0.037443
gga-miR-302c-3p	ENSGALG00000005441	0.196013	0.483844
gga-miR-302c-3p	ENSGALG00000006785	0.216014	0.439383
gga-miR-302c-3p	ENSGALG00000008756	-0.0205484	0.942056
gga-miR-302c-3p	ENSGALG00000010356	-0.125817	0.655023
gga-miR-302c-3p	ENSGALG00000011369	0.25803	0.353145
gga-miR-302c-3p	ENSGALG00000011870	-0.342195	0.211865
gga-miR-302c-3p	ENSGALG00000013882	0.124914	0.657357
gga-miR-302c-3p	ENSGALG00000015305	0.668132	0.00647989
gga-miR-302c-3p	ENSGALG00000015688	0.629596	0.0118985
gga-miR-302c-3p	ENSGALG00000025759	-0.156296	0.578037
gga-miR-302c-3p	ENSGALG00000033997	-0.246818	0.375172
gga-miR-302c-3p	ENSGALG00000034048	0.124171	0.659282
gga-miR-302c-3p	ENSGALG00000036133	-0.0655612	0.816431
gga-miR-302c-3p	ENSGALG00000038420	-0.624856	0.0127542
gga-miR-302d	ENSGALG00000002588	-0.130565	0.642791
gga-miR-302d	ENSGALG00000004274	0.460429	0.0841503
gga-miR-302d	ENSGALG00000005441	0.356141	0.192612
gga-miR-302d	ENSGALG00000006785	0.43351	0.10646
gga-miR-302d	ENSGALG00000008756	-0.531361	0.0415131
gga-miR-302d	ENSGALG00000010356	-0.397738	0.142056
gga-miR-302d	ENSGALG00000011369	0.478676	0.0710602
gga-miR-302d	ENSGALG00000011870	-0.000241785	0.999318
gga-miR-302d	ENSGALG00000013882	0.0353063	0.90059
gga-miR-302d	ENSGALG00000015305	0.803942	0.000303806
gga-miR-302d	ENSGALG00000015688	0.613003	0.0151031
gga-miR-302d	ENSGALG00000025759	-0.467128	0.0791605
gga-miR-302d	ENSGALG00000033997	-0.583025	0.0225391
gga-miR-302d	ENSGALG00000034048	0.229729	0.410138
gga-miR-302d	ENSGALG00000036133	0.225188	0.419706
gga-miR-302d	ENSGALG00000038420	-0.50123	0.056989
gga-miR-30b-5p	ENSGALG00000005441	0.421636	0.1175
gga-miR-30b-5p	ENSGALG00000007669	0.308977	0.262481
gga-miR-30b-5p	ENSGALG00000008018	-0.538409	0.0383968
gga-miR-30b-5p	ENSGALG00000010035	0.658156	0.0076435
gga-miR-30b-5p	ENSGALG00000010322	-0.104413	0.711142
gga-miR-30b-5p	ENSGALG00000011369	-0.109348	0.698068
gga-miR-30b-5p	ENSGALG00000011630	0.768749	0.000810723
gga-miR-30b-5p	ENSGALG00000015112	0.11936	0.671788
gga-miR-30b-5p	ENSGALG00000016823	-0.172553	0.538582
gga-miR-30b-5p	ENSGALG00000025759	-0.13158	0.640185
gga-miR-30b-5p	ENSGALG00000033997	0.126565	0.65309
gga-miR-34a-5p	ENSGALG00000000713	0.689169	0.00448329
gga-miR-34a-5p	ENSGALG00000002588	0.278398	0.315024
gga-miR-34a-5p	ENSGALG00000003045	-0.414277	0.124725
gga-miR-34a-5p	ENSGALG00000003670	0.430832	0.108884
gga-miR-34a-5p	ENSGALG00000005452	-0.510741	0.0517113
gga-miR-34a-5p	ENSGALG00000009875	0.151691	0.589426
gga-miR-34a-5p	ENSGALG00000011254	0.521367	0.0462498
gga-miR-34a-5p	ENSGALG00000011291	0.244993	0.378826
gga-miR-34a-5p	ENSGALG00000011630	0.696095	0.00394574
gga-miR-34a-5p	ENSGALG00000011937	-0.018428	0.948027
gga-miR-34a-5p	ENSGALG00000012277	-0.0837506	0.76666
gga-miR-34a-5p	ENSGALG00000013882	0.00758092	0.978608
gga-miR-34a-5p	ENSGALG00000025759	-0.378469	0.164215
gga-miR-34a-5p	ENSGALG00000027188	0.809332	0.000257005
gga-miR-34a-5p	ENSGALG00000034737	0.660113	0.00740315
gga-miR-34a-5p	ENSGALG00000035487	0.651498	0.00850718
gga-miR-34a-5p	ENSGALG00000036133	0.38414	0.15747
gga-miR-34a-5p	ENSGALG00000037595	0.635972	0.0108187
gga-miR-34a-5p	ENSGALG00000037787	0.744112	0.00146712
gga-miR-34a-5p	ENSGALG00000037935	-0.20262	0.468925
gga-miR-34a-5p	ENSGALG00000042077	0.081342	0.773207
gga-miR-3525	ENSGALG00000000713	-0.281704	0.309069
gga-miR-3525	ENSGALG00000005909	-0.639666	0.010229
gga-miR-3525	ENSGALG00000008050	0.819491	0.000184811
gga-miR-3525	ENSGALG00000011937	0.63062	0.0117197
gga-miR-3525	ENSGALG00000015000	-0.490506	0.0633993
gga-miR-3525	ENSGALG00000025759	-0.753468	0.00118049
gga-miR-3525	ENSGALG00000035016	-0.556164	0.0313205
gga-miR-3525	ENSGALG00000036133	0.869273	2.57491e-05
gga-miR-3529	ENSGALG00000027069	0.82675	0.00014419
gga-miR-3529	ENSGALG00000035487	0.600166	0.01801
gga-miR-3529	ENSGALG00000037787	-0.154334	0.582877
gga-miR-365-1-5p	ENSGALG00000007266	-0.50852	0.0529104
gga-miR-365-1-5p	ENSGALG00000011630	0.584794	0.0220354
gga-miR-365-1-5p	ENSGALG00000013420	0.397216	0.142628
gga-miR-365-1-5p	ENSGALG00000013956	0.475289	0.0733713
gga-miR-365-1-5p	ENSGALG00000025759	0.546317	0.0351114
gga-miR-365-1-5p	ENSGALG00000034048	0.358227	0.189834
gga-miR-365-1-5p	ENSGALG00000038858	0.267278	0.33553
gga-miR-365-1-5p	ENSGALG00000042055	0.281319	0.309759
gga-miR-365-3p	ENSGALG00000001161	-0.328307	0.232208
gga-miR-365-3p	ENSGALG00000008018	-0.322361	0.241277
gga-miR-365-3p	ENSGALG00000010035	0.505308	0.05468
gga-miR-365-3p	ENSGALG00000016823	0.277784	0.316137
gga-miR-365-3p	ENSGALG00000035487	0.0657489	0.815914
gga-miR-365-3p	ENSGALG00000042976	-0.0941674	0.738522
gga-miR-429-3p	ENSGALG00000001143	-0.0498406	0.859985
gga-miR-429-3p	ENSGALG00000001161	-0.0446895	0.874344
gga-miR-429-3p	ENSGALG00000003120	0.633024	0.0113081
gga-miR-429-3p	ENSGALG00000004974	-0.0925434	0.742889
gga-miR-429-3p	ENSGALG00000005975	0.0089424	0.974768
gga-miR-429-3p	ENSGALG00000007260	-0.16959	0.545683
gga-miR-429-3p	ENSGALG00000007963	0.10066	0.721136
gga-miR-429-3p	ENSGALG00000008018	-0.517833	0.0480163
gga-miR-429-3p	ENSGALG00000008756	0.106714	0.705037
gga-miR-429-3p	ENSGALG00000010035	0.548106	0.0343984
gga-miR-429-3p	ENSGALG00000011489	0.0575995	0.838434
gga-miR-429-3p	ENSGALG00000011630	0.656832	0.00780953
gga-miR-429-3p	ENSGALG00000011870	0.194426	0.487462
gga-miR-429-3p	ENSGALG00000013956	-0.0394055	0.889111
gga-miR-429-3p	ENSGALG00000015688	-0.248461	0.371899
gga-miR-429-3p	ENSGALG00000025759	0.0469323	0.868087
gga-miR-429-3p	ENSGALG00000025774	-0.368211	0.176894
gga-miR-429-3p	ENSGALG00000027188	0.618687	0.0139384
gga-miR-429-3p	ENSGALG00000034737	0.521648	0.0461114
gga-miR-429-3p	ENSGALG00000041592	0.681082	0.00518271
gga-miR-429-3p	ENSGALG00000043219	-0.266715	0.336588
gga-miR-460b-3p	ENSGALG00000000713	0.0659866	0.815259
gga-miR-460b-3p	ENSGALG00000005975	0.31212	0.257404
gga-miR-460b-3p	ENSGALG00000011937	0.198216	0.478844
gga-miR-460b-3p	ENSGALG00000012277	0.21243	0.447194
gga-miR-460b-3p	ENSGALG00000013882	-0.375264	0.168109
gga-miR-460b-3p	ENSGALG00000030008	-0.163651	0.560039
gga-miR-460b-3p	ENSGALG00000034048	-0.100645	0.721176
gga-miR-460b-3p	ENSGALG00000035016	-0.348764	0.202649
gga-miR-460b-3p	ENSGALG00000035530	-0.278469	0.314895
gga-miR-460b-3p	ENSGALG00000036133	0.340983	0.213593
gga-miR-460b-3p	ENSGALG00000039134	0.124496	0.658439
gga-miR-4732-5p	ENSGALG00000000713	0.810856	0.000244901
gga-miR-4732-5p	ENSGALG00000002588	-0.0835563	0.767188
gga-miR-4732-5p	ENSGALG00000003045	-0.305339	0.268434
gga-miR-4732-5p	ENSGALG00000003282	0.220423	0.429869
gga-miR-4732-5p	ENSGALG00000004460	0.467909	0.0785929
gga-miR-4732-5p	ENSGALG00000006785	0.184866	0.509517
gga-miR-4732-5p	ENSGALG00000008014	-0.220041	0.430688
gga-miR-4732-5p	ENSGALG00000008050	0.0361643	0.898186
gga-miR-4732-5p	ENSGALG00000008883	0.639011	0.0103317
gga-miR-4732-5p	ENSGALG00000010322	-0.173169	0.537112
gga-miR-4732-5p	ENSGALG00000010745	-0.652176	0.00841588
gga-miR-4732-5p	ENSGALG00000011937	-0.0839162	0.766211
gga-miR-4732-5p	ENSGALG00000012799	0.579572	0.0235479
gga-miR-4732-5p	ENSGALG00000013882	0.402451	0.136961
gga-miR-4732-5p	ENSGALG00000015305	0.312149	0.257357
gga-miR-4732-5p	ENSGALG00000025759	-0.246387	0.376033
gga-miR-4732-5p	ENSGALG00000027188	0.735981	0.00175952
gga-miR-4732-5p	ENSGALG00000028037	0.259805	0.349723
gga-miR-4732-5p	ENSGALG00000030879	0.874822	1.96949e-05
gga-miR-4732-5p	ENSGALG00000033090	-0.101515	0.718855
gga-miR-4732-5p	ENSGALG00000033997	-0.0583189	0.836441
gga-miR-4732-5p	ENSGALG00000034737	0.354566	0.194728
gga-miR-4732-5p	ENSGALG00000035487	0.361819	0.18511
gga-miR-4732-5p	ENSGALG00000037595	0.746651	0.00138432
gga-miR-4732-5p	ENSGALG00000039134	0.732881	0.00188265
gga-miR-4732-5p	ENSGALG00000042055	0.841064	8.53798e-05
gga-miR-4732-5p	ENSGALG00000042077	0.41149	0.127538
gga-miR-4732-5p	ENSGALG00000042976	-0.0963093	0.732773
gga-miR-6543-3p	ENSGALG00000003045	0.385845	0.155479
gga-miR-6543-3p	ENSGALG00000003670	-0.148187	0.598151
gga-miR-6543-3p	ENSGALG00000005757	-0.503375	0.0557658
gga-miR-6543-3p	ENSGALG00000010745	0.123826	0.660176
gga-miR-6543-3p	ENSGALG00000011630	0.557178	0.0309484
gga-miR-6543-3p	ENSGALG00000011937	-0.508465	0.0529401
gga-miR-6543-3p	ENSGALG00000012199	0.422838	0.116348
gga-miR-6543-3p	ENSGALG00000012702	-0.42796	0.111526
gga-miR-6543-3p	ENSGALG00000015112	-0.299457	0.27823
gga-miR-6543-3p	ENSGALG00000025774	-0.655204	0.00801741
gga-miR-6543-3p	ENSGALG00000033997	0.531011	0.0416726
gga-miR-6543-3p	ENSGALG00000034737	0.131164	0.641254
gga-miR-6543-3p	ENSGALG00000041643	0.563997	0.0285314
gga-miR-6543-3p	ENSGALG00000042976	0.0575282	0.838632
gga-miR-6544-5p	ENSGALG00000002878	-0.439213	0.101423
gga-miR-6544-5p	ENSGALG00000003045	0.535269	0.0397629
gga-miR-6544-5p	ENSGALG00000003120	0.551405	0.0331121
gga-miR-6544-5p	ENSGALG00000007266	-0.466802	0.0793978
gga-miR-6544-5p	ENSGALG00000007963	0.235528	0.398086
gga-miR-6544-5p	ENSGALG00000010035	0.242805	0.383233
gga-miR-6544-5p	ENSGALG00000011630	0.314803	0.253118
gga-miR-6544-5p	ENSGALG00000011937	-0.268663	0.332936
gga-miR-6544-5p	ENSGALG00000025759	0.536522	0.0392134
gga-miR-6544-5p	ENSGALG00000031534	0.358031	0.190094
gga-miR-6544-5p	ENSGALG00000033997	0.600528	0.0179225
gga-miR-6544-5p	ENSGALG00000034737	0.0179144	0.949474
gga-miR-6544-5p	ENSGALG00000035016	0.252296	0.364318
gga-miR-6544-5p	ENSGALG00000037164	0.454134	0.0890395
gga-miR-6544-5p	ENSGALG00000037453	0.563368	0.0287484
gga-miR-6548-3p	ENSGALG00000002588	-0.30235	0.273386
gga-miR-6548-3p	ENSGALG00000008018	-0.0149404	0.957854
gga-miR-6548-3p	ENSGALG00000011937	-0.270393	0.329711
gga-miR-6548-3p	ENSGALG00000016823	0.452841	0.0900679
gga-miR-6548-3p	ENSGALG00000037164	0.408222	0.130892
gga-miR-6548-3p	ENSGALG00000039134	0.322607	0.240897
gga-miR-6548-3p	ENSGALG00000040886	-0.515876	0.0490158
gga-miR-6548-3p	ENSGALG00000042055	0.105951	0.707061
gga-miR-6548-5p	ENSGALG00000000713	0.727607	0.00210795
gga-miR-6548-5p	ENSGALG00000001143	-0.49845	0.058603
gga-miR-6548-5p	ENSGALG00000001773	0.362637	0.184044
gga-miR-6548-5p	ENSGALG00000003670	0.0989599	0.725676
gga-miR-6548-5p	ENSGALG00000005452	0.159713	0.569647
gga-miR-6548-5p	ENSGALG00000006805	-0.461965	0.082987
gga-miR-6548-5p	ENSGALG00000008756	0.49584	0.0601488
gga-miR-6548-5p	ENSGALG00000010035	0.838107	9.55282e-05
gga-miR-6548-5p	ENSGALG00000010924	0.833864	0.000111804
gga-miR-6548-5p	ENSGALG00000011291	-0.427656	0.111808
gga-miR-6548-5p	ENSGALG00000015305	-0.227962	0.413848
gga-miR-6548-5p	ENSGALG00000015688	-0.200608	0.473443
gga-miR-6548-5p	ENSGALG00000016058	-0.363281	0.183208
gga-miR-6548-5p	ENSGALG00000016774	-0.343195	0.210444
gga-miR-6548-5p	ENSGALG00000025759	0.337439	0.218699
gga-miR-6548-5p	ENSGALG00000032789	0.0134128	0.962161
gga-miR-6548-5p	ENSGALG00000033090	-0.38587	0.15545
gga-miR-6548-5p	ENSGALG00000033997	0.504365	0.0552078
gga-miR-6548-5p	ENSGALG00000034076	-0.161217	0.565969
gga-miR-6548-5p	ENSGALG00000035016	-0.0929219	0.741871
gga-miR-6548-5p	ENSGALG00000036133	-0.351488	0.198905
gga-miR-6548-5p	ENSGALG00000037453	0.593067	0.0197918
gga-miR-6548-5p	ENSGALG00000040886	-0.271177	0.328256
gga-miR-6549-5p	ENSGALG00000001161	-0.514914	0.0495126
gga-miR-6549-5p	ENSGALG00000007845	-0.393389	0.146871
gga-miR-6549-5p	ENSGALG00000013882	0.403118	0.13625
gga-miR-6549-5p	ENSGALG00000025774	-0.55425	0.0320319
gga-miR-6549-5p	ENSGALG00000042077	-0.44579	0.0958251
gga-miR-6566-5p	ENSGALG00000013420	0.782746	0.000560411
gga-miR-6574-3p	ENSGALG00000004274	-0.56549	0.0280221
gga-miR-6574-3p	ENSGALG00000004460	-0.364977	0.181021
gga-miR-6574-3p	ENSGALG00000005016	-0.066163	0.814773
gga-miR-6574-3p	ENSGALG00000008756	0.329204	0.230858
gga-miR-6574-3p	ENSGALG00000034048	0.0266914	0.924773
gga-miR-6574-3p	ENSGALG00000037453	0.459604	0.0847799
gga-miR-6574-3p	ENSGALG00000038420	0.0683329	0.8088
gga-miR-6576-5p	ENSGALG00000011291	-0.0808796	0.774465
gga-miR-6576-5p	ENSGALG00000011870	0.0130195	0.96327
gga-miR-6576-5p	ENSGALG00000013882	-0.0233757	0.934098
gga-miR-6576-5p	ENSGALG00000016823	0.431897	0.107915
gga-miR-6576-5p	ENSGALG00000034737	0.0699961	0.804229
gga-miR-6576-5p	ENSGALG00000040335	0.446819	0.0949691
gga-miR-6594-5p	ENSGALG00000000713	-0.136097	0.628646
gga-miR-6594-5p	ENSGALG00000003045	0.159414	0.570379
gga-miR-6594-5p	ENSGALG00000013882	0.267478	0.335155
gga-miR-6594-5p	ENSGALG00000026264	0.452983	0.0899548
gga-miR-6594-5p	ENSGALG00000027188	-0.311914	0.257735
gga-miR-6594-5p	ENSGALG00000028037	0.116159	0.680153
gga-miR-6594-5p	ENSGALG00000030396	0.0840783	0.765771
gga-miR-6594-5p	ENSGALG00000033090	-0.229394	0.41084
gga-miR-6594-5p	ENSGALG00000034737	-0.590911	0.0203587
gga-miR-6594-5p	ENSGALG00000035487	-0.501326	0.0569337
gga-miR-6594-5p	ENSGALG00000037595	-0.15124	0.590547
gga-miR-6594-5p	ENSGALG00000039134	-0.24286	0.383123
gga-miR-6594-5p	ENSGALG00000041592	-0.292179	0.290641
gga-miR-6594-5p	ENSGALG00000042976	0.567339	0.0274005
gga-miR-6604-5p	ENSGALG00000000713	0.388215	0.15274
gga-miR-6604-5p	ENSGALG00000003045	0.606952	0.0164244
gga-miR-6604-5p	ENSGALG00000006453	-0.429502	0.110102
gga-miR-6604-5p	ENSGALG00000013882	0.583457	0.0224154
gga-miR-6604-5p	ENSGALG00000027188	0.282827	0.307063
gga-miR-6604-5p	ENSGALG00000030008	0.357848	0.190336
gga-miR-6604-5p	ENSGALG00000032249	0.209978	0.452579
gga-miR-6604-5p	ENSGALG00000034737	-0.0506041	0.85786
gga-miR-6604-5p	ENSGALG00000035487	-0.30106	0.275539
gga-miR-6604-5p	ENSGALG00000041592	0.53807	0.0385425
gga-miR-6604-5p	ENSGALG00000042077	-0.29671	0.282876
gga-miR-6604-5p	ENSGALG00000042976	0.133656	0.634872
gga-miR-6649-3p	ENSGALG00000001143	-0.286735	0.300137
gga-miR-6649-3p	ENSGALG00000001773	0.0649649	0.818075
gga-miR-6649-3p	ENSGALG00000003120	-0.319346	0.245958
gga-miR-6649-3p	ENSGALG00000006785	-0.14639	0.602647
gga-miR-6649-3p	ENSGALG00000010035	-0.357423	0.190901
gga-miR-6649-3p	ENSGALG00000011630	-0.235682	0.39777
gga-miR-6649-3p	ENSGALG00000011870	-0.49069	0.063285
gga-miR-6649-3p	ENSGALG00000015101	0.102003	0.717555
gga-miR-6649-3p	ENSGALG00000015446	-0.324091	0.238617
gga-miR-6649-3p	ENSGALG00000016823	0.249971	0.368904
gga-miR-6649-3p	ENSGALG00000027188	-0.465329	0.0804794
gga-miR-6649-3p	ENSGALG00000028900	0.16933	0.546309
gga-miR-6649-3p	ENSGALG00000033304	0.163091	0.5614
gga-miR-6649-3p	ENSGALG00000034048	-0.224792	0.420547
gga-miR-6649-3p	ENSGALG00000034737	-0.534666	0.0400292
gga-miR-6649-3p	ENSGALG00000042976	0.507761	0.0533244
gga-miR-6651-5p	ENSGALG00000002588	0.654211	0.00814648
gga-miR-6651-5p	ENSGALG00000005975	0.674796	0.00578381
gga-miR-6651-5p	ENSGALG00000007260	0.476867	0.072288
gga-miR-6651-5p	ENSGALG00000011870	0.717465	0.00260185
gga-miR-6651-5p	ENSGALG00000013882	-0.299391	0.27834
gga-miR-6651-5p	ENSGALG00000014365	0.535597	0.0396187
gga-miR-6651-5p	ENSGALG00000015112	0.316434	0.250533
gga-miR-6651-5p	ENSGALG00000016058	0.720636	0.0024384
gga-miR-6651-5p	ENSGALG00000028037	-0.0290609	0.918115
gga-miR-6651-5p	ENSGALG00000031301	-0.331813	0.226961
gga-miR-6651-5p	ENSGALG00000036133	0.445899	0.0957341
gga-miR-6651-5p	ENSGALG00000041592	0.290832	0.292974
gga-miR-6659-3p	ENSGALG00000006453	-0.259134	0.351015
gga-miR-6659-3p	ENSGALG00000012799	-0.187216	0.504053
gga-miR-6659-3p	ENSGALG00000025759	-0.022369	0.936931
gga-miR-6659-3p	ENSGALG00000032789	-0.261152	0.34714
gga-miR-6659-3p	ENSGALG00000034076	0.581648	0.0229375
gga-miR-6659-3p	ENSGALG00000034567	-0.0616989	0.82709
gga-miR-6659-3p	ENSGALG00000036133	-0.111326	0.692849
gga-miR-6663-5p	ENSGALG00000007260	0.431483	0.108292
gga-miR-6663-5p	ENSGALG00000007845	0.438817	0.101767
gga-miR-6663-5p	ENSGALG00000010035	-0.511152	0.0514914
gga-miR-6663-5p	ENSGALG00000010924	-0.483618	0.0677826
gga-miR-6663-5p	ENSGALG00000011630	-0.382334	0.159597
gga-miR-6663-5p	ENSGALG00000011870	0.281711	0.309057
gga-miR-6663-5p	ENSGALG00000012702	0.204905	0.463817
gga-miR-6663-5p	ENSGALG00000013882	-0.364379	0.181791
gga-miR-6663-5p	ENSGALG00000015305	-0.263151	0.343327
gga-miR-6663-5p	ENSGALG00000015688	-0.332033	0.226635
gga-miR-6663-5p	ENSGALG00000016058	0.506391	0.0540785
gga-miR-6663-5p	ENSGALG00000025759	-0.163887	0.559465
gga-miR-6663-5p	ENSGALG00000030008	-0.513507	0.0502461
gga-miR-6663-5p	ENSGALG00000033304	-0.207731	0.45754
gga-miR-6663-5p	ENSGALG00000036133	0.352701	0.197252
gga-miR-6663-5p	ENSGALG00000038495	0.574676	0.0250368
gga-miR-6669-3p	ENSGALG00000000713	-0.538004	0.0385711
gga-miR-6669-3p	ENSGALG00000002588	-0.450619	0.0918547
gga-miR-6669-3p	ENSGALG00000003045	0.323068	0.240188
gga-miR-6669-3p	ENSGALG00000010323	-0.21745	0.436273
gga-miR-6669-3p	ENSGALG00000011630	-0.486936	0.0656445
gga-miR-6669-3p	ENSGALG00000012277	-0.102308	0.716742
gga-miR-6669-3p	ENSGALG00000027188	-0.722659	0.00233852
gga-miR-6669-3p	ENSGALG00000032249	-0.43381	0.106191
gga-miR-6669-3p	ENSGALG00000034737	-0.579357	0.023612
gga-miR-6669-3p	ENSGALG00000035487	-0.64344	0.00965264
gga-miR-6669-3p	ENSGALG00000037787	-0.596108	0.0190127
gga-miR-6669-3p	ENSGALG00000042077	0.163424	0.560592
gga-miR-6669-3p	ENSGALG00000042976	0.595819	0.0190857
gga-miR-6670-5p	ENSGALG00000002514	0.628713	0.0120543
gga-miR-6670-5p	ENSGALG00000007266	-0.688873	0.00450749
gga-miR-6670-5p	ENSGALG00000007845	-0.454372	0.0888512
gga-miR-6670-5p	ENSGALG00000011630	0.332938	0.225295
gga-miR-6670-5p	ENSGALG00000013882	0.637114	0.0106336
gga-miR-6670-5p	ENSGALG00000015688	-0.730012	0.00200269
gga-miR-6670-5p	ENSGALG00000016947	-0.401638	0.13783
gga-miR-6670-5p	ENSGALG00000034048	0.230349	0.408841
gga-miR-6670-5p	ENSGALG00000034737	-0.0884653	0.753889
gga-miR-6694-3p	ENSGALG00000006453	-0.663179	0.00703868
gga-miR-6694-3p	ENSGALG00000006785	-0.802202	0.000320324
gga-miR-6694-3p	ENSGALG00000008018	0.20091	0.472763
gga-miR-6694-3p	ENSGALG00000016473	0.335559	0.221439
gga-miR-6694-3p	ENSGALG00000025759	0.853251	5.24283e-05
gga-miR-6694-3p	ENSGALG00000027188	-0.0817437	0.772114
gga-miR-6694-3p	ENSGALG00000033304	0.85253	5.40279e-05
gga-miR-6694-3p	ENSGALG00000037453	0.833916	0.000111594
gga-miR-726-3p	ENSGALG00000000713	-0.156377	0.577838
gga-miR-726-3p	ENSGALG00000008756	-0.630259	0.0117824
gga-miR-726-3p	ENSGALG00000034737	0.0211243	0.940434
gga-miR-726-3p	ENSGALG00000037453	-0.44235	0.0987258
gga-miR-726-3p	ENSGALG00000037787	-0.0514384	0.855539
gga-miR-726-5p	ENSGALG00000007266	0.300223	0.276943
gga-miR-726-5p	ENSGALG00000010323	0.568505	0.027014
gga-miR-726-5p	ENSGALG00000010745	0.413516	0.125488
gga-miR-726-5p	ENSGALG00000011489	0.406722	0.132452
gga-miR-726-5p	ENSGALG00000011870	0.234867	0.399451
gga-miR-7b	ENSGALG00000002588	-0.258098	0.353014
gga-miR-7b	ENSGALG00000010322	-0.332365	0.226143
gga-miR-7b	ENSGALG00000011254	-0.361056	0.186107
gga-miR-7b	ENSGALG00000011630	0.179061	0.523128
gga-miR-7	ENSGALG00000002588	-0.467047	0.0792192
gga-miR-7	ENSGALG00000010322	-0.640048	0.0101694
gga-miR-7	ENSGALG00000011254	-0.325183	0.236945
gga-miR-7	ENSGALG00000011630	0.297885	0.280884
gga-miR-92-5p	ENSGALG00000002588	-0.552376	0.0327402
gga-miR-92-5p	ENSGALG00000003282	-0.933096	3.87764e-07
gga-miR-92-5p	ENSGALG00000003324	-0.237969	0.39307
gga-miR-92-5p	ENSGALG00000012277	-0.448332	0.0937204
gga-miR-92-5p	ENSGALG00000013882	0.595767	0.0190989
gga-miR-92-5p	ENSGALG00000015688	-0.741574	0.00155385
gga-miR-92-5p	ENSGALG00000027188	-0.196322	0.483142
gga-miR-92-5p	ENSGALG00000034048	0.0394324	0.889036
gga-miR-92-5p	ENSGALG00000034737	-0.431468	0.108306
gga-miR-92-5p	ENSGALG00000035487	-0.734851	0.00180363
gga-miR-92-5p	ENSGALG00000037787	-0.121313	0.666701
gga-miR-92-5p	ENSGALG00000041592	0.153831	0.584123
gga-miR-92-5p	ENSGALG00000041643	0.11919	0.672232
novel_miR_105	ENSGALG00000007963	-0.12004	0.670016
novel_miR_105	ENSGALG00000010035	0.579898	0.0234512
novel_miR_105	ENSGALG00000011870	-0.0151691	0.95721
novel_miR_105	ENSGALG00000011937	-0.500436	0.0574462
novel_miR_105	ENSGALG00000013882	0.322685	0.240778
novel_miR_105	ENSGALG00000015112	-0.185583	0.507846
novel_miR_105	ENSGALG00000016774	-0.202726	0.468688
novel_miR_105	ENSGALG00000036133	-0.266546	0.336905
novel_miR_105	ENSGALG00000038420	-0.136452	0.627743
novel_miR_105	ENSGALG00000038495	-0.219231	0.43243
novel_miR_115	ENSGALG00000013882	-0.118247	0.674694
novel_miR_115	ENSGALG00000034737	-0.324192	0.238461
novel_miR_115	ENSGALG00000042077	0.115759	0.681202
novel_miR_120	ENSGALG00000011630	-0.343691	0.209743
novel_miR_120	ENSGALG00000025759	0.390626	0.149985
novel_miR_120	ENSGALG00000034737	-0.260676	0.348052
novel_miR_120	ENSGALG00000035530	0.313613	0.255013
novel_miR_120	ENSGALG00000041592	-0.207675	0.457664
novel_miR_120	ENSGALG00000042976	-0.152847	0.586558
novel_miR_130	ENSGALG00000005757	-0.290699	0.293206
novel_miR_130	ENSGALG00000008756	-0.252631	0.36366
novel_miR_144	ENSGALG00000001161	-0.293159	0.288952
novel_miR_144	ENSGALG00000007845	-0.219666	0.431495
novel_miR_144	ENSGALG00000011630	0.601254	0.0177481
novel_miR_144	ENSGALG00000012702	-0.34504	0.207841
novel_miR_144	ENSGALG00000015000	0.122059	0.664762
novel_miR_144	ENSGALG00000034048	0.326863	0.234391
novel_miR_144	ENSGALG00000037787	0.37371	0.17002
novel_miR_145	ENSGALG00000001143	-0.279783	0.312522
novel_miR_145	ENSGALG00000001161	-0.19035	0.496809
novel_miR_145	ENSGALG00000001773	0.273879	0.323269
novel_miR_145	ENSGALG00000005441	-0.215377	0.440766
novel_miR_145	ENSGALG00000005452	0.201798	0.470769
novel_miR_145	ENSGALG00000007260	-0.222322	0.425803
novel_miR_145	ENSGALG00000007357	-0.0657676	0.815862
novel_miR_145	ENSGALG00000008756	0.181238	0.518004
novel_miR_145	ENSGALG00000010035	0.00668704	0.98113
novel_miR_145	ENSGALG00000012799	-0.0465605	0.869124
novel_miR_145	ENSGALG00000013882	0.0904571	0.748511
novel_miR_145	ENSGALG00000025759	0.317976	0.248104
novel_miR_145	ENSGALG00000034048	-0.0242918	0.931521
novel_miR_145	ENSGALG00000034737	-0.31512	0.252614
novel_miR_145	ENSGALG00000035016	0.091645	0.745309
novel_miR_145	ENSGALG00000039583	-0.245432	0.377946
novel_miR_148	ENSGALG00000000713	0.163195	0.561147
novel_miR_148	ENSGALG00000001773	-0.0550829	0.845413
novel_miR_148	ENSGALG00000006453	-0.404341	0.134953
novel_miR_148	ENSGALG00000007963	0.0627946	0.824063
novel_miR_148	ENSGALG00000008018	0.511873	0.0511081
novel_miR_148	ENSGALG00000012277	-0.319174	0.246228
novel_miR_148	ENSGALG00000014365	-0.36172	0.185239
novel_miR_148	ENSGALG00000025759	0.0687986	0.807519
novel_miR_148	ENSGALG00000034134	-0.282222	0.308144
novel_miR_148	ENSGALG00000034737	-0.415126	0.123876
novel_miR_148	ENSGALG00000035487	-0.343348	0.210228
novel_miR_148	ENSGALG00000035530	0.094101	0.7387
novel_miR_148	ENSGALG00000039474	0.578761	0.0237898
novel_miR_148	ENSGALG00000040335	-0.340189	0.21473
novel_miR_148	ENSGALG00000042976	0.319787	0.245271
novel_miR_154	ENSGALG00000000713	0.0788529	0.779987
novel_miR_154	ENSGALG00000006785	0.69149	0.00429706
novel_miR_154	ENSGALG00000010035	0.174129	0.534822
novel_miR_154	ENSGALG00000011489	0.254112	0.360758
novel_miR_154	ENSGALG00000011630	0.0673039	0.811631
novel_miR_154	ENSGALG00000011937	0.066766	0.813112
novel_miR_154	ENSGALG00000013882	-0.258237	0.352745
novel_miR_154	ENSGALG00000015688	0.757106	0.00108207
novel_miR_154	ENSGALG00000016774	0.43113	0.108613
novel_miR_154	ENSGALG00000025759	-0.663719	0.00697599
novel_miR_154	ENSGALG00000033090	0.552965	0.0325165
novel_miR_154	ENSGALG00000033997	-0.579674	0.0235176
novel_miR_154	ENSGALG00000034048	0.0642953	0.819921
novel_miR_154	ENSGALG00000035530	-0.634409	0.011076
novel_miR_158	ENSGALG00000016947	-0.306066	0.267239
novel_miR_158	ENSGALG00000027188	-0.157477	0.57513
novel_miR_158	ENSGALG00000030879	-0.0299809	0.915531
novel_miR_171	ENSGALG00000000713	0.133163	0.636133
novel_miR_171	ENSGALG00000001143	-0.0216115	0.939063
novel_miR_171	ENSGALG00000003324	0.376736	0.166313
novel_miR_171	ENSGALG00000005441	0.639564	0.0102448
novel_miR_171	ENSGALG00000005452	-0.295625	0.284725
novel_miR_171	ENSGALG00000007963	-0.519884	0.046985
novel_miR_171	ENSGALG00000008756	-0.0797315	0.777592
novel_miR_171	ENSGALG00000009875	-0.250798	0.367269
novel_miR_171	ENSGALG00000010322	0.0127179	0.96412
novel_miR_171	ENSGALG00000011870	0.0779382	0.782482
novel_miR_171	ENSGALG00000011937	-0.381162	0.160988
novel_miR_171	ENSGALG00000013956	-0.327494	0.233435
novel_miR_171	ENSGALG00000025759	-0.302993	0.272316
novel_miR_171	ENSGALG00000027188	0.0515053	0.855353
novel_miR_171	ENSGALG00000031534	0.0376667	0.893978
novel_miR_171	ENSGALG00000034048	0.105401	0.708518
novel_miR_171	ENSGALG00000034737	0.0710926	0.801218
novel_miR_171	ENSGALG00000040249	-0.358908	0.188932
novel_miR_171	ENSGALG00000041643	0.133024	0.636489
novel_miR_171	ENSGALG00000042077	0.250482	0.367894
novel_miR_171	ENSGALG00000042976	0.106721	0.705019
novel_miR_176	ENSGALG00000003670	0.346236	0.206165
novel_miR_176	ENSGALG00000034737	0.165385	0.555831
novel_miR_176	ENSGALG00000037787	0.409734	0.129332
novel_miR_183	ENSGALG00000003939	0.678327	0.00543976
novel_miR_183	ENSGALG00000027069	0.697385	0.00385152
novel_miR_183	ENSGALG00000037787	-0.0690099	0.806939
novel_miR_188	ENSGALG00000001161	0.338594	0.217026
novel_miR_188	ENSGALG00000005757	0.296748	0.282813
novel_miR_188	ENSGALG00000013882	-0.398235	0.141514
novel_miR_188	ENSGALG00000015305	-0.389643	0.151103
novel_miR_188	ENSGALG00000015688	-0.198807	0.477508
novel_miR_188	ENSGALG00000034737	0.289901	0.294593
novel_miR_188	ENSGALG00000040335	0.405251	0.133993
novel_miR_189	ENSGALG00000000713	0.239739	0.389454
novel_miR_189	ENSGALG00000001161	-0.418399	0.120641
novel_miR_189	ENSGALG00000008756	0.651766	0.00847101
novel_miR_189	ENSGALG00000010035	0.343936	0.209398
novel_miR_189	ENSGALG00000012199	0.682882	0.00502003
novel_miR_189	ENSGALG00000015101	-0.235286	0.398586
novel_miR_189	ENSGALG00000015446	0.815707	0.000209446
novel_miR_189	ENSGALG00000025759	0.683161	0.0049952
novel_miR_189	ENSGALG00000031534	0.333225	0.224869
novel_miR_189	ENSGALG00000035530	0.721801	0.00238049
novel_miR_189	ENSGALG00000037453	0.831493	0.000121855
novel_miR_189	ENSGALG00000040886	-0.72548	0.00220472
novel_miR_189	ENSGALG00000043219	0.0939014	0.739237
novel_miR_190	ENSGALG00000000713	-0.152381	0.587713
novel_miR_190	ENSGALG00000005452	0.617682	0.0141391
novel_miR_190	ENSGALG00000006453	-0.432323	0.10753
novel_miR_190	ENSGALG00000007845	-0.461669	0.0832105
novel_miR_190	ENSGALG00000010035	-0.162436	0.562995
novel_miR_190	ENSGALG00000011870	-0.548526	0.0342325
novel_miR_190	ENSGALG00000012702	-0.622866	0.0131272
novel_miR_190	ENSGALG00000016774	-0.562978	0.0288832
novel_miR_190	ENSGALG00000025759	0.645932	0.00928627
novel_miR_190	ENSGALG00000025907	-0.12496	0.65724
novel_miR_190	ENSGALG00000027188	-0.295963	0.284148
novel_miR_190	ENSGALG00000030008	0.144322	0.607835
novel_miR_190	ENSGALG00000032789	0.695853	0.00396361
novel_miR_190	ENSGALG00000033631	-0.054264	0.847686
novel_miR_190	ENSGALG00000034737	-0.652808	0.00833138
novel_miR_190	ENSGALG00000035530	0.597532	0.018656
novel_miR_190	ENSGALG00000036133	-0.582529	0.0226821
novel_miR_190	ENSGALG00000037453	0.442352	0.0987235
novel_miR_190	ENSGALG00000041592	-0.141371	0.61527
novel_miR_190	ENSGALG00000042976	0.332541	0.225882
novel_miR_193	ENSGALG00000010179	0.198919	0.477253
novel_miR_193	ENSGALG00000011630	0.376097	0.167091
novel_miR_196	ENSGALG00000000616	0.0241766	0.931845
novel_miR_196	ENSGALG00000000713	-0.343489	0.210028
novel_miR_196	ENSGALG00000001773	-0.307708	0.264548
novel_miR_196	ENSGALG00000002588	0.0991953	0.725047
novel_miR_196	ENSGALG00000006785	-0.10867	0.699861
novel_miR_196	ENSGALG00000008756	-0.289448	0.295382
novel_miR_196	ENSGALG00000013882	-0.182343	0.515412
novel_miR_196	ENSGALG00000030879	-0.254077	0.360826
novel_miR_196	ENSGALG00000042976	-0.0115295	0.967471
novel_miR_203	ENSGALG00000011630	-0.340484	0.214308
novel_miR_203	ENSGALG00000013342	-0.457486	0.0864117
novel_miR_212	ENSGALG00000008050	-0.0834114	0.767582
novel_miR_212	ENSGALG00000010924	0.294184	0.28719
novel_miR_212	ENSGALG00000012799	0.437741	0.102707
novel_miR_212	ENSGALG00000025759	0.13334	0.63568
novel_miR_212	ENSGALG00000036497	-0.204094	0.465628
novel_miR_216	ENSGALG00000007266	-0.349446	0.201708
novel_miR_216	ENSGALG00000008756	0.169758	0.545281
novel_miR_216	ENSGALG00000011870	-0.496634	0.0596751
novel_miR_216	ENSGALG00000015112	-0.731583	0.00193623
novel_miR_216	ENSGALG00000028900	0.573879	0.0252859
novel_miR_216	ENSGALG00000030879	-0.431346	0.108416
novel_miR_216	ENSGALG00000033997	0.20966	0.453278
novel_miR_222	ENSGALG00000003670	0.195748	0.484448
novel_miR_222	ENSGALG00000011291	-0.232707	0.403926
novel_miR_222	ENSGALG00000011630	-0.0376205	0.894107
novel_miR_222	ENSGALG00000032789	-0.420585	0.118514
novel_miR_222	ENSGALG00000034134	-0.199669	0.475561
novel_miR_222	ENSGALG00000037787	-0.239573	0.389794
novel_miR_232	ENSGALG00000011630	-0.117484	0.676686
novel_miR_232	ENSGALG00000024335	-0.63094	0.0116641
novel_miR_232	ENSGALG00000028908	-0.473591	0.0745502
novel_miR_232	ENSGALG00000040886	-0.795303	0.000393202
novel_miR_232	ENSGALG00000042976	0.667602	0.00653796
novel_miR_249	ENSGALG00000001143	-0.298016	0.280661
novel_miR_249	ENSGALG00000002588	-0.370707	0.173752
novel_miR_249	ENSGALG00000003045	0.404589	0.13469
novel_miR_249	ENSGALG00000003282	-0.214344	0.443013
novel_miR_249	ENSGALG00000004274	-0.0640654	0.820556
novel_miR_249	ENSGALG00000005452	0.41087	0.12817
novel_miR_249	ENSGALG00000005909	0.0530168	0.851151
novel_miR_249	ENSGALG00000007260	-0.322322	0.241337
novel_miR_249	ENSGALG00000008050	-0.309263	0.262016
novel_miR_249	ENSGALG00000008645	0.443624	0.0976442
novel_miR_249	ENSGALG00000011870	-0.348212	0.203414
novel_miR_249	ENSGALG00000012702	-0.341338	0.213085
novel_miR_249	ENSGALG00000013882	0.276855	0.317825
novel_miR_249	ENSGALG00000016774	-0.436689	0.103632
novel_miR_249	ENSGALG00000027069	-0.424941	0.114351
novel_miR_249	ENSGALG00000028900	0.422661	0.116517
novel_miR_249	ENSGALG00000030879	-0.153438	0.585095
novel_miR_249	ENSGALG00000031534	-0.0255989	0.927845
novel_miR_249	ENSGALG00000035016	0.388359	0.152573
novel_miR_249	ENSGALG00000035487	-0.406508	0.132675
novel_miR_249	ENSGALG00000039134	-0.184017	0.511497
novel_miR_249	ENSGALG00000039300	0.130384	0.643254
novel_miR_250	ENSGALG00000002588	0.0857072	0.761353
novel_miR_250	ENSGALG00000007266	0.305819	0.267644
novel_miR_250	ENSGALG00000013882	-0.289113	0.295967
novel_miR_250	ENSGALG00000016059	0.124961	0.657237
novel_miR_250	ENSGALG00000024335	0.281836	0.308834
novel_miR_250	ENSGALG00000025759	-0.372914	0.171003
novel_miR_250	ENSGALG00000030879	0.0247932	0.93011
novel_miR_254	ENSGALG00000000713	-0.368176	0.176938
novel_miR_254	ENSGALG00000002588	0.382642	0.159234
novel_miR_254	ENSGALG00000005452	-0.197584	0.480277
novel_miR_254	ENSGALG00000005757	0.387831	0.153181
novel_miR_254	ENSGALG00000006785	0.246257	0.376294
novel_miR_254	ENSGALG00000008050	0.29669	0.28291
novel_miR_254	ENSGALG00000008756	-0.328211	0.232352
novel_miR_254	ENSGALG00000008883	-0.319215	0.246163
novel_miR_254	ENSGALG00000012277	0.534586	0.0400645
novel_miR_254	ENSGALG00000015688	-0.0233344	0.934214
novel_miR_254	ENSGALG00000025759	-0.230392	0.40875
novel_miR_254	ENSGALG00000028908	0.142636	0.612078
novel_miR_254	ENSGALG00000033090	0.252574	0.363772
novel_miR_254	ENSGALG00000034048	-0.374575	0.168955
novel_miR_254	ENSGALG00000034737	0.02151	0.939349
novel_miR_254	ENSGALG00000037787	-0.274984	0.32124
novel_miR_254	ENSGALG00000041592	-0.296643	0.282991
novel_miR_254	ENSGALG00000042077	-0.0376297	0.894081
novel_miR_25	ENSGALG00000005441	-0.366225	0.17942
novel_miR_25	ENSGALG00000012277	-0.351286	0.199182
novel_miR_25	ENSGALG00000013882	0.314523	0.253562
novel_miR_25	ENSGALG00000028037	-0.129956	0.644354
novel_miR_25	ENSGALG00000033090	-0.548565	0.0342173
novel_miR_25	ENSGALG00000041592	-0.18241	0.515255
novel_miR_260	ENSGALG00000011489	0.412522	0.126491
novel_miR_260	ENSGALG00000016058	0.464903	0.0807933
novel_miR_260	ENSGALG00000037787	0.118957	0.672838
novel_miR_263	ENSGALG00000000713	0.207865	0.457244
novel_miR_263	ENSGALG00000002588	-0.518365	0.0477473
novel_miR_263	ENSGALG00000003045	0.822641	0.000166163
novel_miR_263	ENSGALG00000003670	-0.565542	0.0280045
novel_miR_263	ENSGALG00000005452	0.664799	0.00685196
novel_miR_263	ENSGALG00000009875	0.845866	7.08016e-05
novel_miR_263	ENSGALG00000011254	-0.352887	0.196999
novel_miR_263	ENSGALG00000011291	-0.644515	0.00949317
novel_miR_263	ENSGALG00000011630	0.316349	0.250667
novel_miR_263	ENSGALG00000011937	-0.418812	0.120237
novel_miR_263	ENSGALG00000012277	-0.501922	0.0565922
novel_miR_263	ENSGALG00000013882	0.686031	0.00474517
novel_miR_263	ENSGALG00000025759	0.838664	9.35449e-05
novel_miR_263	ENSGALG00000027188	0.0365817	0.897017
novel_miR_263	ENSGALG00000034737	-0.151372	0.590219
novel_miR_263	ENSGALG00000035487	-0.528828	0.0426779
novel_miR_263	ENSGALG00000036133	-0.748538	0.00132525
novel_miR_263	ENSGALG00000037595	0.297425	0.281663
novel_miR_263	ENSGALG00000037787	0.0847294	0.764004
novel_miR_263	ENSGALG00000037935	0.490364	0.0634874
novel_miR_263	ENSGALG00000042077	-0.305568	0.268057
novel_miR_26	ENSGALG00000000713	0.224278	0.421636
novel_miR_26	ENSGALG00000003120	0.223897	0.422447
novel_miR_26	ENSGALG00000005909	0.258358	0.352511
novel_miR_26	ENSGALG00000006453	-0.321737	0.242242
novel_miR_26	ENSGALG00000007963	-0.348804	0.202595
novel_miR_26	ENSGALG00000010356	0.105038	0.709482
novel_miR_26	ENSGALG00000011630	0.311019	0.259175
novel_miR_26	ENSGALG00000012277	-0.409347	0.129731
novel_miR_26	ENSGALG00000012799	0.157767	0.574419
novel_miR_26	ENSGALG00000015101	0.390812	0.149774
novel_miR_26	ENSGALG00000025759	0.115167	0.682753
novel_miR_26	ENSGALG00000027188	0.124786	0.65769
novel_miR_26	ENSGALG00000028037	0.210102	0.452305
novel_miR_26	ENSGALG00000033090	-0.127568	0.650501
novel_miR_26	ENSGALG00000037787	0.174951	0.532865
novel_miR_26	ENSGALG00000040249	-0.214209	0.443308
novel_miR_26	ENSGALG00000042077	0.305879	0.267546
novel_miR_26	ENSGALG00000042976	0.303208	0.271959
novel_miR_272	ENSGALG00000003045	0.768687	0.000812015
novel_miR_272	ENSGALG00000011630	0.41915	0.119908
novel_miR_272	ENSGALG00000012277	-0.638303	0.0104435
novel_miR_272	ENSGALG00000013882	0.60353	0.0172097
novel_miR_273	ENSGALG00000000713	0.532554	0.0409731
novel_miR_273	ENSGALG00000002588	-0.64851	0.0089188
novel_miR_273	ENSGALG00000003503	0.333537	0.224408
novel_miR_273	ENSGALG00000008018	0.0958197	0.734086
novel_miR_273	ENSGALG00000011489	-0.607797	0.0162347
novel_miR_273	ENSGALG00000011630	0.606313	0.0165689
novel_miR_273	ENSGALG00000011870	-0.490173	0.0636059
novel_miR_273	ENSGALG00000014365	-0.721389	0.00240085
novel_miR_273	ENSGALG00000016774	-0.545744	0.035342
novel_miR_273	ENSGALG00000025759	0.412271	0.126745
novel_miR_273	ENSGALG00000028900	0.213712	0.444392
novel_miR_273	ENSGALG00000033090	-0.386857	0.154305
novel_miR_273	ENSGALG00000033997	0.43711	0.103261
novel_miR_273	ENSGALG00000034048	0.545038	0.0356278
novel_miR_273	ENSGALG00000034737	-0.110685	0.694541
novel_miR_273	ENSGALG00000037787	0.435751	0.104461
novel_miR_273	ENSGALG00000038420	-0.635173	0.0109497
novel_miR_278	ENSGALG00000007845	-0.277968	0.315802
novel_miR_278	ENSGALG00000010323	-0.097768	0.728865
novel_miR_278	ENSGALG00000011870	-0.412688	0.126323
novel_miR_278	ENSGALG00000025759	0.0674269	0.811293
novel_miR_278	ENSGALG00000034737	-0.415194	0.123807
novel_miR_282	ENSGALG00000011630	-0.170008	0.54468
novel_miR_282	ENSGALG00000011937	0.459973	0.0844979
novel_miR_282	ENSGALG00000028037	0.0983725	0.727247
novel_miR_282	ENSGALG00000035530	-0.916497	1.57214e-06
novel_miR_282	ENSGALG00000036497	0.179645	0.521753
novel_miR_282	ENSGALG00000038858	-0.734713	0.00180908
novel_miR_283	ENSGALG00000000838	0.525125	0.044424
novel_miR_283	ENSGALG00000002588	-0.537083	0.0389694
novel_miR_283	ENSGALG00000002878	-0.671623	0.00610753
novel_miR_283	ENSGALG00000008645	0.685722	0.0047716
novel_miR_283	ENSGALG00000010356	0.748561	0.00132453
novel_miR_283	ENSGALG00000011630	0.16162	0.564985
novel_miR_283	ENSGALG00000011937	-0.144798	0.60664
novel_miR_283	ENSGALG00000024335	-0.513903	0.0500391
novel_miR_283	ENSGALG00000033997	0.341353	0.213065
novel_miR_283	ENSGALG00000034737	-0.531671	0.0413726
novel_miR_283	ENSGALG00000037935	0.397288	0.14255
novel_miR_283	ENSGALG00000038420	-0.0489653	0.862422
novel_miR_298	ENSGALG00000000713	-0.276837	0.317858
novel_miR_298	ENSGALG00000002588	-0.464048	0.0814275
novel_miR_298	ENSGALG00000006453	-0.485333	0.0666713
novel_miR_298	ENSGALG00000007845	-0.492157	0.0623799
novel_miR_298	ENSGALG00000011291	-0.476415	0.072597
novel_miR_298	ENSGALG00000011630	-0.200774	0.473071
novel_miR_298	ENSGALG00000013882	0.226934	0.416013
novel_miR_298	ENSGALG00000037595	-0.279121	0.313716
novel_miR_298	ENSGALG00000037787	-0.355963	0.19285
novel_miR_298	ENSGALG00000038420	-0.0630078	0.823475
novel_miR_312	ENSGALG00000000713	-0.0808045	0.77467
novel_miR_312	ENSGALG00000002588	-0.17151	0.541078
novel_miR_312	ENSGALG00000005452	-0.0513601	0.855757
novel_miR_312	ENSGALG00000007669	0.426612	0.112782
novel_miR_312	ENSGALG00000011870	0.00787253	0.977786
novel_miR_312	ENSGALG00000012277	-0.0808021	0.774676
novel_miR_312	ENSGALG00000013882	-0.0656235	0.816259
novel_miR_312	ENSGALG00000016473	-0.099943	0.72305
novel_miR_312	ENSGALG00000025759	-0.0642703	0.81999
novel_miR_312	ENSGALG00000027188	-0.17251	0.538685
novel_miR_312	ENSGALG00000030008	0.102909	0.715142
novel_miR_312	ENSGALG00000037787	-0.099269	0.72485
novel_miR_312	ENSGALG00000039583	0.036693	0.896705
novel_miR_312	ENSGALG00000041592	-0.0453911	0.872385
novel_miR_324	ENSGALG00000012277	-0.21361	0.444614
novel_miR_324	ENSGALG00000013882	0.284822	0.303515
novel_miR_324	ENSGALG00000037453	-0.130119	0.643937
novel_miR_324	ENSGALG00000042055	0.306961	0.26577
novel_miR_324	ENSGALG00000042077	0.12335	0.66141
novel_miR_324	ENSGALG00000042976	0.0426316	0.880091
novel_miR_334	ENSGALG00000002588	-0.511694	0.0512029
novel_miR_334	ENSGALG00000006453	-0.549497	0.0338516
novel_miR_334	ENSGALG00000011870	-0.653178	0.00828237
novel_miR_334	ENSGALG00000011937	-0.0369896	0.895874
novel_miR_334	ENSGALG00000012277	-0.353314	0.19642
novel_miR_334	ENSGALG00000016059	-0.344561	0.208515
novel_miR_334	ENSGALG00000028908	-0.506522	0.0540058
novel_miR_334	ENSGALG00000030879	-0.267709	0.33472
novel_miR_334	ENSGALG00000033090	-0.794511	0.000402374
novel_miR_334	ENSGALG00000037787	-0.129637	0.645174
novel_miR_34	ENSGALG00000004274	-0.733468	0.00185883
novel_miR_34	ENSGALG00000004974	-0.368962	0.175944
novel_miR_34	ENSGALG00000037160	0.375838	0.167407
novel_miR_357	ENSGALG00000003120	-0.336128	0.220607
novel_miR_357	ENSGALG00000011630	-0.352793	0.197127
novel_miR_357	ENSGALG00000011870	-0.183328	0.513106
novel_miR_357	ENSGALG00000011937	0.475981	0.0728945
novel_miR_357	ENSGALG00000012277	0.206251	0.460822
novel_miR_357	ENSGALG00000012799	-0.61173	0.0153741
novel_miR_357	ENSGALG00000013882	-0.0426482	0.880044
novel_miR_357	ENSGALG00000016823	0.0877602	0.755795
novel_miR_357	ENSGALG00000025759	0.120423	0.669017
novel_miR_357	ENSGALG00000025774	0.254342	0.360309
novel_miR_357	ENSGALG00000030879	-0.316455	0.2505
novel_miR_357	ENSGALG00000033090	-0.326166	0.235448
novel_miR_357	ENSGALG00000034737	-0.384314	0.157265
novel_miR_357	ENSGALG00000037787	-0.341975	0.212178
novel_miR_357	ENSGALG00000039134	-0.384498	0.15705
novel_miR_357	ENSGALG00000041592	-0.362918	0.18368
novel_miR_357	ENSGALG00000041643	-0.36927	0.175556
novel_miR_357	ENSGALG00000042055	-0.357717	0.190511
novel_miR_357	ENSGALG00000042077	-0.171005	0.542287
novel_miR_357	ENSGALG00000042976	0.0478975	0.865397
novel_miR_370	ENSGALG00000011937	-0.137828	0.624243
novel_miR_370	ENSGALG00000034737	-0.522206	0.0458371
novel_miR_370	ENSGALG00000036497	-0.101282	0.719475
novel_miR_370	ENSGALG00000037935	0.818392	0.000191702
novel_miR_370	ENSGALG00000039134	-0.0761035	0.787493
novel_miR_388	ENSGALG00000002588	-0.367428	0.177887
novel_miR_388	ENSGALG00000004274	-0.127884	0.649688
novel_miR_388	ENSGALG00000007963	-0.0288743	0.918639
novel_miR_388	ENSGALG00000008018	-0.0889454	0.752592
novel_miR_388	ENSGALG00000025759	0.108541	0.7002
novel_miR_388	ENSGALG00000027069	-0.372631	0.171355
novel_miR_388	ENSGALG00000028037	-0.204404	0.464934
novel_miR_388	ENSGALG00000030879	0.513397	0.0503039
novel_miR_388	ENSGALG00000033997	0.163741	0.559821
novel_miR_388	ENSGALG00000036133	-0.215501	0.440496
novel_miR_388	ENSGALG00000037787	0.453976	0.0891643
novel_miR_388	ENSGALG00000040886	-0.0189696	0.946502
novel_miR_401	ENSGALG00000000713	0.0782234	0.781704
novel_miR_401	ENSGALG00000003282	-0.551828	0.0329496
novel_miR_401	ENSGALG00000003503	0.580876	0.023163
novel_miR_401	ENSGALG00000004460	-0.681348	0.00515837
novel_miR_401	ENSGALG00000007845	-0.90199	4.29651e-06
novel_miR_401	ENSGALG00000008050	-0.652832	0.00832831
novel_miR_401	ENSGALG00000008883	-0.129616	0.64523
novel_miR_401	ENSGALG00000010035	0.112822	0.688912
novel_miR_401	ENSGALG00000010924	0.235051	0.399072
novel_miR_401	ENSGALG00000011489	-0.870779	2.39705e-05
novel_miR_401	ENSGALG00000011870	-0.86512	3.12257e-05
novel_miR_401	ENSGALG00000011937	-0.296852	0.282635
novel_miR_401	ENSGALG00000012277	-0.695449	0.00399356
novel_miR_401	ENSGALG00000013882	0.703816	0.00340826
novel_miR_401	ENSGALG00000015305	0.199537	0.475859
novel_miR_401	ENSGALG00000030008	0.604547	0.0169734
novel_miR_401	ENSGALG00000030879	0.160947	0.566628
novel_miR_401	ENSGALG00000034737	-0.570282	0.026433
novel_miR_401	ENSGALG00000036133	-0.752438	0.00120962
novel_miR_401	ENSGALG00000037453	0.340613	0.214122
novel_miR_401	ENSGALG00000038495	-0.744833	0.0014432
novel_miR_401	ENSGALG00000039300	0.395734	0.144262
novel_miR_403	ENSGALG00000004274	0.0943375	0.738065
novel_miR_403	ENSGALG00000005441	0.032945	0.907212
novel_miR_403	ENSGALG00000005909	-0.418261	0.120777
novel_miR_403	ENSGALG00000007963	0.0936866	0.739814
novel_miR_403	ENSGALG00000012277	0.219839	0.431123
novel_miR_403	ENSGALG00000025759	-0.0931815	0.741172
novel_miR_403	ENSGALG00000034737	-0.404819	0.134448
novel_miR_403	ENSGALG00000035487	-0.238	0.393007
novel_miR_403	ENSGALG00000035530	-0.146479	0.602423
novel_miR_403	ENSGALG00000037787	-0.373648	0.170096
novel_miR_403	ENSGALG00000039134	-0.471761	0.0758354
novel_miR_403	ENSGALG00000041592	-0.467197	0.0791099
novel_miR_403	ENSGALG00000042976	0.0399202	0.887671
novel_miR_407	ENSGALG00000003282	0.221473	0.427618
novel_miR_407	ENSGALG00000003503	-0.0597646	0.832439
novel_miR_407	ENSGALG00000008018	0.348083	0.203592
novel_miR_407	ENSGALG00000011630	-0.159833	0.569353
novel_miR_407	ENSGALG00000015112	0.23974	0.389453
novel_miR_407	ENSGALG00000032789	-0.356773	0.191769
novel_miR_407	ENSGALG00000034737	-0.176709	0.52869
novel_miR_407	ENSGALG00000041592	-0.293037	0.289162
novel_miR_434	ENSGALG00000003282	-0.55219	0.0328113
novel_miR_436	ENSGALG00000003120	-0.29814	0.280452
novel_miR_436	ENSGALG00000008756	-0.797148	0.000372508
novel_miR_436	ENSGALG00000025759	-0.903943	3.78777e-06
novel_miR_462	ENSGALG00000004974	-0.254838	0.359341
novel_miR_462	ENSGALG00000005016	-0.129819	0.644707
novel_miR_462	ENSGALG00000006785	-0.772417	0.000737765
novel_miR_462	ENSGALG00000007260	-0.485833	0.06635
novel_miR_462	ENSGALG00000008756	0.374071	0.169575
novel_miR_462	ENSGALG00000012277	-0.215091	0.441387
novel_miR_462	ENSGALG00000025759	0.708766	0.00309557
novel_miR_462	ENSGALG00000030879	-0.393072	0.147226
novel_miR_465	ENSGALG00000005757	-0.541034	0.037282
novel_miR_465	ENSGALG00000033090	-0.626634	0.0124277
novel_miR_465	ENSGALG00000038420	0.0384304	0.89184
novel_miR_465	ENSGALG00000040249	0.695426	0.0039953
novel_miR_465	ENSGALG00000042077	-0.216561	0.438196
novel_miR_46	ENSGALG00000034134	-0.129456	0.645641
novel_miR_46	ENSGALG00000037453	0.10074	0.720921
novel_miR_500	ENSGALG00000034134	-0.129456	0.645641
novel_miR_500	ENSGALG00000037453	0.10074	0.720921
novel_miR_503	ENSGALG00000011937	0.235001	0.399175
novel_miR_503	ENSGALG00000034048	-0.349271	0.20195
novel_miR_506	ENSGALG00000001773	-0.0565984	0.841209
novel_miR_506	ENSGALG00000003045	0.0177893	0.949826
novel_miR_506	ENSGALG00000003120	0.281509	0.30942
novel_miR_506	ENSGALG00000010323	0.164655	0.5576
novel_miR_506	ENSGALG00000013882	-0.0596943	0.832634
novel_miR_506	ENSGALG00000028037	0.0662039	0.81466
novel_miR_506	ENSGALG00000030879	-0.205248	0.463055
novel_miR_506	ENSGALG00000033090	0.110199	0.695821
novel_miR_506	ENSGALG00000034737	0.520689	0.0465849
novel_miR_506	ENSGALG00000035487	0.319707	0.245394
novel_miR_506	ENSGALG00000037453	0.305474	0.268212
novel_miR_506	ENSGALG00000041592	0.266905	0.336231
novel_miR_506	ENSGALG00000042077	-0.453068	0.0898867
novel_miR_506	ENSGALG00000042976	-0.480657	0.0697334
novel_miR_510	ENSGALG00000008883	0.155867	0.579094
novel_miR_510	ENSGALG00000015305	0.266333	0.337307
novel_miR_510	ENSGALG00000025759	0.133689	0.634789
novel_miR_510	ENSGALG00000034076	0.328265	0.232271
novel_miR_522	ENSGALG00000001143	-0.377792	0.165032
novel_miR_522	ENSGALG00000007845	-0.412737	0.126274
novel_miR_522	ENSGALG00000010356	0.532391	0.0410466
novel_miR_522	ENSGALG00000011937	-0.140231	0.618152
novel_miR_522	ENSGALG00000013882	0.0662237	0.814606
novel_miR_522	ENSGALG00000015305	0.123146	0.661941
novel_miR_522	ENSGALG00000015688	0.12177	0.665513
novel_miR_522	ENSGALG00000016059	-0.29384	0.28778
novel_miR_522	ENSGALG00000033997	0.205197	0.463167
novel_miR_522	ENSGALG00000035530	0.352284	0.19782
novel_miR_522	ENSGALG00000041643	-0.574371	0.0251319
novel_miR_532	ENSGALG00000006785	-0.685042	0.00483017
novel_miR_532	ENSGALG00000010179	0.516098	0.0489018
novel_miR_532	ENSGALG00000011630	0.403297	0.136059
novel_miR_532	ENSGALG00000016058	-0.232873	0.403581
novel_miR_538	ENSGALG00000005757	-0.0780255	0.782244
novel_miR_538	ENSGALG00000008756	0.33396	0.223786
novel_miR_538	ENSGALG00000010322	-0.237098	0.394857
novel_miR_538	ENSGALG00000011489	-0.315139	0.252583
novel_miR_538	ENSGALG00000011937	-0.206553	0.460152
novel_miR_538	ENSGALG00000012277	-0.149677	0.594435
novel_miR_538	ENSGALG00000013882	0.195001	0.486148
novel_miR_538	ENSGALG00000030879	-0.212036	0.448058
novel_miR_538	ENSGALG00000034737	-0.407887	0.13124
novel_miR_538	ENSGALG00000040060	-0.250145	0.368558
novel_miR_544	ENSGALG00000000713	0.426035	0.113322
novel_miR_544	ENSGALG00000001143	0.0383619	0.892031
novel_miR_544	ENSGALG00000004460	0.403035	0.136339
novel_miR_544	ENSGALG00000007845	0.0117473	0.966857
novel_miR_544	ENSGALG00000008645	-0.163938	0.559342
novel_miR_544	ENSGALG00000010924	0.368501	0.176526
novel_miR_544	ENSGALG00000014365	-0.0173538	0.951053
novel_miR_544	ENSGALG00000015305	-0.224199	0.421805
novel_miR_544	ENSGALG00000030879	0.314844	0.253051
novel_miR_544	ENSGALG00000033997	0.204732	0.464205
novel_miR_544	ENSGALG00000036133	0.173701	0.535843
novel_miR_544	ENSGALG00000037453	0.0344334	0.903037
novel_miR_544	ENSGALG00000041470	-0.114774	0.683785
novel_miR_555	ENSGALG00000008883	-0.0738129	0.79376
novel_miR_555	ENSGALG00000011937	-0.0156974	0.955721
novel_miR_555	ENSGALG00000015112	0.12248	0.663667
novel_miR_555	ENSGALG00000025759	-0.0156322	0.955905
novel_miR_555	ENSGALG00000028037	0.213248	0.445405
novel_miR_555	ENSGALG00000042055	-0.190752	0.495884
novel_miR_557	ENSGALG00000000713	-0.0206062	0.941893
novel_miR_557	ENSGALG00000001143	0.896434	6.06418e-06
novel_miR_557	ENSGALG00000004974	0.782461	0.000564799
novel_miR_557	ENSGALG00000008050	0.88859	9.55867e-06
novel_miR_557	ENSGALG00000008756	-0.809137	0.00025859
novel_miR_557	ENSGALG00000008883	0.0447159	0.87427
novel_miR_557	ENSGALG00000011254	0.21535	0.440824
novel_miR_557	ENSGALG00000011369	0.609729	0.0158073
novel_miR_557	ENSGALG00000015305	0.227269	0.415308
novel_miR_557	ENSGALG00000033997	-0.619405	0.0137963
novel_miR_557	ENSGALG00000034048	-0.205456	0.462591
novel_miR_557	ENSGALG00000035487	0.866749	2.89728e-05
novel_miR_557	ENSGALG00000037787	0.155619	0.579706
novel_miR_557	ENSGALG00000039583	0.948863	7.02481e-08
novel_miR_566	ENSGALG00000004460	0.373585	0.170174
novel_miR_566	ENSGALG00000005909	0.314603	0.253435
novel_miR_566	ENSGALG00000011630	0.717788	0.00258482
novel_miR_566	ENSGALG00000011870	0.106935	0.704451
novel_miR_566	ENSGALG00000012277	-0.366572	0.178977
novel_miR_566	ENSGALG00000015112	0.0917976	0.744898
novel_miR_566	ENSGALG00000015688	0.17111	0.542035
[truncated: 182 more rows]

## Sheet: Sheet2
Significantly negatively corrlated miRNAs and their potential targeted DE transcriptional factors pairs (Pearson_value<0 & P_value<0.05)
miRNA	Gene_ID	Pearson_value	P_value
gga-let-7a-2-3p	ENSGALG00000002588	-0.57343	0.025427
gga-let-7a-2-3p	ENSGALG00000004274	-0.75371	0.00117371
gga-let-7a-2-3p	ENSGALG00000016774	-0.826736	0.00014426
gga-let-7a-2-3p	ENSGALG00000039583	-0.862431	3.52602e-05
gga-let-7c-3p	ENSGALG00000002588	-0.669502	0.0063317
gga-let-7c-3p	ENSGALG00000004274	-0.699278	0.00371658
gga-let-7c-3p	ENSGALG00000016774	-0.873183	2.13453e-05
gga-let-7c-3p	ENSGALG00000039583	-0.908414	2.80968e-06
gga-miR-100-3p	ENSGALG00000012702	-0.625335	0.0126656
gga-miR-106-5p	ENSGALG00000002588	-0.518217	0.047822
gga-miR-106-5p	ENSGALG00000006785	-0.845181	7.27456e-05
gga-miR-106-5p	ENSGALG00000008050	-0.850947	5.76795e-05
gga-miR-106-5p	ENSGALG00000011291	-0.659013	0.00753756
gga-miR-106-5p	ENSGALG00000011369	-0.657244	0.00775757
gga-miR-106-5p	ENSGALG00000011870	-0.559818	0.029995
gga-miR-106-5p	ENSGALG00000016774	-0.686135	0.00473631
gga-miR-106-5p	ENSGALG00000036133	-0.725567	0.00220067
gga-miR-10c-5p	ENSGALG00000025759	-0.899311	5.08577e-06
gga-miR-12226-5p	ENSGALG00000035487	-0.826339	0.000146275
gga-miR-12247-5p	ENSGALG00000034737	-0.717122	0.00262003
gga-miR-12277-3p	ENSGALG00000025774	-0.550425	0.0334904
gga-miR-128-1-5p	ENSGALG00000001161	-0.722991	0.00232244
gga-miR-128-1-5p	ENSGALG00000003282	-0.781205	0.00058441
gga-miR-128-1-5p	ENSGALG00000006453	-0.667001	0.0066043
gga-miR-128-1-5p	ENSGALG00000012277	-0.607905	0.0162105
gga-miR-128-1-5p	ENSGALG00000033090	-0.624174	0.012881
gga-miR-128-1-5p	ENSGALG00000035487	-0.667097	0.00659365
gga-miR-129-1-3p	ENSGALG00000008050	-0.549885	0.0337
gga-miR-132a-5p	ENSGALG00000005452	-0.604365	0.0170156
gga-miR-132a-5p	ENSGALG00000013342	-0.639659	0.01023
gga-miR-1354	ENSGALG00000008050	-0.726056	0.00217817
gga-miR-1354	ENSGALG00000014365	-0.565364	0.028065
gga-miR-1416-3p	ENSGALG00000037453	-0.537858	0.0386341
gga-miR-1416-5p	ENSGALG00000008756	-0.832748	0.000116444
gga-miR-1416-5p	ENSGALG00000013882	-0.727393	0.00211752
gga-miR-1416-5p	ENSGALG00000025759	-0.903916	3.79444e-06
gga-miR-1454	ENSGALG00000015112	-0.81125	0.000241852
gga-miR-1454	ENSGALG00000039583	-0.572473	0.0257298
gga-miR-1458	ENSGALG00000001143	-0.662148	0.00715962
gga-miR-1458	ENSGALG00000003670	-0.612021	0.0153117
gga-miR-1458	ENSGALG00000007845	-0.54432	0.0359206
gga-miR-1458	ENSGALG00000016774	-0.724381	0.00225609
gga-miR-1458	ENSGALG00000036133	-0.772287	0.000740256
gga-miR-1459	ENSGALG00000011937	-0.61836	0.0140034
gga-miR-146a-3p	ENSGALG00000025759	-0.847952	6.5144e-05
gga-miR-146a-3p	ENSGALG00000037935	-0.602447	0.0174644
gga-miR-146a-3p	ENSGALG00000042976	-0.645774	0.00930913
gga-miR-146a-5p	ENSGALG00000025759	-0.663985	0.00694531
gga-miR-146b-5p	ENSGALG00000025759	-0.560665	0.029694
gga-miR-148a-3p	ENSGALG00000013882	-0.622965	0.0131085
gga-miR-148a-3p	ENSGALG00000025759	-0.836126	0.000102865
gga-miR-148a-3p	ENSGALG00000033997	-0.66948	0.00633402
gga-miR-148a-3p	ENSGALG00000035530	-0.865774	3.03039e-05
gga-miR-1557	ENSGALG00000003282	-0.591161	0.0202923
gga-miR-1557	ENSGALG00000034737	-0.750826	0.00125639
gga-miR-1559-3p	ENSGALG00000002588	-0.526405	0.0438148
gga-miR-1559-3p	ENSGALG00000011870	-0.678597	0.00541413
gga-miR-1559-3p	ENSGALG00000014365	-0.699095	0.00372941
gga-miR-155	ENSGALG00000013882	-0.771223	0.000760896
gga-miR-155	ENSGALG00000013956	-0.893158	7.36438e-06
gga-miR-155	ENSGALG00000025759	-0.869866	2.50367e-05
gga-miR-1563	ENSGALG00000012702	-0.571507	0.0260381
gga-miR-1563	ENSGALG00000015112	-0.590348	0.020509
gga-miR-1563	ENSGALG00000015688	-0.600822	0.0178516
gga-miR-15c-3p	ENSGALG00000001143	-0.717239	0.00261383
gga-miR-15c-3p	ENSGALG00000010322	-0.693446	0.00414487
gga-miR-15c-3p	ENSGALG00000015112	-0.862443	3.52412e-05
gga-miR-15c-3p	ENSGALG00000016774	-0.71746	0.00260209
gga-miR-1612	ENSGALG00000007260	-0.58428	0.0221807
gga-miR-1612	ENSGALG00000007669	-0.644056	0.00956103
gga-miR-1612	ENSGALG00000014365	-0.581519	0.022975
gga-miR-1612	ENSGALG00000015112	-0.787767	0.000487728
gga-miR-1612	ENSGALG00000015688	-0.643885	0.00958642
gga-miR-1612	ENSGALG00000016774	-0.548104	0.0343994
gga-miR-1612	ENSGALG00000036133	-0.60407	0.0170839
gga-miR-1612	ENSGALG00000039583	-0.655611	0.00796501
gga-miR-1626-3p	ENSGALG00000040886	-0.530528	0.0418939
gga-miR-1635	ENSGALG00000006785	-0.773725	0.000713066
gga-miR-1635	ENSGALG00000033090	-0.693269	0.00415847
gga-miR-1668-3p	ENSGALG00000006453	-0.531089	0.0416374
gga-miR-1668-3p	ENSGALG00000007845	-0.582818	0.0225987
gga-miR-1668-3p	ENSGALG00000016774	-0.553735	0.0322256
gga-miR-1674	ENSGALG00000016774	-0.591083	0.0203132
gga-miR-1677-3p	ENSGALG00000005757	-0.829339	0.000131615
gga-miR-1677-3p	ENSGALG00000007845	-0.731254	0.00194999
gga-miR-1677-3p	ENSGALG00000011489	-0.739043	0.00164439
gga-miR-1677-3p	ENSGALG00000014365	-0.796819	0.000376129
gga-miR-1693	ENSGALG00000002878	-0.781811	0.000574871
gga-miR-1693	ENSGALG00000007260	-0.693341	0.00415294
gga-miR-1693	ENSGALG00000011254	-0.518091	0.0478857
gga-miR-1693	ENSGALG00000016774	-0.758905	0.00103593
gga-miR-1693	ENSGALG00000036133	-0.817506	0.000197414
gga-miR-1693	ENSGALG00000039583	-0.824285	0.000157065
gga-miR-1696	ENSGALG00000006453	-0.572413	0.0257489
gga-miR-1696	ENSGALG00000007845	-0.551263	0.0331666
gga-miR-1696	ENSGALG00000011870	-0.597939	0.0185549
gga-miR-1696	ENSGALG00000012702	-0.903355	3.93528e-06
gga-miR-1696	ENSGALG00000016774	-0.753711	0.0011737
gga-miR-1696	ENSGALG00000036133	-0.814143	0.000220382
gga-miR-1707	ENSGALG00000011937	-0.684144	0.00490835
gga-miR-1716	ENSGALG00000033090	-0.799716	0.000345185
gga-miR-1716	ENSGALG00000035487	-0.747588	0.00135472
gga-miR-1719	ENSGALG00000001143	-0.568017	0.0271752
gga-miR-1719	ENSGALG00000015688	-0.537956	0.0385916
gga-miR-1737	ENSGALG00000041592	-0.615228	0.0146385
gga-miR-1801	ENSGALG00000034737	-0.586191	0.0216433
gga-miR-1808	ENSGALG00000008050	-0.786233	0.000509073
gga-miR-181b-2-3p	ENSGALG00000007845	-0.527873	0.0431235
gga-miR-187-3p	ENSGALG00000005452	-0.584225	0.0221965
gga-miR-18b-3p	ENSGALG00000033090	-0.546575	0.0350078
gga-miR-18b-3p	ENSGALG00000034567	-0.592933	0.0198268
gga-miR-18b-5p	ENSGALG00000006805	-0.579199	0.0236589
gga-miR-18b-5p	ENSGALG00000040886	-0.647035	0.00912765
gga-miR-191-3p	ENSGALG00000012277	-0.596738	0.0188541
gga-miR-191-3p	ENSGALG00000038495	-0.606467	0.0165338
gga-miR-19a-3p	ENSGALG00000015688	-0.539523	0.0379206
gga-miR-200a-3p	ENSGALG00000042077	-0.617901	0.0140951
gga-miR-203a	ENSGALG00000013956	-0.58175	0.0229079
gga-miR-203a	ENSGALG00000025759	-0.665151	0.0068119
gga-miR-203a	ENSGALG00000033631	-0.549937	0.0336801
gga-miR-206	ENSGALG00000013882	-0.520818	0.046521
gga-miR-20a-5p	ENSGALG00000006785	-0.847276	6.69362e-05
gga-miR-20a-5p	ENSGALG00000008050	-0.859613	3.9943e-05
gga-miR-20a-5p	ENSGALG00000011291	-0.667274	0.00657416
gga-miR-20a-5p	ENSGALG00000011369	-0.709047	0.00307857
gga-miR-20a-5p	ENSGALG00000011870	-0.567567	0.0273248
gga-miR-20a-5p	ENSGALG00000016774	-0.681031	0.00518735
gga-miR-20a-5p	ENSGALG00000036133	-0.708742	0.00309707
gga-miR-20b-5p	ENSGALG00000002588	-0.544182	0.0359768
gga-miR-20b-5p	ENSGALG00000006785	-0.895776	6.30871e-06
gga-miR-20b-5p	ENSGALG00000008050	-0.904852	3.56875e-06
gga-miR-20b-5p	ENSGALG00000011291	-0.702769	0.00347749
gga-miR-20b-5p	ENSGALG00000011369	-0.772417	0.000737763
gga-miR-20b-5p	ENSGALG00000011870	-0.575324	0.0248357
gga-miR-20b-5p	ENSGALG00000016774	-0.72852	0.00206747
gga-miR-20b-5p	ENSGALG00000036133	-0.77712	0.000652087
gga-miR-2131-5p	ENSGALG00000003282	-0.597023	0.0187829
gga-miR-2131-5p	ENSGALG00000006785	-0.643267	0.0096785
gga-miR-2131-5p	ENSGALG00000007260	-0.591502	0.0202021
gga-miR-2131-5p	ENSGALG00000015305	-0.533516	0.040541
gga-miR-2131-5p	ENSGALG00000015688	-0.568001	0.0271807
gga-miR-2184a-5p	ENSGALG00000002514	-0.671367	0.00613423
gga-miR-2184a-5p	ENSGALG00000008645	-0.641169	0.00999627
gga-miR-2184a-5p	ENSGALG00000025759	-0.610385	0.0156642
gga-miR-2184a-5p	ENSGALG00000041299	-0.633404	0.011244
gga-miR-26a-3p	ENSGALG00000011291	-0.571853	0.0259273
gga-miR-27b-3p	ENSGALG00000005909	-0.754684	0.00114681
gga-miR-27b-3p	ENSGALG00000008756	-0.597919	0.01856
gga-miR-27b-3p	ENSGALG00000033997	-0.740826	0.00158015
gga-miR-27b-3p	ENSGALG00000035530	-0.660644	0.00733902
gga-miR-27b-3p	ENSGALG00000037164	-0.652538	0.00836745
gga-miR-27b-3p	ENSGALG00000037453	-0.70687	0.00321254
gga-miR-27b-3p	ENSGALG00000039300	-0.639308	0.010285
gga-miR-27b-3p	ENSGALG00000041299	-0.586262	0.0216235
gga-miR-29b-1-5p	ENSGALG00000015688	-0.674258	0.00583771
gga-miR-301b-3p	ENSGALG00000006785	-0.516722	0.0485821
gga-miR-301b-3p	ENSGALG00000008050	-0.561213	0.0295003
gga-miR-301b-5p	ENSGALG00000003282	-0.761417	0.000974151
gga-miR-301b-5p	ENSGALG00000006785	-0.809352	0.000256844
gga-miR-301b-5p	ENSGALG00000036133	-0.84822	6.44459e-05
gga-miR-302a	ENSGALG00000013420	-0.677487	0.00552011
gga-miR-302a	ENSGALG00000038420	-0.635727	0.0108587
gga-miR-302b-3p	ENSGALG00000038420	-0.518987	0.0474341
gga-miR-302c-3p	ENSGALG00000038420	-0.624856	0.0127542
gga-miR-302d	ENSGALG00000008756	-0.531361	0.0415131
gga-miR-302d	ENSGALG00000033997	-0.583025	0.0225391
gga-miR-30b-5p	ENSGALG00000008018	-0.538409	0.0383968
gga-miR-3525	ENSGALG00000005909	-0.639666	0.010229
gga-miR-3525	ENSGALG00000025759	-0.753468	0.00118049
gga-miR-3525	ENSGALG00000035016	-0.556164	0.0313205
gga-miR-429-3p	ENSGALG00000008018	-0.517833	0.0480163
gga-miR-4732-5p	ENSGALG00000010745	-0.652176	0.00841588
gga-miR-6543-3p	ENSGALG00000025774	-0.655204	0.00801741
gga-miR-6548-3p	ENSGALG00000040886	-0.515876	0.0490158
gga-miR-6549-5p	ENSGALG00000001161	-0.514914	0.0495126
gga-miR-6549-5p	ENSGALG00000025774	-0.55425	0.0320319
gga-miR-6574-3p	ENSGALG00000004274	-0.56549	0.0280221
gga-miR-6594-5p	ENSGALG00000034737	-0.590911	0.0203587
gga-miR-6649-3p	ENSGALG00000034737	-0.534666	0.0400292
gga-miR-6669-3p	ENSGALG00000000713	-0.538004	0.0385711
gga-miR-6669-3p	ENSGALG00000027188	-0.722659	0.00233852
gga-miR-6669-3p	ENSGALG00000034737	-0.579357	0.023612
gga-miR-6669-3p	ENSGALG00000035487	-0.64344	0.00965264
gga-miR-6669-3p	ENSGALG00000037787	-0.596108	0.0190127
gga-miR-6670-5p	ENSGALG00000007266	-0.688873	0.00450749
gga-miR-6670-5p	ENSGALG00000015688	-0.730012	0.00200269
gga-miR-6694-3p	ENSGALG00000006453	-0.663179	0.00703868
gga-miR-6694-3p	ENSGALG00000006785	-0.802202	0.000320324
gga-miR-726-3p	ENSGALG00000008756	-0.630259	0.0117824
gga-miR-7	ENSGALG00000010322	-0.640048	0.0101694
gga-miR-92-5p	ENSGALG00000002588	-0.552376	0.0327402
gga-miR-92-5p	ENSGALG00000003282	-0.933096	3.87764e-07
gga-miR-92-5p	ENSGALG00000015688	-0.741574	0.00155385
gga-miR-92-5p	ENSGALG00000035487	-0.734851	0.00180363
novel_miR_154	ENSGALG00000025759	-0.663719	0.00697599
novel_miR_154	ENSGALG00000033997	-0.579674	0.0235176
novel_miR_154	ENSGALG00000035530	-0.634409	0.011076
novel_miR_171	ENSGALG00000007963	-0.519884	0.046985
novel_miR_189	ENSGALG00000040886	-0.72548	0.00220472
novel_miR_190	ENSGALG00000011870	-0.548526	0.0342325
novel_miR_190	ENSGALG00000012702	-0.622866	0.0131272
novel_miR_190	ENSGALG00000016774	-0.562978	0.0288832
novel_miR_190	ENSGALG00000034737	-0.652808	0.00833138
novel_miR_190	ENSGALG00000036133	-0.582529	0.0226821
novel_miR_216	ENSGALG00000015112	-0.731583	0.00193623
novel_miR_232	ENSGALG00000024335	-0.63094	0.0116641
novel_miR_232	ENSGALG00000040886	-0.795303	0.000393202
novel_miR_25	ENSGALG00000033090	-0.548565	0.0342173
novel_miR_263	ENSGALG00000002588	-0.518365	0.0477473
novel_miR_263	ENSGALG00000003670	-0.565542	0.0280045
novel_miR_263	ENSGALG00000011291	-0.644515	0.00949317
novel_miR_263	ENSGALG00000035487	-0.528828	0.0426779
novel_miR_263	ENSGALG00000036133	-0.748538	0.00132525
novel_miR_272	ENSGALG00000012277	-0.638303	0.0104435
novel_miR_273	ENSGALG00000002588	-0.64851	0.0089188
novel_miR_273	ENSGALG00000011489	-0.607797	0.0162347
novel_miR_273	ENSGALG00000014365	-0.721389	0.00240085
novel_miR_273	ENSGALG00000016774	-0.545744	0.035342
novel_miR_273	ENSGALG00000038420	-0.635173	0.0109497
novel_miR_282	ENSGALG00000035530	-0.916497	1.57214e-06
novel_miR_282	ENSGALG00000038858	-0.734713	0.00180908
novel_miR_283	ENSGALG00000002588	-0.537083	0.0389694
novel_miR_283	ENSGALG00000002878	-0.671623	0.00610753
novel_miR_283	ENSGALG00000034737	-0.531671	0.0413726
novel_miR_334	ENSGALG00000006453	-0.549497	0.0338516
novel_miR_334	ENSGALG00000011870	-0.653178	0.00828237
novel_miR_334	ENSGALG00000033090	-0.794511	0.000402374
novel_miR_34	ENSGALG00000004274	-0.733468	0.00185883
novel_miR_357	ENSGALG00000012799	-0.61173	0.0153741
novel_miR_370	ENSGALG00000034737	-0.522206	0.0458371
novel_miR_401	ENSGALG00000003282	-0.551828	0.0329496
novel_miR_401	ENSGALG00000004460	-0.681348	0.00515837
novel_miR_401	ENSGALG00000007845	-0.90199	4.29651e-06
novel_miR_401	ENSGALG00000008050	-0.652832	0.00832831
novel_miR_401	ENSGALG00000011489	-0.870779	2.39705e-05
novel_miR_401	ENSGALG00000011870	-0.86512	3.12257e-05
novel_miR_401	ENSGALG00000012277	-0.695449	0.00399356
novel_miR_401	ENSGALG00000034737	-0.570282	0.026433
novel_miR_401	ENSGALG00000036133	-0.752438	0.00120962
novel_miR_401	ENSGALG00000038495	-0.744833	0.0014432
novel_miR_434	ENSGALG00000003282	-0.55219	0.0328113
novel_miR_436	ENSGALG00000008756	-0.797148	0.000372508
novel_miR_436	ENSGALG00000025759	-0.903943	3.78777e-06
novel_miR_462	ENSGALG00000006785	-0.772417	0.000737765
novel_miR_465	ENSGALG00000005757	-0.541034	0.037282
novel_miR_465	ENSGALG00000033090	-0.626634	0.0124277
novel_miR_522	ENSGALG00000041643	-0.574371	0.0251319
novel_miR_532	ENSGALG00000006785	-0.685042	0.00483017
novel_miR_557	ENSGALG00000008756	-0.809137	0.00025859
novel_miR_557	ENSGALG00000033997	-0.619405	0.0137963
novel_miR_568	ENSGALG00000001143	-0.574209	0.0251827
novel_miR_568	ENSGALG00000036133	-0.66564	0.0067565
novel_miR_574	ENSGALG00000008756	-0.797148	0.000372508
novel_miR_574	ENSGALG00000025759	-0.903943	3.78777e-06
novel_miR_576	ENSGALG00000035530	-0.892388	7.70165e-06
novel_miR_576	ENSGALG00000038858	-0.808054	0.000267525
novel_miR_583	ENSGALG00000008050	-0.637093	0.010637
novel_miR_597	ENSGALG00000002588	-0.532522	0.0409874
novel_miR_597	ENSGALG00000003282	-0.65704	0.00778326
novel_miR_597	ENSGALG00000004274	-0.664321	0.00690659
novel_miR_597	ENSGALG00000006453	-0.569588	0.026659
novel_miR_597	ENSGALG00000008050	-0.831318	0.000122622
novel_miR_597	ENSGALG00000012277	-0.58529	0.0218956
novel_miR_597	ENSGALG00000034567	-0.730495	0.00198204
novel_miR_599	ENSGALG00000038495	-0.538154	0.0385062
novel_miR_641	ENSGALG00000002878	-0.782856	0.000558733
novel_miR_641	ENSGALG00000007266	-0.697072	0.00387424
novel_miR_641	ENSGALG00000007845	-0.611312	0.0154637
novel_miR_641	ENSGALG00000008050	-0.752196	0.00121655
novel_miR_641	ENSGALG00000036133	-0.767065	0.000846146
