# Supplementary material for: Integrative analysis of miRNA and mRNA profiles reveals that gga-miR-106-5p inhibits adipogenesis by targeting the KLF15 gene in chickens
Source: J Anim Sci Biotechnol. 2022 Jul 6;13:81. doi: 10.1186/s40104-022-00727-x (PMC9258119; doi:10.1186/s40104-022-00727-x)
Supplement: Supplementary file 1 — Additional file 1: Table S1. Primers used in this study. Table S2. Clustering of differentially expressed miRNA expression profiles in chicken abdominal adipocytes at different stages of differentiation. Table S3. Differentially expressed genes during the adipogenic differentiation of chicken abdominal preadipocytes. Table S4. Functional enrichment analysis of all differentially expressed mRNAs in chicken abdominal adipocytes at different stages of differentiation. Table S5. All targets of differentially expressed miRNAs and functional enrichment analysis of differentially expressed targets. Table S6. Regulatory network analysis of differentially expressed miRNAs and differentially expressed transcriptional factors. Table S7. Potential target genes of the KLF15 transcriptional factor. Table S8. Putative chicken KLF15 motif in the promoters of representative genes related to cell proliferation and lipogenesis. [file 40104_2022_727_MOESM1_ESM.zip › Table S7.xlsx]

## Sheet: Sheet1
All genes potentially targeted by KLF15 transcriptional factor
motif_id	motif_alt_id	Gene_ID	Gene_symbol	start	stop	strand	score	p-value	q-value	matched_sequence
MA1513.1	MA1513.1.KLF15	ENSGALG00000038110		9	19	+	19.7692	6.87e-08	0.00424	GCCCCGCCCCC
MA1513.1	MA1513.1.KLF15	ENSGALG00000014081	OCIAD1	22	32	+	19.7692	6.87e-08	0.00424	GCCCCGCCCCC
MA1513.1	MA1513.1.KLF15	ENSGALG00000032645	H2A-VIII	45	55	+	19.7692	6.87e-08	0.00424	GCCCCGCCCCC
MA1513.1	MA1513.1.KLF15	ENSGALG00000011992	EP300	57	67	+	19.7692	6.87e-08	0.00424	GCCCCGCCCCC
MA1513.1	MA1513.1.KLF15	ENSGALG00000048450		65	75	+	19.7692	6.87e-08	0.00424	GCCCCGCCCCC
MA1513.1	MA1513.1.KLF15	ENSGALG00000011992	EP300	76	86	+	19.7692	6.87e-08	0.00424	GCCCCGCCCCC
MA1513.1	MA1513.1.KLF15	ENSGALG00000030826	CLCN7	79	89	+	19.7692	6.87e-08	0.00424	GCCCCGCCCCC
MA1513.1	MA1513.1.KLF15	ENSGALG00000048450		92	102	+	19.7692	6.87e-08	0.00424	GCCCCGCCCCC
MA1513.1	MA1513.1.KLF15	ENSGALG00000052284	H2A-VIII	102	112	+	19.7692	6.87e-08	0.00424	GCCCCGCCCCC
MA1513.1	MA1513.1.KLF15	ENSGALG00000054753		109	119	+	19.7692	6.87e-08	0.00424	GCCCCGCCCCC
MA1513.1	MA1513.1.KLF15	ENSGALG00000048450		110	120	+	19.7692	6.87e-08	0.00424	GCCCCGCCCCC
MA1513.1	MA1513.1.KLF15	ENSGALG00000028985		112	122	+	19.7692	6.87e-08	0.00424	GCCCCGCCCCC
MA1513.1	MA1513.1.KLF15	ENSGALG00000030466		120	130	+	19.7692	6.87e-08	0.00424	GCCCCGCCCCC
MA1513.1	MA1513.1.KLF15	ENSGALG00000054377		160	170	+	19.7692	6.87e-08	0.00424	GCCCCGCCCCC
MA1513.1	MA1513.1.KLF15	ENSGALG00000009553	SMC4	168	178	+	19.7692	6.87e-08	0.00424	GCCCCGCCCCC
MA1513.1	MA1513.1.KLF15	ENSGALG00000048450		173	183	+	19.7692	6.87e-08	0.00424	GCCCCGCCCCC
MA1513.1	MA1513.1.KLF15	ENSGALG00000052573	UBE2S	182	192	+	19.7692	6.87e-08	0.00424	GCCCCGCCCCC
MA1513.1	MA1513.1.KLF15	ENSGALG00000033463		191	201	+	19.7692	6.87e-08	0.00424	GCCCCGCCCCC
MA1513.1	MA1513.1.KLF15	ENSGALG00000052573	UBE2S	197	207	+	19.7692	6.87e-08	0.00424	GCCCCGCCCCC
MA1513.1	MA1513.1.KLF15	ENSGALG00000048450		207	217	+	19.7692	6.87e-08	0.00424	GCCCCGCCCCC
MA1513.1	MA1513.1.KLF15	ENSGALG00000048450		243	253	+	19.7692	6.87e-08	0.00424	GCCCCGCCCCC
MA1513.1	MA1513.1.KLF15	ENSGALG00000053884		271	281	+	19.7692	6.87e-08	0.00424	GCCCCGCCCCC
MA1513.1	MA1513.1.KLF15	ENSGALG00000012739	HIVEP1	276	286	+	19.7692	6.87e-08	0.00424	GCCCCGCCCCC
MA1513.1	MA1513.1.KLF15	ENSGALG00000054913		277	287	+	19.7692	6.87e-08	0.00424	GCCCCGCCCCC
MA1513.1	MA1513.1.KLF15	ENSGALG00000052350		282	292	+	19.7692	6.87e-08	0.00424	GCCCCGCCCCC
MA1513.1	MA1513.1.KLF15	ENSGALG00000048450		286	296	+	19.7692	6.87e-08	0.00424	GCCCCGCCCCC
MA1513.1	MA1513.1.KLF15	ENSGALG00000052350		304	314	+	19.7692	6.87e-08	0.00424	GCCCCGCCCCC
MA1513.1	MA1513.1.KLF15	ENSGALG00000054323	U1	316	326	+	19.7692	6.87e-08	0.00424	GCCCCGCCCCC
MA1513.1	MA1513.1.KLF15	ENSGALG00000007244	SIRT4	323	333	+	19.7692	6.87e-08	0.00424	GCCCCGCCCCC
MA1513.1	MA1513.1.KLF15	ENSGALG00000053167		324	334	+	19.7692	6.87e-08	0.00424	GCCCCGCCCCC
MA1513.1	MA1513.1.KLF15	ENSGALG00000048450		337	347	+	19.7692	6.87e-08	0.00424	GCCCCGCCCCC
MA1513.1	MA1513.1.KLF15	ENSGALG00000009683	NEK1	342	352	+	19.7692	6.87e-08	0.00424	GCCCCGCCCCC
MA1513.1	MA1513.1.KLF15	ENSGALG00000054166	CACNG7	346	356	+	19.7692	6.87e-08	0.00424	GCCCCGCCCCC
MA1513.1	MA1513.1.KLF15	ENSGALG00000052350		347	357	+	19.7692	6.87e-08	0.00424	GCCCCGCCCCC
MA1513.1	MA1513.1.KLF15	ENSGALG00000048450		355	365	+	19.7692	6.87e-08	0.00424	GCCCCGCCCCC
MA1513.1	MA1513.1.KLF15	ENSGALG00000049326		359	369	+	19.7692	6.87e-08	0.00424	GCCCCGCCCCC
MA1513.1	MA1513.1.KLF15	ENSGALG00000050508	NOS3	370	380	+	19.7692	6.87e-08	0.00424	GCCCCGCCCCC
MA1513.1	MA1513.1.KLF15	ENSGALG00000012863	ADCK2	397	407	+	19.7692	6.87e-08	0.00424	GCCCCGCCCCC
MA1513.1	MA1513.1.KLF15	ENSGALG00000053585		437	447	+	19.7692	6.87e-08	0.00424	GCCCCGCCCCC
MA1513.1	MA1513.1.KLF15	ENSGALG00000003272	KHDRBS1	437	447	+	19.7692	6.87e-08	0.00424	GCCCCGCCCCC
MA1513.1	MA1513.1.KLF15	ENSGALG00000031325	TGFB1	480	490	+	19.7692	6.87e-08	0.00424	GCCCCGCCCCC
MA1513.1	MA1513.1.KLF15	ENSGALG00000026488	SNORD42	482	492	+	19.7692	6.87e-08	0.00424	GCCCCGCCCCC
MA1513.1	MA1513.1.KLF15	ENSGALG00000048451		482	492	+	19.7692	6.87e-08	0.00424	GCCCCGCCCCC
MA1513.1	MA1513.1.KLF15	ENSGALG00000049248		499	509	+	19.7692	6.87e-08	0.00424	GCCCCGCCCCC
MA1513.1	MA1513.1.KLF15	ENSGALG00000053012		501	511	+	19.7692	6.87e-08	0.00424	GCCCCGCCCCC
MA1513.1	MA1513.1.KLF15	ENSGALG00000001149	ADGRG5	517	527	+	19.7692	6.87e-08	0.00424	GCCCCGCCCCC
MA1513.1	MA1513.1.KLF15	ENSGALG00000032645	H2A-VIII	546	556	+	19.7692	6.87e-08	0.00424	GCCCCGCCCCC
MA1513.1	MA1513.1.KLF15	ENSGALG00000045403	R3HCC1L	550	560	+	19.7692	6.87e-08	0.00424	GCCCCGCCCCC
MA1513.1	MA1513.1.KLF15	ENSGALG00000047883		564	574	+	19.7692	6.87e-08	0.00424	GCCCCGCCCCC
MA1513.1	MA1513.1.KLF15	ENSGALG00000054166	CACNG7	564	574	+	19.7692	6.87e-08	0.00424	GCCCCGCCCCC
MA1513.1	MA1513.1.KLF15	ENSGALG00000036955	NEDD8	569	579	+	19.7692	6.87e-08	0.00424	GCCCCGCCCCC
MA1513.1	MA1513.1.KLF15	ENSGALG00000005670	SLMAP	575	585	+	19.7692	6.87e-08	0.00424	GCCCCGCCCCC
MA1513.1	MA1513.1.KLF15	ENSGALG00000005016	ZNF608	605	615	+	19.7692	6.87e-08	0.00424	GCCCCGCCCCC
MA1513.1	MA1513.1.KLF15	ENSGALG00000052284	H2A-VIII	605	615	+	19.7692	6.87e-08	0.00424	GCCCCGCCCCC
MA1513.1	MA1513.1.KLF15	ENSGALG00000053590		685	695	+	19.7692	6.87e-08	0.00424	GCCCCGCCCCC
MA1513.1	MA1513.1.KLF15	ENSGALG00000052251		685	695	+	19.7692	6.87e-08	0.00424	GCCCCGCCCCC
MA1513.1	MA1513.1.KLF15	ENSGALG00000052652		702	712	+	19.7692	6.87e-08	0.00424	GCCCCGCCCCC
MA1513.1	MA1513.1.KLF15	ENSGALG00000039895	EPHA2	705	715	+	19.7692	6.87e-08	0.00424	GCCCCGCCCCC
MA1513.1	MA1513.1.KLF15	ENSGALG00000051701		716	726	+	19.7692	6.87e-08	0.00424	GCCCCGCCCCC
MA1513.1	MA1513.1.KLF15	ENSGALG00000046413	PRR15L	722	732	+	19.7692	6.87e-08	0.00424	GCCCCGCCCCC
MA1513.1	MA1513.1.KLF15	ENSGALG00000050115		722	732	+	19.7692	6.87e-08	0.00424	GCCCCGCCCCC
MA1513.1	MA1513.1.KLF15	ENSGALG00000052251		749	759	+	19.7692	6.87e-08	0.00424	GCCCCGCCCCC
MA1513.1	MA1513.1.KLF15	ENSGALG00000038488	GMEB1	753	763	+	19.7692	6.87e-08	0.00424	GCCCCGCCCCC
MA1513.1	MA1513.1.KLF15	ENSGALG00000053479		755	765	+	19.7692	6.87e-08	0.00424	GCCCCGCCCCC
MA1513.1	MA1513.1.KLF15	ENSGALG00000049665	BLEC3	757	767	+	19.7692	6.87e-08	0.00424	GCCCCGCCCCC
MA1513.1	MA1513.1.KLF15	ENSGALG00000041028	DPYSL5	802	812	+	19.7692	6.87e-08	0.00424	GCCCCGCCCCC
MA1513.1	MA1513.1.KLF15	ENSGALG00000002866	KANSL1L	805	815	+	19.7692	6.87e-08	0.00424	GCCCCGCCCCC
MA1513.1	MA1513.1.KLF15	ENSGALG00000054913		813	823	+	19.7692	6.87e-08	0.00424	GCCCCGCCCCC
MA1513.1	MA1513.1.KLF15	ENSGALG00000038873		817	827	+	19.7692	6.87e-08	0.00424	GCCCCGCCCCC
MA1513.1	MA1513.1.KLF15	ENSGALG00000041384	SHKBP1	819	829	+	19.7692	6.87e-08	0.00424	GCCCCGCCCCC
MA1513.1	MA1513.1.KLF15	ENSGALG00000048691		825	835	+	19.7692	6.87e-08	0.00424	GCCCCGCCCCC
MA1513.1	MA1513.1.KLF15	ENSGALG00000030118	PCGF1	847	857	+	19.7692	6.87e-08	0.00424	GCCCCGCCCCC
MA1513.1	MA1513.1.KLF15	ENSGALG00000036955	NEDD8	864	874	+	19.7692	6.87e-08	0.00424	GCCCCGCCCCC
MA1513.1	MA1513.1.KLF15	ENSGALG00000038939		866	876	+	19.7692	6.87e-08	0.00424	GCCCCGCCCCC
MA1513.1	MA1513.1.KLF15	ENSGALG00000046811	STIP1	885	895	+	19.7692	6.87e-08	0.00424	GCCCCGCCCCC
MA1513.1	MA1513.1.KLF15	ENSGALG00000050115		885	895	+	19.7692	6.87e-08	0.00424	GCCCCGCCCCC
MA1513.1	MA1513.1.KLF15	ENSGALG00000036955	NEDD8	890	900	+	19.7692	6.87e-08	0.00424	GCCCCGCCCCC
MA1513.1	MA1513.1.KLF15	ENSGALG00000048115	OLFM2	894	904	+	19.7692	6.87e-08	0.00424	GCCCCGCCCCC
MA1513.1	MA1513.1.KLF15	ENSGALG00000046811	STIP1	904	914	+	19.7692	6.87e-08	0.00424	GCCCCGCCCCC
MA1513.1	MA1513.1.KLF15	ENSGALG00000046030		912	922	+	19.7692	6.87e-08	0.00424	GCCCCGCCCCC
MA1513.1	MA1513.1.KLF15	ENSGALG00000042976	UBTF	914	924	+	19.7692	6.87e-08	0.00424	GCCCCGCCCCC
MA1513.1	MA1513.1.KLF15	ENSGALG00000007287		915	925	+	19.7692	6.87e-08	0.00424	GCCCCGCCCCC
MA1513.1	MA1513.1.KLF15	ENSGALG00000052251		927	937	+	19.7692	6.87e-08	0.00424	GCCCCGCCCCC
MA1513.1	MA1513.1.KLF15	ENSGALG00000025021		928	938	+	19.7692	6.87e-08	0.00424	GCCCCGCCCCC
MA1513.1	MA1513.1.KLF15	ENSGALG00000031222	SPRYD3	938	948	+	19.7692	6.87e-08	0.00424	GCCCCGCCCCC
MA1513.1	MA1513.1.KLF15	ENSGALG00000033300	CORO1B	944	954	+	19.7692	6.87e-08	0.00424	GCCCCGCCCCC
MA1513.1	MA1513.1.KLF15	ENSGALG00000030420	ECEL1	946	956	+	19.7692	6.87e-08	0.00424	GCCCCGCCCCC
MA1513.1	MA1513.1.KLF15	ENSGALG00000051746		948	958	+	19.7692	6.87e-08	0.00424	GCCCCGCCCCC
MA1513.1	MA1513.1.KLF15	ENSGALG00000047824		954	964	+	19.7692	6.87e-08	0.00424	GCCCCGCCCCC
MA1513.1	MA1513.1.KLF15	ENSGALG00000006203		961	971	+	19.7692	6.87e-08	0.00424	GCCCCGCCCCC
MA1513.1	MA1513.1.KLF15	ENSGALG00000050765		962	972	+	19.7692	6.87e-08	0.00424	GCCCCGCCCCC
MA1513.1	MA1513.1.KLF15	ENSGALG00000051352		962	972	+	19.7692	6.87e-08	0.00424	GCCCCGCCCCC
MA1513.1	MA1513.1.KLF15	ENSGALG00000033300	CORO1B	963	973	+	19.7692	6.87e-08	0.00424	GCCCCGCCCCC
MA1513.1	MA1513.1.KLF15	ENSGALG00000049865	RPL18A	967	977	+	19.7692	6.87e-08	0.00424	GCCCCGCCCCC
MA1513.1	MA1513.1.KLF15	ENSGALG00000051746		985	995	+	19.7692	6.87e-08	0.00424	GCCCCGCCCCC
MA1513.1	MA1513.1.KLF15	ENSGALG00000027786	SOCS3	1001	1011	+	19.7692	6.87e-08	0.00424	GCCCCGCCCCC
MA1513.1	MA1513.1.KLF15	ENSGALG00000012833	VPS33B	1007	1017	+	19.7692	6.87e-08	0.00424	GCCCCGCCCCC
MA1513.1	MA1513.1.KLF15	ENSGALG00000035641		1019	1029	+	19.7692	6.87e-08	0.00424	GCCCCGCCCCC
MA1513.1	MA1513.1.KLF15	ENSGALG00000051746		1021	1031	+	19.7692	6.87e-08	0.00424	GCCCCGCCCCC
MA1513.1	MA1513.1.KLF15	ENSGALG00000051352		1038	1048	+	19.7692	6.87e-08	0.00424	GCCCCGCCCCC
MA1513.1	MA1513.1.KLF15	ENSGALG00000051746		1039	1049	+	19.7692	6.87e-08	0.00424	GCCCCGCCCCC
MA1513.1	MA1513.1.KLF15	ENSGALG00000025593		1043	1053	+	19.7692	6.87e-08	0.00424	GCCCCGCCCCC
MA1513.1	MA1513.1.KLF15	ENSGALG00000016524		1043	1053	+	19.7692	6.87e-08	0.00424	GCCCCGCCCCC
MA1513.1	MA1513.1.KLF15	ENSGALG00000031359	GCK	1048	1058	+	19.7692	6.87e-08	0.00424	GCCCCGCCCCC
MA1513.1	MA1513.1.KLF15	ENSGALG00000039013	EXT1	1053	1063	+	19.7692	6.87e-08	0.00424	GCCCCGCCCCC
MA1513.1	MA1513.1.KLF15	ENSGALG00000005507	NONO	1057	1067	+	19.7692	6.87e-08	0.00424	GCCCCGCCCCC
MA1513.1	MA1513.1.KLF15	ENSGALG00000051746		1057	1067	+	19.7692	6.87e-08	0.00424	GCCCCGCCCCC
MA1513.1	MA1513.1.KLF15	ENSGALG00000002570		1070	1080	+	19.7692	6.87e-08	0.00424	GCCCCGCCCCC
MA1513.1	MA1513.1.KLF15	ENSGALG00000054916		1074	1084	+	19.7692	6.87e-08	0.00424	GCCCCGCCCCC
MA1513.1	MA1513.1.KLF15	ENSGALG00000051746		1075	1085	+	19.7692	6.87e-08	0.00424	GCCCCGCCCCC
MA1513.1	MA1513.1.KLF15	ENSGALG00000033791		1079	1089	+	19.7692	6.87e-08	0.00424	GCCCCGCCCCC
MA1513.1	MA1513.1.KLF15	ENSGALG00000000410	TLK2	1085	1095	+	19.7692	6.87e-08	0.00424	GCCCCGCCCCC
MA1513.1	MA1513.1.KLF15	ENSGALG00000006766		1094	1104	+	19.7692	6.87e-08	0.00424	GCCCCGCCCCC
MA1513.1	MA1513.1.KLF15	ENSGALG00000054916		1096	1106	+	19.7692	6.87e-08	0.00424	GCCCCGCCCCC
MA1513.1	MA1513.1.KLF15	ENSGALG00000048115	OLFM2	1105	1115	+	19.7692	6.87e-08	0.00424	GCCCCGCCCCC
MA1513.1	MA1513.1.KLF15	ENSGALG00000031589	ZNF592	1105	1115	+	19.7692	6.87e-08	0.00424	GCCCCGCCCCC
MA1513.1	MA1513.1.KLF15	ENSGALG00000038440	COQ10B	1118	1128	+	19.7692	6.87e-08	0.00424	GCCCCGCCCCC
MA1513.1	MA1513.1.KLF15	ENSGALG00000046703		1120	1130	+	19.7692	6.87e-08	0.00424	GCCCCGCCCCC
MA1513.1	MA1513.1.KLF15	ENSGALG00000047473		1121	1131	+	19.7692	6.87e-08	0.00424	GCCCCGCCCCC
MA1513.1	MA1513.1.KLF15	ENSGALG00000009859		1125	1135	+	19.7692	6.87e-08	0.00424	GCCCCGCCCCC
MA1513.1	MA1513.1.KLF15	ENSGALG00000046741		1128	1138	+	19.7692	6.87e-08	0.00424	GCCCCGCCCCC
MA1513.1	MA1513.1.KLF15	ENSGALG00000006766		1131	1141	+	19.7692	6.87e-08	0.00424	GCCCCGCCCCC
MA1513.1	MA1513.1.KLF15	ENSGALG00000054916		1140	1150	+	19.7692	6.87e-08	0.00424	GCCCCGCCCCC
MA1513.1	MA1513.1.KLF15	ENSGALG00000001620		1140	1150	+	19.7692	6.87e-08	0.00424	GCCCCGCCCCC
MA1513.1	MA1513.1.KLF15	ENSGALG00000053244		1141	1151	+	19.7692	6.87e-08	0.00424	GCCCCGCCCCC
MA1513.1	MA1513.1.KLF15	ENSGALG00000047473		1143	1153	+	19.7692	6.87e-08	0.00424	GCCCCGCCCCC
MA1513.1	MA1513.1.KLF15	ENSGALG00000036955	NEDD8	1159	1169	+	19.7692	6.87e-08	0.00424	GCCCCGCCCCC
MA1513.1	MA1513.1.KLF15	ENSGALG00000046703		1162	1172	+	19.7692	6.87e-08	0.00424	GCCCCGCCCCC
MA1513.1	MA1513.1.KLF15	ENSGALG00000035157	SOX21	1163	1173	+	19.7692	6.87e-08	0.00424	GCCCCGCCCCC
MA1513.1	MA1513.1.KLF15	ENSGALG00000047060		1168	1178	+	19.7692	6.87e-08	0.00424	GCCCCGCCCCC
MA1513.1	MA1513.1.KLF15	ENSGALG00000049131		1183	1193	+	19.7692	6.87e-08	0.00424	GCCCCGCCCCC
MA1513.1	MA1513.1.KLF15	ENSGALG00000047473		1187	1197	+	19.7692	6.87e-08	0.00424	GCCCCGCCCCC
MA1513.1	MA1513.1.KLF15	ENSGALG00000051955		1202	1212	+	19.7692	6.87e-08	0.00424	GCCCCGCCCCC
MA1513.1	MA1513.1.KLF15	ENSGALG00000053881		1206	1216	+	19.7692	6.87e-08	0.00424	GCCCCGCCCCC
MA1513.1	MA1513.1.KLF15	ENSGALG00000010335		1206	1216	+	19.7692	6.87e-08	0.00424	GCCCCGCCCCC
MA1513.1	MA1513.1.KLF15	ENSGALG00000051746		1212	1222	+	19.7692	6.87e-08	0.00424	GCCCCGCCCCC
MA1513.1	MA1513.1.KLF15	ENSGALG00000049618		1222	1232	+	19.7692	6.87e-08	0.00424	GCCCCGCCCCC
MA1513.1	MA1513.1.KLF15	ENSGALG00000026944	ARF6	1238	1248	+	19.7692	6.87e-08	0.00424	GCCCCGCCCCC
MA1513.1	MA1513.1.KLF15	ENSGALG00000030826	CLCN7	1245	1255	+	19.7692	6.87e-08	0.00424	GCCCCGCCCCC
MA1513.1	MA1513.1.KLF15	ENSGALG00000010243	PRDX1	1245	1255	+	19.7692	6.87e-08	0.00424	GCCCCGCCCCC
MA1513.1	MA1513.1.KLF15	ENSGALG00000001731	CDK12	1257	1267	+	19.7692	6.87e-08	0.00424	GCCCCGCCCCC
MA1513.1	MA1513.1.KLF15	ENSGALG00000048115	OLFM2	1266	1276	+	19.7692	6.87e-08	0.00424	GCCCCGCCCCC
MA1513.1	MA1513.1.KLF15	ENSGALG00000032090	TXNDC9	1266	1276	+	19.7692	6.87e-08	0.00424	GCCCCGCCCCC
MA1513.1	MA1513.1.KLF15	ENSGALG00000046741		1275	1285	+	19.7692	6.87e-08	0.00424	GCCCCGCCCCC
MA1513.1	MA1513.1.KLF15	ENSGALG00000051746		1284	1294	+	19.7692	6.87e-08	0.00424	GCCCCGCCCCC
MA1513.1	MA1513.1.KLF15	ENSGALG00000044375	HDDC3	1285	1295	+	19.7692	6.87e-08	0.00424	GCCCCGCCCCC
MA1513.1	MA1513.1.KLF15	ENSGALG00000030826	CLCN7	1287	1297	+	19.7692	6.87e-08	0.00424	GCCCCGCCCCC
MA1513.1	MA1513.1.KLF15	ENSGALG00000015108	FXN	1292	1302	+	19.7692	6.87e-08	0.00424	GCCCCGCCCCC
MA1513.1	MA1513.1.KLF15	ENSGALG00000025759	TFDP2	1297	1307	+	19.7692	6.87e-08	0.00424	GCCCCGCCCCC
MA1513.1	MA1513.1.KLF15	ENSGALG00000051746		1302	1312	+	19.7692	6.87e-08	0.00424	GCCCCGCCCCC
MA1513.1	MA1513.1.KLF15	ENSGALG00000037593	PINK1	1302	1312	+	19.7692	6.87e-08	0.00424	GCCCCGCCCCC
MA1513.1	MA1513.1.KLF15	ENSGALG00000001121	SH3GL1	1312	1322	+	19.7692	6.87e-08	0.00424	GCCCCGCCCCC
MA1513.1	MA1513.1.KLF15	ENSGALG00000051746		1320	1330	+	19.7692	6.87e-08	0.00424	GCCCCGCCCCC
MA1513.1	MA1513.1.KLF15	ENSGALG00000004798	MPRIP	1323	1333	+	19.7692	6.87e-08	0.00424	GCCCCGCCCCC
MA1513.1	MA1513.1.KLF15	ENSGALG00000043925		1325	1335	+	19.7692	6.87e-08	0.00424	GCCCCGCCCCC
MA1513.1	MA1513.1.KLF15	ENSGALG00000055075	FMNL3	1325	1335	+	19.7692	6.87e-08	0.00424	GCCCCGCCCCC
MA1513.1	MA1513.1.KLF15	ENSGALG00000000693	NOB1	1327	1337	+	19.7692	6.87e-08	0.00424	GCCCCGCCCCC
MA1513.1	MA1513.1.KLF15	ENSGALG00000051860		1334	1344	+	19.7692	6.87e-08	0.00424	GCCCCGCCCCC
MA1513.1	MA1513.1.KLF15	ENSGALG00000015435		1343	1353	+	19.7692	6.87e-08	0.00424	GCCCCGCCCCC
MA1513.1	MA1513.1.KLF15	ENSGALG00000037879	PAF1	1347	1357	+	19.7692	6.87e-08	0.00424	GCCCCGCCCCC
MA1513.1	MA1513.1.KLF15	ENSGALG00000004870	DNAAF6	1356	1366	+	19.7692	6.87e-08	0.00424	GCCCCGCCCCC
MA1513.1	MA1513.1.KLF15	ENSGALG00000008107	IRS4	1361	1371	+	19.7692	6.87e-08	0.00424	GCCCCGCCCCC
MA1513.1	MA1513.1.KLF15	ENSGALG00000049618		1363	1373	+	19.7692	6.87e-08	0.00424	GCCCCGCCCCC
MA1513.1	MA1513.1.KLF15	ENSGALG00000001067	TMEM57	1372	1382	+	19.7692	6.87e-08	0.00424	GCCCCGCCCCC
MA1513.1	MA1513.1.KLF15	ENSGALG00000048802		1377	1387	+	19.7692	6.87e-08	0.00424	GCCCCGCCCCC
MA1513.1	MA1513.1.KLF15	ENSGALG00000043036	VASH1	1381	1391	+	19.7692	6.87e-08	0.00424	GCCCCGCCCCC
MA1513.1	MA1513.1.KLF15	ENSGALG00000040807	DMTN	1381	1391	+	19.7692	6.87e-08	0.00424	GCCCCGCCCCC
MA1513.1	MA1513.1.KLF15	ENSGALG00000035239	GLCCI1	1384	1394	+	19.7692	6.87e-08	0.00424	GCCCCGCCCCC
MA1513.1	MA1513.1.KLF15	ENSGALG00000049131		1390	1400	+	19.7692	6.87e-08	0.00424	GCCCCGCCCCC
MA1513.1	MA1513.1.KLF15	ENSGALG00000025430		1393	1403	+	19.7692	6.87e-08	0.00424	GCCCCGCCCCC
MA1513.1	MA1513.1.KLF15	ENSGALG00000053765		1395	1405	+	19.7692	6.87e-08	0.00424	GCCCCGCCCCC
MA1513.1	MA1513.1.KLF15	ENSGALG00000015733	MDN1	1396	1406	+	19.7692	6.87e-08	0.00424	GCCCCGCCCCC
MA1513.1	MA1513.1.KLF15	ENSGALG00000051746		1403	1413	+	19.7692	6.87e-08	0.00424	GCCCCGCCCCC
MA1513.1	MA1513.1.KLF15	ENSGALG00000049131		1410	1420	+	19.7692	6.87e-08	0.00424	GCCCCGCCCCC
MA1513.1	MA1513.1.KLF15	ENSGALG00000053836	SIPA1	1414	1424	+	19.7692	6.87e-08	0.00424	GCCCCGCCCCC
MA1513.1	MA1513.1.KLF15	ENSGALG00000041790	SAMD4A	1416	1426	+	19.7692	6.87e-08	0.00424	GCCCCGCCCCC
MA1513.1	MA1513.1.KLF15	ENSGALG00000051860		1420	1430	+	19.7692	6.87e-08	0.00424	GCCCCGCCCCC
MA1513.1	MA1513.1.KLF15	ENSGALG00000036736	KXD1	1428	1438	+	19.7692	6.87e-08	0.00424	GCCCCGCCCCC
MA1513.1	MA1513.1.KLF15	ENSGALG00000029858		1434	1444	+	19.7692	6.87e-08	0.00424	GCCCCGCCCCC
MA1513.1	MA1513.1.KLF15	ENSGALG00000036477	CHPF2	1439	1449	+	19.7692	6.87e-08	0.00424	GCCCCGCCCCC
MA1513.1	MA1513.1.KLF15	ENSGALG00000049096		1448	1458	+	19.7692	6.87e-08	0.00424	GCCCCGCCCCC
MA1513.1	MA1513.1.KLF15	ENSGALG00000015733	MDN1	1449	1459	+	19.7692	6.87e-08	0.00424	GCCCCGCCCCC
MA1513.1	MA1513.1.KLF15	ENSGALG00000049618		1454	1464	+	19.7692	6.87e-08	0.00424	GCCCCGCCCCC
MA1513.1	MA1513.1.KLF15	ENSGALG00000000785	HYAL1	1455	1465	+	19.7692	6.87e-08	0.00424	GCCCCGCCCCC
MA1513.1	MA1513.1.KLF15	ENSGALG00000046741		1455	1465	+	19.7692	6.87e-08	0.00424	GCCCCGCCCCC
MA1513.1	MA1513.1.KLF15	ENSGALG00000011376	ANKRD9	1461	1471	+	19.7692	6.87e-08	0.00424	GCCCCGCCCCC
MA1513.1	MA1513.1.KLF15	ENSGALG00000034146		1462	1472	+	19.7692	6.87e-08	0.00424	GCCCCGCCCCC
MA1513.1	MA1513.1.KLF15	ENSGALG00000029858		1464	1474	+	19.7692	6.87e-08	0.00424	GCCCCGCCCCC
MA1513.1	MA1513.1.KLF15	ENSGALG00000051860		1470	1480	+	19.7692	6.87e-08	0.00424	GCCCCGCCCCC
MA1513.1	MA1513.1.KLF15	ENSGALG00000032469	ARHGAP45	1472	1482	+	19.7692	6.87e-08	0.00424	GCCCCGCCCCC
MA1513.1	MA1513.1.KLF15	ENSGALG00000049618		1473	1483	+	19.7692	6.87e-08	0.00424	GCCCCGCCCCC
MA1513.1	MA1513.1.KLF15	ENSGALG00000031551	ZDHHC9	1480	1490	+	19.7692	6.87e-08	0.00424	GCCCCGCCCCC
MA1513.1	MA1513.1.KLF15	ENSGALG00000039454	SP4	1490	1500	+	19.7692	6.87e-08	0.00424	GCCCCGCCCCC
MA1513.1	MA1513.1.KLF15	ENSGALG00000011376	ANKRD9	1491	1501	+	19.7692	6.87e-08	0.00424	GCCCCGCCCCC
MA1513.1	MA1513.1.KLF15	ENSGALG00000053641		1498	1508	+	19.7692	6.87e-08	0.00424	GCCCCGCCCCC
MA1513.1	MA1513.1.KLF15	ENSGALG00000031551	ZDHHC9	1503	1513	+	19.7692	6.87e-08	0.00424	GCCCCGCCCCC
MA1513.1	MA1513.1.KLF15	ENSGALG00000043938	LIG1	1508	1518	+	19.7692	6.87e-08	0.00424	GCCCCGCCCCC
MA1513.1	MA1513.1.KLF15	ENSGALG00000032545	NKX6-1	1511	1521	+	19.7692	6.87e-08	0.00424	GCCCCGCCCCC
MA1513.1	MA1513.1.KLF15	ENSGALG00000012538	NR4A2	1512	1522	+	19.7692	6.87e-08	0.00424	GCCCCGCCCCC
MA1513.1	MA1513.1.KLF15	ENSGALG00000052816		1515	1525	+	19.7692	6.87e-08	0.00424	GCCCCGCCCCC
MA1513.1	MA1513.1.KLF15	ENSGALG00000037726	MARCKS	1527	1537	+	19.7692	6.87e-08	0.00424	GCCCCGCCCCC
MA1513.1	MA1513.1.KLF15	ENSGALG00000037692		1530	1540	+	19.7692	6.87e-08	0.00424	GCCCCGCCCCC
MA1513.1	MA1513.1.KLF15	ENSGALG00000050145	FIS1	1530	1540	+	19.7692	6.87e-08	0.00424	GCCCCGCCCCC
MA1513.1	MA1513.1.KLF15	ENSGALG00000040834	LGR4	1531	1541	+	19.7692	6.87e-08	0.00424	GCCCCGCCCCC
MA1513.1	MA1513.1.KLF15	ENSGALG00000012720	NUP153	1535	1545	+	19.7692	6.87e-08	0.00424	GCCCCGCCCCC
MA1513.1	MA1513.1.KLF15	ENSGALG00000009070	HSPE1	1541	1551	+	19.7692	6.87e-08	0.00424	GCCCCGCCCCC
MA1513.1	MA1513.1.KLF15	ENSGALG00000006822	PCDH19	1545	1555	+	19.7692	6.87e-08	0.00424	GCCCCGCCCCC
MA1513.1	MA1513.1.KLF15	ENSGALG00000050038		1555	1565	+	19.7692	6.87e-08	0.00424	GCCCCGCCCCC
MA1513.1	MA1513.1.KLF15	ENSGALG00000048115	OLFM2	1556	1566	+	19.7692	6.87e-08	0.00424	GCCCCGCCCCC
MA1513.1	MA1513.1.KLF15	ENSGALG00000046741		1563	1573	+	19.7692	6.87e-08	0.00424	GCCCCGCCCCC
MA1513.1	MA1513.1.KLF15	ENSGALG00000017858		1563	1573	+	19.7692	6.87e-08	0.00424	GCCCCGCCCCC
MA1513.1	MA1513.1.KLF15	ENSGALG00000039409	RELA	1564	1574	+	19.7692	6.87e-08	0.00424	GCCCCGCCCCC
MA1513.1	MA1513.1.KLF15	ENSGALG00000050145	FIS1	1568	1578	+	19.7692	6.87e-08	0.00424	GCCCCGCCCCC
MA1513.1	MA1513.1.KLF15	ENSGALG00000000109	AFMID	1571	1581	+	19.7692	6.87e-08	0.00424	GCCCCGCCCCC
MA1513.1	MA1513.1.KLF15	ENSGALG00000018803	TMEM198	1574	1584	+	19.7692	6.87e-08	0.00424	GCCCCGCCCCC
MA1513.1	MA1513.1.KLF15	ENSGALG00000015070	FIG4	1574	1584	+	19.7692	6.87e-08	0.00424	GCCCCGCCCCC
MA1513.1	MA1513.1.KLF15	ENSGALG00000003162		1577	1587	+	19.7692	6.87e-08	0.00424	GCCCCGCCCCC
MA1513.1	MA1513.1.KLF15	ENSGALG00000039409	RELA	1578	1588	+	19.7692	6.87e-08	0.00424	GCCCCGCCCCC
MA1513.1	MA1513.1.KLF15	ENSGALG00000011436	TMBIM1	1581	1591	+	19.7692	6.87e-08	0.00424	GCCCCGCCCCC
MA1513.1	MA1513.1.KLF15	ENSGALG00000015437	MPC2	1586	1596	+	19.7692	6.87e-08	0.00424	GCCCCGCCCCC
MA1513.1	MA1513.1.KLF15	ENSGALG00000002735	TAF11	1587	1597	+	19.7692	6.87e-08	0.00424	GCCCCGCCCCC
MA1513.1	MA1513.1.KLF15	ENSGALG00000034395	NUDT7	1591	1601	+	19.7692	6.87e-08	0.00424	GCCCCGCCCCC
MA1513.1	MA1513.1.KLF15	ENSGALG00000000104		1592	1602	+	19.7692	6.87e-08	0.00424	GCCCCGCCCCC
MA1513.1	MA1513.1.KLF15	ENSGALG00000051746		1592	1602	+	19.7692	6.87e-08	0.00424	GCCCCGCCCCC
MA1513.1	MA1513.1.KLF15	ENSGALG00000018803	TMEM198	1593	1603	+	19.7692	6.87e-08	0.00424	GCCCCGCCCCC
MA1513.1	MA1513.1.KLF15	ENSGALG00000047313		1594	1604	+	19.7692	6.87e-08	0.00424	GCCCCGCCCCC
MA1513.1	MA1513.1.KLF15	ENSGALG00000006547	PROCR	1595	1605	+	19.7692	6.87e-08	0.00424	GCCCCGCCCCC
MA1513.1	MA1513.1.KLF15	ENSGALG00000015437	MPC2	1602	1612	+	19.7692	6.87e-08	0.00424	GCCCCGCCCCC
MA1513.1	MA1513.1.KLF15	ENSGALG00000001912		1607	1617	+	19.7692	6.87e-08	0.00424	GCCCCGCCCCC
MA1513.1	MA1513.1.KLF15	ENSGALG00000006822	PCDH19	1608	1618	+	19.7692	6.87e-08	0.00424	GCCCCGCCCCC
MA1513.1	MA1513.1.KLF15	ENSGALG00000051746		1610	1620	+	19.7692	6.87e-08	0.00424	GCCCCGCCCCC
MA1513.1	MA1513.1.KLF15	ENSGALG00000018803	TMEM198	1615	1625	+	19.7692	6.87e-08	0.00424	GCCCCGCCCCC
MA1513.1	MA1513.1.KLF15	ENSGALG00000017320	RAB6A	1624	1634	+	19.7692	6.87e-08	0.00424	GCCCCGCCCCC
MA1513.1	MA1513.1.KLF15	ENSGALG00000021931	SNORA73	1626	1636	+	19.7692	6.87e-08	0.00424	GCCCCGCCCCC
MA1513.1	MA1513.1.KLF15	ENSGALG00000003238	GNA11	1627	1637	+	19.7692	6.87e-08	0.00424	GCCCCGCCCCC
MA1513.1	MA1513.1.KLF15	ENSGALG00000028439	SHLD2	1629	1639	+	19.7692	6.87e-08	0.00424	GCCCCGCCCCC
MA1513.1	MA1513.1.KLF15	ENSGALG00000033149	GCC1	1629	1639	+	19.7692	6.87e-08	0.00424	GCCCCGCCCCC
MA1513.1	MA1513.1.KLF15	ENSGALG00000005710	CTDSPL	1632	1642	+	19.7692	6.87e-08	0.00424	GCCCCGCCCCC
MA1513.1	MA1513.1.KLF15	ENSGALG00000003220	UPF1	1632	1642	+	19.7692	6.87e-08	0.00424	GCCCCGCCCCC
MA1513.1	MA1513.1.KLF15	ENSGALG00000034197	ZIC5	1633	1643	+	19.7692	6.87e-08	0.00424	GCCCCGCCCCC
MA1513.1	MA1513.1.KLF15	ENSGALG00000048552		1641	1651	+	19.7692	6.87e-08	0.00424	GCCCCGCCCCC
MA1513.1	MA1513.1.KLF15	ENSGALG00000036223		1645	1655	+	19.7692	6.87e-08	0.00424	GCCCCGCCCCC
MA1513.1	MA1513.1.KLF15	ENSGALG00000007115	ASB7	1645	1655	+	19.7692	6.87e-08	0.00424	GCCCCGCCCCC
MA1513.1	MA1513.1.KLF15	ENSGALG00000026426		1645	1655	+	19.7692	6.87e-08	0.00424	GCCCCGCCCCC
MA1513.1	MA1513.1.KLF15	ENSGALG00000001912		1647	1657	+	19.7692	6.87e-08	0.00424	GCCCCGCCCCC
MA1513.1	MA1513.1.KLF15	ENSGALG00000017248	RAB30	1647	1657	+	19.7692	6.87e-08	0.00424	GCCCCGCCCCC
MA1513.1	MA1513.1.KLF15	ENSGALG00000001501	MAPK3	1649	1659	+	19.7692	6.87e-08	0.00424	GCCCCGCCCCC
MA1513.1	MA1513.1.KLF15	ENSGALG00000015547	TADA2B	1653	1663	+	19.7692	6.87e-08	0.00424	GCCCCGCCCCC
MA1513.1	MA1513.1.KLF15	ENSGALG00000046741		1654	1664	+	19.7692	6.87e-08	0.00424	GCCCCGCCCCC
MA1513.1	MA1513.1.KLF15	ENSGALG00000044814	CCDC14	1656	1666	+	19.7692	6.87e-08	0.00424	GCCCCGCCCCC
MA1513.1	MA1513.1.KLF15	ENSGALG00000040877	UBALD2	1658	1668	+	19.7692	6.87e-08	0.00424	GCCCCGCCCCC
MA1513.1	MA1513.1.KLF15	ENSGALG00000034069	TMEM106C	1665	1675	+	19.7692	6.87e-08	0.00424	GCCCCGCCCCC
MA1513.1	MA1513.1.KLF15	ENSGALG00000036223		1666	1676	+	19.7692	6.87e-08	0.00424	GCCCCGCCCCC
MA1513.1	MA1513.1.KLF15	ENSGALG00000006547	PROCR	1666	1676	+	19.7692	6.87e-08	0.00424	GCCCCGCCCCC
MA1513.1	MA1513.1.KLF15	ENSGALG00000028167	RBM18	1669	1679	+	19.7692	6.87e-08	0.00424	GCCCCGCCCCC
MA1513.1	MA1513.1.KLF15	ENSGALG00000002285	SPSB3	1670	1680	+	19.7692	6.87e-08	0.00424	GCCCCGCCCCC
MA1513.1	MA1513.1.KLF15	ENSGALG00000046741		1671	1681	+	19.7692	6.87e-08	0.00424	GCCCCGCCCCC
MA1513.1	MA1513.1.KLF15	ENSGALG00000012112	DBI	1672	1682	+	19.7692	6.87e-08	0.00424	GCCCCGCCCCC
MA1513.1	MA1513.1.KLF15	ENSGALG00000026674	CIB2	1674	1684	+	19.7692	6.87e-08	0.00424	GCCCCGCCCCC
MA1513.1	MA1513.1.KLF15	ENSGALG00000005710	CTDSPL	1674	1684	+	19.7692	6.87e-08	0.00424	GCCCCGCCCCC
MA1513.1	MA1513.1.KLF15	ENSGALG00000049504		1675	1685	+	19.7692	6.87e-08	0.00424	GCCCCGCCCCC
MA1513.1	MA1513.1.KLF15	ENSGALG00000038948	KDM5B	1677	1687	+	19.7692	6.87e-08	0.00424	GCCCCGCCCCC
MA1513.1	MA1513.1.KLF15	ENSGALG00000043476	ARF5	1685	1695	+	19.7692	6.87e-08	0.00424	GCCCCGCCCCC
MA1513.1	MA1513.1.KLF15	ENSGALG00000005125	LSM14B	1687	1697	+	19.7692	6.87e-08	0.00424	GCCCCGCCCCC
MA1513.1	MA1513.1.KLF15	ENSGALG00000049559		1689	1699	+	19.7692	6.87e-08	0.00424	GCCCCGCCCCC
MA1513.1	MA1513.1.KLF15	ENSGALG00000039300	NFAT5	1689	1699	+	19.7692	6.87e-08	0.00424	GCCCCGCCCCC
MA1513.1	MA1513.1.KLF15	ENSGALG00000034973	FZD7	1690	1700	+	19.7692	6.87e-08	0.00424	GCCCCGCCCCC
MA1513.1	MA1513.1.KLF15	ENSGALG00000045878		1696	1706	+	19.7692	6.87e-08	0.00424	GCCCCGCCCCC
MA1513.1	MA1513.1.KLF15	ENSGALG00000003416	FAM160A2	1699	1709	+	19.7692	6.87e-08	0.00424	GCCCCGCCCCC
MA1513.1	MA1513.1.KLF15	ENSGALG00000026426		1702	1712	+	19.7692	6.87e-08	0.00424	GCCCCGCCCCC
MA1513.1	MA1513.1.KLF15	ENSGALG00000034348	ATAD2	1703	1713	+	19.7692	6.87e-08	0.00424	GCCCCGCCCCC
MA1513.1	MA1513.1.KLF15	ENSGALG00000042804	SAMD4B	1707	1717	+	19.7692	6.87e-08	0.00424	GCCCCGCCCCC
MA1513.1	MA1513.1.KLF15	ENSGALG00000050948	TMEM115	1709	1719	+	19.7692	6.87e-08	0.00424	GCCCCGCCCCC
MA1513.1	MA1513.1.KLF15	ENSGALG00000004505	CCDC137	1710	1720	+	19.7692	6.87e-08	0.00424	GCCCCGCCCCC
MA1513.1	MA1513.1.KLF15	ENSGALG00000005994	DERL3	1713	1723	+	19.7692	6.87e-08	0.00424	GCCCCGCCCCC
MA1513.1	MA1513.1.KLF15	ENSGALG00000027762	PGAP2	1714	1724	+	19.7692	6.87e-08	0.00424	GCCCCGCCCCC
MA1513.1	MA1513.1.KLF15	ENSGALG00000004705	BUD31	1716	1726	+	19.7692	6.87e-08	0.00424	GCCCCGCCCCC
MA1513.1	MA1513.1.KLF15	ENSGALG00000010745	HMGB2	1717	1727	+	19.7692	6.87e-08	0.00424	GCCCCGCCCCC
MA1513.1	MA1513.1.KLF15	ENSGALG00000007234	CLCN5	1725	1735	+	19.7692	6.87e-08	0.00424	GCCCCGCCCCC
MA1513.1	MA1513.1.KLF15	ENSGALG00000036821	HSF1	1726	1736	+	19.7692	6.87e-08	0.00424	GCCCCGCCCCC
MA1513.1	MA1513.1.KLF15	ENSGALG00000034001	SPAG9	1728	1738	+	19.7692	6.87e-08	0.00424	GCCCCGCCCCC
MA1513.1	MA1513.1.KLF15	ENSGALG00000006860	KIF3A	1731	1741	+	19.7692	6.87e-08	0.00424	GCCCCGCCCCC
MA1513.1	MA1513.1.KLF15	ENSGALG00000009858	SLC30A1	1731	1741	+	19.7692	6.87e-08	0.00424	GCCCCGCCCCC
MA1513.1	MA1513.1.KLF15	ENSGALG00000050644		1731	1741	+	19.7692	6.87e-08	0.00424	GCCCCGCCCCC
MA1513.1	MA1513.1.KLF15	ENSGALG00000012946	FAM60A	1731	1741	+	19.7692	6.87e-08	0.00424	GCCCCGCCCCC
MA1513.1	MA1513.1.KLF15	ENSGALG00000008378	SRGAP3	1732	1742	+	19.7692	6.87e-08	0.00424	GCCCCGCCCCC
MA1513.1	MA1513.1.KLF15	ENSGALG00000051746		1733	1743	+	19.7692	6.87e-08	0.00424	GCCCCGCCCCC
MA1513.1	MA1513.1.KLF15	ENSGALG00000008098	NAMPTP1	1734	1744	+	19.7692	6.87e-08	0.00424	GCCCCGCCCCC
MA1513.1	MA1513.1.KLF15	ENSGALG00000008838	FKBP15	1734	1744	+	19.7692	6.87e-08	0.00424	GCCCCGCCCCC
MA1513.1	MA1513.1.KLF15	ENSGALG00000036223		1743	1753	+	19.7692	6.87e-08	0.00424	GCCCCGCCCCC
MA1513.1	MA1513.1.KLF15	ENSGALG00000031380	DENND3	1743	1753	+	19.7692	6.87e-08	0.00424	GCCCCGCCCCC
MA1513.1	MA1513.1.KLF15	ENSGALG00000009228	PARP1	1743	1753	+	19.7692	6.87e-08	0.00424	GCCCCGCCCCC
MA1513.1	MA1513.1.KLF15	ENSGALG00000052718		1743	1753	+	19.7692	6.87e-08	0.00424	GCCCCGCCCCC
MA1513.1	MA1513.1.KLF15	ENSGALG00000043938	LIG1	1744	1754	+	19.7692	6.87e-08	0.00424	GCCCCGCCCCC
MA1513.1	MA1513.1.KLF15	ENSGALG00000002548	TLN1	1745	1755	+	19.7692	6.87e-08	0.00424	GCCCCGCCCCC
MA1513.1	MA1513.1.KLF15	ENSGALG00000007097	RPS6KA6	1750	1760	+	19.7692	6.87e-08	0.00424	GCCCCGCCCCC
MA1513.1	MA1513.1.KLF15	ENSGALG00000034042	PIAS3	1752	1762	+	19.7692	6.87e-08	0.00424	GCCCCGCCCCC
MA1513.1	MA1513.1.KLF15	ENSGALG00000037070		1753	1763	+	19.7692	6.87e-08	0.00424	GCCCCGCCCCC
MA1513.1	MA1513.1.KLF15	ENSGALG00000046741		1761	1771	+	19.7692	6.87e-08	0.00424	GCCCCGCCCCC
MA1513.1	MA1513.1.KLF15	ENSGALG00000029837	OST4	1766	1776	+	19.7692	6.87e-08	0.00424	GCCCCGCCCCC
MA1513.1	MA1513.1.KLF15	ENSGALG00000030460	TBC1D31	1771	1781	+	19.7692	6.87e-08	0.00424	GCCCCGCCCCC
MA1513.1	MA1513.1.KLF15	ENSGALG00000045705	H2AX	1773	1783	+	19.7692	6.87e-08	0.00424	GCCCCGCCCCC
MA1513.1	MA1513.1.KLF15	ENSGALG00000001076	LIMK1	1775	1785	+	19.7692	6.87e-08	0.00424	GCCCCGCCCCC
MA1513.1	MA1513.1.KLF15	ENSGALG00000039068	RSF1	1776	1786	+	19.7692	6.87e-08	0.00424	GCCCCGCCCCC
MA1513.1	MA1513.1.KLF15	ENSGALG00000047410		1777	1787	+	19.7692	6.87e-08	0.00424	GCCCCGCCCCC
MA1513.1	MA1513.1.KLF15	ENSGALG00000036747		1778	1788	+	19.7692	6.87e-08	0.00424	GCCCCGCCCCC
MA1513.1	MA1513.1.KLF15	ENSGALG00000007549	VAPB	1780	1790	+	19.7692	6.87e-08	0.00424	GCCCCGCCCCC
MA1513.1	MA1513.1.KLF15	ENSGALG00000012281	PLA2G6	1780	1790	+	19.7692	6.87e-08	0.00424	GCCCCGCCCCC
MA1513.1	MA1513.1.KLF15	ENSGALG00000003122	ZFAND2A	1780	1790	+	19.7692	6.87e-08	0.00424	GCCCCGCCCCC
MA1513.1	MA1513.1.KLF15	ENSGALG00000050586	ILVBL	1783	1793	+	19.7692	6.87e-08	0.00424	GCCCCGCCCCC
MA1513.1	MA1513.1.KLF15	ENSGALG00000010705	ZBTB18	1784	1794	+	19.7692	6.87e-08	0.00424	GCCCCGCCCCC
MA1513.1	MA1513.1.KLF15	ENSGALG00000036223		1784	1794	+	19.7692	6.87e-08	0.00424	GCCCCGCCCCC
MA1513.1	MA1513.1.KLF15	ENSGALG00000003400	AIMP2	1788	1798	+	19.7692	6.87e-08	0.00424	GCCCCGCCCCC
MA1513.1	MA1513.1.KLF15	ENSGALG00000008838	FKBP15	1789	1799	+	19.7692	6.87e-08	0.00424	GCCCCGCCCCC
MA1513.1	MA1513.1.KLF15	ENSGALG00000034344	MTHFD2	1790	1800	+	19.7692	6.87e-08	0.00424	GCCCCGCCCCC
MA1513.1	MA1513.1.KLF15	ENSGALG00000016285		1797	1807	+	19.7692	6.87e-08	0.00424	GCCCCGCCCCC
MA1513.1	MA1513.1.KLF15	ENSGALG00000047977	NANP	1802	1812	+	19.7692	6.87e-08	0.00424	GCCCCGCCCCC
MA1513.1	MA1513.1.KLF15	ENSGALG00000051937		1804	1814	+	19.7692	6.87e-08	0.00424	GCCCCGCCCCC
MA1513.1	MA1513.1.KLF15	ENSGALG00000051746		1806	1816	+	19.7692	6.87e-08	0.00424	GCCCCGCCCCC
MA1513.1	MA1513.1.KLF15	ENSGALG00000029329	POU3F4	1809	1819	+	19.7692	6.87e-08	0.00424	GCCCCGCCCCC
MA1513.1	MA1513.1.KLF15	ENSGALG00000014570	LPCAT3	1809	1819	+	19.7692	6.87e-08	0.00424	GCCCCGCCCCC
MA1513.1	MA1513.1.KLF15	ENSGALG00000040532	ZIC1	1811	1821	+	19.7692	6.87e-08	0.00424	GCCCCGCCCCC
MA1513.1	MA1513.1.KLF15	ENSGALG00000012401	GPR137C	1813	1823	+	19.7692	6.87e-08	0.00424	GCCCCGCCCCC
MA1513.1	MA1513.1.KLF15	ENSGALG00000005769	WEE1	1815	1825	+	19.7692	6.87e-08	0.00424	GCCCCGCCCCC
MA1513.1	MA1513.1.KLF15	ENSGALG00000007291	C16orf72	1815	1825	+	19.7692	6.87e-08	0.00424	GCCCCGCCCCC
MA1513.1	MA1513.1.KLF15	ENSGALG00000010705	ZBTB18	1816	1826	+	19.7692	6.87e-08	0.00424	GCCCCGCCCCC
MA1513.1	MA1513.1.KLF15	ENSGALG00000008855	UGP2	1817	1827	+	19.7692	6.87e-08	0.00424	GCCCCGCCCCC
MA1513.1	MA1513.1.KLF15	ENSGALG00000012281	PLA2G6	1817	1827	+	19.7692	6.87e-08	0.00424	GCCCCGCCCCC
MA1513.1	MA1513.1.KLF15	ENSGALG00000046741		1817	1827	+	19.7692	6.87e-08	0.00424	GCCCCGCCCCC
MA1513.1	MA1513.1.KLF15	ENSGALG00000013034	CECR2	1817	1827	+	19.7692	6.87e-08	0.00424	GCCCCGCCCCC
MA1513.1	MA1513.1.KLF15	ENSGALG00000040224	TIRAP	1820	1830	+	19.7692	6.87e-08	0.00424	GCCCCGCCCCC
MA1513.1	MA1513.1.KLF15	ENSGALG00000030118	PCGF1	1820	1830	+	19.7692	6.87e-08	0.00424	GCCCCGCCCCC
MA1513.1	MA1513.1.KLF15	ENSGALG00000001637	PSMD5	1820	1830	+	19.7692	6.87e-08	0.00424	GCCCCGCCCCC
MA1513.1	MA1513.1.KLF15	ENSGALG00000001036	ELAC2	1821	1831	+	19.7692	6.87e-08	0.00424	GCCCCGCCCCC
MA1513.1	MA1513.1.KLF15	ENSGALG00000016191	PKNOX1	1822	1832	+	19.7692	6.87e-08	0.00424	GCCCCGCCCCC
MA1513.1	MA1513.1.KLF15	ENSGALG00000016878	TM9SF2	1823	1833	+	19.7692	6.87e-08	0.00424	GCCCCGCCCCC
MA1513.1	MA1513.1.KLF15	ENSGALG00000030605	B4GALT3	1824	1834	+	19.7692	6.87e-08	0.00424	GCCCCGCCCCC
MA1513.1	MA1513.1.KLF15	ENSGALG00000051746		1824	1834	+	19.7692	6.87e-08	0.00424	GCCCCGCCCCC
MA1513.1	MA1513.1.KLF15	ENSGALG00000050145	FIS1	1825	1835	+	19.7692	6.87e-08	0.00424	GCCCCGCCCCC
MA1513.1	MA1513.1.KLF15	ENSGALG00000021473	FAM192A	1826	1836	+	19.7692	6.87e-08	0.00424	GCCCCGCCCCC
MA1513.1	MA1513.1.KLF15	ENSGALG00000017414	JUP	1827	1837	+	19.7692	6.87e-08	0.00424	GCCCCGCCCCC
MA1513.1	MA1513.1.KLF15	ENSGALG00000007350		1828	1838	+	19.7692	6.87e-08	0.00424	GCCCCGCCCCC
MA1513.1	MA1513.1.KLF15	ENSGALG00000009626	THBS1	1831	1841	+	19.7692	6.87e-08	0.00424	GCCCCGCCCCC
MA1513.1	MA1513.1.KLF15	ENSGALG00000002722	MST1	1831	1841	+	19.7692	6.87e-08	0.00424	GCCCCGCCCCC
MA1513.1	MA1513.1.KLF15	ENSGALG00000007465	COX15	1832	1842	+	19.7692	6.87e-08	0.00424	GCCCCGCCCCC
MA1513.1	MA1513.1.KLF15	ENSGALG00000047566		1832	1842	+	19.7692	6.87e-08	0.00424	GCCCCGCCCCC
MA1513.1	MA1513.1.KLF15	ENSGALG00000048539	BHLHE41	1833	1843	+	19.7692	6.87e-08	0.00424	GCCCCGCCCCC
MA1513.1	MA1513.1.KLF15	ENSGALG00000036873	SIK2	1833	1843	+	19.7692	6.87e-08	0.00424	GCCCCGCCCCC
MA1513.1	MA1513.1.KLF15	ENSGALG00000035016	ID2	1835	1845	+	19.7692	6.87e-08	0.00424	GCCCCGCCCCC
MA1513.1	MA1513.1.KLF15	ENSGALG00000029095	PDZD8	1835	1845	+	19.7692	6.87e-08	0.00424	GCCCCGCCCCC
MA1513.1	MA1513.1.KLF15	ENSGALG00000002138	HYAL2	1835	1845	+	19.7692	6.87e-08	0.00424	GCCCCGCCCCC
MA1513.1	MA1513.1.KLF15	ENSGALG00000041706	FAM13B	1836	1846	+	19.7692	6.87e-08	0.00424	GCCCCGCCCCC
MA1513.1	MA1513.1.KLF15	ENSGALG00000005982	KLHL9	1837	1847	+	19.7692	6.87e-08	0.00424	GCCCCGCCCCC
MA1513.1	MA1513.1.KLF15	ENSGALG00000003281	GSS	1838	1848	+	19.7692	6.87e-08	0.00424	GCCCCGCCCCC
MA1513.1	MA1513.1.KLF15	ENSGALG00000004295	CPD	1839	1849	+	19.7692	6.87e-08	0.00424	GCCCCGCCCCC
MA1513.1	MA1513.1.KLF15	ENSGALG00000041236	CBX7	1842	1852	+	19.7692	6.87e-08	0.00424	GCCCCGCCCCC
MA1513.1	MA1513.1.KLF15	ENSGALG00000050008		1843	1853	+	19.7692	6.87e-08	0.00424	GCCCCGCCCCC
MA1513.1	MA1513.1.KLF15	ENSGALG00000010705	ZBTB18	1844	1854	+	19.7692	6.87e-08	0.00424	GCCCCGCCCCC
MA1513.1	MA1513.1.KLF15	ENSGALG00000007572	MMS19	1846	1856	+	19.7692	6.87e-08	0.00424	GCCCCGCCCCC
MA1513.1	MA1513.1.KLF15	ENSGALG00000015283	CEP57L1	1846	1856	+	19.7692	6.87e-08	0.00424	GCCCCGCCCCC
MA1513.1	MA1513.1.KLF15	ENSGALG00000037998	GLTP	1847	1857	+	19.7692	6.87e-08	0.00424	GCCCCGCCCCC
MA1513.1	MA1513.1.KLF15	ENSGALG00000046656	PMVK	1849	1859	+	19.7692	6.87e-08	0.00424	GCCCCGCCCCC
MA1513.1	MA1513.1.KLF15	ENSGALG00000012067	LMLN	1850	1860	+	19.7692	6.87e-08	0.00424	GCCCCGCCCCC
MA1513.1	MA1513.1.KLF15	ENSGALG00000050250		1852	1862	+	19.7692	6.87e-08	0.00424	GCCCCGCCCCC
MA1513.1	MA1513.1.KLF15	ENSGALG00000007465	COX15	1853	1863	+	19.7692	6.87e-08	0.00424	GCCCCGCCCCC
MA1513.1	MA1513.1.KLF15	ENSGALG00000041202	FBXO32	1853	1863	+	19.7692	6.87e-08	0.00424	GCCCCGCCCCC
MA1513.1	MA1513.1.KLF15	ENSGALG00000009855	TBC1D9	1858	1868	+	19.7692	6.87e-08	0.00424	GCCCCGCCCCC
MA1513.1	MA1513.1.KLF15	ENSGALG00000036223		1859	1869	+	19.7692	6.87e-08	0.00424	GCCCCGCCCCC
MA1513.1	MA1513.1.KLF15	ENSGALG00000005769	WEE1	1861	1871	+	19.7692	6.87e-08	0.00424	GCCCCGCCCCC
MA1513.1	MA1513.1.KLF15	ENSGALG00000034549		1861	1871	+	19.7692	6.87e-08	0.00424	GCCCCGCCCCC
MA1513.1	MA1513.1.KLF15	ENSGALG00000042071	VPS53	1863	1873	+	19.7692	6.87e-08	0.00424	GCCCCGCCCCC
MA1513.1	MA1513.1.KLF15	ENSGALG00000002578		1863	1873	+	19.7692	6.87e-08	0.00424	GCCCCGCCCCC
MA1513.1	MA1513.1.KLF15	ENSGALG00000031553	KIF18B	1863	1873	+	19.7692	6.87e-08	0.00424	GCCCCGCCCCC
MA1513.1	MA1513.1.KLF15	ENSGALG00000038278	TRIM7.2	1866	1876	+	19.7692	6.87e-08	0.00424	GCCCCGCCCCC
MA1513.1	MA1513.1.KLF15	ENSGALG00000001056	ABHD11	1867	1877	+	19.7692	6.87e-08	0.00424	GCCCCGCCCCC
MA1513.1	MA1513.1.KLF15	ENSGALG00000054913		1867	1877	+	19.7692	6.87e-08	0.00424	GCCCCGCCCCC
MA1513.1	MA1513.1.KLF15	ENSGALG00000006002	WHAMM	1868	1878	+	19.7692	6.87e-08	0.00424	GCCCCGCCCCC
MA1513.1	MA1513.1.KLF15	ENSGALG00000030783	GTPBP1	1869	1879	+	19.7692	6.87e-08	0.00424	GCCCCGCCCCC
MA1513.1	MA1513.1.KLF15	ENSGALG00000002722	MST1	1870	1880	+	19.7692	6.87e-08	0.00424	GCCCCGCCCCC
MA1513.1	MA1513.1.KLF15	ENSGALG00000015641	CCNH	1870	1880	+	19.7692	6.87e-08	0.00424	GCCCCGCCCCC
MA1513.1	MA1513.1.KLF15	ENSGALG00000036873	SIK2	1870	1880	+	19.7692	6.87e-08	0.00424	GCCCCGCCCCC
MA1513.1	MA1513.1.KLF15	ENSGALG00000046915	PPP1R12C	1870	1880	+	19.7692	6.87e-08	0.00424	GCCCCGCCCCC
MA1513.1	MA1513.1.KLF15	ENSGALG00000053036		1870	1880	+	19.7692	6.87e-08	0.00424	GCCCCGCCCCC
MA1513.1	MA1513.1.KLF15	ENSGALG00000030406	CDS2	1871	1881	+	19.7692	6.87e-08	0.00424	GCCCCGCCCCC
MA1513.1	MA1513.1.KLF15	ENSGALG00000006639	CEP55	1874	1884	+	19.7692	6.87e-08	0.00424	GCCCCGCCCCC
MA1513.1	MA1513.1.KLF15	ENSGALG00000001019	BTBD2	1877	1887	+	19.7692	6.87e-08	0.00424	GCCCCGCCCCC
MA1513.1	MA1513.1.KLF15	ENSGALG00000007465	COX15	1877	1887	+	19.7692	6.87e-08	0.00424	GCCCCGCCCCC
MA1513.1	MA1513.1.KLF15	ENSGALG00000001950	PMPCA	1877	1887	+	19.7692	6.87e-08	0.00424	GCCCCGCCCCC
MA1513.1	MA1513.1.KLF15	ENSGALG00000026182	CTTNBP2NL	1880	1890	+	19.7692	6.87e-08	0.00424	GCCCCGCCCCC
MA1513.1	MA1513.1.KLF15	ENSGALG00000036223		1880	1890	+	19.7692	6.87e-08	0.00424	GCCCCGCCCCC
MA1513.1	MA1513.1.KLF15	ENSGALG00000042491		1881	1891	+	19.7692	6.87e-08	0.00424	GCCCCGCCCCC
MA1513.1	MA1513.1.KLF15	ENSGALG00000031928	SPTLC2	1882	1892	+	19.7692	6.87e-08	0.00424	GCCCCGCCCCC
MA1513.1	MA1513.1.KLF15	ENSGALG00000008349	LMCD1	1883	1893	+	19.7692	6.87e-08	0.00424	GCCCCGCCCCC
MA1513.1	MA1513.1.KLF15	ENSGALG00000005849	PPDPF	1883	1893	+	19.7692	6.87e-08	0.00424	GCCCCGCCCCC
MA1513.1	MA1513.1.KLF15	ENSGALG00000003881	ERCC6L	1885	1895	+	19.7692	6.87e-08	0.00424	GCCCCGCCCCC
MA1513.1	MA1513.1.KLF15	ENSGALG00000040113	SFT2D3	1885	1895	+	19.7692	6.87e-08	0.00424	GCCCCGCCCCC
MA1513.1	MA1513.1.KLF15	ENSGALG00000046718		1885	1895	+	19.7692	6.87e-08	0.00424	GCCCCGCCCCC
MA1513.1	MA1513.1.KLF15	ENSGALG00000038667		1886	1896	+	19.7692	6.87e-08	0.00424	GCCCCGCCCCC
MA1513.1	MA1513.1.KLF15	ENSGALG00000001056	ABHD11	1886	1896	+	19.7692	6.87e-08	0.00424	GCCCCGCCCCC
MA1513.1	MA1513.1.KLF15	ENSGALG00000041641	HMG20A	1887	1897	+	19.7692	6.87e-08	0.00424	GCCCCGCCCCC
MA1513.1	MA1513.1.KLF15	ENSGALG00000004845	TIMM10	1887	1897	+	19.7692	6.87e-08	0.00424	GCCCCGCCCCC
MA1513.1	MA1513.1.KLF15	ENSGALG00000003732	UCK1	1887	1897	+	19.7692	6.87e-08	0.00424	GCCCCGCCCCC
MA1513.1	MA1513.1.KLF15	ENSGALG00000011564	RUFY3	1887	1897	+	19.7692	6.87e-08	0.00424	GCCCCGCCCCC
MA1513.1	MA1513.1.KLF15	ENSGALG00000011684	STAP1	1888	1898	+	19.7692	6.87e-08	0.00424	GCCCCGCCCCC
MA1513.1	MA1513.1.KLF15	ENSGALG00000012308	MANBA	1889	1899	+	19.7692	6.87e-08	0.00424	GCCCCGCCCCC
MA1513.1	MA1513.1.KLF15	ENSGALG00000033212	HSP90AA1	1892	1902	+	19.7692	6.87e-08	0.00424	GCCCCGCCCCC
MA1513.1	MA1513.1.KLF15	ENSGALG00000001108	MIER2	1892	1902	+	19.7692	6.87e-08	0.00424	GCCCCGCCCCC
MA1513.1	MA1513.1.KLF15	ENSGALG00000007131		1893	1903	+	19.7692	6.87e-08	0.00424	GCCCCGCCCCC
MA1513.1	MA1513.1.KLF15	ENSGALG00000001790	METTL23	1893	1903	+	19.7692	6.87e-08	0.00424	GCCCCGCCCCC
MA1513.1	MA1513.1.KLF15	ENSGALG00000008838	FKBP15	1895	1905	+	19.7692	6.87e-08	0.00424	GCCCCGCCCCC
MA1513.1	MA1513.1.KLF15	ENSGALG00000010630	AHCTF1	1896	1906	+	19.7692	6.87e-08	0.00424	GCCCCGCCCCC
MA1513.1	MA1513.1.KLF15	ENSGALG00000011697	SEC22A	1896	1906	+	19.7692	6.87e-08	0.00424	GCCCCGCCCCC
MA1513.1	MA1513.1.KLF15	ENSGALG00000049951	SPOCK2	1897	1907	+	19.7692	6.87e-08	0.00424	GCCCCGCCCCC
MA1513.1	MA1513.1.KLF15	ENSGALG00000004352	PSMD9	1900	1910	+	19.7692	6.87e-08	0.00424	GCCCCGCCCCC
MA1513.1	MA1513.1.KLF15	ENSGALG00000001689	SCAMP2	1901	1911	+	19.7692	6.87e-08	0.00424	GCCCCGCCCCC
MA1513.1	MA1513.1.KLF15	ENSGALG00000010106	ERI3	1902	1912	+	19.7692	6.87e-08	0.00424	GCCCCGCCCCC
MA1513.1	MA1513.1.KLF15	ENSGALG00000023648	PPP3R1	1903	1913	+	19.7692	6.87e-08	0.00424	GCCCCGCCCCC
MA1513.1	MA1513.1.KLF15	ENSGALG00000001684	SEC14L1	1904	1914	+	19.7692	6.87e-08	0.00424	GCCCCGCCCCC
MA1513.1	MA1513.1.KLF15	ENSGALG00000001056	ABHD11	1904	1914	+	19.7692	6.87e-08	0.00424	GCCCCGCCCCC
MA1513.1	MA1513.1.KLF15	ENSGALG00000016524		1905	1915	+	19.7692	6.87e-08	0.00424	GCCCCGCCCCC
MA1513.1	MA1513.1.KLF15	ENSGALG00000034850	GLRX2	1905	1915	+	19.7692	6.87e-08	0.00424	GCCCCGCCCCC
MA1513.1	MA1513.1.KLF15	ENSGALG00000035645	GNAI2	1905	1915	+	19.7692	6.87e-08	0.00424	GCCCCGCCCCC
MA1513.1	MA1513.1.KLF15	ENSGALG00000032502	HPS5	1906	1916	+	19.7692	6.87e-08	0.00424	GCCCCGCCCCC
MA1513.1	MA1513.1.KLF15	ENSGALG00000007441	MAP6	1910	1920	+	19.7692	6.87e-08	0.00424	GCCCCGCCCCC
MA1513.1	MA1513.1.KLF15	ENSGALG00000007131		1911	1921	+	19.7692	6.87e-08	0.00424	GCCCCGCCCCC
MA1513.1	MA1513.1.KLF15	ENSGALG00000035153	STX3	1912	1922	+	19.7692	6.87e-08	0.00424	GCCCCGCCCCC
MA1513.1	MA1513.1.KLF15	ENSGALG00000032915		1913	1923	+	19.7692	6.87e-08	0.00424	GCCCCGCCCCC
MA1513.1	MA1513.1.KLF15	ENSGALG00000003438	NUF2	1913	1923	+	19.7692	6.87e-08	0.00424	GCCCCGCCCCC
MA1513.1	MA1513.1.KLF15	ENSGALG00000037935	RARA	1913	1923	+	19.7692	6.87e-08	0.00424	GCCCCGCCCCC
MA1513.1	MA1513.1.KLF15	ENSGALG00000038520	STRIP2	1913	1923	+	19.7692	6.87e-08	0.00424	GCCCCGCCCCC
MA1513.1	MA1513.1.KLF15	ENSGALG00000030407	IL6R	1913	1923	+	19.7692	6.87e-08	0.00424	GCCCCGCCCCC
MA1513.1	MA1513.1.KLF15	ENSGALG00000005982	KLHL9	1913	1923	+	19.7692	6.87e-08	0.00424	GCCCCGCCCCC
MA1513.1	MA1513.1.KLF15	ENSGALG00000007709	RTFDC1	1915	1925	+	19.7692	6.87e-08	0.00424	GCCCCGCCCCC
MA1513.1	MA1513.1.KLF15	ENSGALG00000000067	SPR	1915	1925	+	19.7692	6.87e-08	0.00424	GCCCCGCCCCC
MA1513.1	MA1513.1.KLF15	ENSGALG00000053275		1916	1926	+	19.7692	6.87e-08	0.00424	GCCCCGCCCCC
MA1513.1	MA1513.1.KLF15	ENSGALG00000005869	COPG1	1916	1926	+	19.7692	6.87e-08	0.00424	GCCCCGCCCCC
MA1513.1	MA1513.1.KLF15	ENSGALG00000021378	UBAP1	1920	1930	+	19.7692	6.87e-08	0.00424	GCCCCGCCCCC
MA1513.1	MA1513.1.KLF15	ENSGALG00000052385		1922	1932	+	19.7692	6.87e-08	0.00424	GCCCCGCCCCC
MA1513.1	MA1513.1.KLF15	ENSGALG00000050145	FIS1	1923	1933	+	19.7692	6.87e-08	0.00424	GCCCCGCCCCC
MA1513.1	MA1513.1.KLF15	ENSGALG00000052612	RPS27L	1923	1933	+	19.7692	6.87e-08	0.00424	GCCCCGCCCCC
MA1513.1	MA1513.1.KLF15	ENSGALG00000011555	QKI	1923	1933	+	19.7692	6.87e-08	0.00424	GCCCCGCCCCC
MA1513.1	MA1513.1.KLF15	ENSGALG00000026492	EMC6	1924	1934	+	19.7692	6.87e-08	0.00424	GCCCCGCCCCC
MA1513.1	MA1513.1.KLF15	ENSGALG00000002722	MST1	1925	1935	+	19.7692	6.87e-08	0.00424	GCCCCGCCCCC
MA1513.1	MA1513.1.KLF15	ENSGALG00000042008	GSTM3	1925	1935	+	19.7692	6.87e-08	0.00424	GCCCCGCCCCC
MA1513.1	MA1513.1.KLF15	ENSGALG00000009552		1928	1938	+	19.7692	6.87e-08	0.00424	GCCCCGCCCCC
MA1513.1	MA1513.1.KLF15	ENSGALG00000025773	SMIM29	1929	1939	+	19.7692	6.87e-08	0.00424	GCCCCGCCCCC
MA1513.1	MA1513.1.KLF15	ENSGALG00000036223		1929	1939	+	19.7692	6.87e-08	0.00424	GCCCCGCCCCC
MA1513.1	MA1513.1.KLF15	ENSGALG00000034347	KIF21B	1929	1939	+	19.7692	6.87e-08	0.00424	GCCCCGCCCCC
MA1513.1	MA1513.1.KLF15	ENSGALG00000010276	GPBP1L1	1930	1940	+	19.7692	6.87e-08	0.00424	GCCCCGCCCCC
MA1513.1	MA1513.1.KLF15	ENSGALG00000002578		1931	1941	+	19.7692	6.87e-08	0.00424	GCCCCGCCCCC
MA1513.1	MA1513.1.KLF15	ENSGALG00000032610	NAGLU	1933	1943	+	19.7692	6.87e-08	0.00424	GCCCCGCCCCC
MA1513.1	MA1513.1.KLF15	ENSGALG00000017002	FNDC3A	1934	1944	+	19.7692	6.87e-08	0.00424	GCCCCGCCCCC
MA1513.1	MA1513.1.KLF15	ENSGALG00000008036	TMEM209	1935	1945	+	19.7692	6.87e-08	0.00424	GCCCCGCCCCC
MA1513.1	MA1513.1.KLF15	ENSGALG00000052385		1936	1946	+	19.7692	6.87e-08	0.00424	GCCCCGCCCCC
MA1513.1	MA1513.1.KLF15	ENSGALG00000029678	SNX16	1936	1946	+	19.7692	6.87e-08	0.00424	GCCCCGCCCCC
MA1513.1	MA1513.1.KLF15	ENSGALG00000001262	CLIC4	1938	1948	+	19.7692	6.87e-08	0.00424	GCCCCGCCCCC
MA1513.1	MA1513.1.KLF15	ENSGALG00000003732	UCK1	1938	1948	+	19.7692	6.87e-08	0.00424	GCCCCGCCCCC
MA1513.1	MA1513.1.KLF15	ENSGALG00000000201	PLEKHM1	1939	1949	+	19.7692	6.87e-08	0.00424	GCCCCGCCCCC
MA1513.1	MA1513.1.KLF15	ENSGALG00000004889	SLC2A1	1939	1949	+	19.7692	6.87e-08	0.00424	GCCCCGCCCCC
MA1513.1	MA1513.1.KLF15	ENSGALG00000010001	EGLN3	1940	1950	+	19.7692	6.87e-08	0.00424	GCCCCGCCCCC
MA1513.1	MA1513.1.KLF15	ENSGALG00000007441	MAP6	1942	1952	+	19.7692	6.87e-08	0.00424	GCCCCGCCCCC
MA1513.1	MA1513.1.KLF15	ENSGALG00000007215	KIF5B	1942	1952	+	19.7692	6.87e-08	0.00424	GCCCCGCCCCC
MA1513.1	MA1513.1.KLF15	ENSGALG00000041927	FZD9	1943	1953	+	19.7692	6.87e-08	0.00424	GCCCCGCCCCC
MA1513.1	MA1513.1.KLF15	ENSGALG00000001132	APBB3	1943	1953	+	19.7692	6.87e-08	0.00424	GCCCCGCCCCC
MA1513.1	MA1513.1.KLF15	ENSGALG00000054143		1944	1954	+	19.7692	6.87e-08	0.00424	GCCCCGCCCCC
MA1513.1	MA1513.1.KLF15	ENSGALG00000040783		1945	1955	+	19.7692	6.87e-08	0.00424	GCCCCGCCCCC
MA1513.1	MA1513.1.KLF15	ENSGALG00000039774	YTHDF3	1945	1955	+	19.7692	6.87e-08	0.00424	GCCCCGCCCCC
MA1513.1	MA1513.1.KLF15	ENSGALG00000035645	GNAI2	1945	1955	+	19.7692	6.87e-08	0.00424	GCCCCGCCCCC
MA1513.1	MA1513.1.KLF15	ENSGALG00000003383	KPNA6	1945	1955	+	19.7692	6.87e-08	0.00424	GCCCCGCCCCC
MA1513.1	MA1513.1.KLF15	ENSGALG00000038219	NAA40	1946	1956	+	19.7692	6.87e-08	0.00424	GCCCCGCCCCC
MA1513.1	MA1513.1.KLF15	ENSGALG00000010017	MCFD2	1947	1957	+	19.7692	6.87e-08	0.00424	GCCCCGCCCCC
MA1513.1	MA1513.1.KLF15	ENSGALG00000035153	STX3	1948	1958	+	19.7692	6.87e-08	0.00424	GCCCCGCCCCC
MA1513.1	MA1513.1.KLF15	ENSGALG00000009532	GXYLT1	1948	1958	+	19.7692	6.87e-08	0.00424	GCCCCGCCCCC
MA1513.1	MA1513.1.KLF15	ENSGALG00000046718		1949	1959	+	19.7692	6.87e-08	0.00424	GCCCCGCCCCC
MA1513.1	MA1513.1.KLF15	ENSGALG00000027698	COX19	1951	1961	+	19.7692	6.87e-08	0.00424	GCCCCGCCCCC
MA1513.1	MA1513.1.KLF15	ENSGALG00000040882	HSPA4	1951	1961	+	19.7692	6.87e-08	0.00424	GCCCCGCCCCC
MA1513.1	MA1513.1.KLF15	ENSGALG00000023338	CBX2	1951	1961	+	19.7692	6.87e-08	0.00424	GCCCCGCCCCC
MA1513.1	MA1513.1.KLF15	ENSGALG00000008837	PELI3	1951	1961	+	19.7692	6.87e-08	0.00424	GCCCCGCCCCC
MA1513.1	MA1513.1.KLF15	ENSGALG00000004889	SLC2A1	1951	1961	+	19.7692	6.87e-08	0.00424	GCCCCGCCCCC
MA1513.1	MA1513.1.KLF15	ENSGALG00000010276	GPBP1L1	1952	1962	+	19.7692	6.87e-08	0.00424	GCCCCGCCCCC
MA1513.1	MA1513.1.KLF15	ENSGALG00000030487		1952	1962	+	19.7692	6.87e-08	0.00424	GCCCCGCCCCC
MA1513.1	MA1513.1.KLF15	ENSGALG00000028363	SPG7	1953	1963	+	19.7692	6.87e-08	0.00424	GCCCCGCCCCC
MA1513.1	MA1513.1.KLF15	ENSGALG00000010079	HP1BP3	1953	1963	+	19.7692	6.87e-08	0.00424	GCCCCGCCCCC
MA1513.1	MA1513.1.KLF15	ENSGALG00000016191	PKNOX1	1953	1963	+	19.7692	6.87e-08	0.00424	GCCCCGCCCCC
MA1513.1	MA1513.1.KLF15	ENSGALG00000011326		1954	1964	+	19.7692	6.87e-08	0.00424	GCCCCGCCCCC
MA1513.1	MA1513.1.KLF15	ENSGALG00000051202		1954	1964	+	19.7692	6.87e-08	0.00424	GCCCCGCCCCC
MA1513.1	MA1513.1.KLF15	ENSGALG00000030599	TYK2	1955	1965	+	19.7692	6.87e-08	0.00424	GCCCCGCCCCC
MA1513.1	MA1513.1.KLF15	ENSGALG00000008538	GINS1	1955	1965	+	19.7692	6.87e-08	0.00424	GCCCCGCCCCC
MA1513.1	MA1513.1.KLF15	ENSGALG00000007267	MVD	1956	1966	+	19.7692	6.87e-08	0.00424	GCCCCGCCCCC
MA1513.1	MA1513.1.KLF15	ENSGALG00000004378	ASB6	1956	1966	+	19.7692	6.87e-08	0.00424	GCCCCGCCCCC
MA1513.1	MA1513.1.KLF15	ENSGALG00000037065	SC5D	1957	1967	+	19.7692	6.87e-08	0.00424	GCCCCGCCCCC
MA1513.1	MA1513.1.KLF15	ENSGALG00000034630	PPIL1	1957	1967	+	19.7692	6.87e-08	0.00424	GCCCCGCCCCC
MA1513.1	MA1513.1.KLF15	ENSGALG00000051752		1957	1967	+	19.7692	6.87e-08	0.00424	GCCCCGCCCCC
MA1513.1	MA1513.1.KLF15	ENSGALG00000001267	MAP2K2	1958	1968	+	19.7692	6.87e-08	0.00424	GCCCCGCCCCC
MA1513.1	MA1513.1.KLF15	ENSGALG00000036214	PARK7	1960	1970	+	19.7692	6.87e-08	0.00424	GCCCCGCCCCC
MA1513.1	MA1513.1.KLF15	ENSGALG00000003445	MGST3	1961	1971	+	19.7692	6.87e-08	0.00424	GCCCCGCCCCC
MA1513.1	MA1513.1.KLF15	ENSGALG00000008675	SLC25A5	1964	1974	+	19.7692	6.87e-08	0.00424	GCCCCGCCCCC
MA1513.1	MA1513.1.KLF15	ENSGALG00000039141	CERS2	1964	1974	+	19.7692	6.87e-08	0.00424	GCCCCGCCCCC
MA1513.1	MA1513.1.KLF15	ENSGALG00000025810	CCNB3	1965	1975	+	19.7692	6.87e-08	0.00424	GCCCCGCCCCC
MA1513.1	MA1513.1.KLF15	ENSGALG00000036642	RAD9A	1965	1975	+	19.7692	6.87e-08	0.00424	GCCCCGCCCCC
MA1513.1	MA1513.1.KLF15	ENSGALG00000001163	NDEL1	1965	1975	+	19.7692	6.87e-08	0.00424	GCCCCGCCCCC
MA1513.1	MA1513.1.KLF15	ENSGALG00000003183	C11H16orf70	1965	1975	+	19.7692	6.87e-08	0.00424	GCCCCGCCCCC
MA1513.1	MA1513.1.KLF15	ENSGALG00000033760	PTGES2	1965	1975	+	19.7692	6.87e-08	0.00424	GCCCCGCCCCC
MA1513.1	MA1513.1.KLF15	ENSGALG00000002797	PGD	1966	1976	+	19.7692	6.87e-08	0.00424	GCCCCGCCCCC
MA1513.1	MA1513.1.KLF15	ENSGALG00000025868	TAF1C	1966	1976	+	19.7692	6.87e-08	0.00424	GCCCCGCCCCC
MA1513.1	MA1513.1.KLF15	ENSGALG00000033889	NAA50	1967	1977	+	19.7692	6.87e-08	0.00424	GCCCCGCCCCC
MA1513.1	MA1513.1.KLF15	ENSGALG00000003443	LRRC52	1968	1978	+	19.7692	6.87e-08	0.00424	GCCCCGCCCCC
MA1513.1	MA1513.1.KLF15	ENSGALG00000033867	PCOLCE	1968	1978	+	19.7692	6.87e-08	0.00424	GCCCCGCCCCC
MA1513.1	MA1513.1.KLF15	ENSGALG00000041432	STUB1	1968	1978	+	19.7692	6.87e-08	0.00424	GCCCCGCCCCC
MA1513.1	MA1513.1.KLF15	ENSGALG00000021285	UNG	1968	1978	+	19.7692	6.87e-08	0.00424	GCCCCGCCCCC
MA1513.1	MA1513.1.KLF15	ENSGALG00000036223		1970	1980	+	19.7692	6.87e-08	0.00424	GCCCCGCCCCC
MA1513.1	MA1513.1.KLF15	ENSGALG00000046534		1971	1981	+	19.7692	6.87e-08	0.00424	GCCCCGCCCCC
MA1513.1	MA1513.1.KLF15	ENSGALG00000004378	ASB6	1972	1982	+	19.7692	6.87e-08	0.00424	GCCCCGCCCCC
MA1513.1	MA1513.1.KLF15	ENSGALG00000010979		1972	1982	+	19.7692	6.87e-08	0.00424	GCCCCGCCCCC
MA1513.1	MA1513.1.KLF15	ENSGALG00000016548	SYAP1	1973	1983	+	19.7692	6.87e-08	0.00424	GCCCCGCCCCC
MA1513.1	MA1513.1.KLF15	ENSGALG00000040606	RAC3	1973	1983	+	19.7692	6.87e-08	0.00424	GCCCCGCCCCC
MA1513.1	MA1513.1.KLF15	ENSGALG00000051202		1974	1984	+	19.7692	6.87e-08	0.00424	GCCCCGCCCCC
MA1513.1	MA1513.1.KLF15	ENSGALG00000015024	RCL1	1974	1984	+	19.7692	6.87e-08	0.00424	GCCCCGCCCCC
MA1513.1	MA1513.1.KLF15	ENSGALG00000054185		1975	1985	+	19.7692	6.87e-08	0.00424	GCCCCGCCCCC
MA1513.1	MA1513.1.KLF15	ENSGALG00000009448	IFRD1	1975	1985	+	19.7692	6.87e-08	0.00424	GCCCCGCCCCC
MA1513.1	MA1513.1.KLF15	ENSGALG00000016691	SLC25A6	1975	1985	+	19.7692	6.87e-08	0.00424	GCCCCGCCCCC
MA1513.1	MA1513.1.KLF15	ENSGALG00000008648	UBE2A	1976	1986	+	19.7692	6.87e-08	0.00424	GCCCCGCCCCC
MA1513.1	MA1513.1.KLF15	ENSGALG00000001146	UBXN6	1976	1986	+	19.7692	6.87e-08	0.00424	GCCCCGCCCCC
MA1513.1	MA1513.1.KLF15	ENSGALG00000051752		1976	1986	+	19.7692	6.87e-08	0.00424	GCCCCGCCCCC
MA1513.1	MA1513.1.KLF15	ENSGALG00000015119	SS18	1977	1987	+	19.7692	6.87e-08	0.00424	GCCCCGCCCCC
MA1513.1	MA1513.1.KLF15	ENSGALG00000015439	SLC44A1	1977	1987	+	19.7692	6.87e-08	0.00424	GCCCCGCCCCC
MA1513.1	MA1513.1.KLF15	ENSGALG00000006857	SPATA20	1977	1987	+	19.7692	6.87e-08	0.00424	GCCCCGCCCCC
MA1513.1	MA1513.1.KLF15	ENSGALG00000014178	SCUBE1	1978	1988	+	19.7692	6.87e-08	0.00424	GCCCCGCCCCC
MA1513.1	MA1513.1.KLF15	ENSGALG00000015118	SMC5	1978	1988	+	19.7692	6.87e-08	0.00424	GCCCCGCCCCC
MA1513.1	MA1513.1.KLF15	ENSGALG00000008520	EIF4G1	1978	1988	+	19.7692	6.87e-08	0.00424	GCCCCGCCCCC
MA1513.1	MA1513.1.KLF15	ENSGALG00000052385		1979	1989	+	19.7692	6.87e-08	0.00424	GCCCCGCCCCC
MA1513.1	MA1513.1.KLF15	ENSGALG00000051235		1980	1990	+	19.7692	6.87e-08	0.00424	GCCCCGCCCCC
MA1513.1	MA1513.1.KLF15	ENSGALG00000053172		1981	1991	+	19.7692	6.87e-08	0.00424	GCCCCGCCCCC
MA1513.1	MA1513.1.KLF15	ENSGALG00000017181	DCUN1D5	1982	1992	+	19.7692	6.87e-08	0.00424	GCCCCGCCCCC
MA1513.1	MA1513.1.KLF15	ENSGALG00000003966	RPL23A	1983	1993	+	19.7692	6.87e-08	0.00424	GCCCCGCCCCC
MA1513.1	MA1513.1.KLF15	ENSGALG00000016174	LMBRD1	1983	1993	+	19.7692	6.87e-08	0.00424	GCCCCGCCCCC
MA1513.1	MA1513.1.KLF15	ENSGALG00000030118	PCGF1	1983	1993	+	19.7692	6.87e-08	0.00424	GCCCCGCCCCC
MA1513.1	MA1513.1.KLF15	ENSGALG00000000990	SRSF6	1984	1994	+	19.7692	6.87e-08	0.00424	GCCCCGCCCCC
MA1513.1	MA1513.1.KLF15	ENSGALG00000011548	PPP1R13B	1984	1994	+	19.7692	6.87e-08	0.00424	GCCCCGCCCCC
MA1513.1	MA1513.1.KLF15	ENSGALG00000005900	E4F1	1984	1994	+	19.7692	6.87e-08	0.00424	GCCCCGCCCCC
MA1513.1	MA1513.1.KLF15	ENSGALG00000037136	RPS6KA1	1984	1994	+	19.7692	6.87e-08	0.00424	GCCCCGCCCCC
MA1513.1	MA1513.1.KLF15	ENSGALG00000011681	DEPDC7	1985	1995	+	19.7692	6.87e-08	0.00424	GCCCCGCCCCC
MA1513.1	MA1513.1.KLF15	ENSGALG00000020479	SLC43A3	1985	1995	+	19.7692	6.87e-08	0.00424	GCCCCGCCCCC
MA1513.1	MA1513.1.KLF15	ENSGALG00000015014	TNPO1	1986	1996	+	19.7692	6.87e-08	0.00424	GCCCCGCCCCC
MA1513.1	MA1513.1.KLF15	ENSGALG00000005507	NONO	1989	1999	+	19.7692	6.87e-08	0.00424	GCCCCGCCCCC
MA1513.1	MA1513.1.KLF15	ENSGALG00000002952	NRG4	1989	1999	+	19.7692	6.87e-08	0.00424	GCCCCGCCCCC
MA1513.1	MA1513.1.KLF15	ENSGALG00000042863	SMIM4	1990	2000	+	19.7692	6.87e-08	0.00424	GCCCCGCCCCC
MA1513.1	MA1513.1.KLF15	ENSGALG00000002849	DCXR	1990	2000	+	19.7692	6.87e-08	0.00424	GCCCCGCCCCC
MA1513.1	MA1513.1.KLF15	ENSGALG00000017870	SNORD24	1	11	+	19.0577	1.39e-07	0.00424	GCCCCGCCCCG
MA1513.1	MA1513.1.KLF15	ENSGALG00000017870	SNORD24	6	16	+	19.0577	1.39e-07	0.00424	GCCCCGCCCCG
MA1513.1	MA1513.1.KLF15	ENSGALG00000038299	NUDCD3	12	22	+	19.0577	1.39e-07	0.00424	GCCCCGCCCCG
MA1513.1	MA1513.1.KLF15	ENSGALG00000038299	NUDCD3	17	27	+	19.0577	1.39e-07	0.00424	GCCCCGCCCCG
MA1513.1	MA1513.1.KLF15	ENSGALG00000017870	SNORD24	26	36	+	19.0577	1.39e-07	0.00424	GCCCCGCCCCG
MA1513.1	MA1513.1.KLF15	ENSGALG00000017036	LHFPL6	29	39	+	19.0577	1.39e-07	0.00424	GCCCCGCCCCG
MA1513.1	MA1513.1.KLF15	ENSGALG00000032645	H2A-VIII	35	45	+	19.0577	1.39e-07	0.00424	GCCCCGCCCCG
MA1513.1	MA1513.1.KLF15	ENSGALG00000024449	RAMP2	35	45	+	19.0577	1.39e-07	0.00424	GCCCCGCCCCG
MA1513.1	MA1513.1.KLF15	ENSGALG00000032645	H2A-VIII	40	50	+	19.0577	1.39e-07	0.00424	GCCCCGCCCCG
MA1513.1	MA1513.1.KLF15	ENSGALG00000000977	MAPKAP1	67	77	+	19.0577	1.39e-07	0.00424	GCCCCGCCCCG
MA1513.1	MA1513.1.KLF15	ENSGALG00000051071		77	87	+	19.0577	1.39e-07	0.00424	GCCCCGCCCCG
MA1513.1	MA1513.1.KLF15	ENSGALG00000042838	TRAF2	83	93	+	19.0577	1.39e-07	0.00424	GCCCCGCCCCG
MA1513.1	MA1513.1.KLF15	ENSGALG00000052284	H2A-VIII	92	102	+	19.0577	1.39e-07	0.00424	GCCCCGCCCCG
MA1513.1	MA1513.1.KLF15	ENSGALG00000052284	H2A-VIII	97	107	+	19.0577	1.39e-07	0.00424	GCCCCGCCCCG
MA1513.1	MA1513.1.KLF15	ENSGALG00000000977	MAPKAP1	100	110	+	19.0577	1.39e-07	0.00424	GCCCCGCCCCG
MA1513.1	MA1513.1.KLF15	ENSGALG00000047035		116	126	+	19.0577	1.39e-07	0.00424	GCCCCGCCCCG
MA1513.1	MA1513.1.KLF15	ENSGALG00000049059		117	127	+	19.0577	1.39e-07	0.00424	GCCCCGCCCCG
MA1513.1	MA1513.1.KLF15	ENSGALG00000048697		117	127	+	19.0577	1.39e-07	0.00424	GCCCCGCCCCG
MA1513.1	MA1513.1.KLF15	ENSGALG00000016676	MCM3	123	133	+	19.0577	1.39e-07	0.00424	GCCCCGCCCCG
MA1513.1	MA1513.1.KLF15	ENSGALG00000048450		128	138	+	19.0577	1.39e-07	0.00424	GCCCCGCCCCG
MA1513.1	MA1513.1.KLF15	ENSGALG00000000977	MAPKAP1	129	139	+	19.0577	1.39e-07	0.00424	GCCCCGCCCCG
MA1513.1	MA1513.1.KLF15	ENSGALG00000001938	SLC25A24	147	157	+	19.0577	1.39e-07	0.00424	GCCCCGCCCCG
MA1513.1	MA1513.1.KLF15	ENSGALG00000053401		148	158	+	19.0577	1.39e-07	0.00424	GCCCCGCCCCG
MA1513.1	MA1513.1.KLF15	ENSGALG00000024034	PI4KB	200	210	+	19.0577	1.39e-07	0.00424	GCCCCGCCCCG
MA1513.1	MA1513.1.KLF15	ENSGALG00000024034	PI4KB	205	215	+	19.0577	1.39e-07	0.00424	GCCCCGCCCCG
MA1513.1	MA1513.1.KLF15	ENSGALG00000020479	SLC43A3	211	221	+	19.0577	1.39e-07	0.00424	GCCCCGCCCCG
MA1513.1	MA1513.1.KLF15	ENSGALG00000020479	SLC43A3	216	226	+	19.0577	1.39e-07	0.00424	GCCCCGCCCCG
MA1513.1	MA1513.1.KLF15	ENSGALG00000048159		217	227	+	19.0577	1.39e-07	0.00424	GCCCCGCCCCG
MA1513.1	MA1513.1.KLF15	ENSGALG00000024034	PI4KB	220	230	+	19.0577	1.39e-07	0.00424	GCCCCGCCCCG
MA1513.1	MA1513.1.KLF15	ENSGALG00000048159		222	232	+	19.0577	1.39e-07	0.00424	GCCCCGCCCCG
MA1513.1	MA1513.1.KLF15	ENSGALG00000024034	PI4KB	225	235	+	19.0577	1.39e-07	0.00424	GCCCCGCCCCG
MA1513.1	MA1513.1.KLF15	ENSGALG00000050508	NOS3	232	242	+	19.0577	1.39e-07	0.00424	GCCCCGCCCCG
MA1513.1	MA1513.1.KLF15	ENSGALG00000041923	ESPL1	237	247	+	19.0577	1.39e-07	0.00424	GCCCCGCCCCG
MA1513.1	MA1513.1.KLF15	ENSGALG00000041923	ESPL1	242	252	+	19.0577	1.39e-07	0.00424	GCCCCGCCCCG
MA1513.1	MA1513.1.KLF15	ENSGALG00000041923	ESPL1	247	257	+	19.0577	1.39e-07	0.00424	GCCCCGCCCCG
MA1513.1	MA1513.1.KLF15	ENSGALG00000028373	GAS2L3	251	261	+	19.0577	1.39e-07	0.00424	GCCCCGCCCCG
MA1513.1	MA1513.1.KLF15	ENSGALG00000028373	GAS2L3	256	266	+	19.0577	1.39e-07	0.00424	GCCCCGCCCCG
MA1513.1	MA1513.1.KLF15	ENSGALG00000054891	RTKN	290	300	+	19.0577	1.39e-07	0.00424	GCCCCGCCCCG
MA1513.1	MA1513.1.KLF15	ENSGALG00000054891	RTKN	295	305	+	19.0577	1.39e-07	0.00424	GCCCCGCCCCG
MA1513.1	MA1513.1.KLF15	ENSGALG00000025166		304	314	+	19.0577	1.39e-07	0.00424	GCCCCGCCCCG
MA1513.1	MA1513.1.KLF15	ENSGALG00000025166		309	319	+	19.0577	1.39e-07	0.00424	GCCCCGCCCCG
MA1513.1	MA1513.1.KLF15	ENSGALG00000049410		326	336	+	19.0577	1.39e-07	0.00424	GCCCCGCCCCG
MA1513.1	MA1513.1.KLF15	ENSGALG00000025166		329	339	+	19.0577	1.39e-07	0.00424	GCCCCGCCCCG
MA1513.1	MA1513.1.KLF15	ENSGALG00000003134		330	340	+	19.0577	1.39e-07	0.00424	GCCCCGCCCCG
MA1513.1	MA1513.1.KLF15	ENSGALG00000039160	SUPT5H	355	365	+	19.0577	1.39e-07	0.00424	GCCCCGCCCCG
MA1513.1	MA1513.1.KLF15	ENSGALG00000012863	ADCK2	392	402	+	19.0577	1.39e-07	0.00424	GCCCCGCCCCG
MA1513.1	MA1513.1.KLF15	ENSGALG00000026488	SNORD42	392	402	+	19.0577	1.39e-07	0.00424	GCCCCGCCCCG
MA1513.1	MA1513.1.KLF15	ENSGALG00000030084	EXOSC7	436	446	+	19.0577	1.39e-07	0.00424	GCCCCGCCCCG
MA1513.1	MA1513.1.KLF15	ENSGALG00000010192	FBXO33	446	456	+	19.0577	1.39e-07	0.00424	GCCCCGCCCCG
MA1513.1	MA1513.1.KLF15	ENSGALG00000010192	FBXO33	451	461	+	19.0577	1.39e-07	0.00424	GCCCCGCCCCG
MA1513.1	MA1513.1.KLF15	ENSGALG00000041083	ZIC2	469	479	+	19.0577	1.39e-07	0.00424	GCCCCGCCCCG
MA1513.1	MA1513.1.KLF15	ENSGALG00000040031	SLC35G2	495	505	+	19.0577	1.39e-07	0.00424	GCCCCGCCCCG
MA1513.1	MA1513.1.KLF15	ENSGALG00000003584	KPNA2	512	522	+	19.0577	1.39e-07	0.00424	GCCCCGCCCCG
MA1513.1	MA1513.1.KLF15	ENSGALG00000003584	KPNA2	517	527	+	19.0577	1.39e-07	0.00424	GCCCCGCCCCG
MA1513.1	MA1513.1.KLF15	ENSGALG00000049395		521	531	+	19.0577	1.39e-07	0.00424	GCCCCGCCCCG
MA1513.1	MA1513.1.KLF15	ENSGALG00000040741	DNM2	531	541	+	19.0577	1.39e-07	0.00424	GCCCCGCCCCG
MA1513.1	MA1513.1.KLF15	ENSGALG00000040741	DNM2	536	546	+	19.0577	1.39e-07	0.00424	GCCCCGCCCCG
MA1513.1	MA1513.1.KLF15	ENSGALG00000040741	DNM2	541	551	+	19.0577	1.39e-07	0.00424	GCCCCGCCCCG
MA1513.1	MA1513.1.KLF15	ENSGALG00000032098	ARTN	541	551	+	19.0577	1.39e-07	0.00424	GCCCCGCCCCG
MA1513.1	MA1513.1.KLF15	ENSGALG00000040741	DNM2	546	556	+	19.0577	1.39e-07	0.00424	GCCCCGCCCCG
MA1513.1	MA1513.1.KLF15	ENSGALG00000038192		552	562	+	19.0577	1.39e-07	0.00424	GCCCCGCCCCG
MA1513.1	MA1513.1.KLF15	ENSGALG00000026995	RHOG	555	565	+	19.0577	1.39e-07	0.00424	GCCCCGCCCCG
MA1513.1	MA1513.1.KLF15	ENSGALG00000011368	ZNF839	565	575	+	19.0577	1.39e-07	0.00424	GCCCCGCCCCG
MA1513.1	MA1513.1.KLF15	ENSGALG00000053997		566	576	+	19.0577	1.39e-07	0.00424	GCCCCGCCCCG
MA1513.1	MA1513.1.KLF15	ENSGALG00000017824	SNORD16	577	587	+	19.0577	1.39e-07	0.00424	GCCCCGCCCCG
MA1513.1	MA1513.1.KLF15	ENSGALG00000017283	CCND2	582	592	+	19.0577	1.39e-07	0.00424	GCCCCGCCCCG
MA1513.1	MA1513.1.KLF15	ENSGALG00000047125		583	593	+	19.0577	1.39e-07	0.00424	GCCCCGCCCCG
MA1513.1	MA1513.1.KLF15	ENSGALG00000051200		595	605	+	19.0577	1.39e-07	0.00424	GCCCCGCCCCG
MA1513.1	MA1513.1.KLF15	ENSGALG00000029691		610	620	+	19.0577	1.39e-07	0.00424	GCCCCGCCCCG
MA1513.1	MA1513.1.KLF15	ENSGALG00000012680	E2F3	620	630	+	19.0577	1.39e-07	0.00424	GCCCCGCCCCG
MA1513.1	MA1513.1.KLF15	ENSGALG00000033884	EEF2	624	634	+	19.0577	1.39e-07	0.00424	GCCCCGCCCCG
MA1513.1	MA1513.1.KLF15	ENSGALG00000043052	CD1B	629	639	+	19.0577	1.39e-07	0.00424	GCCCCGCCCCG
MA1513.1	MA1513.1.KLF15	ENSGALG00000011038	CBX3	637	647	+	19.0577	1.39e-07	0.00424	GCCCCGCCCCG
MA1513.1	MA1513.1.KLF15	ENSGALG00000047327		661	671	+	19.0577	1.39e-07	0.00424	GCCCCGCCCCG
MA1513.1	MA1513.1.KLF15	ENSGALG00000054851		670	680	+	19.0577	1.39e-07	0.00424	GCCCCGCCCCG
MA1513.1	MA1513.1.KLF15	ENSGALG00000007042	CCDC40	703	713	+	19.0577	1.39e-07	0.00424	GCCCCGCCCCG
MA1513.1	MA1513.1.KLF15	ENSGALG00000000740	APBA3	717	727	+	19.0577	1.39e-07	0.00424	GCCCCGCCCCG
MA1513.1	MA1513.1.KLF15	ENSGALG00000031960	LEF1	720	730	+	19.0577	1.39e-07	0.00424	GCCCCGCCCCG
MA1513.1	MA1513.1.KLF15	ENSGALG00000054904		721	731	+	19.0577	1.39e-07	0.00424	GCCCCGCCCCG
MA1513.1	MA1513.1.KLF15	ENSGALG00000046030		731	741	+	19.0577	1.39e-07	0.00424	GCCCCGCCCCG
MA1513.1	MA1513.1.KLF15	ENSGALG00000016524		737	747	+	19.0577	1.39e-07	0.00424	GCCCCGCCCCG
MA1513.1	MA1513.1.KLF15	ENSGALG00000054488		751	761	+	19.0577	1.39e-07	0.00424	GCCCCGCCCCG
MA1513.1	MA1513.1.KLF15	ENSGALG00000054913		756	766	+	19.0577	1.39e-07	0.00424	GCCCCGCCCCG
MA1513.1	MA1513.1.KLF15	ENSGALG00000054488		756	766	+	19.0577	1.39e-07	0.00424	GCCCCGCCCCG
MA1513.1	MA1513.1.KLF15	ENSGALG00000054488		761	771	+	19.0577	1.39e-07	0.00424	GCCCCGCCCCG
MA1513.1	MA1513.1.KLF15	ENSGALG00000054913		761	771	+	19.0577	1.39e-07	0.00424	GCCCCGCCCCG
MA1513.1	MA1513.1.KLF15	ENSGALG00000054913		766	776	+	19.0577	1.39e-07	0.00424	GCCCCGCCCCG
MA1513.1	MA1513.1.KLF15	ENSGALG00000050522		788	798	+	19.0577	1.39e-07	0.00424	GCCCCGCCCCG
MA1513.1	MA1513.1.KLF15	ENSGALG00000007042	CCDC40	799	809	+	19.0577	1.39e-07	0.00424	GCCCCGCCCCG
MA1513.1	MA1513.1.KLF15	ENSGALG00000038873		812	822	+	19.0577	1.39e-07	0.00424	GCCCCGCCCCG
MA1513.1	MA1513.1.KLF15	ENSGALG00000054583	CDHR4	814	824	+	19.0577	1.39e-07	0.00424	GCCCCGCCCCG
MA1513.1	MA1513.1.KLF15	ENSGALG00000009328	EIF3A	835	845	+	19.0577	1.39e-07	0.00424	GCCCCGCCCCG
MA1513.1	MA1513.1.KLF15	ENSGALG00000040031	SLC35G2	857	867	+	19.0577	1.39e-07	0.00424	GCCCCGCCCCG
MA1513.1	MA1513.1.KLF15	ENSGALG00000013268		861	871	+	19.0577	1.39e-07	0.00424	GCCCCGCCCCG
MA1513.1	MA1513.1.KLF15	ENSGALG00000007042	CCDC40	870	880	+	19.0577	1.39e-07	0.00424	GCCCCGCCCCG
MA1513.1	MA1513.1.KLF15	ENSGALG00000013722	SEMA3B	878	888	+	19.0577	1.39e-07	0.00424	GCCCCGCCCCG
MA1513.1	MA1513.1.KLF15	ENSGALG00000013722	SEMA3B	883	893	+	19.0577	1.39e-07	0.00424	GCCCCGCCCCG
MA1513.1	MA1513.1.KLF15	ENSGALG00000015013	MSX1	891	901	+	19.0577	1.39e-07	0.00424	GCCCCGCCCCG
MA1513.1	MA1513.1.KLF15	ENSGALG00000046030		907	917	+	19.0577	1.39e-07	0.00424	GCCCCGCCCCG
MA1513.1	MA1513.1.KLF15	ENSGALG00000029823		931	941	+	19.0577	1.39e-07	0.00424	GCCCCGCCCCG
MA1513.1	MA1513.1.KLF15	ENSGALG00000048019		931	941	+	19.0577	1.39e-07	0.00424	GCCCCGCCCCG
MA1513.1	MA1513.1.KLF15	ENSGALG00000031222	SPRYD3	933	943	+	19.0577	1.39e-07	0.00424	GCCCCGCCCCG
MA1513.1	MA1513.1.KLF15	ENSGALG00000051392		934	944	+	19.0577	1.39e-07	0.00424	GCCCCGCCCCG
MA1513.1	MA1513.1.KLF15	ENSGALG00000050235		947	957	+	19.0577	1.39e-07	0.00424	GCCCCGCCCCG
MA1513.1	MA1513.1.KLF15	ENSGALG00000045671		949	959	+	19.0577	1.39e-07	0.00424	GCCCCGCCCCG
MA1513.1	MA1513.1.KLF15	ENSGALG00000050235		952	962	+	19.0577	1.39e-07	0.00424	GCCCCGCCCCG
MA1513.1	MA1513.1.KLF15	ENSGALG00000025593		953	963	+	19.0577	1.39e-07	0.00424	GCCCCGCCCCG
MA1513.1	MA1513.1.KLF15	ENSGALG00000045671		954	964	+	19.0577	1.39e-07	0.00424	GCCCCGCCCCG
MA1513.1	MA1513.1.KLF15	ENSGALG00000006203		956	966	+	19.0577	1.39e-07	0.00424	GCCCCGCCCCG
MA1513.1	MA1513.1.KLF15	ENSGALG00000036627	CXCR1	974	984	+	19.0577	1.39e-07	0.00424	GCCCCGCCCCG
MA1513.1	MA1513.1.KLF15	ENSGALG00000009920	COCH	976	986	+	19.0577	1.39e-07	0.00424	GCCCCGCCCCG
MA1513.1	MA1513.1.KLF15	ENSGALG00000005646	TSC2	993	1003	+	19.0577	1.39e-07	0.00424	GCCCCGCCCCG
MA1513.1	MA1513.1.KLF15	ENSGALG00000038440	COQ10B	1003	1013	+	19.0577	1.39e-07	0.00424	GCCCCGCCCCG
MA1513.1	MA1513.1.KLF15	ENSGALG00000054851		1014	1024	+	19.0577	1.39e-07	0.00424	GCCCCGCCCCG
MA1513.1	MA1513.1.KLF15	ENSGALG00000054851		1019	1029	+	19.0577	1.39e-07	0.00424	GCCCCGCCCCG
MA1513.1	MA1513.1.KLF15	ENSGALG00000051915		1032	1042	+	19.0577	1.39e-07	0.00424	GCCCCGCCCCG
MA1513.1	MA1513.1.KLF15	ENSGALG00000001073	NR6A1	1037	1047	+	19.0577	1.39e-07	0.00424	GCCCCGCCCCG
MA1513.1	MA1513.1.KLF15	ENSGALG00000005638	IL2RG	1041	1051	+	19.0577	1.39e-07	0.00424	GCCCCGCCCCG
MA1513.1	MA1513.1.KLF15	ENSGALG00000012030	QSER1	1054	1064	+	19.0577	1.39e-07	0.00424	GCCCCGCCCCG
MA1513.1	MA1513.1.KLF15	ENSGALG00000049658		1070	1080	+	19.0577	1.39e-07	0.00424	GCCCCGCCCCG
MA1513.1	MA1513.1.KLF15	ENSGALG00000002094	TRMT2A	1085	1095	+	19.0577	1.39e-07	0.00424	GCCCCGCCCCG
MA1513.1	MA1513.1.KLF15	ENSGALG00000054530		1103	1113	+	19.0577	1.39e-07	0.00424	GCCCCGCCCCG
MA1513.1	MA1513.1.KLF15	ENSGALG00000024984		1123	1133	+	19.0577	1.39e-07	0.00424	GCCCCGCCCCG
MA1513.1	MA1513.1.KLF15	ENSGALG00000015033	REV3L	1125	1135	+	19.0577	1.39e-07	0.00424	GCCCCGCCCCG
MA1513.1	MA1513.1.KLF15	ENSGALG00000024984		1128	1138	+	19.0577	1.39e-07	0.00424	GCCCCGCCCCG
MA1513.1	MA1513.1.KLF15	ENSGALG00000012404	ERO1A	1131	1141	+	19.0577	1.39e-07	0.00424	GCCCCGCCCCG
MA1513.1	MA1513.1.KLF15	ENSGALG00000019662	SLC25A40	1132	1142	+	19.0577	1.39e-07	0.00424	GCCCCGCCCCG
MA1513.1	MA1513.1.KLF15	ENSGALG00000012404	ERO1A	1136	1146	+	19.0577	1.39e-07	0.00424	GCCCCGCCCCG
MA1513.1	MA1513.1.KLF15	ENSGALG00000008352	CKMT1B	1145	1155	+	19.0577	1.39e-07	0.00424	GCCCCGCCCCG
MA1513.1	MA1513.1.KLF15	ENSGALG00000038875	TMC6	1147	1157	+	19.0577	1.39e-07	0.00424	GCCCCGCCCCG
MA1513.1	MA1513.1.KLF15	ENSGALG00000024984		1148	1158	+	19.0577	1.39e-07	0.00424	GCCCCGCCCCG
MA1513.1	MA1513.1.KLF15	ENSGALG00000008352	CKMT1B	1150	1160	+	19.0577	1.39e-07	0.00424	GCCCCGCCCCG
MA1513.1	MA1513.1.KLF15	ENSGALG00000038875	TMC6	1152	1162	+	19.0577	1.39e-07	0.00424	GCCCCGCCCCG
MA1513.1	MA1513.1.KLF15	ENSGALG00000040541	SLC5A6	1152	1162	+	19.0577	1.39e-07	0.00424	GCCCCGCCCCG
MA1513.1	MA1513.1.KLF15	ENSGALG00000008352	CKMT1B	1155	1165	+	19.0577	1.39e-07	0.00424	GCCCCGCCCCG
MA1513.1	MA1513.1.KLF15	ENSGALG00000038875	TMC6	1157	1167	+	19.0577	1.39e-07	0.00424	GCCCCGCCCCG
MA1513.1	MA1513.1.KLF15	ENSGALG00000040541	SLC5A6	1157	1167	+	19.0577	1.39e-07	0.00424	GCCCCGCCCCG
MA1513.1	MA1513.1.KLF15	ENSGALG00000038875	TMC6	1162	1172	+	19.0577	1.39e-07	0.00424	GCCCCGCCCCG
MA1513.1	MA1513.1.KLF15	ENSGALG00000022166	PNKD	1164	1174	+	19.0577	1.39e-07	0.00424	GCCCCGCCCCG
MA1513.1	MA1513.1.KLF15	ENSGALG00000040832	CFD	1167	1177	+	19.0577	1.39e-07	0.00424	GCCCCGCCCCG
MA1513.1	MA1513.1.KLF15	ENSGALG00000032750	CELSR2	1172	1182	+	19.0577	1.39e-07	0.00424	GCCCCGCCCCG
MA1513.1	MA1513.1.KLF15	ENSGALG00000012408	PSMC6	1174	1184	+	19.0577	1.39e-07	0.00424	GCCCCGCCCCG
MA1513.1	MA1513.1.KLF15	ENSGALG00000046872		1179	1189	+	19.0577	1.39e-07	0.00424	GCCCCGCCCCG
MA1513.1	MA1513.1.KLF15	ENSGALG00000005782	GCLM	1186	1196	+	19.0577	1.39e-07	0.00424	GCCCCGCCCCG
MA1513.1	MA1513.1.KLF15	ENSGALG00000047542	COA4	1187	1197	+	19.0577	1.39e-07	0.00424	GCCCCGCCCCG
MA1513.1	MA1513.1.KLF15	ENSGALG00000052375		1190	1200	+	19.0577	1.39e-07	0.00424	GCCCCGCCCCG
MA1513.1	MA1513.1.KLF15	ENSGALG00000035157	SOX21	1199	1209	+	19.0577	1.39e-07	0.00424	GCCCCGCCCCG
MA1513.1	MA1513.1.KLF15	ENSGALG00000002346	CLSPN	1201	1211	+	19.0577	1.39e-07	0.00424	GCCCCGCCCCG
MA1513.1	MA1513.1.KLF15	ENSGALG00000047609		1202	1212	+	19.0577	1.39e-07	0.00424	GCCCCGCCCCG
MA1513.1	MA1513.1.KLF15	ENSGALG00000009859		1202	1212	+	19.0577	1.39e-07	0.00424	GCCCCGCCCCG
MA1513.1	MA1513.1.KLF15	ENSGALG00000054323	U1	1204	1214	+	19.0577	1.39e-07	0.00424	GCCCCGCCCCG
MA1513.1	MA1513.1.KLF15	ENSGALG00000032361	STXBP5L	1204	1214	+	19.0577	1.39e-07	0.00424	GCCCCGCCCCG
MA1513.1	MA1513.1.KLF15	ENSGALG00000003111	BFAR	1205	1215	+	19.0577	1.39e-07	0.00424	GCCCCGCCCCG
MA1513.1	MA1513.1.KLF15	ENSGALG00000025788	CACNB1	1207	1217	+	19.0577	1.39e-07	0.00424	GCCCCGCCCCG
MA1513.1	MA1513.1.KLF15	ENSGALG00000003111	BFAR	1210	1220	+	19.0577	1.39e-07	0.00424	GCCCCGCCCCG
MA1513.1	MA1513.1.KLF15	ENSGALG00000025788	CACNB1	1212	1222	+	19.0577	1.39e-07	0.00424	GCCCCGCCCCG
MA1513.1	MA1513.1.KLF15	ENSGALG00000049070		1213	1223	+	19.0577	1.39e-07	0.00424	GCCCCGCCCCG
MA1513.1	MA1513.1.KLF15	ENSGALG00000040079	ZFPM2	1214	1224	+	19.0577	1.39e-07	0.00424	GCCCCGCCCCG
MA1513.1	MA1513.1.KLF15	ENSGALG00000003111	BFAR	1215	1225	+	19.0577	1.39e-07	0.00424	GCCCCGCCCCG
MA1513.1	MA1513.1.KLF15	ENSGALG00000005782	GCLM	1216	1226	+	19.0577	1.39e-07	0.00424	GCCCCGCCCCG
MA1513.1	MA1513.1.KLF15	ENSGALG00000003111	BFAR	1220	1230	+	19.0577	1.39e-07	0.00424	GCCCCGCCCCG
MA1513.1	MA1513.1.KLF15	ENSGALG00000046741		1220	1230	+	19.0577	1.39e-07	0.00424	GCCCCGCCCCG
MA1513.1	MA1513.1.KLF15	ENSGALG00000003111	BFAR	1225	1235	+	19.0577	1.39e-07	0.00424	GCCCCGCCCCG
MA1513.1	MA1513.1.KLF15	ENSGALG00000049326		1225	1235	+	19.0577	1.39e-07	0.00424	GCCCCGCCCCG
MA1513.1	MA1513.1.KLF15	ENSGALG00000051171		1230	1240	+	19.0577	1.39e-07	0.00424	GCCCCGCCCCG
MA1513.1	MA1513.1.KLF15	ENSGALG00000049070		1244	1254	+	19.0577	1.39e-07	0.00424	GCCCCGCCCCG
MA1513.1	MA1513.1.KLF15	ENSGALG00000030255	AMBP	1249	1259	+	19.0577	1.39e-07	0.00424	GCCCCGCCCCG
MA1513.1	MA1513.1.KLF15	ENSGALG00000038110		1254	1264	+	19.0577	1.39e-07	0.00424	GCCCCGCCCCG
MA1513.1	MA1513.1.KLF15	ENSGALG00000015688	MXD4	1265	1275	+	19.0577	1.39e-07	0.00424	GCCCCGCCCCG
MA1513.1	MA1513.1.KLF15	ENSGALG00000004369	PYGO1	1267	1277	+	19.0577	1.39e-07	0.00424	GCCCCGCCCCG
MA1513.1	MA1513.1.KLF15	ENSGALG00000039624	PSMA5	1288	1298	+	19.0577	1.39e-07	0.00424	GCCCCGCCCCG
MA1513.1	MA1513.1.KLF15	ENSGALG00000046322		1289	1299	+	19.0577	1.39e-07	0.00424	GCCCCGCCCCG
MA1513.1	MA1513.1.KLF15	ENSGALG00000036049	LETM2	1293	1303	+	19.0577	1.39e-07	0.00424	GCCCCGCCCCG
MA1513.1	MA1513.1.KLF15	ENSGALG00000011957	TOB2	1297	1307	+	19.0577	1.39e-07	0.00424	GCCCCGCCCCG
MA1513.1	MA1513.1.KLF15	ENSGALG00000042607	RSPO3	1299	1309	+	19.0577	1.39e-07	0.00424	GCCCCGCCCCG
MA1513.1	MA1513.1.KLF15	ENSGALG00000015051	CDK19	1305	1315	+	19.0577	1.39e-07	0.00424	GCCCCGCCCCG
MA1513.1	MA1513.1.KLF15	ENSGALG00000039208	PHF2	1307	1317	+	19.0577	1.39e-07	0.00424	GCCCCGCCCCG
MA1513.1	MA1513.1.KLF15	ENSGALG00000048241		1308	1318	+	19.0577	1.39e-07	0.00424	GCCCCGCCCCG
MA1513.1	MA1513.1.KLF15	ENSGALG00000041616	IRF2BPL	1311	1321	+	19.0577	1.39e-07	0.00424	GCCCCGCCCCG
MA1513.1	MA1513.1.KLF15	ENSGALG00000041616	IRF2BPL	1316	1326	+	19.0577	1.39e-07	0.00424	GCCCCGCCCCG
MA1513.1	MA1513.1.KLF15	ENSGALG00000053105	RAP1GAP	1337	1347	+	19.0577	1.39e-07	0.00424	GCCCCGCCCCG
MA1513.1	MA1513.1.KLF15	ENSGALG00000004937	VGLL4	1346	1356	+	19.0577	1.39e-07	0.00424	GCCCCGCCCCG
MA1513.1	MA1513.1.KLF15	ENSGALG00000030875	HMX2	1347	1357	+	19.0577	1.39e-07	0.00424	GCCCCGCCCCG
MA1513.1	MA1513.1.KLF15	ENSGALG00000002198	FHOD1	1348	1358	+	19.0577	1.39e-07	0.00424	GCCCCGCCCCG
MA1513.1	MA1513.1.KLF15	ENSGALG00000008385	PPIP5K1	1350	1360	+	19.0577	1.39e-07	0.00424	GCCCCGCCCCG
MA1513.1	MA1513.1.KLF15	ENSGALG00000004870	DNAAF6	1351	1361	+	19.0577	1.39e-07	0.00424	GCCCCGCCCCG
MA1513.1	MA1513.1.KLF15	ENSGALG00000008385	PPIP5K1	1355	1365	+	19.0577	1.39e-07	0.00424	GCCCCGCCCCG
MA1513.1	MA1513.1.KLF15	ENSGALG00000023773		1357	1367	+	19.0577	1.39e-07	0.00424	GCCCCGCCCCG
MA1513.1	MA1513.1.KLF15	ENSGALG00000016551	AP1S2	1357	1367	+	19.0577	1.39e-07	0.00424	GCCCCGCCCCG
MA1513.1	MA1513.1.KLF15	ENSGALG00000023773		1362	1372	+	19.0577	1.39e-07	0.00424	GCCCCGCCCCG
MA1513.1	MA1513.1.KLF15	ENSGALG00000016551	AP1S2	1362	1372	+	19.0577	1.39e-07	0.00424	GCCCCGCCCCG
MA1513.1	MA1513.1.KLF15	ENSGALG00000042651	KRIT1	1364	1374	+	19.0577	1.39e-07	0.00424	GCCCCGCCCCG
MA1513.1	MA1513.1.KLF15	ENSGALG00000005236	FARSB	1382	1392	+	19.0577	1.39e-07	0.00424	GCCCCGCCCCG
MA1513.1	MA1513.1.KLF15	ENSGALG00000031996		1383	1393	+	19.0577	1.39e-07	0.00424	GCCCCGCCCCG
MA1513.1	MA1513.1.KLF15	ENSGALG00000038338	GLYR1	1389	1399	+	19.0577	1.39e-07	0.00424	GCCCCGCCCCG
MA1513.1	MA1513.1.KLF15	ENSGALG00000053765		1390	1400	+	19.0577	1.39e-07	0.00424	GCCCCGCCCCG
MA1513.1	MA1513.1.KLF15	ENSGALG00000031917	ANKIB1	1403	1413	+	19.0577	1.39e-07	0.00424	GCCCCGCCCCG
MA1513.1	MA1513.1.KLF15	ENSGALG00000042664	CBLN1	1404	1414	+	19.0577	1.39e-07	0.00424	GCCCCGCCCCG
MA1513.1	MA1513.1.KLF15	ENSGALG00000005770	HMGXB3	1405	1415	+	19.0577	1.39e-07	0.00424	GCCCCGCCCCG
MA1513.1	MA1513.1.KLF15	ENSGALG00000012538	NR4A2	1410	1420	+	19.0577	1.39e-07	0.00424	GCCCCGCCCCG
MA1513.1	MA1513.1.KLF15	ENSGALG00000034348	ATAD2	1411	1421	+	19.0577	1.39e-07	0.00424	GCCCCGCCCCG
MA1513.1	MA1513.1.KLF15	ENSGALG00000012538	NR4A2	1415	1425	+	19.0577	1.39e-07	0.00424	GCCCCGCCCCG
MA1513.1	MA1513.1.KLF15	ENSGALG00000011505	MARK3	1416	1426	+	19.0577	1.39e-07	0.00424	GCCCCGCCCCG
MA1513.1	MA1513.1.KLF15	ENSGALG00000053141		1417	1427	+	19.0577	1.39e-07	0.00424	GCCCCGCCCCG
MA1513.1	MA1513.1.KLF15	ENSGALG00000032231	C4	1419	1429	+	19.0577	1.39e-07	0.00424	GCCCCGCCCCG
MA1513.1	MA1513.1.KLF15	ENSGALG00000012538	NR4A2	1420	1430	+	19.0577	1.39e-07	0.00424	GCCCCGCCCCG
MA1513.1	MA1513.1.KLF15	ENSGALG00000011932	XRCC6	1423	1433	+	19.0577	1.39e-07	0.00424	GCCCCGCCCCG
MA1513.1	MA1513.1.KLF15	ENSGALG00000012538	NR4A2	1425	1435	+	19.0577	1.39e-07	0.00424	GCCCCGCCCCG
MA1513.1	MA1513.1.KLF15	ENSGALG00000003103	MST1R	1428	1438	+	19.0577	1.39e-07	0.00424	GCCCCGCCCCG
MA1513.1	MA1513.1.KLF15	ENSGALG00000007711	RPL4	1429	1439	+	19.0577	1.39e-07	0.00424	GCCCCGCCCCG
MA1513.1	MA1513.1.KLF15	ENSGALG00000003103	MST1R	1433	1443	+	19.0577	1.39e-07	0.00424	GCCCCGCCCCG
MA1513.1	MA1513.1.KLF15	ENSGALG00000037901	EFEMP1	1436	1446	+	19.0577	1.39e-07	0.00424	GCCCCGCCCCG
MA1513.1	MA1513.1.KLF15	ENSGALG00000002735	TAF11	1440	1450	+	19.0577	1.39e-07	0.00424	GCCCCGCCCCG
MA1513.1	MA1513.1.KLF15	ENSGALG00000037901	EFEMP1	1441	1451	+	19.0577	1.39e-07	0.00424	GCCCCGCCCCG
MA1513.1	MA1513.1.KLF15	ENSGALG00000037901	EFEMP1	1446	1456	+	19.0577	1.39e-07	0.00424	GCCCCGCCCCG
MA1513.1	MA1513.1.KLF15	ENSGALG00000049172		1452	1462	+	19.0577	1.39e-07	0.00424	GCCCCGCCCCG
MA1513.1	MA1513.1.KLF15	ENSGALG00000007430	ARCN1	1457	1467	+	19.0577	1.39e-07	0.00424	GCCCCGCCCCG
MA1513.1	MA1513.1.KLF15	ENSGALG00000013441	INVS	1457	1467	+	19.0577	1.39e-07	0.00424	GCCCCGCCCCG
MA1513.1	MA1513.1.KLF15	ENSGALG00000029565		1459	1469	+	19.0577	1.39e-07	0.00424	GCCCCGCCCCG
MA1513.1	MA1513.1.KLF15	ENSGALG00000032280	NUP88	1461	1471	+	19.0577	1.39e-07	0.00424	GCCCCGCCCCG
MA1513.1	MA1513.1.KLF15	ENSGALG00000054823	SLC30A3	1465	1475	+	19.0577	1.39e-07	0.00424	GCCCCGCCCCG
MA1513.1	MA1513.1.KLF15	ENSGALG00000003120	NCOR2	1466	1476	+	19.0577	1.39e-07	0.00424	GCCCCGCCCCG
MA1513.1	MA1513.1.KLF15	ENSGALG00000054823	SLC30A3	1470	1480	+	19.0577	1.39e-07	0.00424	GCCCCGCCCCG
MA1513.1	MA1513.1.KLF15	ENSGALG00000003120	NCOR2	1471	1481	+	19.0577	1.39e-07	0.00424	GCCCCGCCCCG
MA1513.1	MA1513.1.KLF15	ENSGALG00000041221		1471	1481	+	19.0577	1.39e-07	0.00424	GCCCCGCCCCG
MA1513.1	MA1513.1.KLF15	ENSGALG00000003120	NCOR2	1476	1486	+	19.0577	1.39e-07	0.00424	GCCCCGCCCCG
MA1513.1	MA1513.1.KLF15	ENSGALG00000003391	EIF2AK1	1479	1489	+	19.0577	1.39e-07	0.00424	GCCCCGCCCCG
MA1513.1	MA1513.1.KLF15	ENSGALG00000052383		1484	1494	+	19.0577	1.39e-07	0.00424	GCCCCGCCCCG
MA1513.1	MA1513.1.KLF15	ENSGALG00000027902	SYNGR2	1490	1500	+	19.0577	1.39e-07	0.00424	GCCCCGCCCCG
MA1513.1	MA1513.1.KLF15	ENSGALG00000053641		1493	1503	+	19.0577	1.39e-07	0.00424	GCCCCGCCCCG
MA1513.1	MA1513.1.KLF15	ENSGALG00000043435	CARNS1	1496	1506	+	19.0577	1.39e-07	0.00424	GCCCCGCCCCG
MA1513.1	MA1513.1.KLF15	ENSGALG00000015688	MXD4	1504	1514	+	19.0577	1.39e-07	0.00424	GCCCCGCCCCG
MA1513.1	MA1513.1.KLF15	ENSGALG00000015688	MXD4	1509	1519	+	19.0577	1.39e-07	0.00424	GCCCCGCCCCG
MA1513.1	MA1513.1.KLF15	ENSGALG00000003369	KAT2A	1512	1522	+	19.0577	1.39e-07	0.00424	GCCCCGCCCCG
MA1513.1	MA1513.1.KLF15	ENSGALG00000008054		1518	1528	+	19.0577	1.39e-07	0.00424	GCCCCGCCCCG
MA1513.1	MA1513.1.KLF15	ENSGALG00000008054		1523	1533	+	19.0577	1.39e-07	0.00424	GCCCCGCCCCG
MA1513.1	MA1513.1.KLF15	ENSGALG00000053315		1523	1533	+	19.0577	1.39e-07	0.00424	GCCCCGCCCCG
MA1513.1	MA1513.1.KLF15	ENSGALG00000015138	ABHD17B	1526	1536	+	19.0577	1.39e-07	0.00424	GCCCCGCCCCG
MA1513.1	MA1513.1.KLF15	ENSGALG00000012947	CAPRIN2	1529	1539	+	19.0577	1.39e-07	0.00424	GCCCCGCCCCG
MA1513.1	MA1513.1.KLF15	ENSGALG00000009413	BROX	1532	1542	+	19.0577	1.39e-07	0.00424	GCCCCGCCCCG
MA1513.1	MA1513.1.KLF15	ENSGALG00000012947	CAPRIN2	1534	1544	+	19.0577	1.39e-07	0.00424	GCCCCGCCCCG
MA1513.1	MA1513.1.KLF15	ENSGALG00000031534	ARID5B	1538	1548	+	19.0577	1.39e-07	0.00424	GCCCCGCCCCG
MA1513.1	MA1513.1.KLF15	ENSGALG00000033894	MEA1	1540	1550	+	19.0577	1.39e-07	0.00424	GCCCCGCCCCG
MA1513.1	MA1513.1.KLF15	ENSGALG00000039532	PHC2	1540	1550	+	19.0577	1.39e-07	0.00424	GCCCCGCCCCG
MA1513.1	MA1513.1.KLF15	ENSGALG00000042624	CEP85	1542	1552	+	19.0577	1.39e-07	0.00424	GCCCCGCCCCG
MA1513.1	MA1513.1.KLF15	ENSGALG00000031534	ARID5B	1543	1553	+	19.0577	1.39e-07	0.00424	GCCCCGCCCCG
MA1513.1	MA1513.1.KLF15	ENSGALG00000039532	PHC2	1545	1555	+	19.0577	1.39e-07	0.00424	GCCCCGCCCCG
MA1513.1	MA1513.1.KLF15	ENSGALG00000046744		1548	1558	+	19.0577	1.39e-07	0.00424	GCCCCGCCCCG
MA1513.1	MA1513.1.KLF15	ENSGALG00000023443	SMIM15	1548	1558	+	19.0577	1.39e-07	0.00424	GCCCCGCCCCG
MA1513.1	MA1513.1.KLF15	ENSGALG00000004494	CCNE1	1550	1560	+	19.0577	1.39e-07	0.00424	GCCCCGCCCCG
MA1513.1	MA1513.1.KLF15	ENSGALG00000003430	PMS2	1551	1561	+	19.0577	1.39e-07	0.00424	GCCCCGCCCCG
MA1513.1	MA1513.1.KLF15	ENSGALG00000034216	TK2	1555	1565	+	19.0577	1.39e-07	0.00424	GCCCCGCCCCG
MA1513.1	MA1513.1.KLF15	ENSGALG00000036477	CHPF2	1556	1566	+	19.0577	1.39e-07	0.00424	GCCCCGCCCCG
MA1513.1	MA1513.1.KLF15	ENSGALG00000034688		1558	1568	+	19.0577	1.39e-07	0.00424	GCCCCGCCCCG
MA1513.1	MA1513.1.KLF15	ENSGALG00000004494	CCNE1	1563	1573	+	19.0577	1.39e-07	0.00424	GCCCCGCCCCG
MA1513.1	MA1513.1.KLF15	ENSGALG00000034737		1564	1574	+	19.0577	1.39e-07	0.00424	GCCCCGCCCCG
MA1513.1	MA1513.1.KLF15	ENSGALG00000054892		1565	1575	+	19.0577	1.39e-07	0.00424	GCCCCGCCCCG
MA1513.1	MA1513.1.KLF15	ENSGALG00000053927		1576	1586	+	19.0577	1.39e-07	0.00424	GCCCCGCCCCG
MA1513.1	MA1513.1.KLF15	ENSGALG00000022891		1578	1588	+	19.0577	1.39e-07	0.00424	GCCCCGCCCCG
MA1513.1	MA1513.1.KLF15	ENSGALG00000012199	WDHD1	1580	1590	+	19.0577	1.39e-07	0.00424	GCCCCGCCCCG
MA1513.1	MA1513.1.KLF15	ENSGALG00000022850	TMEM214	1582	1592	+	19.0577	1.39e-07	0.00424	GCCCCGCCCCG
MA1513.1	MA1513.1.KLF15	ENSGALG00000020249	RAPGEF2	1583	1593	+	19.0577	1.39e-07	0.00424	GCCCCGCCCCG
MA1513.1	MA1513.1.KLF15	ENSGALG00000022891		1583	1593	+	19.0577	1.39e-07	0.00424	GCCCCGCCCCG
MA1513.1	MA1513.1.KLF15	ENSGALG00000034395	NUDT7	1586	1596	+	19.0577	1.39e-07	0.00424	GCCCCGCCCCG
MA1513.1	MA1513.1.KLF15	ENSGALG00000016766	REV1	1588	1598	+	19.0577	1.39e-07	0.00424	GCCCCGCCCCG
MA1513.1	MA1513.1.KLF15	ENSGALG00000020249	RAPGEF2	1588	1598	+	19.0577	1.39e-07	0.00424	GCCCCGCCCCG
MA1513.1	MA1513.1.KLF15	ENSGALG00000044649	P2RX2	1589	1599	+	19.0577	1.39e-07	0.00424	GCCCCGCCCCG
MA1513.1	MA1513.1.KLF15	ENSGALG00000049096		1590	1600	+	19.0577	1.39e-07	0.00424	GCCCCGCCCCG
MA1513.1	MA1513.1.KLF15	ENSGALG00000008960	KCNK12	1593	1603	+	19.0577	1.39e-07	0.00424	GCCCCGCCCCG
MA1513.1	MA1513.1.KLF15	ENSGALG00000044649	P2RX2	1594	1604	+	19.0577	1.39e-07	0.00424	GCCCCGCCCCG
MA1513.1	MA1513.1.KLF15	ENSGALG00000037854	TKFC	1598	1608	+	19.0577	1.39e-07	0.00424	GCCCCGCCCCG
MA1513.1	MA1513.1.KLF15	ENSGALG00000007680	ENKUR	1598	1608	+	19.0577	1.39e-07	0.00424	GCCCCGCCCCG
MA1513.1	MA1513.1.KLF15	ENSGALG00000044649	P2RX2	1599	1609	+	19.0577	1.39e-07	0.00424	GCCCCGCCCCG
MA1513.1	MA1513.1.KLF15	ENSGALG00000007680	ENKUR	1603	1613	+	19.0577	1.39e-07	0.00424	GCCCCGCCCCG
MA1513.1	MA1513.1.KLF15	ENSGALG00000044649	P2RX2	1604	1614	+	19.0577	1.39e-07	0.00424	GCCCCGCCCCG
MA1513.1	MA1513.1.KLF15	ENSGALG00000006122	EARS2	1605	1615	+	19.0577	1.39e-07	0.00424	GCCCCGCCCCG
MA1513.1	MA1513.1.KLF15	ENSGALG00000004798	MPRIP	1607	1617	+	19.0577	1.39e-07	0.00424	GCCCCGCCCCG
MA1513.1	MA1513.1.KLF15	ENSGALG00000049041		1611	1621	+	19.0577	1.39e-07	0.00424	GCCCCGCCCCG
MA1513.1	MA1513.1.KLF15	ENSGALG00000004798	MPRIP	1612	1622	+	19.0577	1.39e-07	0.00424	GCCCCGCCCCG
MA1513.1	MA1513.1.KLF15	ENSGALG00000015122	TAF4B	1615	1625	+	19.0577	1.39e-07	0.00424	GCCCCGCCCCG
MA1513.1	MA1513.1.KLF15	ENSGALG00000009678	KCTD3	1619	1629	+	19.0577	1.39e-07	0.00424	GCCCCGCCCCG
MA1513.1	MA1513.1.KLF15	ENSGALG00000027132		1623	1633	+	19.0577	1.39e-07	0.00424	GCCCCGCCCCG
MA1513.1	MA1513.1.KLF15	ENSGALG00000019663	ACBD7	1624	1634	+	19.0577	1.39e-07	0.00424	GCCCCGCCCCG
MA1513.1	MA1513.1.KLF15	ENSGALG00000006122	EARS2	1626	1636	+	19.0577	1.39e-07	0.00424	GCCCCGCCCCG
MA1513.1	MA1513.1.KLF15	ENSGALG00000049422	ATF3	1628	1638	+	19.0577	1.39e-07	0.00424	GCCCCGCCCCG
MA1513.1	MA1513.1.KLF15	ENSGALG00000019663	ACBD7	1629	1639	+	19.0577	1.39e-07	0.00424	GCCCCGCCCCG
MA1513.1	MA1513.1.KLF15	ENSGALG00000005108	CUL3	1632	1642	+	19.0577	1.39e-07	0.00424	GCCCCGCCCCG
MA1513.1	MA1513.1.KLF15	ENSGALG00000019663	ACBD7	1634	1644	+	19.0577	1.39e-07	0.00424	GCCCCGCCCCG
MA1513.1	MA1513.1.KLF15	ENSGALG00000052242		1634	1644	+	19.0577	1.39e-07	0.00424	GCCCCGCCCCG
MA1513.1	MA1513.1.KLF15	ENSGALG00000018803	TMEM198	1636	1646	+	19.0577	1.39e-07	0.00424	GCCCCGCCCCG
MA1513.1	MA1513.1.KLF15	ENSGALG00000034395	NUDT7	1636	1646	+	19.0577	1.39e-07	0.00424	GCCCCGCCCCG
MA1513.1	MA1513.1.KLF15	ENSGALG00000008288	ARMC10	1637	1647	+	19.0577	1.39e-07	0.00424	GCCCCGCCCCG
MA1513.1	MA1513.1.KLF15	ENSGALG00000010560	EIF2AK2	1638	1648	+	19.0577	1.39e-07	0.00424	GCCCCGCCCCG
MA1513.1	MA1513.1.KLF15	ENSGALG00000047558	U5	1639	1649	+	19.0577	1.39e-07	0.00424	GCCCCGCCCCG
MA1513.1	MA1513.1.KLF15	ENSGALG00000030810		1639	1649	+	19.0577	1.39e-07	0.00424	GCCCCGCCCCG
MA1513.1	MA1513.1.KLF15	ENSGALG00000029837	OST4	1640	1650	+	19.0577	1.39e-07	0.00424	GCCCCGCCCCG
MA1513.1	MA1513.1.KLF15	ENSGALG00000015995	PTPRA	1641	1651	+	19.0577	1.39e-07	0.00424	GCCCCGCCCCG
MA1513.1	MA1513.1.KLF15	ENSGALG00000008288	ARMC10	1642	1652	+	19.0577	1.39e-07	0.00424	GCCCCGCCCCG
MA1513.1	MA1513.1.KLF15	ENSGALG00000029837	OST4	1645	1655	+	19.0577	1.39e-07	0.00424	GCCCCGCCCCG
MA1513.1	MA1513.1.KLF15	ENSGALG00000017363	C11H16ORF87	1645	1655	+	19.0577	1.39e-07	0.00424	GCCCCGCCCCG
MA1513.1	MA1513.1.KLF15	ENSGALG00000001944	TBC1D2	1647	1657	+	19.0577	1.39e-07	0.00424	GCCCCGCCCCG
MA1513.1	MA1513.1.KLF15	ENSGALG00000040902	SACM1L	1649	1659	+	19.0577	1.39e-07	0.00424	GCCCCGCCCCG
MA1513.1	MA1513.1.KLF15	ENSGALG00000054834		1649	1659	+	19.0577	1.39e-07	0.00424	GCCCCGCCCCG
MA1513.1	MA1513.1.KLF15	ENSGALG00000003416	FAM160A2	1649	1659	+	19.0577	1.39e-07	0.00424	GCCCCGCCCCG
MA1513.1	MA1513.1.KLF15	ENSGALG00000037441		1650	1660	+	19.0577	1.39e-07	0.00424	GCCCCGCCCCG
MA1513.1	MA1513.1.KLF15	ENSGALG00000010183	RAB21	1650	1660	+	19.0577	1.39e-07	0.00424	GCCCCGCCCCG
MA1513.1	MA1513.1.KLF15	ENSGALG00000004004	PHKB	1652	1662	+	19.0577	1.39e-07	0.00424	GCCCCGCCCCG
MA1513.1	MA1513.1.KLF15	ENSGALG00000048209		1654	1664	+	19.0577	1.39e-07	0.00424	GCCCCGCCCCG
MA1513.1	MA1513.1.KLF15	ENSGALG00000054834		1654	1664	+	19.0577	1.39e-07	0.00424	GCCCCGCCCCG
MA1513.1	MA1513.1.KLF15	ENSGALG00000040902	SACM1L	1654	1664	+	19.0577	1.39e-07	0.00424	GCCCCGCCCCG
MA1513.1	MA1513.1.KLF15	ENSGALG00000010320	PAWR	1654	1664	+	19.0577	1.39e-07	0.00424	GCCCCGCCCCG
MA1513.1	MA1513.1.KLF15	ENSGALG00000050403	LYPD1	1657	1667	+	19.0577	1.39e-07	0.00424	GCCCCGCCCCG
MA1513.1	MA1513.1.KLF15	ENSGALG00000031582	RAB1B	1659	1669	+	19.0577	1.39e-07	0.00424	GCCCCGCCCCG
MA1513.1	MA1513.1.KLF15	ENSGALG00000014711	PLPP1	1661	1671	+	19.0577	1.39e-07	0.00424	GCCCCGCCCCG
MA1513.1	MA1513.1.KLF15	ENSGALG00000003771	SIN3B	1668	1678	+	19.0577	1.39e-07	0.00424	GCCCCGCCCCG
MA1513.1	MA1513.1.KLF15	ENSGALG00000002191	TLX3	1673	1683	+	19.0577	1.39e-07	0.00424	GCCCCGCCCCG
MA1513.1	MA1513.1.KLF15	ENSGALG00000031582	RAB1B	1674	1684	+	19.0577	1.39e-07	0.00424	GCCCCGCCCCG
MA1513.1	MA1513.1.KLF15	ENSGALG00000002191	TLX3	1678	1688	+	19.0577	1.39e-07	0.00424	GCCCCGCCCCG
MA1513.1	MA1513.1.KLF15	ENSGALG00000002191	TLX3	1683	1693	+	19.0577	1.39e-07	0.00424	GCCCCGCCCCG
MA1513.1	MA1513.1.KLF15	ENSGALG00000031282	UBR5	1686	1696	+	19.0577	1.39e-07	0.00424	GCCCCGCCCCG
MA1513.1	MA1513.1.KLF15	ENSGALG00000013765		1691	1701	+	19.0577	1.39e-07	0.00424	GCCCCGCCCCG
MA1513.1	MA1513.1.KLF15	ENSGALG00000002169	PLEKHB2	1691	1701	+	19.0577	1.39e-07	0.00424	GCCCCGCCCCG
MA1513.1	MA1513.1.KLF15	ENSGALG00000026426		1697	1707	+	19.0577	1.39e-07	0.00424	GCCCCGCCCCG
MA1513.1	MA1513.1.KLF15	ENSGALG00000041203	CRMP1	1698	1708	+	19.0577	1.39e-07	0.00424	GCCCCGCCCCG
MA1513.1	MA1513.1.KLF15	ENSGALG00000010783	CPSF2	1700	1710	+	19.0577	1.39e-07	0.00424	GCCCCGCCCCG
MA1513.1	MA1513.1.KLF15	ENSGALG00000014811	SMCHD1	1701	1711	+	19.0577	1.39e-07	0.00424	GCCCCGCCCCG
MA1513.1	MA1513.1.KLF15	ENSGALG00000011549	ANKS1B	1706	1716	+	19.0577	1.39e-07	0.00424	GCCCCGCCCCG
MA1513.1	MA1513.1.KLF15	ENSGALG00000030194	SCLY	1718	1728	+	19.0577	1.39e-07	0.00424	GCCCCGCCCCG
MA1513.1	MA1513.1.KLF15	ENSGALG00000010957	USP1	1721	1731	+	19.0577	1.39e-07	0.00424	GCCCCGCCCCG
MA1513.1	MA1513.1.KLF15	ENSGALG00000040644	C8G	1721	1731	+	19.0577	1.39e-07	0.00424	GCCCCGCCCCG
MA1513.1	MA1513.1.KLF15	ENSGALG00000026674	CIB2	1723	1733	+	19.0577	1.39e-07	0.00424	GCCCCGCCCCG
MA1513.1	MA1513.1.KLF15	ENSGALG00000039454	SP4	1723	1733	+	19.0577	1.39e-07	0.00424	GCCCCGCCCCG
MA1513.1	MA1513.1.KLF15	ENSGALG00000039864		1730	1740	+	19.0577	1.39e-07	0.00424	GCCCCGCCCCG
MA1513.1	MA1513.1.KLF15	ENSGALG00000050976		1731	1741	+	19.0577	1.39e-07	0.00424	GCCCCGCCCCG
MA1513.1	MA1513.1.KLF15	ENSGALG00000032305	DHX8	1732	1742	+	19.0577	1.39e-07	0.00424	GCCCCGCCCCG
MA1513.1	MA1513.1.KLF15	ENSGALG00000052202		1733	1743	+	19.0577	1.39e-07	0.00424	GCCCCGCCCCG
MA1513.1	MA1513.1.KLF15	ENSGALG00000007778	PES1	1734	1744	+	19.0577	1.39e-07	0.00424	GCCCCGCCCCG
MA1513.1	MA1513.1.KLF15	ENSGALG00000043456	SMIM7	1736	1746	+	19.0577	1.39e-07	0.00424	GCCCCGCCCCG
MA1513.1	MA1513.1.KLF15	ENSGALG00000037051		1738	1748	+	19.0577	1.39e-07	0.00424	GCCCCGCCCCG
MA1513.1	MA1513.1.KLF15	ENSGALG00000039720	MAP4K3	1740	1750	+	19.0577	1.39e-07	0.00424	GCCCCGCCCCG
MA1513.1	MA1513.1.KLF15	ENSGALG00000051280	DNAJB1	1742	1752	+	19.0577	1.39e-07	0.00424	GCCCCGCCCCG
MA1513.1	MA1513.1.KLF15	ENSGALG00000002345	ATG12	1743	1753	+	19.0577	1.39e-07	0.00424	GCCCCGCCCCG
MA1513.1	MA1513.1.KLF15	ENSGALG00000053341	U6	1745	1755	+	19.0577	1.39e-07	0.00424	GCCCCGCCCCG
MA1513.1	MA1513.1.KLF15	ENSGALG00000031960	LEF1	1745	1755	+	19.0577	1.39e-07	0.00424	GCCCCGCCCCG
MA1513.1	MA1513.1.KLF15	ENSGALG00000005160	VMP1	1748	1758	+	19.0577	1.39e-07	0.00424	GCCCCGCCCCG
MA1513.1	MA1513.1.KLF15	ENSGALG00000008378	SRGAP3	1749	1759	+	19.0577	1.39e-07	0.00424	GCCCCGCCCCG
MA1513.1	MA1513.1.KLF15	ENSGALG00000008314		1749	1759	+	19.0577	1.39e-07	0.00424	GCCCCGCCCCG
MA1513.1	MA1513.1.KLF15	ENSGALG00000039061	PHPT1	1749	1759	+	19.0577	1.39e-07	0.00424	GCCCCGCCCCG
MA1513.1	MA1513.1.KLF15	ENSGALG00000023632		1750	1760	+	19.0577	1.39e-07	0.00424	GCCCCGCCCCG
MA1513.1	MA1513.1.KLF15	ENSGALG00000040023	MAPK11	1750	1760	+	19.0577	1.39e-07	0.00424	GCCCCGCCCCG
MA1513.1	MA1513.1.KLF15	ENSGALG00000006792	VSTM2L	1751	1761	+	19.0577	1.39e-07	0.00424	GCCCCGCCCCG
MA1513.1	MA1513.1.KLF15	ENSGALG00000005160	VMP1	1753	1763	+	19.0577	1.39e-07	0.00424	GCCCCGCCCCG
MA1513.1	MA1513.1.KLF15	ENSGALG00000007382	CDA	1754	1764	+	19.0577	1.39e-07	0.00424	GCCCCGCCCCG
MA1513.1	MA1513.1.KLF15	ENSGALG00000039061	PHPT1	1754	1764	+	19.0577	1.39e-07	0.00424	GCCCCGCCCCG
MA1513.1	MA1513.1.KLF15	ENSGALG00000045288	CAMK2N1	1754	1764	+	19.0577	1.39e-07	0.00424	GCCCCGCCCCG
MA1513.1	MA1513.1.KLF15	ENSGALG00000028167	RBM18	1754	1764	+	19.0577	1.39e-07	0.00424	GCCCCGCCCCG
MA1513.1	MA1513.1.KLF15	ENSGALG00000010163	LGR5	1755	1765	+	19.0577	1.39e-07	0.00424	GCCCCGCCCCG
MA1513.1	MA1513.1.KLF15	ENSGALG00000006792	VSTM2L	1756	1766	+	19.0577	1.39e-07	0.00424	GCCCCGCCCCG
MA1513.1	MA1513.1.KLF15	ENSGALG00000005160	VMP1	1758	1768	+	19.0577	1.39e-07	0.00424	GCCCCGCCCCG
MA1513.1	MA1513.1.KLF15	ENSGALG00000039061	PHPT1	1759	1769	+	19.0577	1.39e-07	0.00424	GCCCCGCCCCG
MA1513.1	MA1513.1.KLF15	ENSGALG00000003163	GNAO1	1759	1769	+	19.0577	1.39e-07	0.00424	GCCCCGCCCCG
MA1513.1	MA1513.1.KLF15	ENSGALG00000010954	MALSU1	1761	1771	+	19.0577	1.39e-07	0.00424	GCCCCGCCCCG
MA1513.1	MA1513.1.KLF15	ENSGALG00000051701		1763	1773	+	19.0577	1.39e-07	0.00424	GCCCCGCCCCG
MA1513.1	MA1513.1.KLF15	ENSGALG00000027874	CHAC1	1763	1773	+	19.0577	1.39e-07	0.00424	GCCCCGCCCCG
MA1513.1	MA1513.1.KLF15	ENSGALG00000005160	VMP1	1763	1773	+	19.0577	1.39e-07	0.00424	GCCCCGCCCCG
MA1513.1	MA1513.1.KLF15	ENSGALG00000002070	SAP130	1764	1774	+	19.0577	1.39e-07	0.00424	GCCCCGCCCCG
MA1513.1	MA1513.1.KLF15	ENSGALG00000016990	LRCH1	1765	1775	+	19.0577	1.39e-07	0.00424	GCCCCGCCCCG
MA1513.1	MA1513.1.KLF15	ENSGALG00000049299	TMEM170B	1766	1776	+	19.0577	1.39e-07	0.00424	GCCCCGCCCCG
MA1513.1	MA1513.1.KLF15	ENSGALG00000001998	R3HDM4	1766	1776	+	19.0577	1.39e-07	0.00424	GCCCCGCCCCG
MA1513.1	MA1513.1.KLF15	ENSGALG00000050948	TMEM115	1766	1776	+	19.0577	1.39e-07	0.00424	GCCCCGCCCCG
MA1513.1	MA1513.1.KLF15	ENSGALG00000017166	RAB39A	1766	1776	+	19.0577	1.39e-07	0.00424	GCCCCGCCCCG
MA1513.1	MA1513.1.KLF15	ENSGALG00000027874	CHAC1	1768	1778	+	19.0577	1.39e-07	0.00424	GCCCCGCCCCG
MA1513.1	MA1513.1.KLF15	ENSGALG00000005160	VMP1	1768	1778	+	19.0577	1.39e-07	0.00424	GCCCCGCCCCG
MA1513.1	MA1513.1.KLF15	ENSGALG00000006886	DACH2	1769	1779	+	19.0577	1.39e-07	0.00424	GCCCCGCCCCG
MA1513.1	MA1513.1.KLF15	ENSGALG00000017166	RAB39A	1771	1781	+	19.0577	1.39e-07	0.00424	GCCCCGCCCCG
MA1513.1	MA1513.1.KLF15	ENSGALG00000027980	NANOS1	1771	1781	+	19.0577	1.39e-07	0.00424	GCCCCGCCCCG
MA1513.1	MA1513.1.KLF15	ENSGALG00000005160	VMP1	1773	1783	+	19.0577	1.39e-07	0.00424	GCCCCGCCCCG
MA1513.1	MA1513.1.KLF15	ENSGALG00000021473	FAM192A	1775	1785	+	19.0577	1.39e-07	0.00424	GCCCCGCCCCG
MA1513.1	MA1513.1.KLF15	ENSGALG00000007549	VAPB	1775	1785	+	19.0577	1.39e-07	0.00424	GCCCCGCCCCG
MA1513.1	MA1513.1.KLF15	ENSGALG00000017166	RAB39A	1776	1786	+	19.0577	1.39e-07	0.00424	GCCCCGCCCCG
MA1513.1	MA1513.1.KLF15	ENSGALG00000037734	PIGB	1777	1787	+	19.0577	1.39e-07	0.00424	GCCCCGCCCCG
MA1513.1	MA1513.1.KLF15	ENSGALG00000029528	KIRREL1	1778	1788	+	19.0577	1.39e-07	0.00424	GCCCCGCCCCG
MA1513.1	MA1513.1.KLF15	ENSGALG00000033143		1779	1789	+	19.0577	1.39e-07	0.00424	GCCCCGCCCCG
MA1513.1	MA1513.1.KLF15	ENSGALG00000009526	VTI1B	1780	1790	+	19.0577	1.39e-07	0.00424	GCCCCGCCCCG
MA1513.1	MA1513.1.KLF15	ENSGALG00000005259	VIPR1	1780	1790	+	19.0577	1.39e-07	0.00424	GCCCCGCCCCG
MA1513.1	MA1513.1.KLF15	ENSGALG00000016067	HMGN1	1780	1790	+	19.0577	1.39e-07	0.00424	GCCCCGCCCCG
MA1513.1	MA1513.1.KLF15	ENSGALG00000003059	HLF	1781	1791	+	19.0577	1.39e-07	0.00424	GCCCCGCCCCG
MA1513.1	MA1513.1.KLF15	ENSGALG00000045212	PLCD3	1782	1792	+	19.0577	1.39e-07	0.00424	GCCCCGCCCCG
MA1513.1	MA1513.1.KLF15	ENSGALG00000003400	AIMP2	1783	1793	+	19.0577	1.39e-07	0.00424	GCCCCGCCCCG
MA1513.1	MA1513.1.KLF15	ENSGALG00000009526	VTI1B	1785	1795	+	19.0577	1.39e-07	0.00424	GCCCCGCCCCG
MA1513.1	MA1513.1.KLF15	ENSGALG00000003059	HLF	1786	1796	+	19.0577	1.39e-07	0.00424	GCCCCGCCCCG
MA1513.1	MA1513.1.KLF15	ENSGALG00000040453	SRA1	1787	1797	+	19.0577	1.39e-07	0.00424	GCCCCGCCCCG
MA1513.1	MA1513.1.KLF15	ENSGALG00000013532	CAPRIN1	1788	1798	+	19.0577	1.39e-07	0.00424	GCCCCGCCCCG
MA1513.1	MA1513.1.KLF15	ENSGALG00000023632		1790	1800	+	19.0577	1.39e-07	0.00424	GCCCCGCCCCG
MA1513.1	MA1513.1.KLF15	ENSGALG00000008320	EDEM1	1790	1800	+	19.0577	1.39e-07	0.00424	GCCCCGCCCCG
MA1513.1	MA1513.1.KLF15	ENSGALG00000010282	TMEM63B	1791	1801	+	19.0577	1.39e-07	0.00424	GCCCCGCCCCG
MA1513.1	MA1513.1.KLF15	ENSGALG00000003059	HLF	1791	1801	+	19.0577	1.39e-07	0.00424	GCCCCGCCCCG
MA1513.1	MA1513.1.KLF15	ENSGALG00000009510	PIGH	1794	1804	+	19.0577	1.39e-07	0.00424	GCCCCGCCCCG
MA1513.1	MA1513.1.KLF15	ENSGALG00000017681	POLR3K	1794	1804	+	19.0577	1.39e-07	0.00424	GCCCCGCCCCG
MA1513.1	MA1513.1.KLF15	ENSGALG00000000596	CDC27	1795	1805	+	19.0577	1.39e-07	0.00424	GCCCCGCCCCG
MA1513.1	MA1513.1.KLF15	ENSGALG00000001474	RAB14	1795	1805	+	19.0577	1.39e-07	0.00424	GCCCCGCCCCG
MA1513.1	MA1513.1.KLF15	ENSGALG00000039633	NEUROD2	1796	1806	+	19.0577	1.39e-07	0.00424	GCCCCGCCCCG
MA1513.1	MA1513.1.KLF15	ENSGALG00000037070		1796	1806	+	19.0577	1.39e-07	0.00424	GCCCCGCCCCG
MA1513.1	MA1513.1.KLF15	ENSGALG00000003059	HLF	1796	1806	+	19.0577	1.39e-07	0.00424	GCCCCGCCCCG
MA1513.1	MA1513.1.KLF15	ENSGALG00000037464		1796	1806	+	19.0577	1.39e-07	0.00424	GCCCCGCCCCG
MA1513.1	MA1513.1.KLF15	ENSGALG00000052055		1797	1807	+	19.0577	1.39e-07	0.00424	GCCCCGCCCCG
MA1513.1	MA1513.1.KLF15	ENSGALG00000004386	SOX9	1797	1807	+	19.0577	1.39e-07	0.00424	GCCCCGCCCCG
MA1513.1	MA1513.1.KLF15	ENSGALG00000043576	AGAP3	1797	1807	+	19.0577	1.39e-07	0.00424	GCCCCGCCCCG
MA1513.1	MA1513.1.KLF15	ENSGALG00000038939		1798	1808	+	19.0577	1.39e-07	0.00424	GCCCCGCCCCG
MA1513.1	MA1513.1.KLF15	ENSGALG00000042210	RABEPK	1799	1809	+	19.0577	1.39e-07	0.00424	GCCCCGCCCCG
MA1513.1	MA1513.1.KLF15	ENSGALG00000029523	RAD21	1799	1809	+	19.0577	1.39e-07	0.00424	GCCCCGCCCCG
MA1513.1	MA1513.1.KLF15	ENSGALG00000017681	POLR3K	1799	1809	+	19.0577	1.39e-07	0.00424	GCCCCGCCCCG
MA1513.1	MA1513.1.KLF15	ENSGALG00000003059	HLF	1801	1811	+	19.0577	1.39e-07	0.00424	GCCCCGCCCCG
MA1513.1	MA1513.1.KLF15	ENSGALG00000039704	SEC22B	1805	1815	+	19.0577	1.39e-07	0.00424	GCCCCGCCCCG
MA1513.1	MA1513.1.KLF15	ENSGALG00000005383	BRCC3	1810	1820	+	19.0577	1.39e-07	0.00424	GCCCCGCCCCG
MA1513.1	MA1513.1.KLF15	ENSGALG00000001371	HS3ST3A1	1810	1820	+	19.0577	1.39e-07	0.00424	GCCCCGCCCCG
MA1513.1	MA1513.1.KLF15	ENSGALG00000037953	TUBA1A	1810	1820	+	19.0577	1.39e-07	0.00424	GCCCCGCCCCG
MA1513.1	MA1513.1.KLF15	ENSGALG00000012986	KDM5A	1811	1821	+	19.0577	1.39e-07	0.00424	GCCCCGCCCCG
MA1513.1	MA1513.1.KLF15	ENSGALG00000032783	SUMO3	1811	1821	+	19.0577	1.39e-07	0.00424	GCCCCGCCCCG
MA1513.1	MA1513.1.KLF15	ENSGALG00000040784	RAB39B	1814	1824	+	19.0577	1.39e-07	0.00424	GCCCCGCCCCG
MA1513.1	MA1513.1.KLF15	ENSGALG00000038311	COL18A1	1814	1824	+	19.0577	1.39e-07	0.00424	GCCCCGCCCCG
MA1513.1	MA1513.1.KLF15	ENSGALG00000004098	STK4	1815	1825	+	19.0577	1.39e-07	0.00424	GCCCCGCCCCG
MA1513.1	MA1513.1.KLF15	ENSGALG00000015959	SMAP1	1815	1825	+	19.0577	1.39e-07	0.00424	GCCCCGCCCCG
MA1513.1	MA1513.1.KLF15	ENSGALG00000005522	DYNLL2	1816	1826	+	19.0577	1.39e-07	0.00424	GCCCCGCCCCG
MA1513.1	MA1513.1.KLF15	ENSGALG00000000966	NPHP4	1816	1826	+	19.0577	1.39e-07	0.00424	GCCCCGCCCCG
MA1513.1	MA1513.1.KLF15	ENSGALG00000051727		1817	1827	+	19.0577	1.39e-07	0.00424	GCCCCGCCCCG
MA1513.1	MA1513.1.KLF15	ENSGALG00000040784	RAB39B	1819	1829	+	19.0577	1.39e-07	0.00424	GCCCCGCCCCG
MA1513.1	MA1513.1.KLF15	ENSGALG00000038311	COL18A1	1819	1829	+	19.0577	1.39e-07	0.00424	GCCCCGCCCCG
MA1513.1	MA1513.1.KLF15	ENSGALG00000000541	ZC3H11B	1820	1830	+	19.0577	1.39e-07	0.00424	GCCCCGCCCCG
MA1513.1	MA1513.1.KLF15	ENSGALG00000007308	RAB35	1823	1833	+	19.0577	1.39e-07	0.00424	GCCCCGCCCCG
MA1513.1	MA1513.1.KLF15	ENSGALG00000011697	SEC22A	1824	1834	+	19.0577	1.39e-07	0.00424	GCCCCGCCCCG
MA1513.1	MA1513.1.KLF15	ENSGALG00000038964		1824	1834	+	19.0577	1.39e-07	0.00424	GCCCCGCCCCG
MA1513.1	MA1513.1.KLF15	ENSGALG00000035816	FDXR	1825	1835	+	19.0577	1.39e-07	0.00424	GCCCCGCCCCG
MA1513.1	MA1513.1.KLF15	ENSGALG00000038454		1826	1836	+	19.0577	1.39e-07	0.00424	GCCCCGCCCCG
MA1513.1	MA1513.1.KLF15	ENSGALG00000008539	ALG12	1826	1836	+	19.0577	1.39e-07	0.00424	GCCCCGCCCCG
MA1513.1	MA1513.1.KLF15	ENSGALG00000049728		1828	1838	+	19.0577	1.39e-07	0.00424	GCCCCGCCCCG
MA1513.1	MA1513.1.KLF15	ENSGALG00000007308	RAB35	1828	1838	+	19.0577	1.39e-07	0.00424	GCCCCGCCCCG
MA1513.1	MA1513.1.KLF15	ENSGALG00000031426	TMBIM6	1828	1838	+	19.0577	1.39e-07	0.00424	GCCCCGCCCCG
MA1513.1	MA1513.1.KLF15	ENSGALG00000009477	PDCD10	1830	1840	+	19.0577	1.39e-07	0.00424	GCCCCGCCCCG
MA1513.1	MA1513.1.KLF15	ENSGALG00000036647	BCL7B	1832	1842	+	19.0577	1.39e-07	0.00424	GCCCCGCCCCG
MA1513.1	MA1513.1.KLF15	ENSGALG00000049728		1833	1843	+	19.0577	1.39e-07	0.00424	GCCCCGCCCCG
MA1513.1	MA1513.1.KLF15	ENSGALG00000031426	TMBIM6	1833	1843	+	19.0577	1.39e-07	0.00424	GCCCCGCCCCG
MA1513.1	MA1513.1.KLF15	ENSGALG00000005522	DYNLL2	1834	1844	+	19.0577	1.39e-07	0.00424	GCCCCGCCCCG
MA1513.1	MA1513.1.KLF15	ENSGALG00000009477	PDCD10	1835	1845	+	19.0577	1.39e-07	0.00424	GCCCCGCCCCG
MA1513.1	MA1513.1.KLF15	ENSGALG00000008282	ATG4A	1836	1846	+	19.0577	1.39e-07	0.00424	GCCCCGCCCCG
MA1513.1	MA1513.1.KLF15	ENSGALG00000017414	JUP	1838	1848	+	19.0577	1.39e-07	0.00424	GCCCCGCCCCG
MA1513.1	MA1513.1.KLF15	ENSGALG00000005522	DYNLL2	1839	1849	+	19.0577	1.39e-07	0.00424	GCCCCGCCCCG
MA1513.1	MA1513.1.KLF15	ENSGALG00000019228	SFT2D2	1841	1851	+	19.0577	1.39e-07	0.00424	GCCCCGCCCCG
MA1513.1	MA1513.1.KLF15	ENSGALG00000003798	GET4	1842	1852	+	19.0577	1.39e-07	0.00424	GCCCCGCCCCG
MA1513.1	MA1513.1.KLF15	ENSGALG00000015706	LETM1	1843	1853	+	19.0577	1.39e-07	0.00424	GCCCCGCCCCG
MA1513.1	MA1513.1.KLF15	ENSGALG00000009807	FLVCR1	1843	1853	+	19.0577	1.39e-07	0.00424	GCCCCGCCCCG
MA1513.1	MA1513.1.KLF15	ENSGALG00000046263		1843	1853	+	19.0577	1.39e-07	0.00424	GCCCCGCCCCG
MA1513.1	MA1513.1.KLF15	ENSGALG00000029166	UBTD1	1845	1855	+	19.0577	1.39e-07	0.00424	GCCCCGCCCCG
MA1513.1	MA1513.1.KLF15	ENSGALG00000011488	CMTM7	1847	1857	+	19.0577	1.39e-07	0.00424	GCCCCGCCCCG
MA1513.1	MA1513.1.KLF15	ENSGALG00000009177	FMR1	1848	1858	+	19.0577	1.39e-07	0.00424	GCCCCGCCCCG
MA1513.1	MA1513.1.KLF15	ENSGALG00000042071	VPS53	1848	1858	+	19.0577	1.39e-07	0.00424	GCCCCGCCCCG
MA1513.1	MA1513.1.KLF15	ENSGALG00000005674	USP10	1848	1858	+	19.0577	1.39e-07	0.00424	GCCCCGCCCCG
MA1513.1	MA1513.1.KLF15	ENSGALG00000050240	TBX21	1849	1859	+	19.0577	1.39e-07	0.00424	GCCCCGCCCCG
MA1513.1	MA1513.1.KLF15	ENSGALG00000053560	FBXO16	1850	1860	+	19.0577	1.39e-07	0.00424	GCCCCGCCCCG
MA1513.1	MA1513.1.KLF15	ENSGALG00000009638	ANO6	1851	1861	+	19.0577	1.39e-07	0.00424	GCCCCGCCCCG
MA1513.1	MA1513.1.KLF15	ENSGALG00000005506	HESX1	1853	1863	+	19.0577	1.39e-07	0.00424	GCCCCGCCCCG
MA1513.1	MA1513.1.KLF15	ENSGALG00000000280	EFNA5	1854	1864	+	19.0577	1.39e-07	0.00424	GCCCCGCCCCG
MA1513.1	MA1513.1.KLF15	ENSGALG00000003798	GET4	1854	1864	+	19.0577	1.39e-07	0.00424	GCCCCGCCCCG
MA1513.1	MA1513.1.KLF15	ENSGALG00000034001	SPAG9	1855	1865	+	19.0577	1.39e-07	0.00424	GCCCCGCCCCG
MA1513.1	MA1513.1.KLF15	ENSGALG00000001998	R3HDM4	1856	1866	+	19.0577	1.39e-07	0.00424	GCCCCGCCCCG
MA1513.1	MA1513.1.KLF15	ENSGALG00000000685	MAP3K14	1857	1867	+	19.0577	1.39e-07	0.00424	GCCCCGCCCCG
MA1513.1	MA1513.1.KLF15	ENSGALG00000049065	ZFPM1	1857	1867	+	19.0577	1.39e-07	0.00424	GCCCCGCCCCG
MA1513.1	MA1513.1.KLF15	ENSGALG00000008880	VTI1A	1857	1867	+	19.0577	1.39e-07	0.00424	GCCCCGCCCCG
MA1513.1	MA1513.1.KLF15	ENSGALG00000003705	VPS13C	1858	1868	+	19.0577	1.39e-07	0.00424	GCCCCGCCCCG
MA1513.1	MA1513.1.KLF15	ENSGALG00000007527	ADARB1	1858	1868	+	19.0577	1.39e-07	0.00424	GCCCCGCCCCG
MA1513.1	MA1513.1.KLF15	ENSGALG00000033064	DDX6	1858	1868	+	19.0577	1.39e-07	0.00424	GCCCCGCCCCG
MA1513.1	MA1513.1.KLF15	ENSGALG00000017376		1860	1870	+	19.0577	1.39e-07	0.00424	GCCCCGCCCCG
MA1513.1	MA1513.1.KLF15	ENSGALG00000037863	SEC61G	1861	1871	+	19.0577	1.39e-07	0.00424	GCCCCGCCCCG
MA1513.1	MA1513.1.KLF15	ENSGALG00000000906	RALGPS1	1861	1871	+	19.0577	1.39e-07	0.00424	GCCCCGCCCCG
MA1513.1	MA1513.1.KLF15	ENSGALG00000000685	MAP3K14	1862	1872	+	19.0577	1.39e-07	0.00424	GCCCCGCCCCG
MA1513.1	MA1513.1.KLF15	ENSGALG00000054420	TUBB2A	1863	1873	+	19.0577	1.39e-07	0.00424	GCCCCGCCCCG
MA1513.1	MA1513.1.KLF15	ENSGALG00000007527	ADARB1	1863	1873	+	19.0577	1.39e-07	0.00424	GCCCCGCCCCG
MA1513.1	MA1513.1.KLF15	ENSGALG00000039837	CCKBR	1864	1874	+	19.0577	1.39e-07	0.00424	GCCCCGCCCCG
MA1513.1	MA1513.1.KLF15	ENSGALG00000003548	BAIAP2L1	1864	1874	+	19.0577	1.39e-07	0.00424	GCCCCGCCCCG
MA1513.1	MA1513.1.KLF15	ENSGALG00000007937	SF3A1	1866	1876	+	19.0577	1.39e-07	0.00424	GCCCCGCCCCG
MA1513.1	MA1513.1.KLF15	ENSGALG00000041822	FGF22	1866	1876	+	19.0577	1.39e-07	0.00424	GCCCCGCCCCG
MA1513.1	MA1513.1.KLF15	ENSGALG00000037863	SEC61G	1866	1876	+	19.0577	1.39e-07	0.00424	GCCCCGCCCCG
MA1513.1	MA1513.1.KLF15	ENSGALG00000000685	MAP3K14	1867	1877	+	19.0577	1.39e-07	0.00424	GCCCCGCCCCG
MA1513.1	MA1513.1.KLF15	ENSGALG00000004174	VPS26A	1868	1878	+	19.0577	1.39e-07	0.00424	GCCCCGCCCCG
MA1513.1	MA1513.1.KLF15	ENSGALG00000028627	TIMP3	1868	1878	+	19.0577	1.39e-07	0.00424	GCCCCGCCCCG
MA1513.1	MA1513.1.KLF15	ENSGALG00000051262		1869	1879	+	19.0577	1.39e-07	0.00424	GCCCCGCCCCG
MA1513.1	MA1513.1.KLF15	ENSGALG00000039837	CCKBR	1869	1879	+	19.0577	1.39e-07	0.00424	GCCCCGCCCCG
MA1513.1	MA1513.1.KLF15	ENSGALG00000033212	HSP90AA1	1869	1879	+	19.0577	1.39e-07	0.00424	GCCCCGCCCCG
MA1513.1	MA1513.1.KLF15	ENSGALG00000041822	FGF22	1871	1881	+	19.0577	1.39e-07	0.00424	GCCCCGCCCCG
MA1513.1	MA1513.1.KLF15	ENSGALG00000026225	PSMD12	1872	1882	+	19.0577	1.39e-07	0.00424	GCCCCGCCCCG
MA1513.1	MA1513.1.KLF15	ENSGALG00000014732	ERCC8	1872	1882	+	19.0577	1.39e-07	0.00424	GCCCCGCCCCG
MA1513.1	MA1513.1.KLF15	ENSGALG00000004150	MYO1E	1873	1883	+	19.0577	1.39e-07	0.00424	GCCCCGCCCCG
MA1513.1	MA1513.1.KLF15	ENSGALG00000001816	MAGI3	1874	1884	+	19.0577	1.39e-07	0.00424	GCCCCGCCCCG
MA1513.1	MA1513.1.KLF15	ENSGALG00000031642	ILK	1875	1885	+	19.0577	1.39e-07	0.00424	GCCCCGCCCCG
MA1513.1	MA1513.1.KLF15	ENSGALG00000047732		1876	1886	+	19.0577	1.39e-07	0.00424	GCCCCGCCCCG
MA1513.1	MA1513.1.KLF15	ENSGALG00000004150	MYO1E	1878	1888	+	19.0577	1.39e-07	0.00424	GCCCCGCCCCG
MA1513.1	MA1513.1.KLF15	ENSGALG00000039563	CNOT11	1879	1889	+	19.0577	1.39e-07	0.00424	GCCCCGCCCCG
MA1513.1	MA1513.1.KLF15	ENSGALG00000016285		1879	1889	+	19.0577	1.39e-07	0.00424	GCCCCGCCCCG
MA1513.1	MA1513.1.KLF15	ENSGALG00000013853	AFG3L2	1879	1889	+	19.0577	1.39e-07	0.00424	GCCCCGCCCCG
MA1513.1	MA1513.1.KLF15	ENSGALG00000031642	ILK	1880	1890	+	19.0577	1.39e-07	0.00424	GCCCCGCCCCG
MA1513.1	MA1513.1.KLF15	ENSGALG00000014875	HCN1	1881	1891	+	19.0577	1.39e-07	0.00424	GCCCCGCCCCG
MA1513.1	MA1513.1.KLF15	ENSGALG00000035768	SCAP	1882	1892	+	19.0577	1.39e-07	0.00424	GCCCCGCCCCG
MA1513.1	MA1513.1.KLF15	ENSGALG00000009528	TMEM192	1882	1892	+	19.0577	1.39e-07	0.00424	GCCCCGCCCCG
MA1513.1	MA1513.1.KLF15	ENSGALG00000049790		1883	1893	+	19.0577	1.39e-07	0.00424	GCCCCGCCCCG
MA1513.1	MA1513.1.KLF15	ENSGALG00000035099	LRRN1	1883	1893	+	19.0577	1.39e-07	0.00424	GCCCCGCCCCG
MA1513.1	MA1513.1.KLF15	ENSGALG00000014467	COPS7A	1884	1894	+	19.0577	1.39e-07	0.00424	GCCCCGCCCCG
MA1513.1	MA1513.1.KLF15	ENSGALG00000031642	ILK	1885	1895	+	19.0577	1.39e-07	0.00424	GCCCCGCCCCG
MA1513.1	MA1513.1.KLF15	ENSGALG00000000802	DHODH	1885	1895	+	19.0577	1.39e-07	0.00424	GCCCCGCCCCG
MA1513.1	MA1513.1.KLF15	ENSGALG00000012598	NAA35	1886	1896	+	19.0577	1.39e-07	0.00424	GCCCCGCCCCG
MA1513.1	MA1513.1.KLF15	ENSGALG00000012350	TDRD7	1887	1897	+	19.0577	1.39e-07	0.00424	GCCCCGCCCCG
MA1513.1	MA1513.1.KLF15	ENSGALG00000009528	TMEM192	1887	1897	+	19.0577	1.39e-07	0.00424	GCCCCGCCCCG
MA1513.1	MA1513.1.KLF15	ENSGALG00000009722	DYNC1I1	1887	1897	+	19.0577	1.39e-07	0.00424	GCCCCGCCCCG
MA1513.1	MA1513.1.KLF15	ENSGALG00000026225	PSMD12	1887	1897	+	19.0577	1.39e-07	0.00424	GCCCCGCCCCG
MA1513.1	MA1513.1.KLF15	ENSGALG00000027199	MMGT1	1888	1898	+	19.0577	1.39e-07	0.00424	GCCCCGCCCCG
MA1513.1	MA1513.1.KLF15	ENSGALG00000035951		1889	1899	+	19.0577	1.39e-07	0.00424	GCCCCGCCCCG
MA1513.1	MA1513.1.KLF15	ENSGALG00000007926	ATP5PD	1889	1899	+	19.0577	1.39e-07	0.00424	GCCCCGCCCCG
MA1513.1	MA1513.1.KLF15	ENSGALG00000014467	COPS7A	1889	1899	+	19.0577	1.39e-07	0.00424	GCCCCGCCCCG
MA1513.1	MA1513.1.KLF15	ENSGALG00000009638	ANO6	1889	1899	+	19.0577	1.39e-07	0.00424	GCCCCGCCCCG
MA1513.1	MA1513.1.KLF15	ENSGALG00000029220	PCSK7	1890	1900	+	19.0577	1.39e-07	0.00424	GCCCCGCCCCG
MA1513.1	MA1513.1.KLF15	ENSGALG00000026225	PSMD12	1892	1902	+	19.0577	1.39e-07	0.00424	GCCCCGCCCCG
MA1513.1	MA1513.1.KLF15	ENSGALG00000009528	TMEM192	1892	1902	+	19.0577	1.39e-07	0.00424	GCCCCGCCCCG
MA1513.1	MA1513.1.KLF15	ENSGALG00000041754	N4BP3	1892	1902	+	19.0577	1.39e-07	0.00424	GCCCCGCCCCG
MA1513.1	MA1513.1.KLF15	ENSGALG00000053680	HIST1H46L2	1892	1902	+	19.0577	1.39e-07	0.00424	GCCCCGCCCCG
MA1513.1	MA1513.1.KLF15	ENSGALG00000012462	KIF5C	1893	1903	+	19.0577	1.39e-07	0.00424	GCCCCGCCCCG
MA1513.1	MA1513.1.KLF15	ENSGALG00000003966	RPL23A	1893	1903	+	19.0577	1.39e-07	0.00424	GCCCCGCCCCG
MA1513.1	MA1513.1.KLF15	ENSGALG00000033001	ATP5J2	1894	1904	+	19.0577	1.39e-07	0.00424	GCCCCGCCCCG
MA1513.1	MA1513.1.KLF15	ENSGALG00000014467	COPS7A	1894	1904	+	19.0577	1.39e-07	0.00424	GCCCCGCCCCG
MA1513.1	MA1513.1.KLF15	ENSGALG00000012304	NFKB1	1895	1905	+	19.0577	1.39e-07	0.00424	GCCCCGCCCCG
MA1513.1	MA1513.1.KLF15	ENSGALG00000004676		1895	1905	+	19.0577	1.39e-07	0.00424	GCCCCGCCCCG
MA1513.1	MA1513.1.KLF15	ENSGALG00000003458	CCZ1	1895	1905	+	19.0577	1.39e-07	0.00424	GCCCCGCCCCG
MA1513.1	MA1513.1.KLF15	ENSGALG00000031642	ILK	1897	1907	+	19.0577	1.39e-07	0.00424	GCCCCGCCCCG
MA1513.1	MA1513.1.KLF15	ENSGALG00000053680	HIST1H46L2	1897	1907	+	19.0577	1.39e-07	0.00424	GCCCCGCCCCG
MA1513.1	MA1513.1.KLF15	ENSGALG00000041754	N4BP3	1897	1907	+	19.0577	1.39e-07	0.00424	GCCCCGCCCCG
MA1513.1	MA1513.1.KLF15	ENSGALG00000009067	GPR50	1897	1907	+	19.0577	1.39e-07	0.00424	GCCCCGCCCCG
MA1513.1	MA1513.1.KLF15	ENSGALG00000026225	PSMD12	1897	1907	+	19.0577	1.39e-07	0.00424	GCCCCGCCCCG
MA1513.1	MA1513.1.KLF15	ENSGALG00000024056	CHST3	1897	1907	+	19.0577	1.39e-07	0.00424	GCCCCGCCCCG
MA1513.1	MA1513.1.KLF15	ENSGALG00000014115	SLAIN2	1898	1908	+	19.0577	1.39e-07	0.00424	GCCCCGCCCCG
MA1513.1	MA1513.1.KLF15	ENSGALG00000003548	BAIAP2L1	1898	1908	+	19.0577	1.39e-07	0.00424	GCCCCGCCCCG
MA1513.1	MA1513.1.KLF15	ENSGALG00000003205	EIF4EBP1	1898	1908	+	19.0577	1.39e-07	0.00424	GCCCCGCCCCG
MA1513.1	MA1513.1.KLF15	ENSGALG00000012662	NUAK1	1899	1909	+	19.0577	1.39e-07	0.00424	GCCCCGCCCCG
MA1513.1	MA1513.1.KLF15	ENSGALG00000003658	DHX35	1899	1909	+	19.0577	1.39e-07	0.00424	GCCCCGCCCCG
MA1513.1	MA1513.1.KLF15	ENSGALG00000037352	SOX14	1900	1910	+	19.0577	1.39e-07	0.00424	GCCCCGCCCCG
MA1513.1	MA1513.1.KLF15	ENSGALG00000015274	TCEA1	1900	1910	+	19.0577	1.39e-07	0.00424	GCCCCGCCCCG
MA1513.1	MA1513.1.KLF15	ENSGALG00000005802	FLT4	1900	1910	+	19.0577	1.39e-07	0.00424	GCCCCGCCCCG
MA1513.1	MA1513.1.KLF15	ENSGALG00000050165		1901	1911	+	19.0577	1.39e-07	0.00424	GCCCCGCCCCG
MA1513.1	MA1513.1.KLF15	ENSGALG00000033279	RAX	1902	1912	+	19.0577	1.39e-07	0.00424	GCCCCGCCCCG
MA1513.1	MA1513.1.KLF15	ENSGALG00000003205	EIF4EBP1	1903	1913	+	19.0577	1.39e-07	0.00424	GCCCCGCCCCG
MA1513.1	MA1513.1.KLF15	ENSGALG00000036792	TIGD5	1903	1913	+	19.0577	1.39e-07	0.00424	GCCCCGCCCCG
MA1513.1	MA1513.1.KLF15	ENSGALG00000005802	FLT4	1905	1915	+	19.0577	1.39e-07	0.00424	GCCCCGCCCCG
MA1513.1	MA1513.1.KLF15	ENSGALG00000052525		1905	1915	+	19.0577	1.39e-07	0.00424	GCCCCGCCCCG
MA1513.1	MA1513.1.KLF15	ENSGALG00000017228	MTNR1B	1907	1917	+	19.0577	1.39e-07	0.00424	GCCCCGCCCCG
MA1513.1	MA1513.1.KLF15	ENSGALG00000005653	NFKB2	1907	1917	+	19.0577	1.39e-07	0.00424	GCCCCGCCCCG
MA1513.1	MA1513.1.KLF15	ENSGALG00000000436	RABIF	1907	1917	+	19.0577	1.39e-07	0.00424	GCCCCGCCCCG
MA1513.1	MA1513.1.KLF15	ENSGALG00000033279	RAX	1907	1917	+	19.0577	1.39e-07	0.00424	GCCCCGCCCCG
MA1513.1	MA1513.1.KLF15	ENSGALG00000030407	IL6R	1908	1918	+	19.0577	1.39e-07	0.00424	GCCCCGCCCCG
MA1513.1	MA1513.1.KLF15	ENSGALG00000036792	TIGD5	1908	1918	+	19.0577	1.39e-07	0.00424	GCCCCGCCCCG
MA1513.1	MA1513.1.KLF15	ENSGALG00000011331	CTH	1909	1919	+	19.0577	1.39e-07	0.00424	GCCCCGCCCCG
MA1513.1	MA1513.1.KLF15	ENSGALG00000006933	MOSMO	1909	1919	+	19.0577	1.39e-07	0.00424	GCCCCGCCCCG
MA1513.1	MA1513.1.KLF15	ENSGALG00000037246	RAMP3	1909	1919	+	19.0577	1.39e-07	0.00424	GCCCCGCCCCG
MA1513.1	MA1513.1.KLF15	ENSGALG00000005802	FLT4	1910	1920	+	19.0577	1.39e-07	0.00424	GCCCCGCCCCG
MA1513.1	MA1513.1.KLF15	ENSGALG00000030789	PGAP1	1910	1920	+	19.0577	1.39e-07	0.00424	GCCCCGCCCCG
MA1513.1	MA1513.1.KLF15	ENSGALG00000054978		1911	1921	+	19.0577	1.39e-07	0.00424	GCCCCGCCCCG
MA1513.1	MA1513.1.KLF15	ENSGALG00000051297		1913	1923	+	19.0577	1.39e-07	0.00424	GCCCCGCCCCG
MA1513.1	MA1513.1.KLF15	ENSGALG00000036792	TIGD5	1913	1923	+	19.0577	1.39e-07	0.00424	GCCCCGCCCCG
MA1513.1	MA1513.1.KLF15	ENSGALG00000026159	PDLIM7	1913	1923	+	19.0577	1.39e-07	0.00424	GCCCCGCCCCG
MA1513.1	MA1513.1.KLF15	ENSGALG00000005146	PDP2	1915	1925	+	19.0577	1.39e-07	0.00424	GCCCCGCCCCG
MA1513.1	MA1513.1.KLF15	ENSGALG00000014298	RFC1	1915	1925	+	19.0577	1.39e-07	0.00424	GCCCCGCCCCG
MA1513.1	MA1513.1.KLF15	ENSGALG00000030789	PGAP1	1915	1925	+	19.0577	1.39e-07	0.00424	GCCCCGCCCCG
MA1513.1	MA1513.1.KLF15	ENSGALG00000035839	TMEM255B	1916	1926	+	19.0577	1.39e-07	0.00424	GCCCCGCCCCG
MA1513.1	MA1513.1.KLF15	ENSGALG00000054978		1916	1926	+	19.0577	1.39e-07	0.00424	GCCCCGCCCCG
MA1513.1	MA1513.1.KLF15	ENSGALG00000008407	IRAK2	1917	1927	+	19.0577	1.39e-07	0.00424	GCCCCGCCCCG
MA1513.1	MA1513.1.KLF15	ENSGALG00000052842	ANKRD11	1918	1928	+	19.0577	1.39e-07	0.00424	GCCCCGCCCCG
MA1513.1	MA1513.1.KLF15	ENSGALG00000001428	EFHD1	1918	1928	+	19.0577	1.39e-07	0.00424	GCCCCGCCCCG
MA1513.1	MA1513.1.KLF15	ENSGALG00000043572	FAM89A	1920	1930	+	19.0577	1.39e-07	0.00424	GCCCCGCCCCG
MA1513.1	MA1513.1.KLF15	ENSGALG00000046226	SCARB1	1920	1930	+	19.0577	1.39e-07	0.00424	GCCCCGCCCCG
MA1513.1	MA1513.1.KLF15	ENSGALG00000002490	UQCRC2	1920	1930	+	19.0577	1.39e-07	0.00424	GCCCCGCCCCG
MA1513.1	MA1513.1.KLF15	ENSGALG00000014831	TRMT11	1921	1931	+	19.0577	1.39e-07	0.00424	GCCCCGCCCCG
MA1513.1	MA1513.1.KLF15	ENSGALG00000037353	TMEM131	1921	1931	+	19.0577	1.39e-07	0.00424	GCCCCGCCCCG
MA1513.1	MA1513.1.KLF15	ENSGALG00000030550	ATP2B1	1921	1931	+	19.0577	1.39e-07	0.00424	GCCCCGCCCCG
MA1513.1	MA1513.1.KLF15	ENSGALG00000031699	NEDD1	1921	1931	+	19.0577	1.39e-07	0.00424	GCCCCGCCCCG
MA1513.1	MA1513.1.KLF15	ENSGALG00000035839	TMEM255B	1921	1931	+	19.0577	1.39e-07	0.00424	GCCCCGCCCCG
MA1513.1	MA1513.1.KLF15	ENSGALG00000012394		1922	1932	+	19.0577	1.39e-07	0.00424	GCCCCGCCCCG
MA1513.1	MA1513.1.KLF15	ENSGALG00000006216	MYOD1	1922	1932	+	19.0577	1.39e-07	0.00424	GCCCCGCCCCG
MA1513.1	MA1513.1.KLF15	ENSGALG00000005772	BOK	1923	1933	+	19.0577	1.39e-07	0.00424	GCCCCGCCCCG
MA1513.1	MA1513.1.KLF15	ENSGALG00000052355	PDE12	1923	1933	+	19.0577	1.39e-07	0.00424	GCCCCGCCCCG
MA1513.1	MA1513.1.KLF15	ENSGALG00000027262	CAB39	1923	1933	+	19.0577	1.39e-07	0.00424	GCCCCGCCCCG
MA1513.1	MA1513.1.KLF15	ENSGALG00000052842	ANKRD11	1923	1933	+	19.0577	1.39e-07	0.00424	GCCCCGCCCCG
MA1513.1	MA1513.1.KLF15	ENSGALG00000000707	PSMD7	1924	1934	+	19.0577	1.39e-07	0.00424	GCCCCGCCCCG
MA1513.1	MA1513.1.KLF15	ENSGALG00000043572	FAM89A	1925	1935	+	19.0577	1.39e-07	0.00424	GCCCCGCCCCG
MA1513.1	MA1513.1.KLF15	ENSGALG00000002490	UQCRC2	1925	1935	+	19.0577	1.39e-07	0.00424	GCCCCGCCCCG
MA1513.1	MA1513.1.KLF15	ENSGALG00000034216	TK2	1925	1935	+	19.0577	1.39e-07	0.00424	GCCCCGCCCCG
MA1513.1	MA1513.1.KLF15	ENSGALG00000002003	BMPR1A	1928	1938	+	19.0577	1.39e-07	0.00424	GCCCCGCCCCG
MA1513.1	MA1513.1.KLF15	ENSGALG00000026811		1928	1938	+	19.0577	1.39e-07	0.00424	GCCCCGCCCCG
MA1513.1	MA1513.1.KLF15	ENSGALG00000005977	BTBD8	1928	1938	+	19.0577	1.39e-07	0.00424	GCCCCGCCCCG
MA1513.1	MA1513.1.KLF15	ENSGALG00000053979		1928	1938	+	19.0577	1.39e-07	0.00424	GCCCCGCCCCG
MA1513.1	MA1513.1.KLF15	ENSGALG00000050692	CBX8	1929	1939	+	19.0577	1.39e-07	0.00424	GCCCCGCCCCG
MA1513.1	MA1513.1.KLF15	ENSGALG00000039958		1929	1939	+	19.0577	1.39e-07	0.00424	GCCCCGCCCCG
MA1513.1	MA1513.1.KLF15	ENSGALG00000014355	STIM2	1929	1939	+	19.0577	1.39e-07	0.00424	GCCCCGCCCCG
MA1513.1	MA1513.1.KLF15	ENSGALG00000002490	UQCRC2	1930	1940	+	19.0577	1.39e-07	0.00424	GCCCCGCCCCG
MA1513.1	MA1513.1.KLF15	ENSGALG00000002554	TSPAN2	1930	1940	+	19.0577	1.39e-07	0.00424	GCCCCGCCCCG
MA1513.1	MA1513.1.KLF15	ENSGALG00000007430	ARCN1	1930	1940	+	19.0577	1.39e-07	0.00424	GCCCCGCCCCG
MA1513.1	MA1513.1.KLF15	ENSGALG00000013183	TERT	1930	1940	+	19.0577	1.39e-07	0.00424	GCCCCGCCCCG
MA1513.1	MA1513.1.KLF15	ENSGALG00000041205		1931	1941	+	19.0577	1.39e-07	0.00424	GCCCCGCCCCG
MA1513.1	MA1513.1.KLF15	ENSGALG00000003563	YARS	1931	1941	+	19.0577	1.39e-07	0.00424	GCCCCGCCCCG
MA1513.1	MA1513.1.KLF15	ENSGALG00000034708	USP12	1931	1941	+	19.0577	1.39e-07	0.00424	GCCCCGCCCCG
MA1513.1	MA1513.1.KLF15	ENSGALG00000053979		1933	1943	+	19.0577	1.39e-07	0.00424	GCCCCGCCCCG
MA1513.1	MA1513.1.KLF15	ENSGALG00000006286	USP31	1933	1943	+	19.0577	1.39e-07	0.00424	GCCCCGCCCCG
MA1513.1	MA1513.1.KLF15	ENSGALG00000026811		1933	1943	+	19.0577	1.39e-07	0.00424	GCCCCGCCCCG
MA1513.1	MA1513.1.KLF15	ENSGALG00000037863	SEC61G	1934	1944	+	19.0577	1.39e-07	0.00424	GCCCCGCCCCG
MA1513.1	MA1513.1.KLF15	ENSGALG00000008852	DNAJC19	1934	1944	+	19.0577	1.39e-07	0.00424	GCCCCGCCCCG
MA1513.1	MA1513.1.KLF15	ENSGALG00000009504		1934	1944	+	19.0577	1.39e-07	0.00424	GCCCCGCCCCG
MA1513.1	MA1513.1.KLF15	ENSGALG00000001062	GGT7	1935	1945	+	19.0577	1.39e-07	0.00424	GCCCCGCCCCG
MA1513.1	MA1513.1.KLF15	ENSGALG00000022758	GGACT	1935	1945	+	19.0577	1.39e-07	0.00424	GCCCCGCCCCG
MA1513.1	MA1513.1.KLF15	ENSGALG00000007430	ARCN1	1935	1945	+	19.0577	1.39e-07	0.00424	GCCCCGCCCCG
MA1513.1	MA1513.1.KLF15	ENSGALG00000013183	TERT	1935	1945	+	19.0577	1.39e-07	0.00424	GCCCCGCCCCG
MA1513.1	MA1513.1.KLF15	ENSGALG00000026153	FOXO6	1935	1945	+	19.0577	1.39e-07	0.00424	GCCCCGCCCCG
MA1513.1	MA1513.1.KLF15	ENSGALG00000035565	ZAR1	1935	1945	+	19.0577	1.39e-07	0.00424	GCCCCGCCCCG
MA1513.1	MA1513.1.KLF15	ENSGALG00000002554	TSPAN2	1935	1945	+	19.0577	1.39e-07	0.00424	GCCCCGCCCCG
MA1513.1	MA1513.1.KLF15	ENSGALG00000008128	MOB4	1935	1945	+	19.0577	1.39e-07	0.00424	GCCCCGCCCCG
MA1513.1	MA1513.1.KLF15	ENSGALG00000010046	FAM177A1	1936	1946	+	19.0577	1.39e-07	0.00424	GCCCCGCCCCG
MA1513.1	MA1513.1.KLF15	ENSGALG00000003563	YARS	1936	1946	+	19.0577	1.39e-07	0.00424	GCCCCGCCCCG
MA1513.1	MA1513.1.KLF15	ENSGALG00000035718	DOK1	1936	1946	+	19.0577	1.39e-07	0.00424	GCCCCGCCCCG
MA1513.1	MA1513.1.KLF15	ENSGALG00000009415	SMOC1	1937	1947	+	19.0577	1.39e-07	0.00424	GCCCCGCCCCG
MA1513.1	MA1513.1.KLF15	ENSGALG00000037983	LUC7L	1937	1947	+	19.0577	1.39e-07	0.00424	GCCCCGCCCCG
MA1513.1	MA1513.1.KLF15	ENSGALG00000017053	SPART	1938	1948	+	19.0577	1.39e-07	0.00424	GCCCCGCCCCG
MA1513.1	MA1513.1.KLF15	ENSGALG00000010222		1939	1949	+	19.0577	1.39e-07	0.00424	GCCCCGCCCCG
MA1513.1	MA1513.1.KLF15	ENSGALG00000007430	ARCN1	1940	1950	+	19.0577	1.39e-07	0.00424	GCCCCGCCCCG
MA1513.1	MA1513.1.KLF15	ENSGALG00000002554	TSPAN2	1940	1950	+	19.0577	1.39e-07	0.00424	GCCCCGCCCCG
MA1513.1	MA1513.1.KLF15	ENSGALG00000049582		1940	1950	+	19.0577	1.39e-07	0.00424	GCCCCGCCCCG
MA1513.1	MA1513.1.KLF15	ENSGALG00000017244	PRSS23	1941	1951	+	19.0577	1.39e-07	0.00424	GCCCCGCCCCG
MA1513.1	MA1513.1.KLF15	ENSGALG00000035718	DOK1	1941	1951	+	19.0577	1.39e-07	0.00424	GCCCCGCCCCG
MA1513.1	MA1513.1.KLF15	ENSGALG00000041762	STIM1	1942	1952	+	19.0577	1.39e-07	0.00424	GCCCCGCCCCG
MA1513.1	MA1513.1.KLF15	ENSGALG00000015355	CD47	1943	1953	+	19.0577	1.39e-07	0.00424	GCCCCGCCCCG
MA1513.1	MA1513.1.KLF15	ENSGALG00000051947	OPA3	1944	1954	+	19.0577	1.39e-07	0.00424	GCCCCGCCCCG
MA1513.1	MA1513.1.KLF15	ENSGALG00000004082	TAOK1	1944	1954	+	19.0577	1.39e-07	0.00424	GCCCCGCCCCG
MA1513.1	MA1513.1.KLF15	ENSGALG00000015320	NANS	1944	1954	+	19.0577	1.39e-07	0.00424	GCCCCGCCCCG
MA1513.1	MA1513.1.KLF15	ENSGALG00000010318	TMED10	1945	1955	+	19.0577	1.39e-07	0.00424	GCCCCGCCCCG
MA1513.1	MA1513.1.KLF15	ENSGALG00000002554	TSPAN2	1945	1955	+	19.0577	1.39e-07	0.00424	GCCCCGCCCCG
MA1513.1	MA1513.1.KLF15	ENSGALG00000008675	SLC25A5	1945	1955	+	19.0577	1.39e-07	0.00424	GCCCCGCCCCG
MA1513.1	MA1513.1.KLF15	ENSGALG00000007996	ANKRD44	1945	1955	+	19.0577	1.39e-07	0.00424	GCCCCGCCCCG
MA1513.1	MA1513.1.KLF15	ENSGALG00000017244	PRSS23	1946	1956	+	19.0577	1.39e-07	0.00424	GCCCCGCCCCG
MA1513.1	MA1513.1.KLF15	ENSGALG00000043456	SMIM7	1946	1956	+	19.0577	1.39e-07	0.00424	GCCCCGCCCCG
MA1513.1	MA1513.1.KLF15	ENSGALG00000010491	PWWP2B	1947	1957	+	19.0577	1.39e-07	0.00424	GCCCCGCCCCG
MA1513.1	MA1513.1.KLF15	ENSGALG00000034948	UAP1L1	1947	1957	+	19.0577	1.39e-07	0.00424	GCCCCGCCCCG
MA1513.1	MA1513.1.KLF15	ENSGALG00000009556	PRICKLE1	1947	1957	+	19.0577	1.39e-07	0.00424	GCCCCGCCCCG
MA1513.1	MA1513.1.KLF15	ENSGALG00000021611		1947	1957	+	19.0577	1.39e-07	0.00424	GCCCCGCCCCG
MA1513.1	MA1513.1.KLF15	ENSGALG00000035493	POC1B	1947	1957	+	19.0577	1.39e-07	0.00424	GCCCCGCCCCG
MA1513.1	MA1513.1.KLF15	ENSGALG00000052842	ANKRD11	1948	1958	+	19.0577	1.39e-07	0.00424	GCCCCGCCCCG
MA1513.1	MA1513.1.KLF15	ENSGALG00000010636	PRIMPOL	1948	1958	+	19.0577	1.39e-07	0.00424	GCCCCGCCCCG
MA1513.1	MA1513.1.KLF15	ENSGALG00000032250		1948	1958	+	19.0577	1.39e-07	0.00424	GCCCCGCCCCG
MA1513.1	MA1513.1.KLF15	ENSGALG00000015355	CD47	1948	1958	+	19.0577	1.39e-07	0.00424	GCCCCGCCCCG
MA1513.1	MA1513.1.KLF15	ENSGALG00000019397	CERK	1948	1958	+	19.0577	1.39e-07	0.00424	GCCCCGCCCCG
MA1513.1	MA1513.1.KLF15	ENSGALG00000007111	KCTD6	1949	1959	+	19.0577	1.39e-07	0.00424	GCCCCGCCCCG
MA1513.1	MA1513.1.KLF15	ENSGALG00000007853	PAPOLG	1949	1959	+	19.0577	1.39e-07	0.00424	GCCCCGCCCCG
MA1513.1	MA1513.1.KLF15	ENSGALG00000015320	NANS	1949	1959	+	19.0577	1.39e-07	0.00424	GCCCCGCCCCG
MA1513.1	MA1513.1.KLF15	ENSGALG00000017112	MTMR6	1949	1959	+	19.0577	1.39e-07	0.00424	GCCCCGCCCCG
MA1513.1	MA1513.1.KLF15	ENSGALG00000023749	DARS2	1949	1959	+	19.0577	1.39e-07	0.00424	GCCCCGCCCCG
MA1513.1	MA1513.1.KLF15	ENSGALG00000035699	MARCHF6	1950	1960	+	19.0577	1.39e-07	0.00424	GCCCCGCCCCG
MA1513.1	MA1513.1.KLF15	ENSGALG00000026153	FOXO6	1950	1960	+	19.0577	1.39e-07	0.00424	GCCCCGCCCCG
MA1513.1	MA1513.1.KLF15	ENSGALG00000016070	WRB	1950	1960	+	19.0577	1.39e-07	0.00424	GCCCCGCCCCG
MA1513.1	MA1513.1.KLF15	ENSGALG00000050459	DUSP23	1951	1961	+	19.0577	1.39e-07	0.00424	GCCCCGCCCCG
MA1513.1	MA1513.1.KLF15	ENSGALG00000040434		1951	1961	+	19.0577	1.39e-07	0.00424	GCCCCGCCCCG
MA1513.1	MA1513.1.KLF15	ENSGALG00000052935	TNFRSF9	1951	1961	+	19.0577	1.39e-07	0.00424	GCCCCGCCCCG
MA1513.1	MA1513.1.KLF15	ENSGALG00000052612	RPS27L	1952	1962	+	19.0577	1.39e-07	0.00424	GCCCCGCCCCG
MA1513.1	MA1513.1.KLF15	ENSGALG00000029582	EVI5	1952	1962	+	19.0577	1.39e-07	0.00424	GCCCCGCCCCG
MA1513.1	MA1513.1.KLF15	ENSGALG00000015917	EEF1A1	1952	1962	+	19.0577	1.39e-07	0.00424	GCCCCGCCCCG
MA1513.1	MA1513.1.KLF15	ENSGALG00000014724		1952	1962	+	19.0577	1.39e-07	0.00424	GCCCCGCCCCG
MA1513.1	MA1513.1.KLF15	ENSGALG00000009556	PRICKLE1	1952	1962	+	19.0577	1.39e-07	0.00424	GCCCCGCCCCG
MA1513.1	MA1513.1.KLF15	ENSGALG00000042297	ANKRD13D	1953	1963	+	19.0577	1.39e-07	0.00424	GCCCCGCCCCG
MA1513.1	MA1513.1.KLF15	ENSGALG00000015355	CD47	1953	1963	+	19.0577	1.39e-07	0.00424	GCCCCGCCCCG
MA1513.1	MA1513.1.KLF15	ENSGALG00000030175	FBXL2	1954	1964	+	19.0577	1.39e-07	0.00424	GCCCCGCCCCG
MA1513.1	MA1513.1.KLF15	ENSGALG00000043009	WNT1	1954	1964	+	19.0577	1.39e-07	0.00424	GCCCCGCCCCG
MA1513.1	MA1513.1.KLF15	ENSGALG00000044150		1954	1964	+	19.0577	1.39e-07	0.00424	GCCCCGCCCCG
MA1513.1	MA1513.1.KLF15	ENSGALG00000022758	GGACT	1954	1964	+	19.0577	1.39e-07	0.00424	GCCCCGCCCCG
MA1513.1	MA1513.1.KLF15	ENSGALG00000027454	CENPW	1954	1964	+	19.0577	1.39e-07	0.00424	GCCCCGCCCCG
MA1513.1	MA1513.1.KLF15	ENSGALG00000015320	NANS	1954	1964	+	19.0577	1.39e-07	0.00424	GCCCCGCCCCG
MA1513.1	MA1513.1.KLF15	ENSGALG00000017090	POMP	1955	1965	+	19.0577	1.39e-07	0.00424	GCCCCGCCCCG
MA1513.1	MA1513.1.KLF15	ENSGALG00000015081	ACER2	1955	1965	+	19.0577	1.39e-07	0.00424	GCCCCGCCCCG
MA1513.1	MA1513.1.KLF15	ENSGALG00000003284	CRLF3	1955	1965	+	19.0577	1.39e-07	0.00424	GCCCCGCCCCG
MA1513.1	MA1513.1.KLF15	ENSGALG00000007650	SLC9A3R1	1955	1965	+	19.0577	1.39e-07	0.00424	GCCCCGCCCCG
MA1513.1	MA1513.1.KLF15	ENSGALG00000034831	YTHDF2	1955	1965	+	19.0577	1.39e-07	0.00424	GCCCCGCCCCG
MA1513.1	MA1513.1.KLF15	ENSGALG00000015181	GAREM1	1956	1966	+	19.0577	1.39e-07	0.00424	GCCCCGCCCCG
MA1513.1	MA1513.1.KLF15	ENSGALG00000004899	PEPD	1956	1966	+	19.0577	1.39e-07	0.00424	GCCCCGCCCCG
MA1513.1	MA1513.1.KLF15	ENSGALG00000040434		1956	1966	+	19.0577	1.39e-07	0.00424	GCCCCGCCCCG
MA1513.1	MA1513.1.KLF15	ENSGALG00000026811		1957	1967	+	19.0577	1.39e-07	0.00424	GCCCCGCCCCG
MA1513.1	MA1513.1.KLF15	ENSGALG00000004079	ENOX2	1957	1967	+	19.0577	1.39e-07	0.00424	GCCCCGCCCCG
MA1513.1	MA1513.1.KLF15	ENSGALG00000007441	MAP6	1958	1968	+	19.0577	1.39e-07	0.00424	GCCCCGCCCCG
MA1513.1	MA1513.1.KLF15	ENSGALG00000017190	CEP126	1958	1968	+	19.0577	1.39e-07	0.00424	GCCCCGCCCCG
MA1513.1	MA1513.1.KLF15	ENSGALG00000014662	RBP5	1958	1968	+	19.0577	1.39e-07	0.00424	GCCCCGCCCCG
MA1513.1	MA1513.1.KLF15	ENSGALG00000039299	LASP1	1959	1969	+	19.0577	1.39e-07	0.00424	GCCCCGCCCCG
MA1513.1	MA1513.1.KLF15	ENSGALG00000009587	GPHN	1959	1969	+	19.0577	1.39e-07	0.00424	GCCCCGCCCCG
MA1513.1	MA1513.1.KLF15	ENSGALG00000005779	FBXO31	1959	1969	+	19.0577	1.39e-07	0.00424	GCCCCGCCCCG
MA1513.1	MA1513.1.KLF15	ENSGALG00000035996	COX6C	1959	1969	+	19.0577	1.39e-07	0.00424	GCCCCGCCCCG
MA1513.1	MA1513.1.KLF15	ENSGALG00000015081	ACER2	1960	1970	+	19.0577	1.39e-07	0.00424	GCCCCGCCCCG
MA1513.1	MA1513.1.KLF15	ENSGALG00000016551	AP1S2	1962	1972	+	19.0577	1.39e-07	0.00424	GCCCCGCCCCG
MA1513.1	MA1513.1.KLF15	ENSGALG00000050752		1962	1972	+	19.0577	1.39e-07	0.00424	GCCCCGCCCCG
MA1513.1	MA1513.1.KLF15	ENSGALG00000004079	ENOX2	1962	1972	+	19.0577	1.39e-07	0.00424	GCCCCGCCCCG
MA1513.1	MA1513.1.KLF15	ENSGALG00000001758	QSOX2	1962	1972	+	19.0577	1.39e-07	0.00424	GCCCCGCCCCG
MA1513.1	MA1513.1.KLF15	ENSGALG00000035645	GNAI2	1963	1973	+	19.0577	1.39e-07	0.00424	GCCCCGCCCCG
MA1513.1	MA1513.1.KLF15	ENSGALG00000007386	LUC7L3	1964	1974	+	19.0577	1.39e-07	0.00424	GCCCCGCCCCG
MA1513.1	MA1513.1.KLF15	ENSGALG00000005779	FBXO31	1964	1974	+	19.0577	1.39e-07	0.00424	GCCCCGCCCCG
MA1513.1	MA1513.1.KLF15	ENSGALG00000002599	ARHGEF39	1965	1975	+	19.0577	1.39e-07	0.00424	GCCCCGCCCCG
MA1513.1	MA1513.1.KLF15	ENSGALG00000054978		1965	1975	+	19.0577	1.39e-07	0.00424	GCCCCGCCCCG
MA1513.1	MA1513.1.KLF15	ENSGALG00000002984	RAB24	1966	1976	+	19.0577	1.39e-07	0.00424	GCCCCGCCCCG
MA1513.1	MA1513.1.KLF15	ENSGALG00000011325	NDUFA12	1966	1976	+	19.0577	1.39e-07	0.00424	GCCCCGCCCCG
MA1513.1	MA1513.1.KLF15	ENSGALG00000050975		1966	1976	+	19.0577	1.39e-07	0.00424	GCCCCGCCCCG
MA1513.1	MA1513.1.KLF15	ENSGALG00000001758	QSOX2	1967	1977	+	19.0577	1.39e-07	0.00424	GCCCCGCCCCG
MA1513.1	MA1513.1.KLF15	ENSGALG00000004079	ENOX2	1967	1977	+	19.0577	1.39e-07	0.00424	GCCCCGCCCCG
MA1513.1	MA1513.1.KLF15	ENSGALG00000001954	APTX	1967	1977	+	19.0577	1.39e-07	0.00424	GCCCCGCCCCG
MA1513.1	MA1513.1.KLF15	ENSGALG00000035645	GNAI2	1968	1978	+	19.0577	1.39e-07	0.00424	GCCCCGCCCCG
MA1513.1	MA1513.1.KLF15	ENSGALG00000000795	MFSD12	1968	1978	+	19.0577	1.39e-07	0.00424	GCCCCGCCCCG
MA1513.1	MA1513.1.KLF15	ENSGALG00000002722	MST1	1969	1979	+	19.0577	1.39e-07	0.00424	GCCCCGCCCCG
MA1513.1	MA1513.1.KLF15	ENSGALG00000015024	RCL1	1969	1979	+	19.0577	1.39e-07	0.00424	GCCCCGCCCCG
MA1513.1	MA1513.1.KLF15	ENSGALG00000007386	LUC7L3	1969	1979	+	19.0577	1.39e-07	0.00424	GCCCCGCCCCG
MA1513.1	MA1513.1.KLF15	ENSGALG00000009322	NVL	1970	1980	+	19.0577	1.39e-07	0.00424	GCCCCGCCCCG
MA1513.1	MA1513.1.KLF15	ENSGALG00000036883	MET	1970	1980	+	19.0577	1.39e-07	0.00424	GCCCCGCCCCG
MA1513.1	MA1513.1.KLF15	ENSGALG00000000946	PFDN1	1971	1981	+	19.0577	1.39e-07	0.00424	GCCCCGCCCCG
MA1513.1	MA1513.1.KLF15	ENSGALG00000006757	XYLT1	1971	1981	+	19.0577	1.39e-07	0.00424	GCCCCGCCCCG
MA1513.1	MA1513.1.KLF15	ENSGALG00000007346	JCAD	1971	1981	+	19.0577	1.39e-07	0.00424	GCCCCGCCCCG
MA1513.1	MA1513.1.KLF15	ENSGALG00000009504		1971	1981	+	19.0577	1.39e-07	0.00424	GCCCCGCCCCG
MA1513.1	MA1513.1.KLF15	ENSGALG00000000613	RAB11B	1971	1981	+	19.0577	1.39e-07	0.00424	GCCCCGCCCCG
MA1513.1	MA1513.1.KLF15	ENSGALG00000037904	EIF4EBP2	1972	1982	+	19.0577	1.39e-07	0.00424	GCCCCGCCCCG
MA1513.1	MA1513.1.KLF15	ENSGALG00000008536	KLHDC3	1972	1982	+	19.0577	1.39e-07	0.00424	GCCCCGCCCCG
MA1513.1	MA1513.1.KLF15	ENSGALG00000014878	MAN1A1	1972	1982	+	19.0577	1.39e-07	0.00424	GCCCCGCCCCG
MA1513.1	MA1513.1.KLF15	ENSGALG00000006857	SPATA20	1972	1982	+	19.0577	1.39e-07	0.00424	GCCCCGCCCCG
MA1513.1	MA1513.1.KLF15	ENSGALG00000001758	QSOX2	1972	1982	+	19.0577	1.39e-07	0.00424	GCCCCGCCCCG
MA1513.1	MA1513.1.KLF15	ENSGALG00000002272	NOC4L	1972	1982	+	19.0577	1.39e-07	0.00424	GCCCCGCCCCG
MA1513.1	MA1513.1.KLF15	ENSGALG00000026822	WDR81	1973	1983	+	19.0577	1.39e-07	0.00424	GCCCCGCCCCG
MA1513.1	MA1513.1.KLF15	ENSGALG00000009598	EPRS	1974	1984	+	19.0577	1.39e-07	0.00424	GCCCCGCCCCG
MA1513.1	MA1513.1.KLF15	ENSGALG00000030125	ANKRD10	1974	1984	+	19.0577	1.39e-07	0.00424	GCCCCGCCCCG
MA1513.1	MA1513.1.KLF15	ENSGALG00000001364	CSNK1A1	1975	1985	+	19.0577	1.39e-07	0.00424	GCCCCGCCCCG
MA1513.1	MA1513.1.KLF15	ENSGALG00000000946	PFDN1	1976	1986	+	19.0577	1.39e-07	0.00424	GCCCCGCCCCG
MA1513.1	MA1513.1.KLF15	ENSGALG00000016872	PCCA	1976	1986	+	19.0577	1.39e-07	0.00424	GCCCCGCCCCG
MA1513.1	MA1513.1.KLF15	ENSGALG00000003284	CRLF3	1977	1987	+	19.0577	1.39e-07	0.00424	GCCCCGCCCCG
MA1513.1	MA1513.1.KLF15	ENSGALG00000027050	SENP8	1977	1987	+	19.0577	1.39e-07	0.00424	GCCCCGCCCCG
MA1513.1	MA1513.1.KLF15	ENSGALG00000030862	MED30	1977	1987	+	19.0577	1.39e-07	0.00424	GCCCCGCCCCG
MA1513.1	MA1513.1.KLF15	ENSGALG00000017185	TMEM123	1977	1987	+	19.0577	1.39e-07	0.00424	GCCCCGCCCCG
MA1513.1	MA1513.1.KLF15	ENSGALG00000012874	DENND11	1977	1987	+	19.0577	1.39e-07	0.00424	GCCCCGCCCCG
MA1513.1	MA1513.1.KLF15	ENSGALG00000027435	MED21	1977	1987	+	19.0577	1.39e-07	0.00424	GCCCCGCCCCG
MA1513.1	MA1513.1.KLF15	ENSGALG00000021040	HAGHL	1977	1987	+	19.0577	1.39e-07	0.00424	GCCCCGCCCCG
MA1513.1	MA1513.1.KLF15	ENSGALG00000014878	MAN1A1	1977	1987	+	19.0577	1.39e-07	0.00424	GCCCCGCCCCG
MA1513.1	MA1513.1.KLF15	ENSGALG00000037410	HEPH	1977	1987	+	19.0577	1.39e-07	0.00424	GCCCCGCCCCG
MA1513.1	MA1513.1.KLF15	ENSGALG00000007999	MRPS7	1977	1987	+	19.0577	1.39e-07	0.00424	GCCCCGCCCCG
MA1513.1	MA1513.1.KLF15	ENSGALG00000033598	HIRA	1979	1989	+	19.0577	1.39e-07	0.00424	GCCCCGCCCCG
MA1513.1	MA1513.1.KLF15	ENSGALG00000001267	MAP2K2	1979	1989	+	19.0577	1.39e-07	0.00424	GCCCCGCCCCG
MA1513.1	MA1513.1.KLF15	ENSGALG00000054942		1979	1989	+	19.0577	1.39e-07	0.00424	GCCCCGCCCCG
MA1513.1	MA1513.1.KLF15	ENSGALG00000030125	ANKRD10	1979	1989	+	19.0577	1.39e-07	0.00424	GCCCCGCCCCG
MA1513.1	MA1513.1.KLF15	ENSGALG00000028438	CLK1	1979	1989	+	19.0577	1.39e-07	0.00424	GCCCCGCCCCG
MA1513.1	MA1513.1.KLF15	ENSGALG00000034859	COMMD9	1980	1990	+	19.0577	1.39e-07	0.00424	GCCCCGCCCCG
MA1513.1	MA1513.1.KLF15	ENSGALG00000045529	RAB15	1980	1990	+	19.0577	1.39e-07	0.00424	GCCCCGCCCCG
MA1513.1	MA1513.1.KLF15	ENSGALG00000011488	CMTM7	1981	1991	+	19.0577	1.39e-07	0.00424	GCCCCGCCCCG
MA1513.1	MA1513.1.KLF15	ENSGALG00000030068	RAB3A	1981	1991	+	19.0577	1.39e-07	0.00424	GCCCCGCCCCG
MA1513.1	MA1513.1.KLF15	ENSGALG00000016872	PCCA	1981	1991	+	19.0577	1.39e-07	0.00424	GCCCCGCCCCG
MA1513.1	MA1513.1.KLF15	ENSGALG00000011914	CENPM	1981	1991	+	19.0577	1.39e-07	0.00424	GCCCCGCCCCG
MA1513.1	MA1513.1.KLF15	ENSGALG00000004085	ZDHHC13	1981	1991	+	19.0577	1.39e-07	0.00424	GCCCCGCCCCG
MA1513.1	MA1513.1.KLF15	ENSGALG00000014878	MAN1A1	1982	1992	+	19.0577	1.39e-07	0.00424	GCCCCGCCCCG
MA1513.1	MA1513.1.KLF15	ENSGALG00000017185	TMEM123	1982	1992	+	19.0577	1.39e-07	0.00424	GCCCCGCCCCG
MA1513.1	MA1513.1.KLF15	ENSGALG00000016689	ASMTL	1982	1992	+	19.0577	1.39e-07	0.00424	GCCCCGCCCCG
MA1513.1	MA1513.1.KLF15	ENSGALG00000002856	RUNDC1	1982	1992	+	19.0577	1.39e-07	0.00424	GCCCCGCCCCG
MA1513.1	MA1513.1.KLF15	ENSGALG00000032563	FBXO34	1982	1992	+	19.0577	1.39e-07	0.00424	GCCCCGCCCCG
MA1513.1	MA1513.1.KLF15	ENSGALG00000010652	SCP2	1982	1992	+	19.0577	1.39e-07	0.00424	GCCCCGCCCCG
MA1513.1	MA1513.1.KLF15	ENSGALG00000002308	COMMD10	1983	1993	+	19.0577	1.39e-07	0.00424	GCCCCGCCCCG
MA1513.1	MA1513.1.KLF15	ENSGALG00000012852	MKRN4P	1983	1993	+	19.0577	1.39e-07	0.00424	GCCCCGCCCCG
MA1513.1	MA1513.1.KLF15	ENSGALG00000005162	RNPC3	1983	1993	+	19.0577	1.39e-07	0.00424	GCCCCGCCCCG
MA1513.1	MA1513.1.KLF15	ENSGALG00000033598	HIRA	1984	1994	+	19.0577	1.39e-07	0.00424	GCCCCGCCCCG
MA1513.1	MA1513.1.KLF15	ENSGALG00000028197	IQCK	1984	1994	+	19.0577	1.39e-07	0.00424	GCCCCGCCCCG
MA1513.1	MA1513.1.KLF15	ENSGALG00000017015	RNASEH2B	1985	1995	+	19.0577	1.39e-07	0.00424	GCCCCGCCCCG
MA1513.1	MA1513.1.KLF15	ENSGALG00000016379	SMS	1985	1995	+	19.0577	1.39e-07	0.00424	GCCCCGCCCCG
MA1513.1	MA1513.1.KLF15	ENSGALG00000025773	SMIM29	1985	1995	+	19.0577	1.39e-07	0.00424	GCCCCGCCCCG
MA1513.1	MA1513.1.KLF15	ENSGALG00000017419	HPS1	1985	1995	+	19.0577	1.39e-07	0.00424	GCCCCGCCCCG
MA1513.1	MA1513.1.KLF15	ENSGALG00000014791	WDR3	1986	1996	+	19.0577	1.39e-07	0.00424	GCCCCGCCCCG
MA1513.1	MA1513.1.KLF15	ENSGALG00000028451	MT4	1986	1996	+	19.0577	1.39e-07	0.00424	GCCCCGCCCCG
MA1513.1	MA1513.1.KLF15	ENSGALG00000011914	CENPM	1986	1996	+	19.0577	1.39e-07	0.00424	GCCCCGCCCCG
MA1513.1	MA1513.1.KLF15	ENSGALG00000005204		1987	1997	+	19.0577	1.39e-07	0.00424	GCCCCGCCCCG
MA1513.1	MA1513.1.KLF15	ENSGALG00000032563	FBXO34	1987	1997	+	19.0577	1.39e-07	0.00424	GCCCCGCCCCG
MA1513.1	MA1513.1.KLF15	ENSGALG00000012576	RASEF	1987	1997	+	19.0577	1.39e-07	0.00424	GCCCCGCCCCG
MA1513.1	MA1513.1.KLF15	ENSGALG00000041432	STUB1	1987	1997	+	19.0577	1.39e-07	0.00424	GCCCCGCCCCG
MA1513.1	MA1513.1.KLF15	ENSGALG00000017185	TMEM123	1987	1997	+	19.0577	1.39e-07	0.00424	GCCCCGCCCCG
MA1513.1	MA1513.1.KLF15	ENSGALG00000020260	PGRMC1	1987	1997	+	19.0577	1.39e-07	0.00424	GCCCCGCCCCG
MA1513.1	MA1513.1.KLF15	ENSGALG00000012852	MKRN4P	1988	1998	+	19.0577	1.39e-07	0.00424	GCCCCGCCCCG
MA1513.1	MA1513.1.KLF15	ENSGALG00000009677	SSB	1988	1998	+	19.0577	1.39e-07	0.00424	GCCCCGCCCCG
MA1513.1	MA1513.1.KLF15	ENSGALG00000004465	PALD1	1989	1999	+	19.0577	1.39e-07	0.00424	GCCCCGCCCCG
MA1513.1	MA1513.1.KLF15	ENSGALG00000050162		1989	1999	+	19.0577	1.39e-07	0.00424	GCCCCGCCCCG
MA1513.1	MA1513.1.KLF15	ENSGALG00000003345		1989	1999	+	19.0577	1.39e-07	0.00424	GCCCCGCCCCG
MA1513.1	MA1513.1.KLF15	ENSGALG00000039155	ZHX3	1989	1999	+	19.0577	1.39e-07	0.00424	GCCCCGCCCCG
MA1513.1	MA1513.1.KLF15	ENSGALG00000002644	RPL10A	1990	2000	+	19.0577	1.39e-07	0.00424	GCCCCGCCCCG
MA1513.1	MA1513.1.KLF15	ENSGALG00000033739	POU3F3	12	22	+	18.8654	2.06e-07	0.00472	CCCCCGCCCCC
MA1513.1	MA1513.1.KLF15	ENSGALG00000046867	GET3	15	25	+	18.8654	2.06e-07	0.00472	CCCCCGCCCCC
MA1513.1	MA1513.1.KLF15	ENSGALG00000039152		16	26	+	18.8654	2.06e-07	0.00472	CCCCCGCCCCC
MA1513.1	MA1513.1.KLF15	ENSGALG00000043009	WNT1	25	35	+	18.8654	2.06e-07	0.00472	CCCCCGCCCCC
MA1513.1	MA1513.1.KLF15	ENSGALG00000054566		42	52	+	18.8654	2.06e-07	0.00472	CCCCCGCCCCC
MA1513.1	MA1513.1.KLF15	ENSGALG00000039152		42	52	+	18.8654	2.06e-07	0.00472	CCCCCGCCCCC
MA1513.1	MA1513.1.KLF15	ENSGALG00000036086	TAGLN2	43	53	+	18.8654	2.06e-07	0.00472	CCCCCGCCCCC
MA1513.1	MA1513.1.KLF15	ENSGALG00000051187	CCDC130	56	66	+	18.8654	2.06e-07	0.00472	CCCCCGCCCCC
MA1513.1	MA1513.1.KLF15	ENSGALG00000016662	GATA4	61	71	+	18.8654	2.06e-07	0.00472	CCCCCGCCCCC
MA1513.1	MA1513.1.KLF15	ENSGALG00000049966		65	75	+	18.8654	2.06e-07	0.00472	CCCCCGCCCCC
MA1513.1	MA1513.1.KLF15	ENSGALG00000030917	CCDC65	87	97	+	18.8654	2.06e-07	0.00472	CCCCCGCCCCC
MA1513.1	MA1513.1.KLF15	ENSGALG00000006724		88	98	+	18.8654	2.06e-07	0.00472	CCCCCGCCCCC
MA1513.1	MA1513.1.KLF15	ENSGALG00000052417		111	121	+	18.8654	2.06e-07	0.00472	CCCCCGCCCCC
MA1513.1	MA1513.1.KLF15	ENSGALG00000047859	TSPAN31	112	122	+	18.8654	2.06e-07	0.00472	CCCCCGCCCCC
MA1513.1	MA1513.1.KLF15	ENSGALG00000041555	COL1A1	113	123	+	18.8654	2.06e-07	0.00472	CCCCCGCCCCC
MA1513.1	MA1513.1.KLF15	ENSGALG00000029837	OST4	126	136	+	18.8654	2.06e-07	0.00472	CCCCCGCCCCC
MA1513.1	MA1513.1.KLF15	ENSGALG00000039051		132	142	+	18.8654	2.06e-07	0.00472	CCCCCGCCCCC
MA1513.1	MA1513.1.KLF15	ENSGALG00000034392		133	143	+	18.8654	2.06e-07	0.00472	CCCCCGCCCCC
MA1513.1	MA1513.1.KLF15	ENSGALG00000016044	SIM2	147	157	+	18.8654	2.06e-07	0.00472	CCCCCGCCCCC
MA1513.1	MA1513.1.KLF15	ENSGALG00000000505	KCNH6	156	166	+	18.8654	2.06e-07	0.00472	CCCCCGCCCCC
MA1513.1	MA1513.1.KLF15	ENSGALG00000012739	HIVEP1	184	194	+	18.8654	2.06e-07	0.00472	CCCCCGCCCCC
MA1513.1	MA1513.1.KLF15	ENSGALG00000043178	SBF1	199	209	+	18.8654	2.06e-07	0.00472	CCCCCGCCCCC
MA1513.1	MA1513.1.KLF15	ENSGALG00000048069	LIX1L	199	209	+	18.8654	2.06e-07	0.00472	CCCCCGCCCCC
MA1513.1	MA1513.1.KLF15	ENSGALG00000032843	AAAS	200	210	+	18.8654	2.06e-07	0.00472	CCCCCGCCCCC
MA1513.1	MA1513.1.KLF15	ENSGALG00000015708	FGFR3	222	232	+	18.8654	2.06e-07	0.00472	CCCCCGCCCCC
MA1513.1	MA1513.1.KLF15	ENSGALG00000046607	SCNM1	224	234	+	18.8654	2.06e-07	0.00472	CCCCCGCCCCC
MA1513.1	MA1513.1.KLF15	ENSGALG00000047364		234	244	+	18.8654	2.06e-07	0.00472	CCCCCGCCCCC
MA1513.1	MA1513.1.KLF15	ENSGALG00000052330		243	253	+	18.8654	2.06e-07	0.00472	CCCCCGCCCCC
MA1513.1	MA1513.1.KLF15	ENSGALG00000033927	MFSD5	259	269	+	18.8654	2.06e-07	0.00472	CCCCCGCCCCC
MA1513.1	MA1513.1.KLF15	ENSGALG00000034000		270	280	+	18.8654	2.06e-07	0.00472	CCCCCGCCCCC
MA1513.1	MA1513.1.KLF15	ENSGALG00000047859	TSPAN31	277	287	+	18.8654	2.06e-07	0.00472	CCCCCGCCCCC
MA1513.1	MA1513.1.KLF15	ENSGALG00000010364	AADAC	280	290	+	18.8654	2.06e-07	0.00472	CCCCCGCCCCC
MA1513.1	MA1513.1.KLF15	ENSGALG00000047313		297	307	+	18.8654	2.06e-07	0.00472	CCCCCGCCCCC
MA1513.1	MA1513.1.KLF15	ENSGALG00000051612		328	338	+	18.8654	2.06e-07	0.00472	CCCCCGCCCCC
MA1513.1	MA1513.1.KLF15	ENSGALG00000050191		352	362	+	18.8654	2.06e-07	0.00472	CCCCCGCCCCC
MA1513.1	MA1513.1.KLF15	ENSGALG00000051169		374	384	+	18.8654	2.06e-07	0.00472	CCCCCGCCCCC
MA1513.1	MA1513.1.KLF15	ENSGALG00000032843	AAAS	376	386	+	18.8654	2.06e-07	0.00472	CCCCCGCCCCC
MA1513.1	MA1513.1.KLF15	ENSGALG00000050508	NOS3	379	389	+	18.8654	2.06e-07	0.00472	CCCCCGCCCCC
MA1513.1	MA1513.1.KLF15	ENSGALG00000035530	TFCP2	382	392	+	18.8654	2.06e-07	0.00472	CCCCCGCCCCC
MA1513.1	MA1513.1.KLF15	ENSGALG00000047729		393	403	+	18.8654	2.06e-07	0.00472	CCCCCGCCCCC
MA1513.1	MA1513.1.KLF15	ENSGALG00000052481		404	414	+	18.8654	2.06e-07	0.00472	CCCCCGCCCCC
MA1513.1	MA1513.1.KLF15	ENSGALG00000046448		433	443	+	18.8654	2.06e-07	0.00472	CCCCCGCCCCC
MA1513.1	MA1513.1.KLF15	ENSGALG00000051336	ANKLE1	444	454	+	18.8654	2.06e-07	0.00472	CCCCCGCCCCC
MA1513.1	MA1513.1.KLF15	ENSGALG00000026518	RUNDC3A	449	459	+	18.8654	2.06e-07	0.00472	CCCCCGCCCCC
MA1513.1	MA1513.1.KLF15	ENSGALG00000039571	PRPH	456	466	+	18.8654	2.06e-07	0.00472	CCCCCGCCCCC
MA1513.1	MA1513.1.KLF15	ENSGALG00000041030		461	471	+	18.8654	2.06e-07	0.00472	CCCCCGCCCCC
MA1513.1	MA1513.1.KLF15	ENSGALG00000038284		470	480	+	18.8654	2.06e-07	0.00472	CCCCCGCCCCC
MA1513.1	MA1513.1.KLF15	ENSGALG00000039152		490	500	+	18.8654	2.06e-07	0.00472	CCCCCGCCCCC
MA1513.1	MA1513.1.KLF15	ENSGALG00000053484		496	506	+	18.8654	2.06e-07	0.00472	CCCCCGCCCCC
MA1513.1	MA1513.1.KLF15	ENSGALG00000042168		513	523	+	18.8654	2.06e-07	0.00472	CCCCCGCCCCC
MA1513.1	MA1513.1.KLF15	ENSGALG00000047397		519	529	+	18.8654	2.06e-07	0.00472	CCCCCGCCCCC
MA1513.1	MA1513.1.KLF15	ENSGALG00000038320	COLGALT2	524	534	+	18.8654	2.06e-07	0.00472	CCCCCGCCCCC
MA1513.1	MA1513.1.KLF15	ENSGALG00000039420	TNPO3	524	534	+	18.8654	2.06e-07	0.00472	CCCCCGCCCCC
MA1513.1	MA1513.1.KLF15	ENSGALG00000049951	SPOCK2	524	534	+	18.8654	2.06e-07	0.00472	CCCCCGCCCCC
MA1513.1	MA1513.1.KLF15	ENSGALG00000004758	KCNB1	548	558	+	18.8654	2.06e-07	0.00472	CCCCCGCCCCC
MA1513.1	MA1513.1.KLF15	ENSGALG00000047662	NR1D1	548	558	+	18.8654	2.06e-07	0.00472	CCCCCGCCCCC
MA1513.1	MA1513.1.KLF15	ENSGALG00000047859	TSPAN31	553	563	+	18.8654	2.06e-07	0.00472	CCCCCGCCCCC
MA1513.1	MA1513.1.KLF15	ENSGALG00000030372	MPZ	557	567	+	18.8654	2.06e-07	0.00472	CCCCCGCCCCC
MA1513.1	MA1513.1.KLF15	ENSGALG00000040737		562	572	+	18.8654	2.06e-07	0.00472	CCCCCGCCCCC
MA1513.1	MA1513.1.KLF15	ENSGALG00000030164		568	578	+	18.8654	2.06e-07	0.00472	CCCCCGCCCCC
MA1513.1	MA1513.1.KLF15	ENSGALG00000040320	HOXB8	584	594	+	18.8654	2.06e-07	0.00472	CCCCCGCCCCC
MA1513.1	MA1513.1.KLF15	ENSGALG00000040368	CALR	586	596	+	18.8654	2.06e-07	0.00472	CCCCCGCCCCC
MA1513.1	MA1513.1.KLF15	ENSGALG00000005541	GJB1	596	606	+	18.8654	2.06e-07	0.00472	CCCCCGCCCCC
MA1513.1	MA1513.1.KLF15	ENSGALG00000049290		612	622	+	18.8654	2.06e-07	0.00472	CCCCCGCCCCC
MA1513.1	MA1513.1.KLF15	ENSGALG00000046809		628	638	+	18.8654	2.06e-07	0.00472	CCCCCGCCCCC
MA1513.1	MA1513.1.KLF15	ENSGALG00000049582		630	640	+	18.8654	2.06e-07	0.00472	CCCCCGCCCCC
MA1513.1	MA1513.1.KLF15	ENSGALG00000035016	ID2	640	650	+	18.8654	2.06e-07	0.00472	CCCCCGCCCCC
MA1513.1	MA1513.1.KLF15	ENSGALG00000050760	ADCY6	648	658	+	18.8654	2.06e-07	0.00472	CCCCCGCCCCC
MA1513.1	MA1513.1.KLF15	ENSGALG00000051955		649	659	+	18.8654	2.06e-07	0.00472	CCCCCGCCCCC
MA1513.1	MA1513.1.KLF15	ENSGALG00000047867		666	676	+	18.8654	2.06e-07	0.00472	CCCCCGCCCCC
MA1513.1	MA1513.1.KLF15	ENSGALG00000048413		695	705	+	18.8654	2.06e-07	0.00472	CCCCCGCCCCC
MA1513.1	MA1513.1.KLF15	ENSGALG00000036785	TRIM8	715	725	+	18.8654	2.06e-07	0.00472	CCCCCGCCCCC
MA1513.1	MA1513.1.KLF15	ENSGALG00000050115		732	742	+	18.8654	2.06e-07	0.00472	CCCCCGCCCCC
MA1513.1	MA1513.1.KLF15	ENSGALG00000034475	EIF3G	739	749	+	18.8654	2.06e-07	0.00472	CCCCCGCCCCC
MA1513.1	MA1513.1.KLF15	ENSGALG00000051854		746	756	+	18.8654	2.06e-07	0.00472	CCCCCGCCCCC
MA1513.1	MA1513.1.KLF15	ENSGALG00000010129	PLK3	750	760	+	18.8654	2.06e-07	0.00472	CCCCCGCCCCC
MA1513.1	MA1513.1.KLF15	ENSGALG00000047800		763	773	+	18.8654	2.06e-07	0.00472	CCCCCGCCCCC
MA1513.1	MA1513.1.KLF15	ENSGALG00000050760	ADCY6	764	774	+	18.8654	2.06e-07	0.00472	CCCCCGCCCCC
MA1513.1	MA1513.1.KLF15	ENSGALG00000047364		765	775	+	18.8654	2.06e-07	0.00472	CCCCCGCCCCC
MA1513.1	MA1513.1.KLF15	ENSGALG00000054978		770	780	+	18.8654	2.06e-07	0.00472	CCCCCGCCCCC
MA1513.1	MA1513.1.KLF15	ENSGALG00000051163		774	784	+	18.8654	2.06e-07	0.00472	CCCCCGCCCCC
MA1513.1	MA1513.1.KLF15	ENSGALG00000049579		780	790	+	18.8654	2.06e-07	0.00472	CCCCCGCCCCC
MA1513.1	MA1513.1.KLF15	ENSGALG00000052546	HIF3A	781	791	+	18.8654	2.06e-07	0.00472	CCCCCGCCCCC
MA1513.1	MA1513.1.KLF15	ENSGALG00000048739		792	802	+	18.8654	2.06e-07	0.00472	CCCCCGCCCCC
MA1513.1	MA1513.1.KLF15	ENSGALG00000028949	CORO6	808	818	+	18.8654	2.06e-07	0.00472	CCCCCGCCCCC
MA1513.1	MA1513.1.KLF15	ENSGALG00000035853	SCRN2	811	821	+	18.8654	2.06e-07	0.00472	CCCCCGCCCCC
MA1513.1	MA1513.1.KLF15	ENSGALG00000014976	GATA6	820	830	+	18.8654	2.06e-07	0.00472	CCCCCGCCCCC
MA1513.1	MA1513.1.KLF15	ENSGALG00000030118	PCGF1	822	832	+	18.8654	2.06e-07	0.00472	CCCCCGCCCCC
MA1513.1	MA1513.1.KLF15	ENSGALG00000013672	TSHZ1	833	843	+	18.8654	2.06e-07	0.00472	CCCCCGCCCCC
MA1513.1	MA1513.1.KLF15	ENSGALG00000029588		834	844	+	18.8654	2.06e-07	0.00472	CCCCCGCCCCC
MA1513.1	MA1513.1.KLF15	ENSGALG00000016245	BCOR	838	848	+	18.8654	2.06e-07	0.00472	CCCCCGCCCCC
MA1513.1	MA1513.1.KLF15	ENSGALG00000023621	SFXN3	841	851	+	18.8654	2.06e-07	0.00472	CCCCCGCCCCC
MA1513.1	MA1513.1.KLF15	ENSGALG00000000044	WFIKKN1	842	852	+	18.8654	2.06e-07	0.00472	CCCCCGCCCCC
MA1513.1	MA1513.1.KLF15	ENSGALG00000023881	PLXDC1	847	857	+	18.8654	2.06e-07	0.00472	CCCCCGCCCCC
MA1513.1	MA1513.1.KLF15	ENSGALG00000041163	ABHD17A	850	860	+	18.8654	2.06e-07	0.00472	CCCCCGCCCCC
MA1513.1	MA1513.1.KLF15	ENSGALG00000034297	TBX2	861	871	+	18.8654	2.06e-07	0.00472	CCCCCGCCCCC
MA1513.1	MA1513.1.KLF15	ENSGALG00000025898	SMAD6	866	876	+	18.8654	2.06e-07	0.00472	CCCCCGCCCCC
MA1513.1	MA1513.1.KLF15	ENSGALG00000033791		870	880	+	18.8654	2.06e-07	0.00472	CCCCCGCCCCC
MA1513.1	MA1513.1.KLF15	ENSGALG00000049516		875	885	+	18.8654	2.06e-07	0.00472	CCCCCGCCCCC
MA1513.1	MA1513.1.KLF15	ENSGALG00000042309	CHURC1	879	889	+	18.8654	2.06e-07	0.00472	CCCCCGCCCCC
MA1513.1	MA1513.1.KLF15	ENSGALG00000049516		882	892	+	18.8654	2.06e-07	0.00472	CCCCCGCCCCC
MA1513.1	MA1513.1.KLF15	ENSGALG00000041822	FGF22	884	894	+	18.8654	2.06e-07	0.00472	CCCCCGCCCCC
MA1513.1	MA1513.1.KLF15	ENSGALG00000049516		892	902	+	18.8654	2.06e-07	0.00472	CCCCCGCCCCC
MA1513.1	MA1513.1.KLF15	ENSGALG00000021539	PRPSAP1	915	925	+	18.8654	2.06e-07	0.00472	CCCCCGCCCCC
MA1513.1	MA1513.1.KLF15	ENSGALG00000047364		930	940	+	18.8654	2.06e-07	0.00472	CCCCCGCCCCC
MA1513.1	MA1513.1.KLF15	ENSGALG00000000104		934	944	+	18.8654	2.06e-07	0.00472	CCCCCGCCCCC
MA1513.1	MA1513.1.KLF15	ENSGALG00000031222	SPRYD3	948	958	+	18.8654	2.06e-07	0.00472	CCCCCGCCCCC
MA1513.1	MA1513.1.KLF15	ENSGALG00000052251		953	963	+	18.8654	2.06e-07	0.00472	CCCCCGCCCCC
MA1513.1	MA1513.1.KLF15	ENSGALG00000001320	CYP1A2	960	970	+	18.8654	2.06e-07	0.00472	CCCCCGCCCCC
MA1513.1	MA1513.1.KLF15	ENSGALG00000037712	FCHO1	973	983	+	18.8654	2.06e-07	0.00472	CCCCCGCCCCC
MA1513.1	MA1513.1.KLF15	ENSGALG00000009982	ZNF827	975	985	+	18.8654	2.06e-07	0.00472	CCCCCGCCCCC
MA1513.1	MA1513.1.KLF15	ENSGALG00000035690	RAPGEFL1	989	999	+	18.8654	2.06e-07	0.00472	CCCCCGCCCCC
MA1513.1	MA1513.1.KLF15	ENSGALG00000033862		991	1001	+	18.8654	2.06e-07	0.00472	CCCCCGCCCCC
MA1513.1	MA1513.1.KLF15	ENSGALG00000050372		993	1003	+	18.8654	2.06e-07	0.00472	CCCCCGCCCCC
MA1513.1	MA1513.1.KLF15	ENSGALG00000004252		1001	1011	+	18.8654	2.06e-07	0.00472	CCCCCGCCCCC
MA1513.1	MA1513.1.KLF15	ENSGALG00000031211	LBX2	1015	1025	+	18.8654	2.06e-07	0.00472	CCCCCGCCCCC
MA1513.1	MA1513.1.KLF15	ENSGALG00000053457	PCDHGC5	1018	1028	+	18.8654	2.06e-07	0.00472	CCCCCGCCCCC
MA1513.1	MA1513.1.KLF15	ENSGALG00000032789	TBX18	1022	1032	+	18.8654	2.06e-07	0.00472	CCCCCGCCCCC
MA1513.1	MA1513.1.KLF15	ENSGALG00000047106		1026	1036	+	18.8654	2.06e-07	0.00472	CCCCCGCCCCC
MA1513.1	MA1513.1.KLF15	ENSGALG00000033960	ADGRB1	1032	1042	+	18.8654	2.06e-07	0.00472	CCCCCGCCCCC
MA1513.1	MA1513.1.KLF15	ENSGALG00000054198		1033	1043	+	18.8654	2.06e-07	0.00472	CCCCCGCCCCC
MA1513.1	MA1513.1.KLF15	ENSGALG00000053959		1040	1050	+	18.8654	2.06e-07	0.00472	CCCCCGCCCCC
MA1513.1	MA1513.1.KLF15	ENSGALG00000038385	MTFR1	1045	1055	+	18.8654	2.06e-07	0.00472	CCCCCGCCCCC
MA1513.1	MA1513.1.KLF15	ENSGALG00000023296	TAL1	1046	1056	+	18.8654	2.06e-07	0.00472	CCCCCGCCCCC
MA1513.1	MA1513.1.KLF15	ENSGALG00000052945		1055	1065	+	18.8654	2.06e-07	0.00472	CCCCCGCCCCC
MA1513.1	MA1513.1.KLF15	ENSGALG00000036731	GAS2L1	1057	1067	+	18.8654	2.06e-07	0.00472	CCCCCGCCCCC
MA1513.1	MA1513.1.KLF15	ENSGALG00000049138	TAF6	1058	1068	+	18.8654	2.06e-07	0.00472	CCCCCGCCCCC
MA1513.1	MA1513.1.KLF15	ENSGALG00000026383	TMSB4X	1062	1072	+	18.8654	2.06e-07	0.00472	CCCCCGCCCCC
MA1513.1	MA1513.1.KLF15	ENSGALG00000027498		1063	1073	+	18.8654	2.06e-07	0.00472	CCCCCGCCCCC
MA1513.1	MA1513.1.KLF15	ENSGALG00000034351		1064	1074	+	18.8654	2.06e-07	0.00472	CCCCCGCCCCC
MA1513.1	MA1513.1.KLF15	ENSGALG00000052844		1064	1074	+	18.8654	2.06e-07	0.00472	CCCCCGCCCCC
MA1513.1	MA1513.1.KLF15	ENSGALG00000054002	G6PC3	1064	1074	+	18.8654	2.06e-07	0.00472	CCCCCGCCCCC
MA1513.1	MA1513.1.KLF15	ENSGALG00000024094	UBAP2L	1069	1079	+	18.8654	2.06e-07	0.00472	CCCCCGCCCCC
MA1513.1	MA1513.1.KLF15	ENSGALG00000053055		1072	1082	+	18.8654	2.06e-07	0.00472	CCCCCGCCCCC
MA1513.1	MA1513.1.KLF15	ENSGALG00000030095	AP5S1	1075	1085	+	18.8654	2.06e-07	0.00472	CCCCCGCCCCC
MA1513.1	MA1513.1.KLF15	ENSGALG00000043009	WNT1	1080	1090	+	18.8654	2.06e-07	0.00472	CCCCCGCCCCC
MA1513.1	MA1513.1.KLF15	ENSGALG00000026995	RHOG	1085	1095	+	18.8654	2.06e-07	0.00472	CCCCCGCCCCC
MA1513.1	MA1513.1.KLF15	ENSGALG00000054294		1088	1098	+	18.8654	2.06e-07	0.00472	CCCCCGCCCCC
MA1513.1	MA1513.1.KLF15	ENSGALG00000029735		1098	1108	+	18.8654	2.06e-07	0.00472	CCCCCGCCCCC
MA1513.1	MA1513.1.KLF15	ENSGALG00000043693	ALKBH5	1111	1121	+	18.8654	2.06e-07	0.00472	CCCCCGCCCCC
MA1513.1	MA1513.1.KLF15	ENSGALG00000043693	ALKBH5	1118	1128	+	18.8654	2.06e-07	0.00472	CCCCCGCCCCC
MA1513.1	MA1513.1.KLF15	ENSGALG00000053590		1124	1134	+	18.8654	2.06e-07	0.00472	CCCCCGCCCCC
MA1513.1	MA1513.1.KLF15	ENSGALG00000042177	GPR182	1126	1136	+	18.8654	2.06e-07	0.00472	CCCCCGCCCCC
MA1513.1	MA1513.1.KLF15	ENSGALG00000043613	TXNDC16	1127	1137	+	18.8654	2.06e-07	0.00472	CCCCCGCCCCC
MA1513.1	MA1513.1.KLF15	ENSGALG00000053978		1142	1152	+	18.8654	2.06e-07	0.00472	CCCCCGCCCCC
MA1513.1	MA1513.1.KLF15	ENSGALG00000031812	TDRKH	1143	1153	+	18.8654	2.06e-07	0.00472	CCCCCGCCCCC
MA1513.1	MA1513.1.KLF15	ENSGALG00000054294		1147	1157	+	18.8654	2.06e-07	0.00472	CCCCCGCCCCC
MA1513.1	MA1513.1.KLF15	ENSGALG00000028478	CELF3	1151	1161	+	18.8654	2.06e-07	0.00472	CCCCCGCCCCC
MA1513.1	MA1513.1.KLF15	ENSGALG00000015283	CEP57L1	1152	1162	+	18.8654	2.06e-07	0.00472	CCCCCGCCCCC
MA1513.1	MA1513.1.KLF15	ENSGALG00000008551	CRELD2	1154	1164	+	18.8654	2.06e-07	0.00472	CCCCCGCCCCC
MA1513.1	MA1513.1.KLF15	ENSGALG00000040044		1158	1168	+	18.8654	2.06e-07	0.00472	CCCCCGCCCCC
MA1513.1	MA1513.1.KLF15	ENSGALG00000031211	LBX2	1160	1170	+	18.8654	2.06e-07	0.00472	CCCCCGCCCCC
MA1513.1	MA1513.1.KLF15	ENSGALG00000048019		1175	1185	+	18.8654	2.06e-07	0.00472	CCCCCGCCCCC
MA1513.1	MA1513.1.KLF15	ENSGALG00000005441	NFIB	1179	1189	+	18.8654	2.06e-07	0.00472	CCCCCGCCCCC
MA1513.1	MA1513.1.KLF15	ENSGALG00000048165		1181	1191	+	18.8654	2.06e-07	0.00472	CCCCCGCCCCC
MA1513.1	MA1513.1.KLF15	ENSGALG00000037712	FCHO1	1187	1197	+	18.8654	2.06e-07	0.00472	CCCCCGCCCCC
MA1513.1	MA1513.1.KLF15	ENSGALG00000033941	RORC	1187	1197	+	18.8654	2.06e-07	0.00472	CCCCCGCCCCC
MA1513.1	MA1513.1.KLF15	ENSGALG00000028880	FDPS	1209	1219	+	18.8654	2.06e-07	0.00472	CCCCCGCCCCC
MA1513.1	MA1513.1.KLF15	ENSGALG00000042011	HNRNPA1	1212	1222	+	18.8654	2.06e-07	0.00472	CCCCCGCCCCC
MA1513.1	MA1513.1.KLF15	ENSGALG00000010167	PNN	1217	1227	+	18.8654	2.06e-07	0.00472	CCCCCGCCCCC
MA1513.1	MA1513.1.KLF15	ENSGALG00000010785	ACOT11	1222	1232	+	18.8654	2.06e-07	0.00472	CCCCCGCCCCC
MA1513.1	MA1513.1.KLF15	ENSGALG00000054098		1227	1237	+	18.8654	2.06e-07	0.00472	CCCCCGCCCCC
MA1513.1	MA1513.1.KLF15	ENSGALG00000048394	AP2S1	1238	1248	+	18.8654	2.06e-07	0.00472	CCCCCGCCCCC
MA1513.1	MA1513.1.KLF15	ENSGALG00000037712	FCHO1	1252	1262	+	18.8654	2.06e-07	0.00472	CCCCCGCCCCC
MA1513.1	MA1513.1.KLF15	ENSGALG00000008319	PLBD2	1255	1265	+	18.8654	2.06e-07	0.00472	CCCCCGCCCCC
MA1513.1	MA1513.1.KLF15	ENSGALG00000050875	ITGB7	1262	1272	+	18.8654	2.06e-07	0.00472	CCCCCGCCCCC
MA1513.1	MA1513.1.KLF15	ENSGALG00000047364		1263	1273	+	18.8654	2.06e-07	0.00472	CCCCCGCCCCC
MA1513.1	MA1513.1.KLF15	ENSGALG00000029917		1266	1276	+	18.8654	2.06e-07	0.00472	CCCCCGCCCCC
MA1513.1	MA1513.1.KLF15	ENSGALG00000040737		1269	1279	+	18.8654	2.06e-07	0.00472	CCCCCGCCCCC
MA1513.1	MA1513.1.KLF15	ENSGALG00000051240		1270	1280	+	18.8654	2.06e-07	0.00472	CCCCCGCCCCC
MA1513.1	MA1513.1.KLF15	ENSGALG00000042330	PPP1R9B	1272	1282	+	18.8654	2.06e-07	0.00472	CCCCCGCCCCC
MA1513.1	MA1513.1.KLF15	ENSGALG00000049070		1274	1284	+	18.8654	2.06e-07	0.00472	CCCCCGCCCCC
MA1513.1	MA1513.1.KLF15	ENSGALG00000042338		1275	1285	+	18.8654	2.06e-07	0.00472	CCCCCGCCCCC
MA1513.1	MA1513.1.KLF15	ENSGALG00000012448	ORC4	1280	1290	+	18.8654	2.06e-07	0.00472	CCCCCGCCCCC
MA1513.1	MA1513.1.KLF15	ENSGALG00000037991	H1-10	1282	1292	+	18.8654	2.06e-07	0.00472	CCCCCGCCCCC
MA1513.1	MA1513.1.KLF15	ENSGALG00000016314	ELOVL5	1284	1294	+	18.8654	2.06e-07	0.00472	CCCCCGCCCCC
MA1513.1	MA1513.1.KLF15	ENSGALG00000034009	AMPD2	1289	1299	+	18.8654	2.06e-07	0.00472	CCCCCGCCCCC
MA1513.1	MA1513.1.KLF15	ENSGALG00000051848	KIF5A	1289	1299	+	18.8654	2.06e-07	0.00472	CCCCCGCCCCC
MA1513.1	MA1513.1.KLF15	ENSGALG00000016314	ELOVL5	1290	1300	+	18.8654	2.06e-07	0.00472	CCCCCGCCCCC
MA1513.1	MA1513.1.KLF15	ENSGALG00000050619	SOCS2	1291	1301	+	18.8654	2.06e-07	0.00472	CCCCCGCCCCC
MA1513.1	MA1513.1.KLF15	ENSGALG00000037576	VSX1	1300	1310	+	18.8654	2.06e-07	0.00472	CCCCCGCCCCC
MA1513.1	MA1513.1.KLF15	ENSGALG00000010481	CMPK1	1309	1319	+	18.8654	2.06e-07	0.00472	CCCCCGCCCCC
MA1513.1	MA1513.1.KLF15	ENSGALG00000007353	MTFMT	1310	1320	+	18.8654	2.06e-07	0.00472	CCCCCGCCCCC
MA1513.1	MA1513.1.KLF15	ENSGALG00000003294	ATAD5	1314	1324	+	18.8654	2.06e-07	0.00472	CCCCCGCCCCC
MA1513.1	MA1513.1.KLF15	ENSGALG00000039624	PSMA5	1315	1325	+	18.8654	2.06e-07	0.00472	CCCCCGCCCCC
MA1513.1	MA1513.1.KLF15	ENSGALG00000039633	NEUROD2	1322	1332	+	18.8654	2.06e-07	0.00472	CCCCCGCCCCC
MA1513.1	MA1513.1.KLF15	ENSGALG00000030998	MTA2	1322	1332	+	18.8654	2.06e-07	0.00472	CCCCCGCCCCC
MA1513.1	MA1513.1.KLF15	ENSGALG00000041025	FOXJ1	1327	1337	+	18.8654	2.06e-07	0.00472	CCCCCGCCCCC
MA1513.1	MA1513.1.KLF15	ENSGALG00000016907	KLHL1	1330	1340	+	18.8654	2.06e-07	0.00472	CCCCCGCCCCC
MA1513.1	MA1513.1.KLF15	ENSGALG00000053177		1330	1340	+	18.8654	2.06e-07	0.00472	CCCCCGCCCCC
MA1513.1	MA1513.1.KLF15	ENSGALG00000048010		1348	1358	+	18.8654	2.06e-07	0.00472	CCCCCGCCCCC
MA1513.1	MA1513.1.KLF15	ENSGALG00000040249	BHLHE22	1355	1365	+	18.8654	2.06e-07	0.00472	CCCCCGCCCCC
MA1513.1	MA1513.1.KLF15	ENSGALG00000031824	HOOK2	1356	1366	+	18.8654	2.06e-07	0.00472	CCCCCGCCCCC
MA1513.1	MA1513.1.KLF15	ENSGALG00000039022		1357	1367	+	18.8654	2.06e-07	0.00472	CCCCCGCCCCC
MA1513.1	MA1513.1.KLF15	ENSGALG00000034828		1357	1367	+	18.8654	2.06e-07	0.00472	CCCCCGCCCCC
MA1513.1	MA1513.1.KLF15	ENSGALG00000008883	TCF7L2	1361	1371	+	18.8654	2.06e-07	0.00472	CCCCCGCCCCC
MA1513.1	MA1513.1.KLF15	ENSGALG00000016698	SHOX	1362	1372	+	18.8654	2.06e-07	0.00472	CCCCCGCCCCC
MA1513.1	MA1513.1.KLF15	ENSGALG00000044536	WDR13	1365	1375	+	18.8654	2.06e-07	0.00472	CCCCCGCCCCC
MA1513.1	MA1513.1.KLF15	ENSGALG00000048384		1372	1382	+	18.8654	2.06e-07	0.00472	CCCCCGCCCCC
MA1513.1	MA1513.1.KLF15	ENSGALG00000004926	ATPAF2	1374	1384	+	18.8654	2.06e-07	0.00472	CCCCCGCCCCC
MA1513.1	MA1513.1.KLF15	ENSGALG00000006601	MTMR14	1377	1387	+	18.8654	2.06e-07	0.00472	CCCCCGCCCCC
MA1513.1	MA1513.1.KLF15	ENSGALG00000005374	MYO19	1384	1394	+	18.8654	2.06e-07	0.00472	CCCCCGCCCCC
MA1513.1	MA1513.1.KLF15	ENSGALG00000011036	HNRNPA2B1	1413	1423	+	18.8654	2.06e-07	0.00472	CCCCCGCCCCC
MA1513.1	MA1513.1.KLF15	ENSGALG00000016830	CUL4A	1418	1428	+	18.8654	2.06e-07	0.00472	CCCCCGCCCCC
MA1513.1	MA1513.1.KLF15	ENSGALG00000040680		1424	1434	+	18.8654	2.06e-07	0.00472	CCCCCGCCCCC
MA1513.1	MA1513.1.KLF15	ENSGALG00000001076	LIMK1	1426	1436	+	18.8654	2.06e-07	0.00472	CCCCCGCCCCC
MA1513.1	MA1513.1.KLF15	ENSGALG00000047125		1430	1440	+	18.8654	2.06e-07	0.00472	CCCCCGCCCCC
MA1513.1	MA1513.1.KLF15	ENSGALG00000050618		1433	1443	+	18.8654	2.06e-07	0.00472	CCCCCGCCCCC
MA1513.1	MA1513.1.KLF15	ENSGALG00000040651	IGF1R	1434	1444	+	18.8654	2.06e-07	0.00472	CCCCCGCCCCC
MA1513.1	MA1513.1.KLF15	ENSGALG00000029837	OST4	1435	1445	+	18.8654	2.06e-07	0.00472	CCCCCGCCCCC
MA1513.1	MA1513.1.KLF15	ENSGALG00000042132	SUGP1	1438	1448	+	18.8654	2.06e-07	0.00472	CCCCCGCCCCC
MA1513.1	MA1513.1.KLF15	ENSGALG00000053345		1445	1455	+	18.8654	2.06e-07	0.00472	CCCCCGCCCCC
MA1513.1	MA1513.1.KLF15	ENSGALG00000040553	SLC27A1	1455	1465	+	18.8654	2.06e-07	0.00472	CCCCCGCCCCC
MA1513.1	MA1513.1.KLF15	ENSGALG00000054753		1459	1469	+	18.8654	2.06e-07	0.00472	CCCCCGCCCCC
MA1513.1	MA1513.1.KLF15	ENSGALG00000015958	EIF2AK3	1460	1470	+	18.8654	2.06e-07	0.00472	CCCCCGCCCCC
MA1513.1	MA1513.1.KLF15	ENSGALG00000032184	CSPG5	1464	1474	+	18.8654	2.06e-07	0.00472	CCCCCGCCCCC
MA1513.1	MA1513.1.KLF15	ENSGALG00000020741	HPS6	1473	1483	+	18.8654	2.06e-07	0.00472	CCCCCGCCCCC
MA1513.1	MA1513.1.KLF15	ENSGALG00000013135	GALNT1	1483	1493	+	18.8654	2.06e-07	0.00472	CCCCCGCCCCC
MA1513.1	MA1513.1.KLF15	ENSGALG00000054634		1484	1494	+	18.8654	2.06e-07	0.00472	CCCCCGCCCCC
MA1513.1	MA1513.1.KLF15	ENSGALG00000042330	PPP1R9B	1484	1494	+	18.8654	2.06e-07	0.00472	CCCCCGCCCCC
MA1513.1	MA1513.1.KLF15	ENSGALG00000048930	CDC37	1487	1497	+	18.8654	2.06e-07	0.00472	CCCCCGCCCCC
MA1513.1	MA1513.1.KLF15	ENSGALG00000038939		1499	1509	+	18.8654	2.06e-07	0.00472	CCCCCGCCCCC
MA1513.1	MA1513.1.KLF15	ENSGALG00000041763	ADPRM	1510	1520	+	18.8654	2.06e-07	0.00472	CCCCCGCCCCC
MA1513.1	MA1513.1.KLF15	ENSGALG00000034575	MRI1	1513	1523	+	18.8654	2.06e-07	0.00472	CCCCCGCCCCC
MA1513.1	MA1513.1.KLF15	ENSGALG00000054713		1522	1532	+	18.8654	2.06e-07	0.00472	CCCCCGCCCCC
MA1513.1	MA1513.1.KLF15	ENSGALG00000049290		1523	1533	+	18.8654	2.06e-07	0.00472	CCCCCGCCCCC
MA1513.1	MA1513.1.KLF15	ENSGALG00000047746		1528	1538	+	18.8654	2.06e-07	0.00472	CCCCCGCCCCC
MA1513.1	MA1513.1.KLF15	ENSGALG00000047859	TSPAN31	1529	1539	+	18.8654	2.06e-07	0.00472	CCCCCGCCCCC
MA1513.1	MA1513.1.KLF15	ENSGALG00000042819		1533	1543	+	18.8654	2.06e-07	0.00472	CCCCCGCCCCC
MA1513.1	MA1513.1.KLF15	ENSGALG00000026563	HAPLN4	1536	1546	+	18.8654	2.06e-07	0.00472	CCCCCGCCCCC
MA1513.1	MA1513.1.KLF15	ENSGALG00000031529	ERBB2	1537	1547	+	18.8654	2.06e-07	0.00472	CCCCCGCCCCC
MA1513.1	MA1513.1.KLF15	ENSGALG00000051361		1539	1549	+	18.8654	2.06e-07	0.00472	CCCCCGCCCCC
MA1513.1	MA1513.1.KLF15	ENSGALG00000037737		1541	1551	+	18.8654	2.06e-07	0.00472	CCCCCGCCCCC
MA1513.1	MA1513.1.KLF15	ENSGALG00000000505	KCNH6	1543	1553	+	18.8654	2.06e-07	0.00472	CCCCCGCCCCC
MA1513.1	MA1513.1.KLF15	ENSGALG00000046741		1546	1556	+	18.8654	2.06e-07	0.00472	CCCCCGCCCCC
MA1513.1	MA1513.1.KLF15	ENSGALG00000038575		1559	1569	+	18.8654	2.06e-07	0.00472	CCCCCGCCCCC
MA1513.1	MA1513.1.KLF15	ENSGALG00000015497	VGLL3	1559	1569	+	18.8654	2.06e-07	0.00472	CCCCCGCCCCC
MA1513.1	MA1513.1.KLF15	ENSGALG00000017715	TINAGL1	1559	1569	+	18.8654	2.06e-07	0.00472	CCCCCGCCCCC
MA1513.1	MA1513.1.KLF15	ENSGALG00000041802	LYRM9	1567	1577	+	18.8654	2.06e-07	0.00472	CCCCCGCCCCC
MA1513.1	MA1513.1.KLF15	ENSGALG00000004071	NETO2	1568	1578	+	18.8654	2.06e-07	0.00472	CCCCCGCCCCC
MA1513.1	MA1513.1.KLF15	ENSGALG00000000364	STC1	1577	1587	+	18.8654	2.06e-07	0.00472	CCCCCGCCCCC
MA1513.1	MA1513.1.KLF15	ENSGALG00000040896	FASN	1577	1587	+	18.8654	2.06e-07	0.00472	CCCCCGCCCCC
MA1513.1	MA1513.1.KLF15	ENSGALG00000029282	FOXL2	1578	1588	+	18.8654	2.06e-07	0.00472	CCCCCGCCCCC
MA1513.1	MA1513.1.KLF15	ENSGALG00000052713		1580	1590	+	18.8654	2.06e-07	0.00472	CCCCCGCCCCC
MA1513.1	MA1513.1.KLF15	ENSGALG00000036962	KPNB1	1581	1591	+	18.8654	2.06e-07	0.00472	CCCCCGCCCCC
MA1513.1	MA1513.1.KLF15	ENSGALG00000003355	NOP16	1587	1597	+	18.8654	2.06e-07	0.00472	CCCCCGCCCCC
MA1513.1	MA1513.1.KLF15	ENSGALG00000048930	CDC37	1591	1601	+	18.8654	2.06e-07	0.00472	CCCCCGCCCCC
MA1513.1	MA1513.1.KLF15	ENSGALG00000052768	LDLR	1593	1603	+	18.8654	2.06e-07	0.00472	CCCCCGCCCCC
MA1513.1	MA1513.1.KLF15	ENSGALG00000013929	PDGFRA	1596	1606	+	18.8654	2.06e-07	0.00472	CCCCCGCCCCC
MA1513.1	MA1513.1.KLF15	ENSGALG00000043693	ALKBH5	1600	1610	+	18.8654	2.06e-07	0.00472	CCCCCGCCCCC
MA1513.1	MA1513.1.KLF15	ENSGALG00000010459	VIPAS39	1608	1618	+	18.8654	2.06e-07	0.00472	CCCCCGCCCCC
MA1513.1	MA1513.1.KLF15	ENSGALG00000016314	ELOVL5	1611	1621	+	18.8654	2.06e-07	0.00472	CCCCCGCCCCC
MA1513.1	MA1513.1.KLF15	ENSGALG00000015434	GRIK2	1612	1622	+	18.8654	2.06e-07	0.00472	CCCCCGCCCCC
MA1513.1	MA1513.1.KLF15	ENSGALG00000030344	ISYNA1	1617	1627	+	18.8654	2.06e-07	0.00472	CCCCCGCCCCC
MA1513.1	MA1513.1.KLF15	ENSGALG00000054488		1619	1629	+	18.8654	2.06e-07	0.00472	CCCCCGCCCCC
MA1513.1	MA1513.1.KLF15	ENSGALG00000011192	PHF10	1621	1631	+	18.8654	2.06e-07	0.00472	CCCCCGCCCCC
MA1513.1	MA1513.1.KLF15	ENSGALG00000000667	EDN2	1633	1643	+	18.8654	2.06e-07	0.00472	CCCCCGCCCCC
MA1513.1	MA1513.1.KLF15	ENSGALG00000030712	COL2A1	1634	1644	+	18.8654	2.06e-07	0.00472	CCCCCGCCCCC
MA1513.1	MA1513.1.KLF15	ENSGALG00000002908	TRAIP	1636	1646	+	18.8654	2.06e-07	0.00472	CCCCCGCCCCC
MA1513.1	MA1513.1.KLF15	ENSGALG00000007658	ARMH3	1644	1654	+	18.8654	2.06e-07	0.00472	CCCCCGCCCCC
MA1513.1	MA1513.1.KLF15	ENSGALG00000012219	UNC5C	1644	1654	+	18.8654	2.06e-07	0.00472	CCCCCGCCCCC
MA1513.1	MA1513.1.KLF15	ENSGALG00000046487		1646	1656	+	18.8654	2.06e-07	0.00472	CCCCCGCCCCC
MA1513.1	MA1513.1.KLF15	ENSGALG00000038265	CREB5	1647	1657	+	18.8654	2.06e-07	0.00472	CCCCCGCCCCC
MA1513.1	MA1513.1.KLF15	ENSGALG00000004273	RALGPS2	1653	1663	+	18.8654	2.06e-07	0.00472	CCCCCGCCCCC
MA1513.1	MA1513.1.KLF15	ENSGALG00000013948	RASL11B	1659	1669	+	18.8654	2.06e-07	0.00472	CCCCCGCCCCC
MA1513.1	MA1513.1.KLF15	ENSGALG00000030164		1662	1672	+	18.8654	2.06e-07	0.00472	CCCCCGCCCCC
MA1513.1	MA1513.1.KLF15	ENSGALG00000040109	LARP1	1667	1677	+	18.8654	2.06e-07	0.00472	CCCCCGCCCCC
MA1513.1	MA1513.1.KLF15	ENSGALG00000049290		1677	1687	+	18.8654	2.06e-07	0.00472	CCCCCGCCCCC
MA1513.1	MA1513.1.KLF15	ENSGALG00000041267	BMI1	1693	1703	+	18.8654	2.06e-07	0.00472	CCCCCGCCCCC
MA1513.1	MA1513.1.KLF15	ENSGALG00000006714	CCDC61	1693	1703	+	18.8654	2.06e-07	0.00472	CCCCCGCCCCC
MA1513.1	MA1513.1.KLF15	ENSGALG00000052768	LDLR	1701	1711	+	18.8654	2.06e-07	0.00472	CCCCCGCCCCC
MA1513.1	MA1513.1.KLF15	ENSGALG00000003464		1702	1712	+	18.8654	2.06e-07	0.00472	CCCCCGCCCCC
MA1513.1	MA1513.1.KLF15	ENSGALG00000037549	EML3	1704	1714	+	18.8654	2.06e-07	0.00472	CCCCCGCCCCC
MA1513.1	MA1513.1.KLF15	ENSGALG00000047929	SLC44A2	1705	1715	+	18.8654	2.06e-07	0.00472	CCCCCGCCCCC
MA1513.1	MA1513.1.KLF15	ENSGALG00000010133	PTCH2	1705	1715	+	18.8654	2.06e-07	0.00472	CCCCCGCCCCC
MA1513.1	MA1513.1.KLF15	ENSGALG00000049986		1712	1722	+	18.8654	2.06e-07	0.00472	CCCCCGCCCCC
MA1513.1	MA1513.1.KLF15	ENSGALG00000005215	CACNA1H	1712	1722	+	18.8654	2.06e-07	0.00472	CCCCCGCCCCC
MA1513.1	MA1513.1.KLF15	ENSGALG00000008661	CYR61	1715	1725	+	18.8654	2.06e-07	0.00472	CCCCCGCCCCC
MA1513.1	MA1513.1.KLF15	ENSGALG00000001490	KCNJ13	1716	1726	+	18.8654	2.06e-07	0.00472	CCCCCGCCCCC
MA1513.1	MA1513.1.KLF15	ENSGALG00000007370	CLP1	1717	1727	+	18.8654	2.06e-07	0.00472	CCCCCGCCCCC
MA1513.1	MA1513.1.KLF15	ENSGALG00000006446	NAP1L4	1717	1727	+	18.8654	2.06e-07	0.00472	CCCCCGCCCCC
MA1513.1	MA1513.1.KLF15	ENSGALG00000043087	MTF2	1720	1730	+	18.8654	2.06e-07	0.00472	CCCCCGCCCCC
MA1513.1	MA1513.1.KLF15	ENSGALG00000054781	UCN	1725	1735	+	18.8654	2.06e-07	0.00472	CCCCCGCCCCC
MA1513.1	MA1513.1.KLF15	ENSGALG00000012525	FMNL2	1726	1736	+	18.8654	2.06e-07	0.00472	CCCCCGCCCCC
MA1513.1	MA1513.1.KLF15	ENSGALG00000009732	PCDH18	1726	1736	+	18.8654	2.06e-07	0.00472	CCCCCGCCCCC
MA1513.1	MA1513.1.KLF15	ENSGALG00000048441		1732	1742	+	18.8654	2.06e-07	0.00472	CCCCCGCCCCC
MA1513.1	MA1513.1.KLF15	ENSGALG00000038087	CACNG3	1732	1742	+	18.8654	2.06e-07	0.00472	CCCCCGCCCCC
MA1513.1	MA1513.1.KLF15	ENSGALG00000020793	UBE2E3	1733	1743	+	18.8654	2.06e-07	0.00472	CCCCCGCCCCC
MA1513.1	MA1513.1.KLF15	ENSGALG00000046427	SAMD14	1734	1744	+	18.8654	2.06e-07	0.00472	CCCCCGCCCCC
MA1513.1	MA1513.1.KLF15	ENSGALG00000009686	PPP1R9A	1738	1748	+	18.8654	2.06e-07	0.00472	CCCCCGCCCCC
MA1513.1	MA1513.1.KLF15	ENSGALG00000013828	GALM	1738	1748	+	18.8654	2.06e-07	0.00472	CCCCCGCCCCC
MA1513.1	MA1513.1.KLF15	ENSGALG00000052159		1740	1750	+	18.8654	2.06e-07	0.00472	CCCCCGCCCCC
MA1513.1	MA1513.1.KLF15	ENSGALG00000049290		1741	1751	+	18.8654	2.06e-07	0.00472	CCCCCGCCCCC
MA1513.1	MA1513.1.KLF15	ENSGALG00000020410	TMED8	1748	1758	+	18.8654	2.06e-07	0.00472	CCCCCGCCCCC
MA1513.1	MA1513.1.KLF15	ENSGALG00000021620	TMEM59L	1753	1763	+	18.8654	2.06e-07	0.00472	CCCCCGCCCCC
MA1513.1	MA1513.1.KLF15	ENSGALG00000015879	HUNK	1760	1770	+	18.8654	2.06e-07	0.00472	CCCCCGCCCCC
MA1513.1	MA1513.1.KLF15	ENSGALG00000034048	BCL11A	1764	1774	+	18.8654	2.06e-07	0.00472	CCCCCGCCCCC
MA1513.1	MA1513.1.KLF15	ENSGALG00000011290	RPL15	1765	1775	+	18.8654	2.06e-07	0.00472	CCCCCGCCCCC
MA1513.1	MA1513.1.KLF15	ENSGALG00000048295	IRX6	1767	1777	+	18.8654	2.06e-07	0.00472	CCCCCGCCCCC
MA1513.1	MA1513.1.KLF15	ENSGALG00000016440	KLF11	1771	1781	+	18.8654	2.06e-07	0.00472	CCCCCGCCCCC
MA1513.1	MA1513.1.KLF15	ENSGALG00000052931	FOXL3	1774	1784	+	18.8654	2.06e-07	0.00472	CCCCCGCCCCC
MA1513.1	MA1513.1.KLF15	ENSGALG00000031018	RNF165	1780	1790	+	18.8654	2.06e-07	0.00472	CCCCCGCCCCC
MA1513.1	MA1513.1.KLF15	ENSGALG00000032730	NOP56	1783	1793	+	18.8654	2.06e-07	0.00472	CCCCCGCCCCC
MA1513.1	MA1513.1.KLF15	ENSGALG00000043137		1784	1794	+	18.8654	2.06e-07	0.00472	CCCCCGCCCCC
MA1513.1	MA1513.1.KLF15	ENSGALG00000052763	BTG2	1788	1798	+	18.8654	2.06e-07	0.00472	CCCCCGCCCCC
MA1513.1	MA1513.1.KLF15	ENSGALG00000052385		1789	1799	+	18.8654	2.06e-07	0.00472	CCCCCGCCCCC
MA1513.1	MA1513.1.KLF15	ENSGALG00000016504	ITSN2	1792	1802	+	18.8654	2.06e-07	0.00472	CCCCCGCCCCC
MA1513.1	MA1513.1.KLF15	ENSGALG00000007149	CYTH3	1792	1802	+	18.8654	2.06e-07	0.00472	CCCCCGCCCCC
MA1513.1	MA1513.1.KLF15	ENSGALG00000049332		1795	1805	+	18.8654	2.06e-07	0.00472	CCCCCGCCCCC
MA1513.1	MA1513.1.KLF15	ENSGALG00000015198	NOL4	1796	1806	+	18.8654	2.06e-07	0.00472	CCCCCGCCCCC
MA1513.1	MA1513.1.KLF15	ENSGALG00000053036		1799	1809	+	18.8654	2.06e-07	0.00472	CCCCCGCCCCC
MA1513.1	MA1513.1.KLF15	ENSGALG00000054019		1800	1810	+	18.8654	2.06e-07	0.00472	CCCCCGCCCCC
MA1513.1	MA1513.1.KLF15	ENSGALG00000015846	SNAP91	1801	1811	+	18.8654	2.06e-07	0.00472	CCCCCGCCCCC
MA1513.1	MA1513.1.KLF15	ENSGALG00000052768	LDLR	1803	1813	+	18.8654	2.06e-07	0.00472	CCCCCGCCCCC
MA1513.1	MA1513.1.KLF15	ENSGALG00000039344		1804	1814	+	18.8654	2.06e-07	0.00472	CCCCCGCCCCC
MA1513.1	MA1513.1.KLF15	ENSGALG00000010169		1805	1815	+	18.8654	2.06e-07	0.00472	CCCCCGCCCCC
MA1513.1	MA1513.1.KLF15	ENSGALG00000032843	AAAS	1807	1817	+	18.8654	2.06e-07	0.00472	CCCCCGCCCCC
MA1513.1	MA1513.1.KLF15	ENSGALG00000015208	ROR2	1807	1817	+	18.8654	2.06e-07	0.00472	CCCCCGCCCCC
MA1513.1	MA1513.1.KLF15	ENSGALG00000032922	GSTM2	1808	1818	+	18.8654	2.06e-07	0.00472	CCCCCGCCCCC
MA1513.1	MA1513.1.KLF15	ENSGALG00000050805		1809	1819	+	18.8654	2.06e-07	0.00472	CCCCCGCCCCC
MA1513.1	MA1513.1.KLF15	ENSGALG00000016276	KHDRBS2	1809	1819	+	18.8654	2.06e-07	0.00472	CCCCCGCCCCC
MA1513.1	MA1513.1.KLF15	ENSGALG00000008798	ZMYND19	1812	1822	+	18.8654	2.06e-07	0.00472	CCCCCGCCCCC
MA1513.1	MA1513.1.KLF15	ENSGALG00000043367	LHFPL3	1816	1826	+	18.8654	2.06e-07	0.00472	CCCCCGCCCCC
MA1513.1	MA1513.1.KLF15	ENSGALG00000021017	DUSP15	1817	1827	+	18.8654	2.06e-07	0.00472	CCCCCGCCCCC
MA1513.1	MA1513.1.KLF15	ENSGALG00000011377	METAP2	1818	1828	+	18.8654	2.06e-07	0.00472	CCCCCGCCCCC
MA1513.1	MA1513.1.KLF15	ENSGALG00000032184	CSPG5	1819	1829	+	18.8654	2.06e-07	0.00472	CCCCCGCCCCC
MA1513.1	MA1513.1.KLF15	ENSGALG00000006797	ADARB2	1820	1830	+	18.8654	2.06e-07	0.00472	CCCCCGCCCCC
MA1513.1	MA1513.1.KLF15	ENSGALG00000054170		1825	1835	+	18.8654	2.06e-07	0.00472	CCCCCGCCCCC
MA1513.1	MA1513.1.KLF15	ENSGALG00000030118	PCGF1	1830	1840	+	18.8654	2.06e-07	0.00472	CCCCCGCCCCC
MA1513.1	MA1513.1.KLF15	ENSGALG00000039200	AXIN2	1832	1842	+	18.8654	2.06e-07	0.00472	CCCCCGCCCCC
MA1513.1	MA1513.1.KLF15	ENSGALG00000035966	EDA	1834	1844	+	18.8654	2.06e-07	0.00472	CCCCCGCCCCC
MA1513.1	MA1513.1.KLF15	ENSGALG00000010140	EIF2B3	1834	1844	+	18.8654	2.06e-07	0.00472	CCCCCGCCCCC
MA1513.1	MA1513.1.KLF15	ENSGALG00000026007	DOLK	1836	1846	+	18.8654	2.06e-07	0.00472	CCCCCGCCCCC
MA1513.1	MA1513.1.KLF15	ENSGALG00000030125	ANKRD10	1837	1847	+	18.8654	2.06e-07	0.00472	CCCCCGCCCCC
MA1513.1	MA1513.1.KLF15	ENSGALG00000004557	WIPI2	1841	1851	+	18.8654	2.06e-07	0.00472	CCCCCGCCCCC
MA1513.1	MA1513.1.KLF15	ENSGALG00000037241	KCNAB2	1844	1854	+	18.8654	2.06e-07	0.00472	CCCCCGCCCCC
MA1513.1	MA1513.1.KLF15	ENSGALG00000050145	FIS1	1846	1856	+	18.8654	2.06e-07	0.00472	CCCCCGCCCCC
MA1513.1	MA1513.1.KLF15	ENSGALG00000013454	HOXB1	1848	1858	+	18.8654	2.06e-07	0.00472	CCCCCGCCCCC
MA1513.1	MA1513.1.KLF15	ENSGALG00000001214	PARD6A	1849	1859	+	18.8654	2.06e-07	0.00472	CCCCCGCCCCC
MA1513.1	MA1513.1.KLF15	ENSGALG00000026241	GRIN3B	1852	1862	+	18.8654	2.06e-07	0.00472	CCCCCGCCCCC
MA1513.1	MA1513.1.KLF15	ENSGALG00000054686	PFN2	1854	1864	+	18.8654	2.06e-07	0.00472	CCCCCGCCCCC
MA1513.1	MA1513.1.KLF15	ENSGALG00000031274	SLC4A8	1855	1865	+	18.8654	2.06e-07	0.00472	CCCCCGCCCCC
MA1513.1	MA1513.1.KLF15	ENSGALG00000016191	PKNOX1	1855	1865	+	18.8654	2.06e-07	0.00472	CCCCCGCCCCC
MA1513.1	MA1513.1.KLF15	ENSGALG00000006613	CTSD	1856	1866	+	18.8654	2.06e-07	0.00472	CCCCCGCCCCC
MA1513.1	MA1513.1.KLF15	ENSGALG00000001682	FBXL20	1856	1866	+	18.8654	2.06e-07	0.00472	CCCCCGCCCCC
MA1513.1	MA1513.1.KLF15	ENSGALG00000011452	ARPC2	1861	1871	+	18.8654	2.06e-07	0.00472	CCCCCGCCCCC
MA1513.1	MA1513.1.KLF15	ENSGALG00000053937	INSM2	1861	1871	+	18.8654	2.06e-07	0.00472	CCCCCGCCCCC
MA1513.1	MA1513.1.KLF15	ENSGALG00000041650	DUSP7	1861	1871	+	18.8654	2.06e-07	0.00472	CCCCCGCCCCC
MA1513.1	MA1513.1.KLF15	ENSGALG00000050305		1863	1873	+	18.8654	2.06e-07	0.00472	CCCCCGCCCCC
MA1513.1	MA1513.1.KLF15	ENSGALG00000000275	KCTD9	1863	1873	+	18.8654	2.06e-07	0.00472	CCCCCGCCCCC
MA1513.1	MA1513.1.KLF15	ENSGALG00000049559		1870	1880	+	18.8654	2.06e-07	0.00472	CCCCCGCCCCC
MA1513.1	MA1513.1.KLF15	ENSGALG00000048413		1872	1882	+	18.8654	2.06e-07	0.00472	CCCCCGCCCCC
MA1513.1	MA1513.1.KLF15	ENSGALG00000040855	PTPRR	1875	1885	+	18.8654	2.06e-07	0.00472	CCCCCGCCCCC
MA1513.1	MA1513.1.KLF15	ENSGALG00000020905	KSR2	1876	1886	+	18.8654	2.06e-07	0.00472	CCCCCGCCCCC
MA1513.1	MA1513.1.KLF15	ENSGALG00000017199	MAML2	1880	1890	+	18.8654	2.06e-07	0.00472	CCCCCGCCCCC
MA1513.1	MA1513.1.KLF15	ENSGALG00000021362	GPRC5C	1882	1892	+	18.8654	2.06e-07	0.00472	CCCCCGCCCCC
MA1513.1	MA1513.1.KLF15	ENSGALG00000003845	MKNK2	1883	1893	+	18.8654	2.06e-07	0.00472	CCCCCGCCCCC
MA1513.1	MA1513.1.KLF15	ENSGALG00000052417		1883	1893	+	18.8654	2.06e-07	0.00472	CCCCCGCCCCC
MA1513.1	MA1513.1.KLF15	ENSGALG00000035254		1887	1897	+	18.8654	2.06e-07	0.00472	CCCCCGCCCCC
MA1513.1	MA1513.1.KLF15	ENSGALG00000005901	PCMTD2	1892	1902	+	18.8654	2.06e-07	0.00472	CCCCCGCCCCC
MA1513.1	MA1513.1.KLF15	ENSGALG00000032875	ATP5F1D	1895	1905	+	18.8654	2.06e-07	0.00472	CCCCCGCCCCC
MA1513.1	MA1513.1.KLF15	ENSGALG00000054336	CDC25B	1896	1906	+	18.8654	2.06e-07	0.00472	CCCCCGCCCCC
MA1513.1	MA1513.1.KLF15	ENSGALG00000013410	UBA3	1899	1909	+	18.8654	2.06e-07	0.00472	CCCCCGCCCCC
MA1513.1	MA1513.1.KLF15	ENSGALG00000007131		1900	1910	+	18.8654	2.06e-07	0.00472	CCCCCGCCCCC
MA1513.1	MA1513.1.KLF15	ENSGALG00000007971	SUMO2	1900	1910	+	18.8654	2.06e-07	0.00472	CCCCCGCCCCC
MA1513.1	MA1513.1.KLF15	ENSGALG00000012448	ORC4	1902	1912	+	18.8654	2.06e-07	0.00472	CCCCCGCCCCC
MA1513.1	MA1513.1.KLF15	ENSGALG00000038175	NAPRT	1903	1913	+	18.8654	2.06e-07	0.00472	CCCCCGCCCCC
MA1513.1	MA1513.1.KLF15	ENSGALG00000043816		1906	1916	+	18.8654	2.06e-07	0.00472	CCCCCGCCCCC
MA1513.1	MA1513.1.KLF15	ENSGALG00000031282	UBR5	1909	1919	+	18.8654	2.06e-07	0.00472	CCCCCGCCCCC
MA1513.1	MA1513.1.KLF15	ENSGALG00000006617	BCCIP	1910	1920	+	18.8654	2.06e-07	0.00472	CCCCCGCCCCC
MA1513.1	MA1513.1.KLF15	ENSGALG00000038089	EGFR	1910	1920	+	18.8654	2.06e-07	0.00472	CCCCCGCCCCC
MA1513.1	MA1513.1.KLF15	ENSGALG00000030351	ILF3	1910	1920	+	18.8654	2.06e-07	0.00472	CCCCCGCCCCC
MA1513.1	MA1513.1.KLF15	ENSGALG00000007267	MVD	1912	1922	+	18.8654	2.06e-07	0.00472	CCCCCGCCCCC
MA1513.1	MA1513.1.KLF15	ENSGALG00000000003	PANX2	1913	1923	+	18.8654	2.06e-07	0.00472	CCCCCGCCCCC
MA1513.1	MA1513.1.KLF15	ENSGALG00000025819	UQCRFS1	1913	1923	+	18.8654	2.06e-07	0.00472	CCCCCGCCCCC
MA1513.1	MA1513.1.KLF15	ENSGALG00000003052	AGFG1	1914	1924	+	18.8654	2.06e-07	0.00472	CCCCCGCCCCC
MA1513.1	MA1513.1.KLF15	ENSGALG00000039532	PHC2	1916	1926	+	18.8654	2.06e-07	0.00472	CCCCCGCCCCC
MA1513.1	MA1513.1.KLF15	ENSGALG00000052768	LDLR	1917	1927	+	18.8654	2.06e-07	0.00472	CCCCCGCCCCC
MA1513.1	MA1513.1.KLF15	ENSGALG00000000003	PANX2	1920	1930	+	18.8654	2.06e-07	0.00472	CCCCCGCCCCC
MA1513.1	MA1513.1.KLF15	ENSGALG00000027907	NR2F1	1925	1935	+	18.8654	2.06e-07	0.00472	CCCCCGCCCCC
MA1513.1	MA1513.1.KLF15	ENSGALG00000048165		1927	1937	+	18.8654	2.06e-07	0.00472	CCCCCGCCCCC
MA1513.1	MA1513.1.KLF15	ENSGALG00000035153	STX3	1928	1938	+	18.8654	2.06e-07	0.00472	CCCCCGCCCCC
MA1513.1	MA1513.1.KLF15	ENSGALG00000000378	SLC25A37	1931	1941	+	18.8654	2.06e-07	0.00472	CCCCCGCCCCC
MA1513.1	MA1513.1.KLF15	ENSGALG00000033786	MIXL1	1931	1941	+	18.8654	2.06e-07	0.00472	CCCCCGCCCCC
MA1513.1	MA1513.1.KLF15	ENSGALG00000009968	OTUD4	1933	1943	+	18.8654	2.06e-07	0.00472	CCCCCGCCCCC
MA1513.1	MA1513.1.KLF15	ENSGALG00000043010	NR2F6	1934	1944	+	18.8654	2.06e-07	0.00472	CCCCCGCCCCC
MA1513.1	MA1513.1.KLF15	ENSGALG00000054833		1936	1946	+	18.8654	2.06e-07	0.00472	CCCCCGCCCCC
MA1513.1	MA1513.1.KLF15	ENSGALG00000047859	TSPAN31	1937	1947	+	18.8654	2.06e-07	0.00472	CCCCCGCCCCC
MA1513.1	MA1513.1.KLF15	ENSGALG00000020505	KCNJ11	1937	1947	+	18.8654	2.06e-07	0.00472	CCCCCGCCCCC
MA1513.1	MA1513.1.KLF15	ENSGALG00000041618		1939	1949	+	18.8654	2.06e-07	0.00472	CCCCCGCCCCC
MA1513.1	MA1513.1.KLF15	ENSGALG00000011468	IGFBP5	1940	1950	+	18.8654	2.06e-07	0.00472	CCCCCGCCCCC
MA1513.1	MA1513.1.KLF15	ENSGALG00000040703	FLOT1	1942	1952	+	18.8654	2.06e-07	0.00472	CCCCCGCCCCC
MA1513.1	MA1513.1.KLF15	ENSGALG00000002798	WDR59	1942	1952	+	18.8654	2.06e-07	0.00472	CCCCCGCCCCC
MA1513.1	MA1513.1.KLF15	ENSGALG00000026989	HOXA7	1944	1954	+	18.8654	2.06e-07	0.00472	CCCCCGCCCCC
MA1513.1	MA1513.1.KLF15	ENSGALG00000028895		1946	1956	+	18.8654	2.06e-07	0.00472	CCCCCGCCCCC
MA1513.1	MA1513.1.KLF15	ENSGALG00000031338		1946	1956	+	18.8654	2.06e-07	0.00472	CCCCCGCCCCC
MA1513.1	MA1513.1.KLF15	ENSGALG00000016262	XK	1948	1958	+	18.8654	2.06e-07	0.00472	CCCCCGCCCCC
MA1513.1	MA1513.1.KLF15	ENSGALG00000029735		1949	1959	+	18.8654	2.06e-07	0.00472	CCCCCGCCCCC
MA1513.1	MA1513.1.KLF15	ENSGALG00000043506	NMB	1949	1959	+	18.8654	2.06e-07	0.00472	CCCCCGCCCCC
MA1513.1	MA1513.1.KLF15	ENSGALG00000041708	WNT4	1949	1959	+	18.8654	2.06e-07	0.00472	CCCCCGCCCCC
MA1513.1	MA1513.1.KLF15	ENSGALG00000041792	C26H6orf106	1959	1969	+	18.8654	2.06e-07	0.00472	CCCCCGCCCCC
MA1513.1	MA1513.1.KLF15	ENSGALG00000042976	UBTF	1959	1969	+	18.8654	2.06e-07	0.00472	CCCCCGCCCCC
MA1513.1	MA1513.1.KLF15	ENSGALG00000008437	NET1	1960	1970	+	18.8654	2.06e-07	0.00472	CCCCCGCCCCC
MA1513.1	MA1513.1.KLF15	ENSGALG00000032577	MECOM	1960	1970	+	18.8654	2.06e-07	0.00472	CCCCCGCCCCC
MA1513.1	MA1513.1.KLF15	ENSGALG00000046740		1962	1972	+	18.8654	2.06e-07	0.00472	CCCCCGCCCCC
MA1513.1	MA1513.1.KLF15	ENSGALG00000002774	TSPAN3	1963	1973	+	18.8654	2.06e-07	0.00472	CCCCCGCCCCC
MA1513.1	MA1513.1.KLF15	ENSGALG00000053478	CDK20	1964	1974	+	18.8654	2.06e-07	0.00472	CCCCCGCCCCC
MA1513.1	MA1513.1.KLF15	ENSGALG00000001988	TXNRD2	1965	1975	+	18.8654	2.06e-07	0.00472	CCCCCGCCCCC
MA1513.1	MA1513.1.KLF15	ENSGALG00000017681	POLR3K	1965	1975	+	18.8654	2.06e-07	0.00472	CCCCCGCCCCC
MA1513.1	MA1513.1.KLF15	ENSGALG00000041821	NAA25	1966	1976	+	18.8654	2.06e-07	0.00472	CCCCCGCCCCC
MA1513.1	MA1513.1.KLF15	ENSGALG00000000785	HYAL1	1967	1977	+	18.8654	2.06e-07	0.00472	CCCCCGCCCCC
MA1513.1	MA1513.1.KLF15	ENSGALG00000027068	HDGFRP2	1968	1978	+	18.8654	2.06e-07	0.00472	CCCCCGCCCCC
MA1513.1	MA1513.1.KLF15	ENSGALG00000042415	BBS2	1968	1978	+	18.8654	2.06e-07	0.00472	CCCCCGCCCCC
MA1513.1	MA1513.1.KLF15	ENSGALG00000032415	SEZ6L	1968	1978	+	18.8654	2.06e-07	0.00472	CCCCCGCCCCC
MA1513.1	MA1513.1.KLF15	ENSGALG00000034163	CRTAP	1973	1983	+	18.8654	2.06e-07	0.00472	CCCCCGCCCCC
MA1513.1	MA1513.1.KLF15	ENSGALG00000002762	UHRF1BP1	1973	1983	+	18.8654	2.06e-07	0.00472	CCCCCGCCCCC
MA1513.1	MA1513.1.KLF15	ENSGALG00000045163	APH1A	1974	1984	+	18.8654	2.06e-07	0.00472	CCCCCGCCCCC
MA1513.1	MA1513.1.KLF15	ENSGALG00000013773	FUCA2	1976	1986	+	18.8654	2.06e-07	0.00472	CCCCCGCCCCC
MA1513.1	MA1513.1.KLF15	ENSGALG00000036114	SMO	1976	1986	+	18.8654	2.06e-07	0.00472	CCCCCGCCCCC
MA1513.1	MA1513.1.KLF15	ENSGALG00000005001	CNBP	1977	1987	+	18.8654	2.06e-07	0.00472	CCCCCGCCCCC
MA1513.1	MA1513.1.KLF15	ENSGALG00000011685	CSTF3	1978	1988	+	18.8654	2.06e-07	0.00472	CCCCCGCCCCC
MA1513.1	MA1513.1.KLF15	ENSGALG00000005549	CUEDC1	1979	1989	+	18.8654	2.06e-07	0.00472	CCCCCGCCCCC
MA1513.1	MA1513.1.KLF15	ENSGALG00000025868	TAF1C	1979	1989	+	18.8654	2.06e-07	0.00472	CCCCCGCCCCC
MA1513.1	MA1513.1.KLF15	ENSGALG00000035578	RBM6	1981	1991	+	18.8654	2.06e-07	0.00472	CCCCCGCCCCC
MA1513.1	MA1513.1.KLF15	ENSGALG00000026264	MAFA	1983	1993	+	18.8654	2.06e-07	0.00472	CCCCCGCCCCC
MA1513.1	MA1513.1.KLF15	ENSGALG00000051848	KIF5A	1986	1996	+	18.8654	2.06e-07	0.00472	CCCCCGCCCCC
MA1513.1	MA1513.1.KLF15	ENSGALG00000021601	EPS15L1	1987	1997	+	18.8654	2.06e-07	0.00472	CCCCCGCCCCC
MA1513.1	MA1513.1.KLF15	ENSGALG00000039532	PHC2	1987	1997	+	18.8654	2.06e-07	0.00472	CCCCCGCCCCC
MA1513.1	MA1513.1.KLF15	ENSGALG00000001363	MYBBP1A	1990	2000	+	18.8654	2.06e-07	0.00472	CCCCCGCCCCC
MA1513.1	MA1513.1.KLF15	ENSGALG00000024449	RAMP2	5	15	+	18.3077	2.89e-07	0.00565	GCCCCGCCCCT
MA1513.1	MA1513.1.KLF15	ENSGALG00000039071		12	22	+	18.3077	2.89e-07	0.00565	GCCCCGCCCCT
MA1513.1	MA1513.1.KLF15	ENSGALG00000038299	NUDCD3	22	32	+	18.3077	2.89e-07	0.00565	GCCCCGCCCCT
MA1513.1	MA1513.1.KLF15	ENSGALG00000028205	PRPF3	39	49	+	18.3077	2.89e-07	0.00565	GCCCCGCCCCT
MA1513.1	MA1513.1.KLF15	ENSGALG00000028205	PRPF3	76	86	+	18.3077	2.89e-07	0.00565	GCCCCGCCCCT
MA1513.1	MA1513.1.KLF15	ENSGALG00000020943	AGXT	107	117	+	18.3077	2.89e-07	0.00565	GCCCCGCCCCT
MA1513.1	MA1513.1.KLF15	ENSGALG00000053295		115	125	+	18.3077	2.89e-07	0.00565	GCCCCGCCCCT
MA1513.1	MA1513.1.KLF15	ENSGALG00000039803	LSM12	127	137	+	18.3077	2.89e-07	0.00565	GCCCCGCCCCT
MA1513.1	MA1513.1.KLF15	ENSGALG00000047498	HNRNPUL1	144	154	+	18.3077	2.89e-07	0.00565	GCCCCGCCCCT
MA1513.1	MA1513.1.KLF15	ENSGALG00000040068	HSD17B10	158	168	+	18.3077	2.89e-07	0.00565	GCCCCGCCCCT
MA1513.1	MA1513.1.KLF15	ENSGALG00000003584	KPNA2	202	212	+	18.3077	2.89e-07	0.00565	GCCCCGCCCCT
MA1513.1	MA1513.1.KLF15	ENSGALG00000042215	FAAP100	216	226	+	18.3077	2.89e-07	0.00565	GCCCCGCCCCT
MA1513.1	MA1513.1.KLF15	ENSGALG00000048450		225	235	+	18.3077	2.89e-07	0.00565	GCCCCGCCCCT
MA1513.1	MA1513.1.KLF15	ENSGALG00000012739	HIVEP1	293	303	+	18.3077	2.89e-07	0.00565	GCCCCGCCCCT
MA1513.1	MA1513.1.KLF15	ENSGALG00000054891	RTKN	300	310	+	18.3077	2.89e-07	0.00565	GCCCCGCCCCT
MA1513.1	MA1513.1.KLF15	ENSGALG00000030372	MPZ	322	332	+	18.3077	2.89e-07	0.00565	GCCCCGCCCCT
MA1513.1	MA1513.1.KLF15	ENSGALG00000047817		353	363	+	18.3077	2.89e-07	0.00565	GCCCCGCCCCT
MA1513.1	MA1513.1.KLF15	ENSGALG00000050763	PBXIP1	432	442	+	18.3077	2.89e-07	0.00565	GCCCCGCCCCT
MA1513.1	MA1513.1.KLF15	ENSGALG00000031325	TGFB1	459	469	+	18.3077	2.89e-07	0.00565	GCCCCGCCCCT
MA1513.1	MA1513.1.KLF15	ENSGALG00000000223	TMEM183A	464	474	+	18.3077	2.89e-07	0.00565	GCCCCGCCCCT
MA1513.1	MA1513.1.KLF15	ENSGALG00000003688	NUP155	504	514	+	18.3077	2.89e-07	0.00565	GCCCCGCCCCT
MA1513.1	MA1513.1.KLF15	ENSGALG00000048451		533	543	+	18.3077	2.89e-07	0.00565	GCCCCGCCCCT
MA1513.1	MA1513.1.KLF15	ENSGALG00000002485	PHKG1	563	573	+	18.3077	2.89e-07	0.00565	GCCCCGCCCCT
MA1513.1	MA1513.1.KLF15	ENSGALG00000002932	NME2	578	588	+	18.3077	2.89e-07	0.00565	GCCCCGCCCCT
MA1513.1	MA1513.1.KLF15	ENSGALG00000053590		645	655	+	18.3077	2.89e-07	0.00565	GCCCCGCCCCT
MA1513.1	MA1513.1.KLF15	ENSGALG00000053479		658	668	+	18.3077	2.89e-07	0.00565	GCCCCGCCCCT
MA1513.1	MA1513.1.KLF15	ENSGALG00000010124	RPS8	678	688	+	18.3077	2.89e-07	0.00565	GCCCCGCCCCT
MA1513.1	MA1513.1.KLF15	ENSGALG00000016217		711	721	+	18.3077	2.89e-07	0.00565	GCCCCGCCCCT
MA1513.1	MA1513.1.KLF15	ENSGALG00000009409		717	727	+	18.3077	2.89e-07	0.00565	GCCCCGCCCCT
MA1513.1	MA1513.1.KLF15	ENSGALG00000039420	TNPO3	720	730	+	18.3077	2.89e-07	0.00565	GCCCCGCCCCT
MA1513.1	MA1513.1.KLF15	ENSGALG00000052652		722	732	+	18.3077	2.89e-07	0.00565	GCCCCGCCCCT
MA1513.1	MA1513.1.KLF15	ENSGALG00000054913		771	781	+	18.3077	2.89e-07	0.00565	GCCCCGCCCCT
MA1513.1	MA1513.1.KLF15	ENSGALG00000049665	BLEC3	776	786	+	18.3077	2.89e-07	0.00565	GCCCCGCCCCT
MA1513.1	MA1513.1.KLF15	ENSGALG00000031839	SUV39H1	790	800	+	18.3077	2.89e-07	0.00565	GCCCCGCCCCT
MA1513.1	MA1513.1.KLF15	ENSGALG00000054913		827	837	+	18.3077	2.89e-07	0.00565	GCCCCGCCCCT
MA1513.1	MA1513.1.KLF15	ENSGALG00000049665	BLEC3	829	839	+	18.3077	2.89e-07	0.00565	GCCCCGCCCCT
MA1513.1	MA1513.1.KLF15	ENSGALG00000040651	IGF1R	839	849	+	18.3077	2.89e-07	0.00565	GCCCCGCCCCT
MA1513.1	MA1513.1.KLF15	ENSGALG00000040651	IGF1R	853	863	+	18.3077	2.89e-07	0.00565	GCCCCGCCCCT
MA1513.1	MA1513.1.KLF15	ENSGALG00000000816		957	967	+	18.3077	2.89e-07	0.00565	GCCCCGCCCCT
MA1513.1	MA1513.1.KLF15	ENSGALG00000003736	ABCB9	961	971	+	18.3077	2.89e-07	0.00565	GCCCCGCCCCT
MA1513.1	MA1513.1.KLF15	ENSGALG00000049618		975	985	+	18.3077	2.89e-07	0.00565	GCCCCGCCCCT
MA1513.1	MA1513.1.KLF15	ENSGALG00000055014		1011	1021	+	18.3077	2.89e-07	0.00565	GCCCCGCCCCT
MA1513.1	MA1513.1.KLF15	ENSGALG00000040351	ACAP1	1043	1053	+	18.3077	2.89e-07	0.00565	GCCCCGCCCCT
MA1513.1	MA1513.1.KLF15	ENSGALG00000049618		1082	1092	+	18.3077	2.89e-07	0.00565	GCCCCGCCCCT
MA1513.1	MA1513.1.KLF15	ENSGALG00000048115	OLFM2	1152	1162	+	18.3077	2.89e-07	0.00565	GCCCCGCCCCT
MA1513.1	MA1513.1.KLF15	ENSGALG00000010284	GMPS	1157	1167	+	18.3077	2.89e-07	0.00565	GCCCCGCCCCT
MA1513.1	MA1513.1.KLF15	ENSGALG00000048115	OLFM2	1183	1193	+	18.3077	2.89e-07	0.00565	GCCCCGCCCCT
MA1513.1	MA1513.1.KLF15	ENSGALG00000048115	OLFM2	1200	1210	+	18.3077	2.89e-07	0.00565	GCCCCGCCCCT
MA1513.1	MA1513.1.KLF15	ENSGALG00000035157	SOX21	1204	1214	+	18.3077	2.89e-07	0.00565	GCCCCGCCCCT
MA1513.1	MA1513.1.KLF15	ENSGALG00000035157	SOX21	1227	1237	+	18.3077	2.89e-07	0.00565	GCCCCGCCCCT
MA1513.1	MA1513.1.KLF15	ENSGALG00000051047		1227	1237	+	18.3077	2.89e-07	0.00565	GCCCCGCCCCT
MA1513.1	MA1513.1.KLF15	ENSGALG00000029674		1229	1239	+	18.3077	2.89e-07	0.00565	GCCCCGCCCCT
MA1513.1	MA1513.1.KLF15	ENSGALG00000003111	BFAR	1230	1240	+	18.3077	2.89e-07	0.00565	GCCCCGCCCCT
MA1513.1	MA1513.1.KLF15	ENSGALG00000049618		1241	1251	+	18.3077	2.89e-07	0.00565	GCCCCGCCCCT
MA1513.1	MA1513.1.KLF15	ENSGALG00000048725		1243	1253	+	18.3077	2.89e-07	0.00565	GCCCCGCCCCT
MA1513.1	MA1513.1.KLF15	ENSGALG00000043587	CCDC88A	1249	1259	+	18.3077	2.89e-07	0.00565	GCCCCGCCCCT
MA1513.1	MA1513.1.KLF15	ENSGALG00000036955	NEDD8	1261	1271	+	18.3077	2.89e-07	0.00565	GCCCCGCCCCT
MA1513.1	MA1513.1.KLF15	ENSGALG00000017853		1266	1276	+	18.3077	2.89e-07	0.00565	GCCCCGCCCCT
MA1513.1	MA1513.1.KLF15	ENSGALG00000051148		1295	1305	+	18.3077	2.89e-07	0.00565	GCCCCGCCCCT
MA1513.1	MA1513.1.KLF15	ENSGALG00000054746		1308	1318	+	18.3077	2.89e-07	0.00565	GCCCCGCCCCT
MA1513.1	MA1513.1.KLF15	ENSGALG00000049618		1310	1320	+	18.3077	2.89e-07	0.00565	GCCCCGCCCCT
MA1513.1	MA1513.1.KLF15	ENSGALG00000035239	GLCCI1	1311	1321	+	18.3077	2.89e-07	0.00565	GCCCCGCCCCT
MA1513.1	MA1513.1.KLF15	ENSGALG00000014686	FBN2	1314	1324	+	18.3077	2.89e-07	0.00565	GCCCCGCCCCT
MA1513.1	MA1513.1.KLF15	ENSGALG00000034016		1321	1331	+	18.3077	2.89e-07	0.00565	GCCCCGCCCCT
MA1513.1	MA1513.1.KLF15	ENSGALG00000027046	INTS3	1341	1351	+	18.3077	2.89e-07	0.00565	GCCCCGCCCCT
MA1513.1	MA1513.1.KLF15	ENSGALG00000023691	ENTPD7	1364	1374	+	18.3077	2.89e-07	0.00565	GCCCCGCCCCT
MA1513.1	MA1513.1.KLF15	ENSGALG00000006539	C9H21orf2	1367	1377	+	18.3077	2.89e-07	0.00565	GCCCCGCCCCT
MA1513.1	MA1513.1.KLF15	ENSGALG00000048115	OLFM2	1380	1390	+	18.3077	2.89e-07	0.00565	GCCCCGCCCCT
MA1513.1	MA1513.1.KLF15	ENSGALG00000049205		1386	1396	+	18.3077	2.89e-07	0.00565	GCCCCGCCCCT
MA1513.1	MA1513.1.KLF15	ENSGALG00000006955	CCNJ	1387	1397	+	18.3077	2.89e-07	0.00565	GCCCCGCCCCT
MA1513.1	MA1513.1.KLF15	ENSGALG00000041564	MAN1A2	1419	1429	+	18.3077	2.89e-07	0.00565	GCCCCGCCCCT
MA1513.1	MA1513.1.KLF15	ENSGALG00000051375		1432	1442	+	18.3077	2.89e-07	0.00565	GCCCCGCCCCT
MA1513.1	MA1513.1.KLF15	ENSGALG00000008519	NR2C2	1453	1463	+	18.3077	2.89e-07	0.00565	GCCCCGCCCCT
MA1513.1	MA1513.1.KLF15	ENSGALG00000006261	SELENOF	1455	1465	+	18.3077	2.89e-07	0.00565	GCCCCGCCCCT
MA1513.1	MA1513.1.KLF15	ENSGALG00000046169		1472	1482	+	18.3077	2.89e-07	0.00565	GCCCCGCCCCT
MA1513.1	MA1513.1.KLF15	ENSGALG00000029576	PDHB	1477	1487	+	18.3077	2.89e-07	0.00565	GCCCCGCCCCT
MA1513.1	MA1513.1.KLF15	ENSGALG00000008519	NR2C2	1481	1491	+	18.3077	2.89e-07	0.00565	GCCCCGCCCCT
MA1513.1	MA1513.1.KLF15	ENSGALG00000035882	TANGO6	1483	1493	+	18.3077	2.89e-07	0.00565	GCCCCGCCCCT
MA1513.1	MA1513.1.KLF15	ENSGALG00000051746		1493	1503	+	18.3077	2.89e-07	0.00565	GCCCCGCCCCT
MA1513.1	MA1513.1.KLF15	ENSGALG00000012947	CAPRIN2	1497	1507	+	18.3077	2.89e-07	0.00565	GCCCCGCCCCT
MA1513.1	MA1513.1.KLF15	ENSGALG00000011863	POLDIP3	1502	1512	+	18.3077	2.89e-07	0.00565	GCCCCGCCCCT
MA1513.1	MA1513.1.KLF15	ENSGALG00000053244		1525	1535	+	18.3077	2.89e-07	0.00565	GCCCCGCCCCT
MA1513.1	MA1513.1.KLF15	ENSGALG00000030845	ENHO	1528	1538	+	18.3077	2.89e-07	0.00565	GCCCCGCCCCT
MA1513.1	MA1513.1.KLF15	ENSGALG00000035882	TANGO6	1530	1540	+	18.3077	2.89e-07	0.00565	GCCCCGCCCCT
MA1513.1	MA1513.1.KLF15	ENSGALG00000046744		1553	1563	+	18.3077	2.89e-07	0.00565	GCCCCGCCCCT
MA1513.1	MA1513.1.KLF15	ENSGALG00000015635	HTT	1559	1569	+	18.3077	2.89e-07	0.00565	GCCCCGCCCCT
MA1513.1	MA1513.1.KLF15	ENSGALG00000052192	TUBA1B	1560	1570	+	18.3077	2.89e-07	0.00565	GCCCCGCCCCT
MA1513.1	MA1513.1.KLF15	ENSGALG00000000785	HYAL1	1561	1571	+	18.3077	2.89e-07	0.00565	GCCCCGCCCCT
MA1513.1	MA1513.1.KLF15	ENSGALG00000054099		1566	1576	+	18.3077	2.89e-07	0.00565	GCCCCGCCCCT
MA1513.1	MA1513.1.KLF15	ENSGALG00000015233	ATP1B1	1574	1584	+	18.3077	2.89e-07	0.00565	GCCCCGCCCCT
MA1513.1	MA1513.1.KLF15	ENSGALG00000039541	SH3GLB2	1589	1599	+	18.3077	2.89e-07	0.00565	GCCCCGCCCCT
MA1513.1	MA1513.1.KLF15	ENSGALG00000010228	TOE1	1598	1608	+	18.3077	2.89e-07	0.00565	GCCCCGCCCCT
MA1513.1	MA1513.1.KLF15	ENSGALG00000046885	SCO2	1615	1625	+	18.3077	2.89e-07	0.00565	GCCCCGCCCCT
MA1513.1	MA1513.1.KLF15	ENSGALG00000030607	CHST11	1622	1632	+	18.3077	2.89e-07	0.00565	GCCCCGCCCCT
MA1513.1	MA1513.1.KLF15	ENSGALG00000046854		1624	1634	+	18.3077	2.89e-07	0.00565	GCCCCGCCCCT
MA1513.1	MA1513.1.KLF15	ENSGALG00000039071		1628	1638	+	18.3077	2.89e-07	0.00565	GCCCCGCCCCT
MA1513.1	MA1513.1.KLF15	ENSGALG00000011138	CCNK	1628	1638	+	18.3077	2.89e-07	0.00565	GCCCCGCCCCT
MA1513.1	MA1513.1.KLF15	ENSGALG00000001708	MED1	1637	1647	+	18.3077	2.89e-07	0.00565	GCCCCGCCCCT
MA1513.1	MA1513.1.KLF15	ENSGALG00000002094	TRMT2A	1640	1650	+	18.3077	2.89e-07	0.00565	GCCCCGCCCCT
MA1513.1	MA1513.1.KLF15	ENSGALG00000008288	ARMC10	1647	1657	+	18.3077	2.89e-07	0.00565	GCCCCGCCCCT
MA1513.1	MA1513.1.KLF15	ENSGALG00000048115	OLFM2	1654	1664	+	18.3077	2.89e-07	0.00565	GCCCCGCCCCT
MA1513.1	MA1513.1.KLF15	ENSGALG00000054869	U8	1657	1667	+	18.3077	2.89e-07	0.00565	GCCCCGCCCCT
MA1513.1	MA1513.1.KLF15	ENSGALG00000041471	TUBB	1662	1672	+	18.3077	2.89e-07	0.00565	GCCCCGCCCCT
MA1513.1	MA1513.1.KLF15	ENSGALG00000017204	SESN3	1675	1685	+	18.3077	2.89e-07	0.00565	GCCCCGCCCCT
MA1513.1	MA1513.1.KLF15	ENSGALG00000034461	TOPBP1	1680	1690	+	18.3077	2.89e-07	0.00565	GCCCCGCCCCT
MA1513.1	MA1513.1.KLF15	ENSGALG00000034337	RHPN1	1684	1694	+	18.3077	2.89e-07	0.00565	GCCCCGCCCCT
MA1513.1	MA1513.1.KLF15	ENSGALG00000042900	GATAD2A	1684	1694	+	18.3077	2.89e-07	0.00565	GCCCCGCCCCT
MA1513.1	MA1513.1.KLF15	ENSGALG00000028167	RBM18	1689	1699	+	18.3077	2.89e-07	0.00565	GCCCCGCCCCT
MA1513.1	MA1513.1.KLF15	ENSGALG00000015197	SLC35A5	1692	1702	+	18.3077	2.89e-07	0.00565	GCCCCGCCCCT
MA1513.1	MA1513.1.KLF15	ENSGALG00000050145	FIS1	1692	1702	+	18.3077	2.89e-07	0.00565	GCCCCGCCCCT
MA1513.1	MA1513.1.KLF15	ENSGALG00000017204	SESN3	1697	1707	+	18.3077	2.89e-07	0.00565	GCCCCGCCCCT
MA1513.1	MA1513.1.KLF15	ENSGALG00000040644	C8G	1701	1711	+	18.3077	2.89e-07	0.00565	GCCCCGCCCCT
MA1513.1	MA1513.1.KLF15	ENSGALG00000013342	GBX2	1706	1716	+	18.3077	2.89e-07	0.00565	GCCCCGCCCCT
MA1513.1	MA1513.1.KLF15	ENSGALG00000021676		1714	1724	+	18.3077	2.89e-07	0.00565	GCCCCGCCCCT
MA1513.1	MA1513.1.KLF15	ENSGALG00000040260	TUBA1C	1719	1729	+	18.3077	2.89e-07	0.00565	GCCCCGCCCCT
MA1513.1	MA1513.1.KLF15	ENSGALG00000042804	SAMD4B	1727	1737	+	18.3077	2.89e-07	0.00565	GCCCCGCCCCT
MA1513.1	MA1513.1.KLF15	ENSGALG00000050948	TMEM115	1727	1737	+	18.3077	2.89e-07	0.00565	GCCCCGCCCCT
MA1513.1	MA1513.1.KLF15	ENSGALG00000036359	RUVBL2	1735	1745	+	18.3077	2.89e-07	0.00565	GCCCCGCCCCT
MA1513.1	MA1513.1.KLF15	ENSGALG00000004034	CAPZB	1750	1760	+	18.3077	2.89e-07	0.00565	GCCCCGCCCCT
MA1513.1	MA1513.1.KLF15	ENSGALG00000016889	RAP2A	1752	1762	+	18.3077	2.89e-07	0.00565	GCCCCGCCCCT
MA1513.1	MA1513.1.KLF15	ENSGALG00000010541	BIRC6	1757	1767	+	18.3077	2.89e-07	0.00565	GCCCCGCCCCT
MA1513.1	MA1513.1.KLF15	ENSGALG00000004153	NADSYN1	1759	1769	+	18.3077	2.89e-07	0.00565	GCCCCGCCCCT
MA1513.1	MA1513.1.KLF15	ENSGALG00000047671		1764	1774	+	18.3077	2.89e-07	0.00565	GCCCCGCCCCT
MA1513.1	MA1513.1.KLF15	ENSGALG00000050586	ILVBL	1764	1774	+	18.3077	2.89e-07	0.00565	GCCCCGCCCCT
MA1513.1	MA1513.1.KLF15	ENSGALG00000007954		1766	1776	+	18.3077	2.89e-07	0.00565	GCCCCGCCCCT
MA1513.1	MA1513.1.KLF15	ENSGALG00000016665	FDFT1	1768	1778	+	18.3077	2.89e-07	0.00565	GCCCCGCCCCT
MA1513.1	MA1513.1.KLF15	ENSGALG00000008201	FBXO21	1768	1778	+	18.3077	2.89e-07	0.00565	GCCCCGCCCCT
MA1513.1	MA1513.1.KLF15	ENSGALG00000049299	TMEM170B	1771	1781	+	18.3077	2.89e-07	0.00565	GCCCCGCCCCT
MA1513.1	MA1513.1.KLF15	ENSGALG00000016883	DOCK9	1773	1783	+	18.3077	2.89e-07	0.00565	GCCCCGCCCCT
MA1513.1	MA1513.1.KLF15	ENSGALG00000047248	DESI1	1774	1784	+	18.3077	2.89e-07	0.00565	GCCCCGCCCCT
MA1513.1	MA1513.1.KLF15	ENSGALG00000001350	RSPRY1	1775	1785	+	18.3077	2.89e-07	0.00565	GCCCCGCCCCT
MA1513.1	MA1513.1.KLF15	ENSGALG00000002488	PAIP2B	1777	1787	+	18.3077	2.89e-07	0.00565	GCCCCGCCCCT
MA1513.1	MA1513.1.KLF15	ENSGALG00000040109	LARP1	1777	1787	+	18.3077	2.89e-07	0.00565	GCCCCGCCCCT
MA1513.1	MA1513.1.KLF15	ENSGALG00000012796	KIAA1549	1779	1789	+	18.3077	2.89e-07	0.00565	GCCCCGCCCCT
MA1513.1	MA1513.1.KLF15	ENSGALG00000040898		1780	1790	+	18.3077	2.89e-07	0.00565	GCCCCGCCCCT
MA1513.1	MA1513.1.KLF15	ENSGALG00000049668	MFSD4B	1784	1794	+	18.3077	2.89e-07	0.00565	GCCCCGCCCCT
MA1513.1	MA1513.1.KLF15	ENSGALG00000050145	FIS1	1787	1797	+	18.3077	2.89e-07	0.00565	GCCCCGCCCCT
MA1513.1	MA1513.1.KLF15	ENSGALG00000011465	STT3B	1789	1799	+	18.3077	2.89e-07	0.00565	GCCCCGCCCCT
MA1513.1	MA1513.1.KLF15	ENSGALG00000040702	BCKDHB	1790	1800	+	18.3077	2.89e-07	0.00565	GCCCCGCCCCT
MA1513.1	MA1513.1.KLF15	ENSGALG00000048115	OLFM2	1791	1801	+	18.3077	2.89e-07	0.00565	GCCCCGCCCCT
MA1513.1	MA1513.1.KLF15	ENSGALG00000035494		1793	1803	+	18.3077	2.89e-07	0.00565	GCCCCGCCCCT
MA1513.1	MA1513.1.KLF15	ENSGALG00000013034	CECR2	1793	1803	+	18.3077	2.89e-07	0.00565	GCCCCGCCCCT
MA1513.1	MA1513.1.KLF15	ENSGALG00000008320	EDEM1	1795	1805	+	18.3077	2.89e-07	0.00565	GCCCCGCCCCT
MA1513.1	MA1513.1.KLF15	ENSGALG00000015123	ZDHHC23	1800	1810	+	18.3077	2.89e-07	0.00565	GCCCCGCCCCT
MA1513.1	MA1513.1.KLF15	ENSGALG00000015157		1802	1812	+	18.3077	2.89e-07	0.00565	GCCCCGCCCCT
MA1513.1	MA1513.1.KLF15	ENSGALG00000029523	RAD21	1804	1814	+	18.3077	2.89e-07	0.00565	GCCCCGCCCCT
MA1513.1	MA1513.1.KLF15	ENSGALG00000008098	NAMPTP1	1804	1814	+	18.3077	2.89e-07	0.00565	GCCCCGCCCCT
MA1513.1	MA1513.1.KLF15	ENSGALG00000036223		1805	1815	+	18.3077	2.89e-07	0.00565	GCCCCGCCCCT
MA1513.1	MA1513.1.KLF15	ENSGALG00000008866	WDPCP	1806	1816	+	18.3077	2.89e-07	0.00565	GCCCCGCCCCT
MA1513.1	MA1513.1.KLF15	ENSGALG00000030597	KIF11	1806	1816	+	18.3077	2.89e-07	0.00565	GCCCCGCCCCT
MA1513.1	MA1513.1.KLF15	ENSGALG00000038672		1809	1819	+	18.3077	2.89e-07	0.00565	GCCCCGCCCCT
MA1513.1	MA1513.1.KLF15	ENSGALG00000011365	WDR20	1810	1820	+	18.3077	2.89e-07	0.00565	GCCCCGCCCCT
MA1513.1	MA1513.1.KLF15	ENSGALG00000046198		1819	1829	+	18.3077	2.89e-07	0.00565	GCCCCGCCCCT
MA1513.1	MA1513.1.KLF15	ENSGALG00000042804	SAMD4B	1821	1831	+	18.3077	2.89e-07	0.00565	GCCCCGCCCCT
MA1513.1	MA1513.1.KLF15	ENSGALG00000052388	METRN	1821	1831	+	18.3077	2.89e-07	0.00565	GCCCCGCCCCT
MA1513.1	MA1513.1.KLF15	ENSGALG00000040702	BCKDHB	1825	1835	+	18.3077	2.89e-07	0.00565	GCCCCGCCCCT
MA1513.1	MA1513.1.KLF15	ENSGALG00000012889	ZCCHC2	1826	1836	+	18.3077	2.89e-07	0.00565	GCCCCGCCCCT
MA1513.1	MA1513.1.KLF15	ENSGALG00000049557		1826	1836	+	18.3077	2.89e-07	0.00565	GCCCCGCCCCT
MA1513.1	MA1513.1.KLF15	ENSGALG00000054221		1826	1836	+	18.3077	2.89e-07	0.00565	GCCCCGCCCCT
MA1513.1	MA1513.1.KLF15	ENSGALG00000017002	FNDC3A	1827	1837	+	18.3077	2.89e-07	0.00565	GCCCCGCCCCT
MA1513.1	MA1513.1.KLF15	ENSGALG00000034001	SPAG9	1829	1839	+	18.3077	2.89e-07	0.00565	GCCCCGCCCCT
MA1513.1	MA1513.1.KLF15	ENSGALG00000007527	ADARB1	1830	1840	+	18.3077	2.89e-07	0.00565	GCCCCGCCCCT
MA1513.1	MA1513.1.KLF15	ENSGALG00000046248	ELMOD3	1832	1842	+	18.3077	2.89e-07	0.00565	GCCCCGCCCCT
MA1513.1	MA1513.1.KLF15	ENSGALG00000004833	P3H1	1832	1842	+	18.3077	2.89e-07	0.00565	GCCCCGCCCCT
MA1513.1	MA1513.1.KLF15	ENSGALG00000007157	TENT5D	1833	1843	+	18.3077	2.89e-07	0.00565	GCCCCGCCCCT
MA1513.1	MA1513.1.KLF15	ENSGALG00000006826	KLHL25	1834	1844	+	18.3077	2.89e-07	0.00565	GCCCCGCCCCT
MA1513.1	MA1513.1.KLF15	ENSGALG00000032452	GAS7	1835	1845	+	18.3077	2.89e-07	0.00565	GCCCCGCCCCT
MA1513.1	MA1513.1.KLF15	ENSGALG00000006420	ABHD17C	1836	1846	+	18.3077	2.89e-07	0.00565	GCCCCGCCCCT
MA1513.1	MA1513.1.KLF15	ENSGALG00000035223	NDUFA6	1836	1846	+	18.3077	2.89e-07	0.00565	GCCCCGCCCCT
MA1513.1	MA1513.1.KLF15	ENSGALG00000008855	UGP2	1837	1847	+	18.3077	2.89e-07	0.00565	GCCCCGCCCCT
MA1513.1	MA1513.1.KLF15	ENSGALG00000041432	STUB1	1842	1852	+	18.3077	2.89e-07	0.00565	GCCCCGCCCCT
MA1513.1	MA1513.1.KLF15	ENSGALG00000006198	LSS	1845	1855	+	18.3077	2.89e-07	0.00565	GCCCCGCCCCT
MA1513.1	MA1513.1.KLF15	ENSGALG00000014155	OGDH	1847	1857	+	18.3077	2.89e-07	0.00565	GCCCCGCCCCT
MA1513.1	MA1513.1.KLF15	ENSGALG00000030099		1848	1858	+	18.3077	2.89e-07	0.00565	GCCCCGCCCCT
MA1513.1	MA1513.1.KLF15	ENSGALG00000017002	FNDC3A	1848	1858	+	18.3077	2.89e-07	0.00565	GCCCCGCCCCT
MA1513.1	MA1513.1.KLF15	ENSGALG00000015917	EEF1A1	1852	1862	+	18.3077	2.89e-07	0.00565	GCCCCGCCCCT
MA1513.1	MA1513.1.KLF15	ENSGALG00000005674	USP10	1853	1863	+	18.3077	2.89e-07	0.00565	GCCCCGCCCCT
MA1513.1	MA1513.1.KLF15	ENSGALG00000013778	EXOC1	1854	1864	+	18.3077	2.89e-07	0.00565	GCCCCGCCCCT
MA1513.1	MA1513.1.KLF15	ENSGALG00000037353	TMEM131	1855	1865	+	18.3077	2.89e-07	0.00565	GCCCCGCCCCT
MA1513.1	MA1513.1.KLF15	ENSGALG00000032219	FUS	1856	1866	+	18.3077	2.89e-07	0.00565	GCCCCGCCCCT
MA1513.1	MA1513.1.KLF15	ENSGALG00000006307	NSMCE1	1863	1873	+	18.3077	2.89e-07	0.00565	GCCCCGCCCCT
MA1513.1	MA1513.1.KLF15	ENSGALG00000000511	KCTD20	1863	1873	+	18.3077	2.89e-07	0.00565	GCCCCGCCCCT
MA1513.1	MA1513.1.KLF15	ENSGALG00000037558		1864	1874	+	18.3077	2.89e-07	0.00565	GCCCCGCCCCT
MA1513.1	MA1513.1.KLF15	ENSGALG00000049239		1865	1875	+	18.3077	2.89e-07	0.00565	GCCCCGCCCCT
MA1513.1	MA1513.1.KLF15	ENSGALG00000013034	CECR2	1866	1876	+	18.3077	2.89e-07	0.00565	GCCCCGCCCCT
MA1513.1	MA1513.1.KLF15	ENSGALG00000014648	CETN3	1868	1878	+	18.3077	2.89e-07	0.00565	GCCCCGCCCCT
MA1513.1	MA1513.1.KLF15	ENSGALG00000008496	VPS18	1868	1878	+	18.3077	2.89e-07	0.00565	GCCCCGCCCCT
MA1513.1	MA1513.1.KLF15	ENSGALG00000017002	FNDC3A	1869	1879	+	18.3077	2.89e-07	0.00565	GCCCCGCCCCT
MA1513.1	MA1513.1.KLF15	ENSGALG00000030605	B4GALT3	1871	1881	+	18.3077	2.89e-07	0.00565	GCCCCGCCCCT
MA1513.1	MA1513.1.KLF15	ENSGALG00000004386	SOX9	1872	1882	+	18.3077	2.89e-07	0.00565	GCCCCGCCCCT
MA1513.1	MA1513.1.KLF15	ENSGALG00000006052	WDR48	1873	1883	+	18.3077	2.89e-07	0.00565	GCCCCGCCCCT
MA1513.1	MA1513.1.KLF15	ENSGALG00000043734	LIPG	1877	1887	+	18.3077	2.89e-07	0.00565	GCCCCGCCCCT
MA1513.1	MA1513.1.KLF15	ENSGALG00000002634	HDAC3	1879	1889	+	18.3077	2.89e-07	0.00565	GCCCCGCCCCT
MA1513.1	MA1513.1.KLF15	ENSGALG00000008857	PRPF4	1883	1893	+	18.3077	2.89e-07	0.00565	GCCCCGCCCCT
MA1513.1	MA1513.1.KLF15	ENSGALG00000007804	GXYLT2	1883	1893	+	18.3077	2.89e-07	0.00565	GCCCCGCCCCT
MA1513.1	MA1513.1.KLF15	ENSGALG00000050145	FIS1	1884	1894	+	18.3077	2.89e-07	0.00565	GCCCCGCCCCT
MA1513.1	MA1513.1.KLF15	ENSGALG00000004355	MCU	1884	1894	+	18.3077	2.89e-07	0.00565	GCCCCGCCCCT
MA1513.1	MA1513.1.KLF15	ENSGALG00000039624	PSMA5	1887	1897	+	18.3077	2.89e-07	0.00565	GCCCCGCCCCT
MA1513.1	MA1513.1.KLF15	ENSGALG00000006355	SPTY2D1	1889	1899	+	18.3077	2.89e-07	0.00565	GCCCCGCCCCT
MA1513.1	MA1513.1.KLF15	ENSGALG00000030930		1889	1899	+	18.3077	2.89e-07	0.00565	GCCCCGCCCCT
MA1513.1	MA1513.1.KLF15	ENSGALG00000012598	NAA35	1891	1901	+	18.3077	2.89e-07	0.00565	GCCCCGCCCCT
MA1513.1	MA1513.1.KLF15	ENSGALG00000001479	CYB5D2	1891	1901	+	18.3077	2.89e-07	0.00565	GCCCCGCCCCT
MA1513.1	MA1513.1.KLF15	ENSGALG00000040987	NDUFA8	1893	1903	+	18.3077	2.89e-07	0.00565	GCCCCGCCCCT
MA1513.1	MA1513.1.KLF15	ENSGALG00000001733	LRIG2	1893	1903	+	18.3077	2.89e-07	0.00565	GCCCCGCCCCT
MA1513.1	MA1513.1.KLF15	ENSGALG00000054978		1893	1903	+	18.3077	2.89e-07	0.00565	GCCCCGCCCCT
MA1513.1	MA1513.1.KLF15	ENSGALG00000048097		1895	1905	+	18.3077	2.89e-07	0.00565	GCCCCGCCCCT
MA1513.1	MA1513.1.KLF15	ENSGALG00000009961	ABCE1	1896	1906	+	18.3077	2.89e-07	0.00565	GCCCCGCCCCT
MA1513.1	MA1513.1.KLF15	ENSGALG00000012462	KIF5C	1898	1908	+	18.3077	2.89e-07	0.00565	GCCCCGCCCCT
MA1513.1	MA1513.1.KLF15	ENSGALG00000015800	ORC3	1898	1908	+	18.3077	2.89e-07	0.00565	GCCCCGCCCCT
MA1513.1	MA1513.1.KLF15	ENSGALG00000011008	MAP3K21	1902	1912	+	18.3077	2.89e-07	0.00565	GCCCCGCCCCT
MA1513.1	MA1513.1.KLF15	ENSGALG00000006424	JADE2	1902	1912	+	18.3077	2.89e-07	0.00565	GCCCCGCCCCT
MA1513.1	MA1513.1.KLF15	ENSGALG00000017145	MPHOSPH8	1902	1912	+	18.3077	2.89e-07	0.00565	GCCCCGCCCCT
MA1513.1	MA1513.1.KLF15	ENSGALG00000006417	SEC24A	1902	1912	+	18.3077	2.89e-07	0.00565	GCCCCGCCCCT
MA1513.1	MA1513.1.KLF15	ENSGALG00000005004	SAMD8	1903	1913	+	18.3077	2.89e-07	0.00565	GCCCCGCCCCT
MA1513.1	MA1513.1.KLF15	ENSGALG00000019514	CNDP2	1905	1915	+	18.3077	2.89e-07	0.00565	GCCCCGCCCCT
MA1513.1	MA1513.1.KLF15	ENSGALG00000046226	SCARB1	1905	1915	+	18.3077	2.89e-07	0.00565	GCCCCGCCCCT
MA1513.1	MA1513.1.KLF15	ENSGALG00000010813	GOLGA5	1906	1916	+	18.3077	2.89e-07	0.00565	GCCCCGCCCCT
MA1513.1	MA1513.1.KLF15	ENSGALG00000050021		1908	1918	+	18.3077	2.89e-07	0.00565	GCCCCGCCCCT
MA1513.1	MA1513.1.KLF15	ENSGALG00000016551	AP1S2	1909	1919	+	18.3077	2.89e-07	0.00565	GCCCCGCCCCT
MA1513.1	MA1513.1.KLF15	ENSGALG00000009855	TBC1D9	1910	1920	+	18.3077	2.89e-07	0.00565	GCCCCGCCCCT
MA1513.1	MA1513.1.KLF15	ENSGALG00000031893	RALA	1917	1927	+	18.3077	2.89e-07	0.00565	GCCCCGCCCCT
MA1513.1	MA1513.1.KLF15	ENSGALG00000051297		1918	1928	+	18.3077	2.89e-07	0.00565	GCCCCGCCCCT
MA1513.1	MA1513.1.KLF15	ENSGALG00000004352	PSMD9	1920	1930	+	18.3077	2.89e-07	0.00565	GCCCCGCCCCT
MA1513.1	MA1513.1.KLF15	ENSGALG00000047646	CCNT1	1920	1930	+	18.3077	2.89e-07	0.00565	GCCCCGCCCCT
MA1513.1	MA1513.1.KLF15	ENSGALG00000030599	TYK2	1920	1930	+	18.3077	2.89e-07	0.00565	GCCCCGCCCCT
MA1513.1	MA1513.1.KLF15	ENSGALG00000026460		1921	1931	+	18.3077	2.89e-07	0.00565	GCCCCGCCCCT
MA1513.1	MA1513.1.KLF15	ENSGALG00000012903	PIGN	1924	1934	+	18.3077	2.89e-07	0.00565	GCCCCGCCCCT
MA1513.1	MA1513.1.KLF15	ENSGALG00000037299	LYRM7	1924	1934	+	18.3077	2.89e-07	0.00565	GCCCCGCCCCT
MA1513.1	MA1513.1.KLF15	ENSGALG00000008291	AP3S2	1925	1935	+	18.3077	2.89e-07	0.00565	GCCCCGCCCCT
MA1513.1	MA1513.1.KLF15	ENSGALG00000013725	LONRF1	1926	1936	+	18.3077	2.89e-07	0.00565	GCCCCGCCCCT
MA1513.1	MA1513.1.KLF15	ENSGALG00000001267	MAP2K2	1926	1936	+	18.3077	2.89e-07	0.00565	GCCCCGCCCCT
MA1513.1	MA1513.1.KLF15	ENSGALG00000040128	SNAP29	1926	1936	+	18.3077	2.89e-07	0.00565	GCCCCGCCCCT
MA1513.1	MA1513.1.KLF15	ENSGALG00000015306	OSTM1	1926	1936	+	18.3077	2.89e-07	0.00565	GCCCCGCCCCT
MA1513.1	MA1513.1.KLF15	ENSGALG00000015355	CD47	1928	1938	+	18.3077	2.89e-07	0.00565	GCCCCGCCCCT
MA1513.1	MA1513.1.KLF15	ENSGALG00000037852	HSD17B7	1928	1938	+	18.3077	2.89e-07	0.00565	GCCCCGCCCCT
[truncated: 44,040 more rows]

## Sheet: Sheet2
Differentially expressed genes potentially targeted by KLF15 transcriptional factor
Gene_ID	Gene_symbol	lipid.related	Transcriptional factor	Transcriptional factor family
ENSGALG00000000104	LOC395100
ENSGALG00000015846	SNAP91
ENSGALG00000002467	MTSS1L
ENSGALG00000003731	FBXO42
ENSGALG00000003732	UCK1
ENSGALG00000020742	PPRC1
ENSGALG00000010364	AADAC
ENSGALG00000000713	ZFHX3		TF	Homeobox
ENSGALG00000002667	OLFML2B
ENSGALG00000035487	SP1		TF	zf-C2H2
ENSGALG00000004087	THSD4
ENSGALG00000005977	BTBD8
ENSGALG00000041013	TNS1
ENSGALG00000033338	GPT2
ENSGALG00000043329	PTMA
ENSGALG00000008883	TCF7L2		TF	HMG
ENSGALG00000008889	TTC14
ENSGALG00000013377	LMBRD2
ENSGALG00000015439	SLC44A1	lipid-related
ENSGALG00000012124	PELI2
ENSGALG00000034725	BRD4
ENSGALG00000037998	GLTP
ENSGALG00000030280	PABPC1
ENSGALG00000036990	DECR1
ENSGALG00000010705	ZBTB18		TF	ZBTB
ENSGALG00000033497	FOXP4		TF	Fork_head
ENSGALG00000034111	FOXF1		TF	Fork_head
ENSGALG00000019663	ACBD7	lipid-related
ENSGALG00000001779	KIAA0895L
ENSGALG00000003078	MMD
ENSGALG00000053318	ENSGALG00000053318
ENSGALG00000015925	CGAS
ENSGALG00000013512	BTF3
ENSGALG00000042839	FAM214A
ENSGALG00000005140	RRAD
ENSGALG00000025864	WTIP
ENSGALG00000016462	MYCN		TF	bHLH
ENSGALG00000029190	MBNL1
ENSGALG00000052983	ENSGALG00000052983
ENSGALG00000011166	PKDCCB
ENSGALG00000051187	ENSGALG00000051187
ENSGALG00000034973	FZD7
ENSGALG00000011783	HIST1H111R; HIST1H111L
ENSGALG00000031117	STK17A
ENSGALG00000013034	CECR2
ENSGALG00000038850	WNK2
ENSGALG00000000883	MAPKAPK2
ENSGALG00000029788	CCK
ENSGALG00000011331	CTH
ENSGALG00000005648	SESN4
ENSGALG00000033997	ZNF800		TF	zf-C2H2
ENSGALG00000007641	LDB1
ENSGALG00000053391	ENSGALG00000053391
ENSGALG00000041533	SLC11A2
ENSGALG00000011531	APAF1
ENSGALG00000004813	IARS
ENSGALG00000048869	PTCHD3
ENSGALG00000043771	DENND6B
ENSGALG00000038757	RBMS2
ENSGALG00000003135	ANK3
ENSGALG00000023742	AHR2		TF	bHLH
ENSGALG00000009942	MDM2
ENSGALG00000028530	PRKACB
ENSGALG00000031193	IGSF9
ENSGALG00000005845	SLC7A5
ENSGALG00000049582	LOC107050163	lipid-related
ENSGALG00000012704	MYLIP
ENSGALG00000014983	F2R
ENSGALG00000040561	GPR171
ENSGALG00000011910	MNAT1
ENSGALG00000007971	SUMO2
ENSGALG00000007396	TAOK3
ENSGALG00000001374	ENSGALG00000001374
ENSGALG00000041555	COL1A1
ENSGALG00000017357	SRSF2
ENSGALG00000012956	TMTC1
ENSGALG00000054991	TGOLN2
ENSGALG00000034016	ENSGALG00000034016
ENSGALG00000006947	BDH1A
ENSGALG00000021180	PAQR9
ENSGALG00000032342	MIGA2
ENSGALG00000012816	SLC22A23
ENSGALG00000015665	SH3BP2
ENSGALG00000012367	TRIM9
ENSGALG00000010433	FAAH	lipid-related
ENSGALG00000007522	ABCC3
ENSGALG00000003999	NAV2
ENSGALG00000032957	NOCT
ENSGALG00000003563	YARS
ENSGALG00000005076	GUCY1B4
ENSGALG00000001965	AARS1
ENSGALG00000008837	PELI3
ENSGALG00000053321	DOK2
ENSGALG00000008013	KLHDC10
ENSGALG00000008014	CEBPB		TF	TF_bZIP
ENSGALG00000008018	SNAI1		TF	zf-C2H2
ENSGALG00000011812	SULT1E1
ENSGALG00000011813	HEG1
ENSGALG00000036191	ENSGALG00000036191
ENSGALG00000035080	HARS1
ENSGALG00000000378	SLC25A37
ENSGALG00000052268	SSBP4
ENSGALG00000039346	ARHGAP39
ENSGALG00000014537	BMF
ENSGALG00000038128	UBE2D2
ENSGALG00000048205	LOC100857622	lipid-related
ENSGALG00000011138	CCNK
ENSGALG00000037787	MEF2D		TF	SRF
ENSGALG00000037784	DAG1
ENSGALG00000036785	TRIM8
ENSGALG00000049065	ZFPM1
ENSGALG00000013848	MVK	lipid-related
ENSGALG00000004969	TIMP4
ENSGALG00000041643	NFIC		TF	CTF/NFI
ENSGALG00000002397	PSPH
ENSGALG00000054106	LOC107050718
ENSGALG00000015791	AKIRIN2
ENSGALG00000013568	NR4A3		TF	NGFIB-like
ENSGALG00000052151	GDF15
ENSGALG00000005139	CLTC
ENSGALG00000000329	AHCYL1
ENSGALG00000002219	WBP2
ENSGALG00000010924	NFIA		TF	CTF/NFI
ENSGALG00000005481	ARHGEF3
ENSGALG00000016886	FARP1
ENSGALG00000002769	DNAJC12
ENSGALG00000003691	RNF145
ENSGALG00000033631	MYC		TF	bHLH
ENSGALG00000011384	RCOR1		TF	MYB
ENSGALG00000005694	GARS
ENSGALG00000005696	ABHD6
ENSGALG00000010035	NR3C2		TF	ESR-like
ENSGALG00000005992	PDE8A
ENSGALG00000023506	NINL
ENSGALG00000012295	CDKL1
ENSGALG00000016105	DYSF
ENSGALG00000035853	SCRN2
ENSGALG00000011228	WARS
ENSGALG00000005713	NCKIPSD
ENSGALG00000010179	RFX3		TF	RFX
ENSGALG00000001416	ADRA1B
ENSGALG00000015799	ELAVL2
ENSGALG00000002878	CREBRF		TF	Others
ENSGALG00000038789	CLIC3
ENSGALG00000009405	GRIA2
ENSGALG00000000241	STARD4	lipid-related
ENSGALG00000014938	ABHD3
ENSGALG00000009612	TGFB2
ENSGALG00000003318	SNRNP35
ENSGALG00000007077	CPT1A	lipid-related
ENSGALG00000052573	UBE2S
ENSGALG00000042641	PATL1
ENSGALG00000008860	LONRF3
ENSGALG00000005243	PPP3CB
ENSGALG00000031987	MYO5A
ENSGALG00000034134	ZNF302		TF	zf-C2H2
ENSGALG00000013091	EPS8
ENSGALG00000034344	MTHFD2
ENSGALG00000011657	EAF2
ENSGALG00000009560	MSMO1	lipid-related
ENSGALG00000007346	KIAA1462
ENSGALG00000031518	DDIT3
ENSGALG00000004387	CCPG1
ENSGALG00000036920	SLC22A5
ENSGALG00000033256	PCSK5
ENSGALG00000002240	C3orf18
ENSGALG00000025822	CYP1B1
ENSGALG00000039450	SOS1
ENSGALG00000004193	ARSG
ENSGALG00000039120	NBEAL2
ENSGALG00000005668	WSB1
ENSGALG00000020316	IL13RA2
ENSGALG00000007426	MKX		TF	Homeobox
ENSGALG00000011254	SATB1		TF	CUT
ENSGALG00000004460	FOXK1		TF	Fork_head
ENSGALG00000030802	SHROOM2
ENSGALG00000015132	CDH2
ENSGALG00000008365	CHRM4
ENSGALG00000001153	AUTS2
ENSGALG00000030263	RABL6
ENSGALG00000005230	MED13
ENSGALG00000028721	LMOD1
ENSGALG00000014656	RPRD2
ENSGALG00000012735	EDN1
ENSGALG00000033320	LOC107057195; LOC101751399
ENSGALG00000005745	YTHDF1
ENSGALG00000005291	LOC416530
ENSGALG00000034737	GLIS2		TF	zf-C2H2
ENSGALG00000048103	TBCC
ENSGALG00000030027	MCAM
ENSGALG00000012691	ALDH1L2
ENSGALG00000013900	MAP7
ENSGALG00000000990	SRSF6
ENSGALG00000000993	GAPVD1
ENSGALG00000011442	TGFBR2
ENSGALG00000008813	CROT	lipid-related
ENSGALG00000051276	GATAD2B
ENSGALG00000037595	USF1		TF	bHLH
ENSGALG00000039327	VAV3
ENSGALG00000039322	DDR2
ENSGALG00000014513	CDCA3
ENSGALG00000010798	DHCR24
ENSGALG00000017229	FAT3
ENSGALG00000012799	RREB1		TF	zf-C2H2
ENSGALG00000029980	QARS
ENSGALG00000040003	STXBP1
ENSGALG00000029794	AKAP7
ENSGALG00000004980	KCNMA1
ENSGALG00000005583	ALG14
ENSGALG00000037603	SESN2
ENSGALG00000001130	WBSCR17
ENSGALG00000047498	HNRNPUL1
ENSGALG00000038768	FAM20C
ENSGALG00000033002	SLC7A3
ENSGALG00000012882	KDSR
ENSGALG00000012885	BCL2
ENSGALG00000012200	GCH1
ENSGALG00000015803	KDM3A
ENSGALG00000029596	HAS2
ENSGALG00000006822	PCDH19
ENSGALG00000011902	TAGLN
ENSGALG00000036085	LOC776273	lipid-related
ENSGALG00000007012	ARRDC4
ENSGALG00000007018	SLC26A11
ENSGALG00000043047	SOBP
ENSGALG00000042055	RXRA		TF	Miscellaneous
ENSGALG00000008747	ITGA8
ENSGALG00000054667	LOC100857850
ENSGALG00000034009	AMPD2
ENSGALG00000011207	DUSP6
ENSGALG00000001472	JAM3
ENSGALG00000037525	FGFRL1
ENSGALG00000014236	ATP8A1
ENSGALG00000016866	FGF14
ENSGALG00000007286	SIRT7
ENSGALG00000000785	HYAL1
ENSGALG00000039724	RHOF
ENSGALG00000051325	LOC100857439; HIST2H3A; HIST1H3A
ENSGALG00000010323	BATF		TF	TF_bZIP
ENSGALG00000008185	AOX1
ENSGALG00000011696	JAG2
ENSGALG00000028438	CLK1
ENSGALG00000036821	LOC420362		TF	HSF
ENSGALG00000009032	PIF1
ENSGALG00000008847	VPS54
ENSGALG00000053353	BOP1
ENSGALG00000035099	LRRN1
ENSGALG00000002893	STC2
ENSGALG00000004496	TNIP1
ENSGALG00000010290	VEGFA
ENSGALG00000017219	C11orf54
ENSGALG00000027786	SOCS3
ENSGALG00000027872	STBD1
ENSGALG00000038810	LOC100858962
ENSGALG00000043628	UBE2M
ENSGALG00000012030	QSER1
ENSGALG00000032618	DUSP5
ENSGALG00000046347	FOXRED1
ENSGALG00000029295	AZIN1
ENSGALG00000035949	ACAD11
ENSGALG00000043671	ENSGALG00000043671
ENSGALG00000007609	ARHGAP19
ENSGALG00000002070	SAP130
ENSGALG00000014121	COX5A
ENSGALG00000014124	TEC
ENSGALG00000049422	ATF3
ENSGALG00000002223	LHX9		TF	Homeobox
ENSGALG00000012505	LRFN5
ENSGALG00000027874	CHAC1
ENSGALG00000001824	LOC100857820
ENSGALG00000007874	IL18
ENSGALG00000003408	RP1-27O5.3
ENSGALG00000025907	ZBTB7A		TF	ZBTB
ENSGALG00000030613	PDGFRB
ENSGALG00000008797	WASL
ENSGALG00000016567	EPHX2	lipid-related
ENSGALG00000012915	MCM4
ENSGALG00000043734	LIPG
ENSGALG00000043736	R3HDM2
ENSGALG00000004444	SHCBP1
ENSGALG00000012850	RAB19
ENSGALG00000016359	FBXO25
ENSGALG00000013183	TERT
ENSGALG00000029621	SEMA3F
ENSGALG00000041923	ESPL1
ENSGALG00000016674	EFHC1
ENSGALG00000010315	GTPBP2
ENSGALG00000026516	CZIB
ENSGALG00000005034	ACAD9	lipid-related
ENSGALG00000005036	SH2D3C
ENSGALG00000012173	LGALS3
ENSGALG00000041202	FBXO32
ENSGALG00000012998	WNT5B
ENSGALG00000012992	WNK1
ENSGALG00000054634	ENSGALG00000054634
ENSGALG00000016196	CBSL
ENSGALG00000039541	SH3GLB2
ENSGALG00000008050	HBP1		TF	HMG
ENSGALG00000000535	ERRFI1
ENSGALG00000043118	ATP10A
ENSGALG00000034716	HEY2		TF	bHLH
ENSGALG00000008520	EIF4G1
ENSGALG00000011468	IGFBP5
ENSGALG00000005441	NFIB		TF	CTF/NFI
ENSGALG00000034100	UACA
ENSGALG00000030904	LRP1
ENSGALG00000039196	NECTIN1
ENSGALG00000029476	XPO1
ENSGALG00000042554	ABCD2	lipid-related
ENSGALG00000044464	TEPSIN
ENSGALG00000000603	KANSL1
ENSGALG00000037206	ST7
ENSGALG00000007493	NSDHL	lipid-related
ENSGALG00000007144	SIK3
ENSGALG00000036932	SPEN
ENSGALG00000033260	ST3GAL5
ENSGALG00000049475	S1PR2
ENSGALG00000036456	TRIB1
ENSGALG00000039468	SCHIP1
ENSGALG00000008393	CREB3L1		TF	TF_bZIP
ENSGALG00000006138	HELZ2
ENSGALG00000007267	MVD	lipid-related
ENSGALG00000035580	MPP2
ENSGALG00000017009	KPNA3
ENSGALG00000036133	KLF15		TF	zf-C2H2
ENSGALG00000005651	KLHL36
ENSGALG00000031702	KMT2D
ENSGALG00000003085	CDK1
ENSGALG00000012792	HIPK2
ENSGALG00000015286	SESN1
ENSGALG00000007755	KIAA2022
ENSGALG00000038748	RSRP1
ENSGALG00000003120	NCOR2		TF	MYB
ENSGALG00000009971	CDC20
ENSGALG00000029674	POM121C
ENSGALG00000031973	ANKRD52
ENSGALG00000052302	PDE4DIP
ENSGALG00000039786	FGFR1
ENSGALG00000014645	MEF2C		TF	SRF
ENSGALG00000008120	TLE3
ENSGALG00000007964	GATSL3
ENSGALG00000006388	IL16
ENSGALG00000007381	ENSGALG00000007381
ENSGALG00000041030	PCBP2
ENSGALG00000041034	MIA3
ENSGALG00000012129	CCDC93
ENSGALG00000014406	PACRGL
ENSGALG00000046210	ENSGALG00000046210
ENSGALG00000028037	FOS		TF	TF_bZIP
ENSGALG00000037860	ENSGALG00000037860
ENSGALG00000040308	BAHCC1
ENSGALG00000006958	COL27A1
ENSGALG00000010133	PTCH2
ENSGALG00000006588	LRRC75B
ENSGALG00000014978	IQGAP2
ENSGALG00000051904	ENSGALG00000051904
ENSGALG00000007300	PYCR1
ENSGALG00000007307	USP7
ENSGALG00000031553	KIF18B
ENSGALG00000051049	LOC107050371
ENSGALG00000042389	EN1		TF	Homeobox
ENSGALG00000006110	PLK1
ENSGALG00000048409	ENSGALG00000048409
ENSGALG00000016764	EIF5B
ENSGALG00000014727	PDE4D
ENSGALG00000051206	RBMX2
ENSGALG00000045846	LOC107050147
ENSGALG00000042816	TP53BP2
ENSGALG00000003693	MACF1
ENSGALG00000036962	KPNB1
ENSGALG00000029811	BMPER
ENSGALG00000028801	YPEL2
ENSGALG00000030466	CS
ENSGALG00000006802	LAMB2
ENSGALG00000026188	TMEM8A
ENSGALG00000017038	PROSER1
ENSGALG00000004974	PPARG		TF	THR-like
ENSGALG00000007669	EGR1		TF	zf-C2H2
ENSGALG00000016271	PTP4A1
ENSGALG00000028318	CDKN1A
ENSGALG00000020528	INIP
ENSGALG00000027069	TSC22D4		TF	TSC22
ENSGALG00000001805	MXRA7
ENSGALG00000008321	RNPEPL1	lipid-related
ENSGALG00000010493	INPP5A	lipid-related
ENSGALG00000012720	NUP153
ENSGALG00000027188	SREBF1		TF	bHLH
ENSGALG00000016617	NCOA1		TF	bHLH
ENSGALG00000011937	NFE2L1		TF	TF_bZIP
ENSGALG00000037695	OSR2		TF	zf-C2H2
ENSGALG00000003584	KPNA2
ENSGALG00000004675	RGS9BP
ENSGALG00000004676	BTG1L
ENSGALG00000049138	TAF6
ENSGALG00000041592	SMARCC2		TF	MYB
ENSGALG00000008778	SPRED2
ENSGALG00000015446	POU2F1		TF	Pou
ENSGALG00000006963	ENDOV
ENSGALG00000010166	VLDLR
ENSGALG00000033879	CAND1
ENSGALG00000002283	MAPKAPK3
ENSGALG00000035026	SLC22A4
ENSGALG00000038265	CREB5		TF	TF_bZIP
ENSGALG00000041253	C5H11ORF9		TF	NDT80/PhoG
ENSGALG00000015685	CFAP99
ENSGALG00000016485	RHOB
ENSGALG00000013948	RASL11B
ENSGALG00000016811	SEPTIN14
ENSGALG00000009476	CDK6
ENSGALG00000047781	RAD9B
ENSGALG00000040784	RAB39B
ENSGALG00000030220	ELMO3
ENSGALG00000038432	ENSGALG00000038432
ENSGALG00000004215	WIPI1
ENSGALG00000054005	PPP1R37
ENSGALG00000041685	CAPN1
ENSGALG00000015348	ALCAM
ENSGALG00000009621	ACTB
ENSGALG00000017644	COTL1
ENSGALG00000037852	HSD17B7	lipid-related
ENSGALG00000005909	GATA2		TF	zf-GATA
ENSGALG00000016713	PLA2G7	lipid-related
ENSGALG00000008037	HORMAD2
ENSGALG00000041413	LOC101748851
ENSGALG00000023703	GIT1
ENSGALG00000003939	KLF2		TF	zf-C2H2
ENSGALG00000041353	TP53INP1
ENSGALG00000009514	NRCAM
ENSGALG00000001749	ACSBG2	lipid-related
ENSGALG00000006543	PFKL
ENSGALG00000031332	NPEPPS
ENSGALG00000016245	BCOR
ENSGALG00000009915	EML4
ENSGALG00000027864	NFKBIA
ENSGALG00000001586	NEIL1
ENSGALG00000008661	CYR61
ENSGALG00000001329	EPB41
ENSGALG00000036497	SOX4		TF	HMG
ENSGALG00000048063	ENSGALG00000048063
ENSGALG00000048771	SPAG5
ENSGALG00000009338	ZFYVE1
ENSGALG00000050619	SOCS2
ENSGALG00000005675	PTTG1IP
ENSGALG00000031895	SDK2
ENSGALG00000031896	GSE1
ENSGALG00000006325	NTN4L
ENSGALG00000002958	DNER
ENSGALG00000012273	SOS2
ENSGALG00000008785	MCCC1	lipid-related
ENSGALG00000035717	HSPG2
ENSGALG00000006427	CARS
ENSGALG00000007777	SLC39A10
ENSGALG00000011738	ARHGDIB
ENSGALG00000006198	LSS	lipid-related
ENSGALG00000016820	GAS6
ENSGALG00000016824	TMCO3
ENSGALG00000000927	ANGPTL2
ENSGALG00000003475	ACLY
ENSGALG00000041934	THOP1
ENSGALG00000016665	FDFT1	lipid-related
ENSGALG00000027907	NR2F1		TF	RXR-like
ENSGALG00000046826	LOC107050456
ENSGALG00000007052	PXK
ENSGALG00000034573	ABCF2
ENSGALG00000000461	MRC2
ENSGALG00000037889	PTPRT
ENSGALG00000041010	WBP1L
ENSGALG00000012147	DDX18
ENSGALG00000009107	NRXN1
ENSGALG00000020164	GAR1
ENSGALG00000002346	CLSPN
ENSGALG00000008700	PDCD4
ENSGALG00000017304	PGM2L1
ENSGALG00000047143	HEBP2
ENSGALG00000029367	CYBA
ENSGALG00000015433	ABCA1	lipid-related
ENSGALG00000000521	SPIRE2
ENSGALG00000000528	DBNDD1
ENSGALG00000010119	CDKL2
ENSGALG00000042254	LOC423693
ENSGALG00000006646	ABCC1
ENSGALG00000026315	RAB34
ENSGALG00000042750	ND1; MT-ND1
ENSGALG00000013911	ZC3HAV1
ENSGALG00000054294	ENSGALG00000054294
ENSGALG00000040864	WDR77
ENSGALG00000046992	MCRIP2
ENSGALG00000049949	LOC101749299
ENSGALG00000053509	DDX11
ENSGALG00000025759	TFDP2		TF	E2F
ENSGALG00000037807	NOP2
ENSGALG00000046656	PMVK
ENSGALG00000009864	TRAF5
ENSGALG00000049293	ENSGALG00000049293
ENSGALG00000006512	HSPA8
ENSGALG00000028908	HOXA6		TF	Homeobox
ENSGALG00000047979	LOC107050199
ENSGALG00000054154	ENSGALG00000054154
ENSGALG00000021539	PRPSAP1
ENSGALG00000025996	MKI67
ENSGALG00000011822	CANT1
ENSGALG00000007485	TFRC
ENSGALG00000007158	SOCS1
ENSGALG00000002555	RET
ENSGALG00000003670	MAFB		TF	TF_bZIP
ENSGALG00000032645	HIST1H2A4L3; HIST1H2A4
ENSGALG00000033278	NLRC3
ENSGALG00000012629	ZNF367		TF	zf-C2H2
ENSGALG00000012627	CDC14B
ENSGALG00000020005	SFT2D1
ENSGALG00000048781	ENSGALG00000048781
ENSGALG00000029837	OST4
ENSGALG00000009248	HSPA12A
ENSGALG00000025868	TAF1C
ENSGALG00000050586	ILVBL
ENSGALG00000034198	MCM10
ENSGALG00000043938	LIG1
ENSGALG00000006826	KLHL25
ENSGALG00000043754	GLUL
ENSGALG00000046828	ENSGALG00000046828
ENSGALG00000007356	MAP3K8
ENSGALG00000034352	MRPL43
ENSGALG00000002692	TCP11
ENSGALG00000003345	PIBPPDD4L
ENSGALG00000002967	ZNF365
ENSGALG00000002964	DHX37
ENSGALG00000004691	NLE1
ENSGALG00000049157	DOK4
ENSGALG00000011533	XRCC3
ENSGALG00000001126	CHAF1A
ENSGALG00000049395	ARHGDIG
ENSGALG00000000314	ENSGALG00000000314
ENSGALG00000032149	OSBPL7	lipid-related
ENSGALG00000003138	OXTR
ENSGALG00000052088	SFR1
ENSGALG00000015422	NRG1
ENSGALG00000009944	KAT7
ENSGALG00000009940	SLC35E3
ENSGALG00000015152	BOC
ENSGALG00000015150	RORB		TF	THR-like
ENSGALG00000010255	NASP
ENSGALG00000010253	ZDHHC17
ENSGALG00000000158	DMA
ENSGALG00000005302	SASS6
ENSGALG00000000156	BRD2
ENSGALG00000001682	FBXL20
ENSGALG00000052319	ENSGALG00000052319
ENSGALG00000005849	PPDPF
ENSGALG00000005842	GDPD2
ENSGALG00000040896	FASN	lipid-related
ENSGALG00000040761	DRD4
ENSGALG00000028880	FDPS
ENSGALG00000041380	BF2
ENSGALG00000001800	DUS3L
ENSGALG00000012702	JARID2		TF	ARID
ENSGALG00000008976	ADAM22
ENSGALG00000016584	ENSGALG00000016584
ENSGALG00000014980	ENSGALG00000014980
ENSGALG00000014674	CLSTN3
ENSGALG00000005535	TCOF1
ENSGALG00000000724	PM20D1
ENSGALG00000011914	CENPM
ENSGALG00000007979	CALML4
ENSGALG00000004612	MTHFR
ENSGALG00000033683	PHOSPHO1
ENSGALG00000033304	MYBL1		TF	MYB
ENSGALG00000039022	PDE1B
ENSGALG00000044404	FAM83D
ENSGALG00000028204	GPX1
ENSGALG00000008753	FBXO48
ENSGALG00000013607	FBXO5
ENSGALG00000046226	SCARB1
ENSGALG00000009875	HMGA2		TF	HMGA
ENSGALG00000004893	ENSGALG00000004893
ENSGALG00000006942	PIK3IP1
ENSGALG00000005767	TRAF7
ENSGALG00000010721	GLIS1		TF	zf-C2H2
ENSGALG00000027822	LOC101747660
ENSGALG00000015669	PTBP3
ENSGALG00000015666	TNIP2
ENSGALG00000014206	GABRA2
ENSGALG00000001604	GLB1L2
ENSGALG00000015203	ENSGALG00000015203
ENSGALG00000040109	LARP1
ENSGALG00000044480	IL13RA1
ENSGALG00000050887	LOC107050029
ENSGALG00000023172	LOC430303
ENSGALG00000000059	TUBB3
ENSGALG00000008265	PDCD11
ENSGALG00000008193	RELN
ENSGALG00000011623	ADAMTS3
ENSGALG00000001014	ARPC5L
ENSGALG00000005074	FAM102A
ENSGALG00000006525	NCAPG2
ENSGALG00000013064	NSUN2
ENSGALG00000002312	TMEM132E
ENSGALG00000003045	E2F1		TF	E2F
ENSGALG00000002551	CFAP70
ENSGALG00000020078	H3F3C
ENSGALG00000027096	LGALSL
ENSGALG00000028810	CHCHD10
ENSGALG00000017204	SESN3
ENSGALG00000041471	TUBB
ENSGALG00000041331	RRP12
ENSGALG00000015056	LAMA3
ENSGALG00000009538	RDH11
ENSGALG00000016937	DIAPH3
ENSGALG00000046687	LOC107050775
ENSGALG00000001000	HSPA5
ENSGALG00000039583	MITF		TF	bHLH
ENSGALG00000026038	ERI2
ENSGALG00000012211	PDLIM5
ENSGALG00000012219	UNC5C
ENSGALG00000008094	HSPD1
ENSGALG00000036117	FAM46B
ENSGALG00000052154	LOC101747338
ENSGALG00000001933	CORO2A
ENSGALG00000010537	CDKN2C
ENSGALG00000021301	TRIM105
ENSGALG00000015167	PRUNE2
ENSGALG00000005330	SNCAIP
ENSGALG00000050288	DCP1B
ENSGALG00000009154	IDS
ENSGALG00000048048	MUC4
ENSGALG00000039212	NDUFA13
ENSGALG00000016602	ARHGAP6
ENSGALG00000016609	CENPO
ENSGALG00000010384	CLRN1
ENSGALG00000005699	NLK
ENSGALG00000012452	MIS18BP1
ENSGALG00000042375	LOC101748706
ENSGALG00000038904	ARL6IP5
ENSGALG00000016102	CYP26B1	lipid-related
ENSGALG00000040969	PTP4A3
ENSGALG00000003860	MID2
ENSGALG00000052842	ANKRD11
ENSGALG00000011220	SLC25A29
ENSGALG00000006992	MMP9
ENSGALG00000036310	ENSGALG00000036310
ENSGALG00000035031	HEY1
ENSGALG00000014182	ADORA2B
ENSGALG00000033063	GINS2
ENSGALG00000033068	TLR21
ENSGALG00000051644	ENSGALG00000051644
ENSGALG00000004436	CYP3A4
ENSGALG00000012823	TRIM24
ENSGALG00000019768	ACSF2	lipid-related
ENSGALG00000039571	PRPH
ENSGALG00000004144	DDX21
ENSGALG00000029175	EFNB2
ENSGALG00000011419	DUSP4
ENSGALG00000002486	RNF123
ENSGALG00000003282	STAT5A		TF	STAT
ENSGALG00000011281	SGO1
ENSGALG00000006723	IDI2
ENSGALG00000015089	GAP43
ENSGALG00000051415	TM2D1
ENSGALG00000055069	ENSGALG00000055069
ENSGALG00000009619	GPR176
ENSGALG00000037336	PRTG
ENSGALG00000006038	TGFBR3
ENSGALG00000036069	TCIRG1
ENSGALG00000046098	UBE2L6
ENSGALG00000047320	MFAP5
ENSGALG00000041078	MID1IP1
ENSGALG00000002363	HSPA9
ENSGALG00000009052	LBH
ENSGALG00000053371	ENSGALG00000053371
ENSGALG00000008867	COMMD5
ENSGALG00000012401	GPR137C
ENSGALG00000009809	ENSGALG00000009809
ENSGALG00000027688	NDUFB4
ENSGALG00000001491	NCAPD3
ENSGALG00000044574	PLPP5	lipid-related
ENSGALG00000033573	GPKOW
ENSGALG00000014568	EMG1
ENSGALG00000012394	NID2
ENSGALG00000008538	GINS1
ENSGALG00000030016	CTSB
ENSGALG00000040157	CHTF18
ENSGALG00000005451	HELLS
ENSGALG00000041404	SALL3		TF	zf-C2H2
ENSGALG00000034917	GCDH
ENSGALG00000032984	ENSGALG00000032984
ENSGALG00000032988	PCMT1L
ENSGALG00000003201	FBXL8
ENSGALG00000020454	RIOX1
ENSGALG00000054891	RTKN
ENSGALG00000011659	ACAT2	lipid-related
ENSGALG00000011655	IQCB1
ENSGALG00000035465	WDR76
ENSGALG00000034337	RHPN1
ENSGALG00000031572	ENSGALG00000031572
ENSGALG00000006575	VIPR2
ENSGALG00000041616	C5H14orf4
ENSGALG00000006631	TICRR
ENSGALG00000015908	COL12A1
ENSGALG00000012484	RIF1
ENSGALG00000035785	LOC425347
ENSGALG00000041790	SAMD4A
ENSGALG00000002247	SETD6
ENSGALG00000036527	SYBU
ENSGALG00000025886	SUSD3
ENSGALG00000016442	RRM2
ENSGALG00000011149	PLA2R1
ENSGALG00000010233	SYNDIG1L
ENSGALG00000052375	ENSGALG00000052375
ENSGALG00000004195	KIF4B
ENSGALG00000048923	CBARP
ENSGALG00000054512	LOC107050086
ENSGALG00000017077	HSPH1
ENSGALG00000050608	LOC107050992
ENSGALG00000038540	ZBTB32		TF	ZBTB
ENSGALG00000023689	ASS1
ENSGALG00000039088	TRAPPC5
ENSGALG00000024332	CDC34
ENSGALG00000005439	ACACA	lipid-related
ENSGALG00000033834	TRIP13
ENSGALG00000043711	AGO3
ENSGALG00000007748	SLC16A2
ENSGALG00000035060	FKBP11
ENSGALG00000035063	ENSGALG00000035063
ENSGALG00000048187	ENSGALG00000048187
ENSGALG00000012975	IQSEC3
ENSGALG00000021658	PAFAH2	lipid-related
ENSGALG00000030800	IL31RA
ENSGALG00000036792	TIGD5
ENSGALG00000006633	TMEM243
ENSGALG00000006639	CEP55
ENSGALG00000006181	NUB1
ENSGALG00000006186	ENSGALG00000006186
ENSGALG00000003467	BYSL
ENSGALG00000003701	SGMS1
ENSGALG00000054048	LOC101749175
ENSGALG00000053068	SMUG1
ENSGALG00000016651	TDH
ENSGALG00000043768	MT-ND2
ENSGALG00000008133	AS3MT
ENSGALG00000011683	CENPC
ENSGALG00000017681	ENSGALG00000017681
ENSGALG00000007954	TBC1D10A
ENSGALG00000043074	NUP160
ENSGALG00000040316	GPC1
ENSGALG00000005299	ANXA7
ENSGALG00000008077	PAQR5
ENSGALG00000042063	EPDR1
ENSGALG00000009858	ENSGALG00000009858
ENSGALG00000009850	NOVA1
ENSGALG00000010129	PLK3
ENSGALG00000020210	CENPU
ENSGALG00000013776	CEP135
ENSGALG00000026301	LOC426385
ENSGALG00000008508	PYGB
ENSGALG00000040877	UBALD2
ENSGALG00000002160	B2M
ENSGALG00000009626	THBS1
ENSGALG00000002781	BRCA1
ENSGALG00000049951	SPOCK2
ENSGALG00000004254	TMEM120B
ENSGALG00000023193	SOCS1L
ENSGALG00000015384	CHRNB3
ENSGALG00000009556	PRICKLE1
ENSGALG00000028197	IQCK
ENSGALG00000049751	H2B-II; H2B-VI; H2B-I; H2B-IV; H2B-III
ENSGALG00000050309	HIST1H2BO
ENSGALG00000004042	NUFIP2
ENSGALG00000008815	LRRN4
ENSGALG00000039523	DHRS11
ENSGALG00000051278	ENSGALG00000051278
ENSGALG00000037599	S100A4
ENSGALG00000006294	PSMD2
ENSGALG00000041296	SOX7		TF	HMG
ENSGALG00000041299	E2F8		TF	E2F
ENSGALG00000026864	ZCCHC24
ENSGALG00000029829	RNLS
ENSGALG00000054469	DISP1
ENSGALG00000013209	SLC39A6
ENSGALG00000013208	CENPE
ENSGALG00000037410	HEPH
ENSGALG00000017220	TAF1D
ENSGALG00000003258	ENSGALG00000003258
ENSGALG00000002707	CHRNB2
ENSGALG00000006836	SNX21
ENSGALG00000016042	CHAF1B
ENSGALG00000036742	GATSL2
ENSGALG00000007676	EME1
ENSGALG00000003355	NOP16
ENSGALG00000002913	BRI3BP
ENSGALG00000004517	PARP3
ENSGALG00000027655	TRABD2B
ENSGALG00000027658	TESK1
ENSGALG00000011524	PPEF2
ENSGALG00000010692	LRP8
ENSGALG00000007476	VAMP7
ENSGALG00000003881	ERCC6L
ENSGALG00000037065	SC5D	lipid-related
ENSGALG00000042297	SSH3; ANKRD13D
ENSGALG00000026674	CIB2
ENSGALG00000026970	LOC770612
ENSGALG00000001363	MYBBP1A
ENSGALG00000002426	EXOSC3
ENSGALG00000040553	SLC27A1	lipid-related
ENSGALG00000002624	BMS1
ENSGALG00000031021	ERICH1
ENSGALG00000047610	ENSGALG00000047610
ENSGALG00000029382	BARX2		TF	Homeobox
ENSGALG00000042589	TMEM167B
ENSGALG00000008744	MCF2L2
ENSGALG00000008745	APLF
ENSGALG00000015473	ADPRH
ENSGALG00000028900	CENPT		TF	Others
ENSGALG00000041744	OTOS
ENSGALG00000042213	AP1B1
ENSGALG00000006607	GUCD1
ENSGALG00000002818	VAT1
ENSGALG00000021972	PLIN4
ENSGALG00000029610	RGS9
ENSGALG00000013956	MYB		TF	MYB
ENSGALG00000054256	HAUS3
ENSGALG00000007536	LOC424919
ENSGALG00000007537	INCENP
ENSGALG00000051456	RTN2
ENSGALG00000034218	PA2G4
ENSGALG00000034210	RPTOR
ENSGALG00000040794	CCNE2
ENSGALG00000029150	AK1
ENSGALG00000011436	TMBIM1
ENSGALG00000015598	RASGRF2
ENSGALG00000054015	PRR11
ENSGALG00000000067	SPR
ENSGALG00000006051	CDC7
ENSGALG00000000843	DOT1L
ENSGALG00000003570	ATIC
ENSGALG00000034396	TMEM50B
ENSGALG00000028437	TRIM62
ENSGALG00000001996	DNALI1
ENSGALG00000032335	MARCKSL1
ENSGALG00000042505	DSEL
ENSGALG00000052768	LDLR
ENSGALG00000010875	ITGB8
ENSGALG00000010874	UNC79
ENSGALG00000039575	AMD1
ENSGALG00000047103	UTP3
ENSGALG00000040453	SRA1
ENSGALG00000011289	NKIRAS1
ENSGALG00000008022	TAPBP
ENSGALG00000005266	BEAN1
ENSGALG00000005263	SOX8		TF	HMG
ENSGALG00000016348	SAT1
ENSGALG00000011865	SMTN
ENSGALG00000006796	SRPX2
ENSGALG00000029863	PHYHIPL
ENSGALG00000031340	E2F7		TF	E2F
ENSGALG00000032184	CSPG5
ENSGALG00000017156	DDX10
ENSGALG00000009985	LSM6
ENSGALG00000003922	TOP2A
ENSGALG00000010291	RBPMS
ENSGALG00000010294	RPS6KL1
ENSGALG00000010748	EXO1
ENSGALG00000010743	LRRC42
ENSGALG00000003484	BARD1
ENSGALG00000004288	HDAC4
ENSGALG00000023415	HMX3		TF	Homeobox
ENSGALG00000015029	EVC2
ENSGALG00000016908	PCDH9
ENSGALG00000035447	IL4R
ENSGALG00000005608	SLC9A3R2
ENSGALG00000042077	HIC1		TF	ZBTB
ENSGALG00000036850	DNAJA4
ENSGALG00000014786	PIK3R1
ENSGALG00000014788	CENPH
ENSGALG00000050178	ATRAID
ENSGALG00000007191	TK1
ENSGALG00000049426	WBP1
ENSGALG00000002222	NOC2L
ENSGALG00000038714	NDUFB7
ENSGALG00000010939	LIN7A
ENSGALG00000009901	DYRK2
ENSGALG00000027871	MAD2L1BP
ENSGALG00000040249	BHLHE22		TF	bHLH
ENSGALG00000010214	JADE1
ENSGALG00000052355	PDE12
ENSGALG00000003400	AIMP2
ENSGALG00000008454	NOP58
ENSGALG00000000761	TSKU
ENSGALG00000026043	LOC100859696
ENSGALG00000013626	GMNN
ENSGALG00000042009	HMMR
ENSGALG00000015708	FGFR3
ENSGALG00000008798	ZMYND19
ENSGALG00000051848	LOC107050879
ENSGALG00000010623	ORC1
ENSGALG00000005757	IRF8		TF	IRF
ENSGALG00000017394	INSIG1
ENSGALG00000003854	IFT81
ENSGALG00000015037	EVC
ENSGALG00000012020	KIAA1549L
ENSGALG00000040371	ENSGALG00000040371
ENSGALG00000007768	AURKB
ENSGALG00000004442	PPA1
ENSGALG00000015115	MAMDC2
ENSGALG00000015112	ZNF521		TF	zf-C2H2
ENSGALG00000015118	SMC5
ENSGALG00000014862	HMGCS1	lipid-related
ENSGALG00000029624	DHRS4
ENSGALG00000033530	ENSGALG00000033530
ENSGALG00000035530	TFCP2		TF	CP2
ENSGALG00000032220	ELN
ENSGALG00000041926	ENSGALG00000041926
ENSGALG00000026983	CHRD
ENSGALG00000016676	MCM3
ENSGALG00000006009	PODXL2
ENSGALG00000001022	CCDC43
ENSGALG00000003529	SYNC
ENSGALG00000005961	DCK2
ENSGALG00000032595	NDUFB2
ENSGALG00000040648	RGS11
ENSGALG00000036871	NOS1AP
ENSGALG00000013342	GBX2		TF	Homeobox
ENSGALG00000015425	LPL
ENSGALG00000009837	DTL
ENSGALG00000011858	KCNH5
ENSGALG00000013102	COBL
ENSGALG00000014573	NAT10
ENSGALG00000032993	FTSJ3
ENSGALG00000033739	POU3F3		TF	Pou
ENSGALG00000004274	TWIST2		TF	bHLH
ENSGALG00000016546	RBBP7
ENSGALG00000014948	HMGCR	lipid-related
ENSGALG00000017627	C10orf2
ENSGALG00000008486	CACNA2D1
ENSGALG00000009686	PPP1R9A
ENSGALG00000029731	TPP1
ENSGALG00000037160	SMAD7		TF	MH1
ENSGALG00000006567	UBASH3B
ENSGALG00000022926	GPR162
ENSGALG00000051251	HIST1H2B7L4
ENSGALG00000044874	TNFRSF14
ENSGALG00000012988	B4GALNT3
ENSGALG00000051754	KRT17
ENSGALG00000005173	TUBD1
ENSGALG00000041814	DYNC2H1
ENSGALG00000039872	PDLIM4
ENSGALG00000053281	PKIA
ENSGALG00000024053	ICMT
ENSGALG00000027805	C15orf39
ENSGALG00000010226	MUTYH
ENSGALG00000009119	THUMPD2
ENSGALG00000035365	GTSF2
ENSGALG00000002722	MST1
ENSGALG00000004769	PSAP	lipid-related
ENSGALG00000043926	CCDC27
ENSGALG00000037989	IL10RB
ENSGALG00000005888	PGP
ENSGALG00000017002	FNDC3A
ENSGALG00000017005	CAB39L
ENSGALG00000002028	GPRC5B
ENSGALG00000002021	ZC3H12A
ENSGALG00000023542	ALPL
ENSGALG00000052114	ENSGALG00000052114
ENSGALG00000031390	STAU2
ENSGALG00000004333	ABCA5	lipid-related
ENSGALG00000013723	OASL
ENSGALG00000029077	CBL
ENSGALG00000045726	PWP2
ENSGALG00000050403	LYPD1
ENSGALG00000006982	EEF2K
ENSGALG00000048716	FBXL3
ENSGALG00000030597	KIF11
ENSGALG00000003122	ZFAND2A
ENSGALG00000015122	TAF4B
ENSGALG00000029678	SNX16
ENSGALG00000037901	EFEMP1
ENSGALG00000004106	DHCR7	lipid-related
ENSGALG00000038461	FECH
ENSGALG00000003712	RAPGEF1
ENSGALG00000008291	AP3S2
ENSGALG00000000734	RPA2
ENSGALG00000010347	CCNG2
ENSGALG00000031839	SUV39H1
ENSGALG00000011963	PRDM5		TF	zf-C2H2
ENSGALG00000009651	LXN
ENSGALG00000009654	MLF1
ENSGALG00000001062	GGT7
ENSGALG00000007382	CDA
ENSGALG00000015000	LYAR		TF	Others
ENSGALG00000023396	ASPHD1
ENSGALG00000008728	PTER
ENSGALG00000048899	C30H19orf53
ENSGALG00000028451	MT4
ENSGALG00000046023	APOA1BP
ENSGALG00000009448	IFRD1
ENSGALG00000053764	CYYR1
ENSGALG00000040807	DMTN
ENSGALG00000045199	LOC107053353
ENSGALG00000007892	SPAG6
ENSGALG00000038393	DMB2
ENSGALG00000001790	METTL23
ENSGALG00000001798	BBS4
ENSGALG00000000820	HTR1D
ENSGALG00000006532	FOPNL
ENSGALG00000038589	LOC107056877
ENSGALG00000003058	HOMER3
ENSGALG00000040432	PAPPA2
ENSGALG00000005204	GSTT1L
ENSGALG00000009755	LRIG3
ENSGALG00000000583	SOX13		TF	HMG
ENSGALG00000023612	LZTS2
ENSGALG00000032664	UBE2B
ENSGALG00000032660	IFNGR2
ENSGALG00000033212	HSP90AA1
ENSGALG00000027571	H2B-II; H2B-VI; H2B-I; H2B-IV; H2B-III
ENSGALG00000015944	ENSGALG00000015944
ENSGALG00000033781	FEN1
ENSGALG00000004738	GLE1
ENSGALG00000032789	TBX18		TF	T-box
ENSGALG00000020921	TTLL6
ENSGALG00000017036	LHFPL1
ENSGALG00000015040	SLC16A10
ENSGALG00000008437	NET1
ENSGALG00000010560	EIF2AK2
ENSGALG00000040018	NUP98
ENSGALG00000029766	ITGB5
ENSGALG00000011314	LRRC3B
ENSGALG00000005626	TPST2
ENSGALG00000041650	DUSP7
ENSGALG00000043654	ENSGALG00000043654
ENSGALG00000038502	CCNF
ENSGALG00000002908	TRAIP
ENSGALG00000004505	CCDC137
ENSGALG00000012199	WDHD1		TF	HMG
ENSGALG00000003614	AZIN2
ENSGALG00000004342	ORC6
ENSGALG00000049408	HIST1H2B8
ENSGALG00000050459	DUSP23
ENSGALG00000032836	MAOB
ENSGALG00000030097	RCC1
ENSGALG00000033012	ENSGALG00000033012
ENSGALG00000033017	C2orf88
ENSGALG00000054723	AMOTL2
ENSGALG00000024081	TGIF2		TF	Homeobox
ENSGALG00000001802	JMJD6
ENSGALG00000052338	SELENOW
ENSGALG00000052336	ENSGALG00000052336
ENSGALG00000005867	44263
ENSGALG00000040702	BCKDHB
ENSGALG00000039895	EPHA2
ENSGALG00000009305	LBR	lipid-related
ENSGALG00000039200	AXIN2
ENSGALG00000047019	ENSGALG00000047019
ENSGALG00000045529	RAB15
ENSGALG00000052649	HIST1H2B5
ENSGALG00000011068	COBLL1
ENSGALG00000040541	SLC5A6
ENSGALG00000003144	TRIM25
ENSGALG00000038933	FABP7	lipid-related
ENSGALG00000012111	TMEM37
ENSGALG00000014186	MPPED1
ENSGALG00000027374	KLF9		TF	zf-C2H2
ENSGALG00000003879	MFSD2A
ENSGALG00000016314	ELOVL5	lipid-related
ENSGALG00000040351	LOC776173
ENSGALG00000037556	SLC1A2
ENSGALG00000032329	NPM3
ENSGALG00000003313	MTMR9LP
ENSGALG00000030847	FZD2
ENSGALG00000012836	ENSGALG00000012836
ENSGALG00000015688	MXD4		TF	bHLH
ENSGALG00000012308	MANBA
ENSGALG00000050213	ENSGALG00000050213
ENSGALG00000001663	MAK16
ENSGALG00000026518	RUNDC3A
ENSGALG00000041560	ENSGALG00000041560
ENSGALG00000003294	ATAD5
ENSGALG00000003743	VPS37B
ENSGALG00000016698	SHOX		TF	Homeobox
ENSGALG00000014883	MCM9
ENSGALG00000029416	TRPC6
ENSGALG00000030609	REXO4
ENSGALG00000016996	ITM2B
ENSGALG00000034502	SCD5	lipid-related
ENSGALG00000003503	MYBL2		TF	MYB
ENSGALG00000005901	PCMTD2
ENSGALG00000033365	ALDH1A3
ENSGALG00000038608	HSPB11
ENSGALG00000029330	MED29
ENSGALG00000052763	BTG2
ENSGALG00000014711	PLPP1	lipid-related
ENSGALG00000036380	SLC48A1
ENSGALG00000007127	FADS1	lipid-related
ENSGALG00000002576	ASL
ENSGALG00000032730	NOP56
ENSGALG00000054637	ENSGALG00000054637
ENSGALG00000012658	TCP11X2
ENSGALG00000054793	NCAPH2
ENSGALG00000026264	MAFA		TF	TF_bZIP
ENSGALG00000010652	SCP2	lipid-related
ENSGALG00000040167	TPD52
ENSGALG00000005420	AATF
ENSGALG00000041419	SLC6A8
ENSGALG00000031997	SFRP4
ENSGALG00000000632	CHTF8
ENSGALG00000025764	FKBP10
ENSGALG00000026154	CARD19
ENSGALG00000016569	FANCB
ENSGALG00000015033	REV3L
ENSGALG00000011643	UTP20
ENSGALG00000011369	LHX8		TF	Homeobox
ENSGALG00000006546	CD81
ENSGALG00000007638	HMOX2
ENSGALG00000030303	PPP1R3B
ENSGALG00000033656	DQX1
ENSGALG00000030687	LGI3
ENSGALG00000028648	CCDC59
ENSGALG00000014791	WDR3
ENSGALG00000004398	CARD11
ENSGALG00000036915	SQLE	lipid-related
ENSGALG00000051773	C11orf63
ENSGALG00000039448	NCAPD2
ENSGALG00000036491	DRAM2
ENSGALG00000004745	NATD1
ENSGALG00000048069	ENSGALG00000048069
ENSGALG00000006871	SLCO3A1
ENSGALG00000014342	TEAD4		TF	TEA
ENSGALG00000029947	ENSGALG00000029947
ENSGALG00000017062	NBEA
ENSGALG00000016088	CCT7
ENSGALG00000031893	RALA
ENSGALG00000026055	PALM
ENSGALG00000007438	IFT46
ENSGALG00000001998	R3HDM4
ENSGALG00000003845	MKNK2
ENSGALG00000051442	TSC22D1
ENSGALG00000034834	WWC3
ENSGALG00000035058	CAMKV
ENSGALG00000032882	EVA1C
ENSGALG00000023881	PLXDC1
ENSGALG00000004037	DNA2
ENSGALG00000002853	CFDP1
ENSGALG00000013929	PDGFRA
ENSGALG00000012592	RMI1
ENSGALG00000014857	ENSGALG00000014857
ENSGALG00000000102	UBE2T
ENSGALG00000016823	TFDP3		TF	E2F
ENSGALG00000003473	SFRP1
ENSGALG00000009677	SSB
ENSGALG00000008095	KIF23
ENSGALG00000034688	TIMELESS
ENSGALG00000005021	RAB43
ENSGALG00000014425	NCAPG
ENSGALG00000033512	CPEB4
ENSGALG00000010703	C14orf159
ENSGALG00000002175	KIF14
ENSGALG00000037483	ANP32B
ENSGALG00000004245	NUDT1
ENSGALG00000027454	CENPW
ENSGALG00000031571	HISTH2A4L1; HIST1H2A4
ENSGALG00000000802	DHODH
ENSGALG00000015016	SLC22A15
ENSGALG00000000407	LSM7
ENSGALG00000007839	NCAM1
ENSGALG00000013784	CDT1
ENSGALG00000007354	CIT
ENSGALG00000035129	RBM12B
ENSGALG00000013297	BBOX1	lipid-related
ENSGALG00000011275	DEPDC1
ENSGALG00000006658	FANCI
ENSGALG00000016582	PBK
ENSGALG00000008114	SFXN2
ENSGALG00000017350	RRM1
ENSGALG00000006037	MCM2
ENSGALG00000036327	NGEF
ENSGALG00000032699	CDK2
ENSGALG00000016312	POLA1
ENSGALG00000015691	SMC2
ENSGALG00000038413	SURF6
ENSGALG00000038411	CENPL
ENSGALG00000020793	UBE2E3
ENSGALG00000005236	FARSB
ENSGALG00000015360	KIAA1524
ENSGALG00000000576	RRNAD1
ENSGALG00000017163	ACAT1	lipid-related
ENSGALG00000017166	RAB39A
ENSGALG00000030139	ENSGALG00000030139
ENSGALG00000016931	BORA
ENSGALG00000049268	HIST1H2A4; HIST1H2A3
ENSGALG00000026757	DHFR
ENSGALG00000017493	XNDC1N
ENSGALG00000043642	ANLN
ENSGALG00000047242	ENSGALG00000047242
ENSGALG00000005999	ABTB1
ENSGALG00000041563	UNC80
ENSGALG00000005714	PKD1
ENSGALG00000033061	CAMK2B
ENSGALG00000009615	RRP15
ENSGALG00000012165	DLGAP5
ENSGALG00000012160	KIF18A
ENSGALG00000043694	RAPGEF4
ENSGALG00000012987	CCDC77
ENSGALG00000016187	WDR4
ENSGALG00000006267	TPX2
ENSGALG00000048159	TPRN
ENSGALG00000009690	CENPF
ENSGALG00000033666	NHP2
ENSGALG00000000638	UTP4
ENSGALG00000044866	ADAM32L2
ENSGALG00000019967	MTFR2
ENSGALG00000002242	GALNT9
ENSGALG00000008473	PLXND1
ENSGALG00000017073	BRCA2
ENSGALG00000040586	TUBA5
ENSGALG00000030396	HMGA1		TF	HMGA
ENSGALG00000011511	CKB
ENSGALG00000010745	HMGB2		TF	HMG
ENSGALG00000000377	HNRNPM
ENSGALG00000008368	RAD18
ENSGALG00000009854	NEK2
ENSGALG00000051336	ANKLE1
ENSGALG00000002675	SCUBE3
ENSGALG00000009061	ACTL6A
ENSGALG00000050763	PBXIP1
ENSGALG00000014753	CENPK
ENSGALG00000010120	KIF2C
ENSGALG00000049859	H2AFJ
ENSGALG00000012348	MCM6
ENSGALG00000023199	HNRNPDL
ENSGALG00000016522	PPEF1
ENSGALG00000052030	HIST1H2A4L2; HIST1H2A4
ENSGALG00000008167	KMT2E
ENSGALG00000008812	CCT4
ENSGALG00000040397	HAUS1
ENSGALG00000045856	BBOF1
ENSGALG00000026380	UBE2U
ENSGALG00000014897	TYMS
ENSGALG00000034166	ZCCHC14
ENSGALG00000033792	LOC107057175
ENSGALG00000013041	CCT5
ENSGALG00000013821	GEMIN6
ENSGALG00000017025	CKAP2
ENSGALG00000016202	HSF2BP
ENSGALG00000052284	HIST1H2A4L4; HIST1H2A4
ENSGALG00000032159	FBXL14
ENSGALG00000051135	BCL2L11
ENSGALG00000003438	NUF2
ENSGALG00000050173	TCEA3
ENSGALG00000054099	INPP5J
ENSGALG00000008962	MSH2
ENSGALG00000005507	NONO
ENSGALG00000048349	PRC1
ENSGALG00000039710	HDAC7
ENSGALG00000035016	ID2		TF	bHLH
ENSGALG00000004162	SLC16A6
ENSGALG00000048212	HIST1H2A4L1; HIST1H2A4
ENSGALG00000025810	CCNB3
ENSGALG00000003923	COL6A3
ENSGALG00000005882	LRCH2
ENSGALG00000004048	PTPRS
ENSGALG00000029292	PCNA
ENSGALG00000000650	NIP7
ENSGALG00000043209	ADGRB2
ENSGALG00000005806	KIF24
ENSGALG00000035254	LOC107051192
ENSGALG00000040279	RHCE
ENSGALG00000043198	SPEG
ENSGALG00000026363	FIGNL1
ENSGALG00000032723	ANKRD13B
ENSGALG00000015091	HAUS6
ENSGALG00000002350	DNAH3
ENSGALG00000008713	BIRC5
ENSGALG00000000533	SRSF3
ENSGALG00000012117	STEAP3
ENSGALG00000016972	NUFIP1
ENSGALG00000043605	BEST4
ENSGALG00000028664	CKS1B
ENSGALG00000004687	CENPP
ENSGALG00000010674	DCTD
ENSGALG00000004472	ASTN1
ENSGALG00000009975	CCT2
ENSGALG00000028501	DCK
ENSGALG00000015123	ZDHHC23
ENSGALG00000008319	PLBD2
ENSGALG00000001342	HCN2
ENSGALG00000029449	RFC2
ENSGALG00000038469	CDC25A
ENSGALG00000030254	METAP1D
ENSGALG00000035814	DBF4B
ENSGALG00000053765	PTMS
ENSGALG00000014023	H2AFZ
ENSGALG00000035421	SNRPN
ENSGALG00000045842	CDCA2
ENSGALG00000025738	RHOU
ENSGALG00000032142	MT-CO1
ENSGALG00000035966	EDA
ENSGALG00000000674	MYO1D
ENSGALG00000014801	NDC80
ENSGALG00000005321	LAMA5
ENSGALG00000008175	ORC5
ENSGALG00000007912	ATP9A
ENSGALG00000046008	RSPH3
ENSGALG00000011213	DEGS2	lipid-related
ENSGALG00000004420	SDK1
ENSGALG00000039498	PPP3CA
ENSGALG00000001666	RPAIN
ENSGALG00000016692	CENPQ
ENSGALG00000002354	PUS1
ENSGALG00000043825	NISCH
ENSGALG00000017142	PSPC1
ENSGALG00000017148	CENPJ
ENSGALG00000026928	KLF4		TF	zf-C2H2
ENSGALG00000010517	TCTN3
ENSGALG00000036894	ABCA2	lipid-related
ENSGALG00000021285	UNG
ENSGALG00000033428	CA13
ENSGALG00000035930	PHACTR3
ENSGALG00000042356	FSTL3
ENSGALG00000038032	DUT
ENSGALG00000045705	H2AFX
ENSGALG00000041706	FAM13B
ENSGALG00000033828	PYCRL
ENSGALG00000006194	SLC52A3
ENSGALG00000017199	MAML2
ENSGALG00000003476	ERN1
ENSGALG00000038440	ENSGALG00000038440	lipid-related
ENSGALG00000005975	ZNF488		TF	Others
ENSGALG00000048873	C3orf14
ENSGALG00000001335	FAM18B1
ENSGALG00000012426	DDHD1	lipid-related
ENSGALG00000014747	CWC27
ENSGALG00000040492	LONP1
ENSGALG00000037299	LYRM7
ENSGALG00000003181	SURF2
ENSGALG00000014582	CADM1
ENSGALG00000051598	LOC107052389
ENSGALG00000047486	ENSGALG00000047486
ENSGALG00000000226	TMEM9
ENSGALG00000041422	EGLN1
ENSGALG00000010702	ADSS2
ENSGALG00000004798	MPRIP
ENSGALG00000021475	ADAR
ENSGALG00000014952	COL4A3BP
ENSGALG00000008491	BIRC8
ENSGALG00000009135	PLEKHA3
ENSGALG00000016947	ELF1		TF	ETS
ENSGALG00000015219	SELENOI2	lipid-related
ENSGALG00000010190	TBC1D15
ENSGALG00000000611	PPP1R15B
ENSGALG00000007153	DYL1
ENSGALG00000003674	DHTKD1
ENSGALG00000032642	SMARCC1		TF	MYB
ENSGALG00000032644	ENSGALG00000032644
ENSGALG00000040993	BAMBI
ENSGALG00000051748	METTL11B
ENSGALG00000005146	PDP2
ENSGALG00000013999	ENSGALG00000013999
ENSGALG00000029834	C9ORF58
ENSGALG00000010978	ANGPTL3
ENSGALG00000039474	ID4		TF	bHLH
ENSGALG00000008652	STEEP1
ENSGALG00000010785	ACOT11	lipid-related
ENSGALG00000006127	PABIR3
ENSGALG00000006123	RTEL1
ENSGALG00000026973	KIF3C
ENSGALG00000002714	TMEM132C
ENSGALG00000030998	MTA2		TF	MYB
ENSGALG00000013780	AIG1
ENSGALG00000013785	GNAL
ENSGALG00000014335	ITFG2
ENSGALG00000013814	IMPA2
ENSGALG00000013817	SPIRE1
ENSGALG00000008417	CFAP58
ENSGALG00000036666	ZCCHC10
ENSGALG00000016050	TTC3
ENSGALG00000016059	ETS2		TF	ETS
ENSGALG00000016058	ERG		TF	ETS
ENSGALG00000035906	YTHDC1
ENSGALG00000035903	FAM46A
ENSGALG00000037193	HECW1
ENSGALG00000040079	ZFPM2		TF	zf-C2H2
ENSGALG00000029783	ENSGALG00000029783
ENSGALG00000004997	FLII
ENSGALG00000006017	DOCK11
ENSGALG00000042321	LYN
ENSGALG00000012241	KLHDC1
ENSGALG00000014163	TTLL1
ENSGALG00000007403	PEBP1
ENSGALG00000004814	RHPN2
ENSGALG00000003362	ACSS2	lipid-related
ENSGALG00000006655	MAP3K13
ENSGALG00000001684	SEC14L1	lipid-related
ENSGALG00000005840	DENND5A
ENSGALG00000012705	GMPR2
ENSGALG00000013892	MAP3K5
ENSGALG00000053000	DNAAF9
ENSGALG00000016583	ESCO2
ENSGALG00000039222	DPY19L4
ENSGALG00000007025	CPNE8
ENSGALG00000042908	CTC-575C13.4
ENSGALG00000009082	COQ8A
ENSGALG00000017358	YWHAG
ENSGALG00000040335	CEBPZ		TF	Others
ENSGALG00000000390	ENTPD4
ENSGALG00000000397	IPO9
ENSGALG00000038207	ENSGALG00000038207
ENSGALG00000009292	LOC428872
ENSGALG00000007298	BACE1
ENSGALG00000045949	EFCAB10
ENSGALG00000015208	ROR2
ENSGALG00000050539	ENSGALG00000050539
ENSGALG00000000217	PPFIA4
ENSGALG00000041470	PPARA		TF	THR-like
ENSGALG00000027122	APPL2
ENSGALG00000030943	KRAS
ENSGALG00000016507	FNDC4
ENSGALG00000014908	FST
ENSGALG00000045788	LOC107049719
ENSGALG00000000836	ENSGALG00000000836		TF	RFX
ENSGALG00000028423	HS2ST1
ENSGALG00000033769	ENSGALG00000033769
ENSGALG00000028627	TIMP3
ENSGALG00000014730	ELOVL7	lipid-related
ENSGALG00000000573	PER3
ENSGALG00000001220	HERPUD1
ENSGALG00000017414	JUP
ENSGALG00000021883	C19orf44
ENSGALG00000027093	TLR1B
ENSGALG00000052460	CYB5R4
ENSGALG00000003914	CALR3
ENSGALG00000037780	PMEPA1
ENSGALG00000038320	COLGALT1
ENSGALG00000006817	CTNNBL1
ENSGALG00000001729	CD276
ENSGALG00000052056	ENSGALG00000052056
ENSGALG00000004960	FBN1
ENSGALG00000011309	PLXNC1
ENSGALG00000016265	LANCL3
ENSGALG00000015795	ADAMTS5
ENSGALG00000011548	PPP1R13B
ENSGALG00000004370	MAP2K6
ENSGALG00000010533	ELAVL4
ENSGALG00000003163	GNAO1
ENSGALG00000026653	ENSGALG00000026653
ENSGALG00000009480	DOCK4
ENSGALG00000003412	RGL4
ENSGALG00000040737	LOC101747373
ENSGALG00000017112	MTMR6
ENSGALG00000029927	STRBP
ENSGALG00000039219	ADAMTS14
ENSGALG00000008163	PSME4
ENSGALG00000034590	CELF2
ENSGALG00000005998	RRAS
ENSGALG00000010636	PRIMPOL
ENSGALG00000012903	PIGN
ENSGALG00000041760	CLTCL1
ENSGALG00000002294	SEMA6A
ENSGALG00000030008	HHEX		TF	Homeobox
ENSGALG00000030879	AR		TF	ESR-like
ENSGALG00000016340	EIF2S3
ENSGALG00000014873	GJA1
ENSGALG00000009403	GRK5
ENSGALG00000046776	ENSGALG00000046776
ENSGALG00000037943	PRKCB
ENSGALG00000017376	ENSGALG00000017376		TF	zf-C2H2
ENSGALG00000008098	NAMPTP1
ENSGALG00000000247	WDR36
ENSGALG00000038420	HSF2		TF	HSF
ENSGALG00000013765	LTV1
ENSGALG00000008257	MERTK
ENSGALG00000014680	LOC418298
ENSGALG00000010302	SLC33A1
ENSGALG00000010309	ZC2HC1C
ENSGALG00000031874	HIST1H101
ENSGALG00000034512	ENSGALG00000034512
ENSGALG00000000863	DYRK3
ENSGALG00000005004	SAMD8
ENSGALG00000005005	MIEF2
ENSGALG00000038097	EI24
ENSGALG00000009800	SETD7
ENSGALG00000009807	FLVCR1
ENSGALG00000006916	GDE1
ENSGALG00000021688	CD320
ENSGALG00000008537	EPHB3
ENSGALG00000003948	ALAS1
ENSGALG00000040156	CCDC88B
ENSGALG00000000795	MFSD12
ENSGALG00000002155	HS6ST1
ENSGALG00000051082	ENSGALG00000051082
ENSGALG00000043618	SLC40A1
ENSGALG00000000636	MDM4
ENSGALG00000049299	TMEM170B
ENSGALG00000041795	WWP1
ENSGALG00000021378	UBAP1
ENSGALG00000016444	ODC
ENSGALG00000001330	ATP5G1
ENSGALG00000005826	DLEC1
ENSGALG00000008479	PLEKHM3
ENSGALG00000009982	ZNF827		TF	zf-C2H2
ENSGALG00000001962	PTBP1
ENSGALG00000047627	ENSGALG00000047627
ENSGALG00000051458	ENSGALG00000051458
ENSGALG00000004300	PTDSS2	lipid-related
ENSGALG00000004870	PIH1D3
ENSGALG00000000379	ITGB3
ENSGALG00000033054	C18orf8
ENSGALG00000050253	LOC112530162
ENSGALG00000017186	BIRC3
ENSGALG00000017185	TMEM123
ENSGALG00000047290	KIAA1755
ENSGALG00000032249	MAX		TF	bHLH
ENSGALG00000015305	NR2E1		TF	RXR-like
ENSGALG00000008135	SATB2		TF	CUT
ENSGALG00000055053	ENSGALG00000055053
ENSGALG00000001073	NR6A1		TF	GCNF-like
ENSGALG00000007044	METTL9
ENSGALG00000007040	ACAP2
ENSGALG00000035490	MAPK1IP1L
ENSGALG00000009068	ITPKC	lipid-related
ENSGALG00000009064	FZD1
ENSGALG00000000511	KCTD20
ENSGALG00000008076	TMEM164
ENSGALG00000054564	KLHL15
ENSGALG00000012345	UST
ENSGALG00000008503	ALG3
ENSGALG00000013907	KDR
ENSGALG00000016854	LIG4
ENSGALG00000003979	NEK8
ENSGALG00000001547	CAPZA1
ENSGALG00000010713	SDCCAG8
ENSGALG00000041988	SIK1
ENSGALG00000042181	DDHD2	lipid-related
ENSGALG00000037497	CABP2
ENSGALG00000038385	MTFR1
ENSGALG00000014960	POC5
ENSGALG00000014031	ETFRF1
ENSGALG00000011605	EPB41L5
ENSGALG00000016955	VWA8
ENSGALG00000000812	OAZ1
ENSGALG00000000816	SRGAP2
ENSGALG00000047393	RAB11FIP5
ENSGALG00000030344	ISYNA1	lipid-related
ENSGALG00000015036	RIC1
ENSGALG00000015958	EIF2AK3
ENSGALG00000015489	FAXC
ENSGALG00000005215	ENSGALG00000005215
ENSGALG00000036175	CAPG
ENSGALG00000007161	LRRK2
ENSGALG00000033204	PQLC2
ENSGALG00000010983	NPY
ENSGALG00000013207	CTNNAL1
ENSGALG00000024034	PI4KB
ENSGALG00000012559	LARGE1
ENSGALG00000038301	NIPSNAP1
ENSGALG00000026192	ST8SIA4
ENSGALG00000011094	PDE4B
ENSGALG00000005580	TLCD4
ENSGALG00000007981	CLN6
ENSGALG00000026019	ASCC1
ENSGALG00000011522	TRMT61A
ENSGALG00000049780	LOC112530170
ENSGALG00000004352	PSMD9
ENSGALG00000028327	ENSGALG00000028327
ENSGALG00000034876	PDP1
ENSGALG00000003146	CCDC92
ENSGALG00000027070	TIMP2
ENSGALG00000054753	LOC107051050
ENSGALG00000054759	B3GALNT1
ENSGALG00000054898	ENSGALG00000054898
ENSGALG00000012888	PHLPP1
ENSGALG00000013422	RHNO1
ENSGALG00000014819	JMY
ENSGALG00000014813	HOMER1
ENSGALG00000001812	ATCAY
ENSGALG00000037496	USP46
ENSGALG00000015809	RNF103
ENSGALG00000043535	RIPK2
ENSGALG00000014999	MAP1B
ENSGALG00000038858	ZFP64		TF	zf-C2H2
ENSGALG00000030643	VANGL2
ENSGALG00000011205	SMOC2
ENSGALG00000011208	HELQ
ENSGALG00000044519	APOPT1
ENSGALG00000016320	FBXO9
ENSGALG00000027757	ARL4A
ENSGALG00000030775	HIGD1C
ENSGALG00000010326	FLVCR2
ENSGALG00000010325	PPP1R12A
ENSGALG00000029429	TGFBI
ENSGALG00000011630	GLI2		TF	zf-C2H2
ENSGALG00000011635	TFCP2L1		TF	CP2
ENSGALG00000011982	PDE5A
ENSGALG00000006057	CLK4
ENSGALG00000006052	WDR48
ENSGALG00000005525	SRSF1
ENSGALG00000005065	PLA2G4A	lipid-related
ENSGALG00000002308	COMMD10
ENSGALG00000030871	BCL2L10
ENSGALG00000016702	PPP2R3B
ENSGALG00000011286	UBE2E1
ENSGALG00000028982	CMPK2
ENSGALG00000002548	TLN1
ENSGALG00000004493	RSRC2
ENSGALG00000047857	ENSGALG00000047857
ENSGALG00000054783	NDRG1
ENSGALG00000017155	C11orf87
ENSGALG00000032057	NXF1
ENSGALG00000005884	LOC420419
ENSGALG00000005886	WSCD1
ENSGALG00000026167	PIK3R5
ENSGALG00000014085	TM7SF3
ENSGALG00000001730	DGKD	lipid-related
ENSGALG00000016906	SPRY2
ENSGALG00000007365	PARP16
ENSGALG00000031534	ARID5B		TF	ARID
ENSGALG00000004049	ITFG1
ENSGALG00000040030	PHLDB1
ENSGALG00000029747	C20orf173
ENSGALG00000007606	PGAM1
ENSGALG00000003035	FAM78B
ENSGALG00000012208	GMFB
ENSGALG00000014408	LLGL1
ENSGALG00000006714	CCDC61
ENSGALG00000018815	PCGF2
ENSGALG00000028373	GAS2L3
ENSGALG00000001905	DTX2
ENSGALG00000042469	PRKDC
ENSGALG00000042797	LOC421419
ENSGALG00000041845	ZNF692		TF	zf-C2H2
ENSGALG00000003172	SLC16A9
ENSGALG00000023812	CCNI2
ENSGALG00000016285	GK2
ENSGALG00000022030	PGAP3
ENSGALG00000010932	NUDT9
ENSGALG00000017295	PTHLH
ENSGALG00000040424	SCNN1A
ENSGALG00000005802	FLT4
ENSGALG00000040724	AKAP9
ENSGALG00000008459	BMPR2
ENSGALG00000016098	EXOC6B
ENSGALG00000036283	RBM8A
ENSGALG00000010399	SELENOT
ENSGALG00000006331	STAMBPL1
ENSGALG00000006334	LAP3
ENSGALG00000023517	AGPAT2	lipid-related
ENSGALG00000026159	PDLIM7
ENSGALG00000001163	NDEL1
ENSGALG00000010628	ACSL1	lipid-related
ENSGALG00000007762	CREBBP
ENSGALG00000035049	TCHP
ENSGALG00000002846	NEURL1B
ENSGALG00000002849	DCXR
ENSGALG00000016358	PTCHD1
ENSGALG00000012589	C9orf64
ENSGALG00000011744	KALRN
ENSGALG00000015879	HUNK
ENSGALG00000000253	SLC25A46
ENSGALG00000016917	CLN5
ENSGALG00000030200	NFU1
ENSGALG00000008933	CASP7
ENSGALG00000015324	FAM172BP
ENSGALG00000034567	POU4F1L		TF	Pou
ENSGALG00000005969	ANTXRL
ENSGALG00000049193	LOC101749531
ENSGALG00000016198	U2AF1
ENSGALG00000009836	ELMOD2
ENSGALG00000001489	SSU72
ENSGALG00000006270	SCNN1G
ENSGALG00000041238	LOC417113
ENSGALG00000015155	CARNMT1
ENSGALG00000010733	CEP170
ENSGALG00000035679	LMO1
ENSGALG00000034104	DNAJB12
ENSGALG00000004273	RALGPS2
ENSGALG00000026284	IKBIP
ENSGALG00000020999	DYNLL1
ENSGALG00000026137	CDKN2B
ENSGALG00000006652	DIP2C
ENSGALG00000008222	SLC26A5
ENSGALG00000007357	BCL6		TF	ZBTB
ENSGALG00000007358	CILP
ENSGALG00000037166	LOC101752158
ENSGALG00000003003	CCL20
ENSGALG00000041577	ITGA4
ENSGALG00000026716	CELF5
ENSGALG00000037939	ADGRG1
ENSGALG00000002510	IP6K1	lipid-related
ENSGALG00000037935	RARA		TF	THR-like
ENSGALG00000003648	SVIP
ENSGALG00000039300	NFAT5		TF	RHD
ENSGALG00000021340	CA9
ENSGALG00000009252	PLD1	lipid-related
ENSGALG00000039461	TNFRSF1A
ENSGALG00000012575	TLE1
ENSGALG00000034163	CRTAP
ENSGALG00000001161	FLI1		TF	ETS
ENSGALG00000007845	REL		TF	RHD
ENSGALG00000007260	ZEB1		TF	zf-C2H2
ENSGALG00000007266	ZNF438		TF	zf-C2H2
ENSGALG00000002723	ANKS1A
ENSGALG00000036474	FAM32A
ENSGALG00000043920	OTUD3
ENSGALG00000019894	TMEM14A
ENSGALG00000029968	GADD45B
ENSGALG00000014324	SLC2A14
ENSGALG00000008409	GSTO2
ENSGALG00000025938	KIAA0513
ENSGALG00000044224	CCDC173L
ENSGALG00000035911	CBX4
ENSGALG00000040068	HSD17B10
ENSGALG00000036258	PCDH8
ENSGALG00000001986	VCP
ENSGALG00000047904	LOC107049459
ENSGALG00000015289	ARMC2
ENSGALG00000010673	SLC1A7
ENSGALG00000007418	CD3D
ENSGALG00000031425	PMP22
ENSGALG00000011266	PPM1K
ENSGALG00000006402	NRROS
ENSGALG00000041898	FAM43A
ENSGALG00000048712	RNF115
ENSGALG00000033854	CSF1
ENSGALG00000033025	RYBP
ENSGALG00000015124	KCTD1
ENSGALG00000014836	LPIN2	lipid-related
ENSGALG00000008312	GSAP
ENSGALG00000000903	TERF2IP
ENSGALG00000003457	CNP
ENSGALG00000002199	KLHL17
ENSGALG00000012890	DGKI
ENSGALG00000002445	KIAA0319L
ENSGALG00000013882	MXD1		TF	bHLH
ENSGALG00000030253	RBM12
ENSGALG00000039781	TXNDC15
ENSGALG00000008293	SH3PXD2A
ENSGALG00000014646	SYT11
ENSGALG00000011695	HIPK3
ENSGALG00000006382	PTPRJ
ENSGALG00000031009	ARHGEF7
ENSGALG00000021031	CXCR7
ENSGALG00000039903	VSIG10
ENSGALG00000012946	FAM60A
ENSGALG00000051280	DNAJB1
ENSGALG00000004889	SLC2A1
ENSGALG00000042894	SLC25A39
ENSGALG00000036678	ETV4		TF	ETS
ENSGALG00000041203	CRMP1
ENSGALG00000012685	KDM1B
ENSGALG00000038152	ABCC6
ENSGALG00000014213	PRR5
ENSGALG00000016847	CARS2
ENSGALG00000039447	KRT23
ENSGALG00000050314	SRSF4
ENSGALG00000038399	PLEKHA6
ENSGALG00000035623	LIMD1
ENSGALG00000008946	NHLRC2
ENSGALG00000039705	GFPT2
ENSGALG00000050058	REEP1
ENSGALG00000037863	SEC61G
ENSGALG00000033938	ARHGAP26
ENSGALG00000039985	CDH11
ENSGALG00000012137	KTN1
ENSGALG00000014725	PLK2
ENSGALG00000017405	NPR3
ENSGALG00000034950	SMPD3
ENSGALG00000005417	JMJD4
ENSGALG00000012444	ACVR2A
ENSGALG00000030125	ANKRD10
ENSGALG00000034179	SLC12A4
ENSGALG00000020922	C1orf21
ENSGALG00000006805	PLSCR1		TF	Others
ENSGALG00000026182	CTTNBP2NL
ENSGALG00000009525	HAT1
ENSGALG00000013830	PRELID3A
ENSGALG00000016920	LMO7
ENSGALG00000009387	SYNJ2BP
ENSGALG00000034373	KATNB1
ENSGALG00000011312	OXSM	lipid-related
ENSGALG00000050395	ENSGALG00000050395
ENSGALG00000002900	NOTUM
ENSGALG00000032570	LANCL2
ENSGALG00000032577	MECOM		TF	zf-C2H2
ENSGALG00000039595	BTBD11
ENSGALG00000016276	KHDRBS2
ENSGALG00000011884	EXOSC9
ENSGALG00000011889	PRKCH
ENSGALG00000040902	SACM1L	lipid-related
ENSGALG00000044525	NFKBIE
ENSGALG00000001926	HSPB1
ENSGALG00000002204	ENSGALG00000002204
ENSGALG00000003154	TXNDC11
ENSGALG00000040267	IVD	lipid-related
ENSGALG00000006677	P4HA2
ENSGALG00000009567	TLL1
ENSGALG00000040703	FLOT1
ENSGALG00000006889	TMC7
ENSGALG00000006355	SPTY2D1
ENSGALG00000003324	PRRX1		TF	Homeobox
ENSGALG00000026850	TICAM1
ENSGALG00000003589	VTN
ENSGALG00000003588	IRX5
ENSGALG00000002981	ERCC4
ENSGALG00000047359	MAF1
ENSGALG00000000604	NKAIN1
ENSGALG00000013642	KAZN
ENSGALG00000043468	ENSGALG00000043468
ENSGALG00000013143	PDE3A
ENSGALG00000034030	L3MBTL3
ENSGALG00000047196	ENSGALG00000047196
ENSGALG00000006969	USP28
ENSGALG00000005701	IP6K2	lipid-related
ENSGALG00000036883	MET
ENSGALG00000031244	ADCY6
ENSGALG00000015895	HTR1B
ENSGALG00000001603	NARF
ENSGALG00000004150	MYO1E
ENSGALG00000050552	C9orf142
ENSGALG00000032207	HMGN4
ENSGALG00000023933	G0S2
ENSGALG00000005314	APPBP2
ENSGALG00000001038	MAN1C1
ENSGALG00000034507	CHST2
ENSGALG00000034500	CIDEA
ENSGALG00000005016	ZNF608		TF	Others
ENSGALG00000043357	ANKRD13A
ENSGALG00000043370	TAF6L
ENSGALG00000041547	DCP1A
ENSGALG00000011291	NR1D2		TF	THR-like
ENSGALG00000011870	HIF1A		TF	bHLH
ENSGALG00000002578	APH1AL
ENSGALG00000046712	LMNA
ENSGALG00000052242	ENSGALG00000052242
ENSGALG00000026263	RGS8
ENSGALG00000028290	C21orf91
ENSGALG00000049567	SPATA22
ENSGALG00000011489	TBXT		TF	T-box
ENSGALG00000011488	CMTM7
ENSGALG00000010758	LOC112529965
ENSGALG00000035699	44261
ENSGALG00000032400	UTP23
ENSGALG00000039755	LOC112531360
ENSGALG00000011649	ATG9A
ENSGALG00000007374	YPEL4
ENSGALG00000004503	CENPV
ENSGALG00000036234	RFWD3
ENSGALG00000016504	ITSN2
ENSGALG00000032803	LOC776507
ENSGALG00000048263	MEPCE
ENSGALG00000001328	BSG
ENSGALG00000007862	CNTN3
ENSGALG00000036496	ACTN4
ENSGALG00000004741	EPHB2
ENSGALG00000006872	PISD	lipid-related
ENSGALG00000043570	SGK3
ENSGALG00000006040	UCKL1
ENSGALG00000003314	RILPL1
ENSGALG00000042976	UBTF		TF	HMG
ENSGALG00000032529	WDR43
ENSGALG00000015779	PM20D2
ENSGALG00000012277	MAFF		TF	TF_bZIP
ENSGALG00000008784	ENSGALG00000008784
ENSGALG00000007907	CCDC157
ENSGALG00000034048	BCL11A		TF	zf-C2H2
ENSGALG00000051443	C1orf216
ENSGALG00000040363	ABHD4
ENSGALG00000004860	RASD1
ENSGALG00000050425	ENSGALG00000050425
ENSGALG00000034831	YTHDF2
ENSGALG00000007771	FAM210B
ENSGALG00000016362	SH3YL1
ENSGALG00000015101	BNC2		TF	zf-C2H2

## Sheet: Sheet3
Differentially expressed lipid-related genes potentially targeted by KLF15 transcriptional factor
Gene_ID	Gene_symbol	Pathway
ENSGALG00000015439	SLC44A1
ENSGALG00000019663	ACBD7	PPAR signaling pathway
ENSGALG00000049582	LOC107050163	Fatty acid elongation; Biosynthesis of unsaturated fatty acids; Fatty acid metabolism
ENSGALG00000010433	FAAH	Retrograde endocannabinoid signaling
ENSGALG00000048205	LOC100857622	Steroid biosynthesis
ENSGALG00000013848	MVK	Terpenoid backbone biosynthesis; Peroxisome
ENSGALG00000000241	STARD4
ENSGALG00000007077	CPT1A	Fatty acid metabolism; Fatty acid degradation; Adipocytokine signaling pathway; PPAR signaling pathway
ENSGALG00000009560	MSMO1	Steroid biosynthesis
ENSGALG00000008813	CROT	Peroxisome
ENSGALG00000036085	LOC776273	Calcium signaling pathway; VEGF signaling pathway; Phosphatidylinositol signaling system; ErbB signaling pathway; Inositol phosphate metabolism
ENSGALG00000016567	EPHX2	Arachidonic acid metabolism; Peroxisome
ENSGALG00000005034	ACAD9
ENSGALG00000042554	ABCD2	ABC transporters; Peroxisome
ENSGALG00000007493	NSDHL	Steroid biosynthesis
ENSGALG00000007267	MVD	Terpenoid backbone biosynthesis
ENSGALG00000008321	RNPEPL1
ENSGALG00000010493	INPP5A	Phosphatidylinositol signaling system; Inositol phosphate metabolism; Insulin signaling pathway
ENSGALG00000037852	HSD17B7	Steroid biosynthesis; Steroid hormone biosynthesis
ENSGALG00000016713	PLA2G7	Ether lipid metabolism
ENSGALG00000001749	ACSBG2	Fatty acid degradation; Fatty acid biosynthesis; Adipocytokine signaling pathway; Fatty acid metabolism; PPAR signaling pathway
ENSGALG00000008785	MCCC1	Valine, leucine and isoleucine degradation
ENSGALG00000006198	LSS	Steroid biosynthesis
ENSGALG00000016665	FDFT1	Steroid biosynthesis
ENSGALG00000015433	ABCA1	ABC transporters
ENSGALG00000032149	OSBPL7
ENSGALG00000040896	FASN	Fatty acid biosynthesis; Insulin signaling pathway; Fatty acid metabolism
ENSGALG00000016102	CYP26B1	Retinol metabolism
ENSGALG00000019768	ACSF2
ENSGALG00000044574	PLPP5	Glycerophospholipid metabolism; Glycerolipid metabolism
ENSGALG00000011659	ACAT2	Valine, leucine and isoleucine degradation; Tryptophan metabolism; Propanoate metabolism; Pyruvate metabolism; Lysine degradation; Terpenoid backbone biosynthesis; Fatty acid degradation; Glyoxylate and dicarboxylate metabolism; Fatty acid metabolism; Synthesis and degradation of ketone bodies; Butanoate metabolism; Carbon metabolism
ENSGALG00000005439	ACACA	Propanoate metabolism; Insulin signaling pathway; Pyruvate metabolism; Fatty acid biosynthesis; Fatty acid metabolism
ENSGALG00000021658	PAFAH2	Ether lipid metabolism
ENSGALG00000037065	SC5D	Steroid biosynthesis
ENSGALG00000040553	SLC27A1	PPAR signaling pathway
ENSGALG00000014862	HMGCS1	Butanoate metabolism; Terpenoid backbone biosynthesis; Synthesis and degradation of ketone bodies; Valine, leucine and isoleucine degradation; PPAR signaling pathway
ENSGALG00000014948	HMGCR	Terpenoid backbone biosynthesis
ENSGALG00000004769	PSAP	Lysosome; Sphingolipid metabolism
ENSGALG00000004333	ABCA5	ABC transporters
ENSGALG00000004106	DHCR7	Steroid biosynthesis
ENSGALG00000009305	LBR	Steroid biosynthesis
ENSGALG00000038933	FABP7	PPAR signaling pathway
ENSGALG00000016314	ELOVL5	Fatty acid metabolism; Fatty acid elongation; Biosynthesis of unsaturated fatty acids
ENSGALG00000034502	SCD5	PPAR signaling pathway; Fatty acid metabolism; Biosynthesis of unsaturated fatty acids
ENSGALG00000014711	PLPP1	Sphingolipid metabolism; Ether lipid metabolism; Glycerophospholipid metabolism; Glycerolipid metabolism
ENSGALG00000007127	FADS1	Biosynthesis of unsaturated fatty acids; Fatty acid metabolism
ENSGALG00000010652	SCP2	Primary bile acid biosynthesis; Biosynthesis of unsaturated fatty acids; PPAR signaling pathway; Peroxisome; Fatty acid metabolism
ENSGALG00000036915	SQLE	Steroid biosynthesis
ENSGALG00000013297	BBOX1	Lysine degradation
ENSGALG00000017163	ACAT1	Lysine degradation; Propanoate metabolism; Valine, leucine and isoleucine degradation; Terpenoid backbone biosynthesis; Fatty acid metabolism; Fatty acid degradation; Carbon metabolism; Butanoate metabolism; Synthesis and degradation of ketone bodies; Glyoxylate and dicarboxylate metabolism; Pyruvate metabolism; Tryptophan metabolism
ENSGALG00000011213	DEGS2	Sphingolipid metabolism
ENSGALG00000036894	ABCA2	ABC transporters; Lysosome
ENSGALG00000038440	ENSGALG00000038440
ENSGALG00000012426	DDHD1
ENSGALG00000015219	SELENOI2	Glycerophospholipid metabolism; Ether lipid metabolism; Phosphonate and phosphinate metabolism
ENSGALG00000010785	ACOT11
ENSGALG00000003362	ACSS2	Carbon metabolism; Glycolysis / Gluconeogenesis; Propanoate metabolism; Glyoxylate and dicarboxylate metabolism; Pyruvate metabolism
ENSGALG00000001684	SEC14L1
ENSGALG00000014730	ELOVL7	Biosynthesis of unsaturated fatty acids; Fatty acid metabolism; Fatty acid elongation
ENSGALG00000004300	PTDSS2	Glycerophospholipid metabolism
ENSGALG00000009068	ITPKC	Phosphatidylinositol signaling system; Calcium signaling pathway; Inositol phosphate metabolism
ENSGALG00000042181	DDHD2
ENSGALG00000030344	ISYNA1	Inositol phosphate metabolism
ENSGALG00000005065	PLA2G4A	alpha-Linolenic acid metabolism; Glycerophospholipid metabolism; Arachidonic acid metabolism; GnRH signaling pathway; Vascular smooth muscle contraction; Linoleic acid metabolism; VEGF signaling pathway; Necroptosis; Ether lipid metabolism; MAPK signaling pathway
ENSGALG00000001730	DGKD	Glycerophospholipid metabolism; Glycerolipid metabolism; Phosphatidylinositol signaling system
ENSGALG00000023517	AGPAT2	Glycerophospholipid metabolism; Glycerolipid metabolism
ENSGALG00000010628	ACSL1	Fatty acid metabolism; Adipocytokine signaling pathway; Fatty acid biosynthesis; Fatty acid degradation; Ferroptosis; Peroxisome; PPAR signaling pathway
ENSGALG00000002510	IP6K1	Phosphatidylinositol signaling system
ENSGALG00000009252	PLD1	GnRH signaling pathway; Ether lipid metabolism; Glycerophospholipid metabolism; Endocytosis
ENSGALG00000014836	LPIN2	Glycerophospholipid metabolism; mTOR signaling pathway; Glycerolipid metabolism
ENSGALG00000011312	OXSM	Fatty acid metabolism; Fatty acid biosynthesis; Biotin metabolism
ENSGALG00000040902	SACM1L	Phosphatidylinositol signaling system; Inositol phosphate metabolism
ENSGALG00000040267	IVD	Valine, leucine and isoleucine degradation
ENSGALG00000005701	IP6K2	Phosphatidylinositol signaling system
ENSGALG00000006872	PISD	Glycerophospholipid metabolism
