# Supplementary material for: Integrative analysis of miRNA and mRNA profiles reveals that gga-miR-106-5p inhibits adipogenesis by targeting the KLF15 gene in chickens
Source: J Anim Sci Biotechnol. 2022 Jul 6;13:81. doi: 10.1186/s40104-022-00727-x (PMC9258119; doi:10.1186/s40104-022-00727-x)
Supplement: Supplementary file 1 — Additional file 1: Table S1. Primers used in this study. Table S2. Clustering of differentially expressed miRNA expression profiles in chicken abdominal adipocytes at different stages of differentiation. Table S3. Differentially expressed genes during the adipogenic differentiation of chicken abdominal preadipocytes. Table S4. Functional enrichment analysis of all differentially expressed mRNAs in chicken abdominal adipocytes at different stages of differentiation. Table S5. All targets of differentially expressed miRNAs and functional enrichment analysis of differentially expressed targets. Table S6. Regulatory network analysis of differentially expressed miRNAs and differentially expressed transcriptional factors. Table S7. Potential target genes of the KLF15 transcriptional factor. Table S8. Putative chicken KLF15 motif in the promoters of representative genes related to cell proliferation and lipogenesis. [file 40104_2022_727_MOESM1_ESM.zip › Table S8.xlsx]

## Sheet: Sheet1
Table S8. Putative chicken KLF15 motif in the promoters of representative genes related to cell proliferation and lipogenesis.
Genes	KLF15 motifs
PCNA	-682 GCCGCGCCCCG -672
	-677 GCCCCGCCGAC -667
	-529 GCCCCGCCACC -519
	-405 TGCGCGCCCTC -395
	-367 GAGCCGCCCGC -357
	-308 GCCACGCCCAT -298
	-85 GCCCCGCCGCC -75
MKI67	-65 GCCGCGCGCCT -55
CDK1	-180 GCCACGCCCGC -170
PPARγ	-125 CCCCCGCCCCG -115
	-341 GGCCCGCGCTC -331
	-131 TCGCCGCCCCC -121
	-315 TGCCCGCGCGC -305
	-87 GCCCCGACCCG -77
	-82 GACCCGCGCAG -72
CEBPα	-785 GCCCCGCGCAT -775
	-672 GCCCCGCCCCG -662
	-667 GCCCCGCCGGG -657
	-381 GCCCCGCGCGG -371
	-67 CCGCCGCCCCG -57
SLC27A1	-771 CCGCCGCCCCG -761
	-546 CCCCCGCCCCC -536
ACACA	-375 GCCGCGCCGCC -365
	-372 GCGCCGCCCCG -362;
	-214 GCCACGCCCCG -204
	-186 GTCACGCCCCC -176
	-172 TTCGCGCCCGC -162
	-168 CGCCCGCCGCC -158
FASN	-880 ACCCCGCCCAA -870
	-868 CCCCCGCACTG -858
	-531 GCCGCGCCCCC -521
	-525 CCCCCGCCCAC -515
	-511 TCCCCGCCCCC -501
	-424 CCCCCGCCCCC -414
AGPAT2	-261 TCCCCGCCCCA -251
	-198 GCACCGCCCAC -188
ACSL1	-47 CGCCCGCCGGG -37
Note: transcription start site (TSS) is defined as +1; the symbol “-” means the upstream of TSS.
